# Supplementary material for: Elevated expression of glycolytic genes as a prominent feature of early-onset preeclampsia: insights from integrative transcriptomic analysis
Source: Front Mol Biosci. 2023 Sep 25;10:1248771. doi: 10.3389/fmolb.2023.1248771 (PMC10561389; doi:10.3389/fmolb.2023.1248771)
Supplement: Supplementary file 1 [file DataSheet1.ZIP]

Archive with 6 entries (6 files):
- supplement tables/supp_table_1.docx
- supplement tables/supp_table_2.xlsx
- supplement tables/supp_table_3.xlsx
- supplement tables/supp_table_4.xlsx
- supplement tables/supp_table_5.xlsx
- supplement tables/supp_table_6.xlsx
