# Supplementary material for: Elevated expression of glycolytic genes as a prominent feature of early-onset preeclampsia: insights from integrative transcriptomic analysis
Source: Front Mol Biosci. 2023 Sep 25;10:1248771. doi: 10.3389/fmolb.2023.1248771 (PMC10561389; doi:10.3389/fmolb.2023.1248771)
Supplement: Supplementary file 1 [file DataSheet1.ZIP › supplement tables/supp_table_2.xlsx]

## Sheet: supp_table_2
Supplement Table 2. The integrated matrix after batch correction.
Gene	GSM1089229	GSM1089230	GSM1089231	GSM1089232	GSM1089233	GSM1089234	GSM1089235	GSM1089236	GSM1089237	GSM1089238	GSM1089239	GSM1089240	GSM1089241	GSM1089242	GSM1089243	GSM1089244	GSM1618441	GSM1618442	GSM1618443	GSM1618444	GSM1618445	GSM1618446	GSM1618447	GSM1618448	GSM1618449	GSM1618450	GSM1618451	GSM1618452	GSM1618453	GSM1618454	GSM1618455	GSM1618456	GSM1618457	GSM1917660	GSM1917661	GSM1917662	GSM1917663	GSM1917664	GSM1917665	GSM1917666	GSM1917667	GSM1917668	GSM1917669	GSM1917670	GSM1917671	GSM1917672	GSM1917673	GSM1917674	GSM1917675
A2M	10.7991	11.3976	10.7508	11.5753	11.0624	11.6905	11.3673	11.4033	10.9423	10.8972	11.0359	11.2849	11.0896	10.7825	10.7404	11.0247	10.9559	10.8879	11.0199	11.0997	11.163	10.9929	11.6366	11.3204	10.8334	11.4662	10.9375	11.3406	10.7218	10.4739	11.6442	11.1386	11.5027	10.8046	10.5639	10.9284	10.7034	10.7282	10.3868	10.9518	11.086	11.5616	11.262	11.2733	10.9931	11.3883	11.4931	11.1779	12.0444
A4GALT	8.31649	7.38362	8.04896	7.88205	7.93844	7.70492	8.0104	7.53031	7.37583	7.55815	7.4621	6.89103	7.52175	7.45839	7.70853	7.50647	7.988	7.1538	7.45715	7.4558	7.41133	8.09605	8.23821	8.14669	7.41979	8.08096	6.90124	7.78384	7.90175	7.40424	7.75382	7.55994	7.58396	7.22507	7.04806	7.41189	7.19561	6.93578	7.71038	7.86409	7.86912	7.95939	7.30728	7.91208	7.88407	8.14988	7.88805	7.51523	7.91776
AAAS	8.11661	8.0787	8.05071	8.1658	8.19064	8.24786	8.30302	7.83456	7.94977	8.12378	7.98244	7.76084	7.84188	7.96284	7.69986	8.20053	8.25291	7.71871	7.99178	7.92955	8.27481	8.07584	8.09529	8.13554	7.87649	7.89885	7.83896	8.33374	8.0977	7.57466	8.16988	7.86969	8.0742	7.86152	8.13718	7.99133	8.03558	7.57052	7.80378	7.81821	8.17209	7.9594	7.47985	8.10686	8.04958	7.94364	7.9624	7.99819	8.12705
AACS	7.89021	7.81393	8.06422	8.14444	7.65564	7.97682	7.95178	7.71269	7.91117	8.32208	8.3138	7.70885	7.75544	7.2408	7.81803	7.94636	8.31309	7.74045	8.0632	7.59952	8.02261	7.69797	8.18157	8.25111	7.16316	7.95372	7.50346	8.32822	7.45416	7.71685	8.1689	8.21036	7.755	7.59153	8.06862	8.14515	8.24391	7.64855	8.24777	8.12274	7.45019	7.73231	6.96323	7.47992	7.41165	7.36416	7.9312	8.01462	7.92363
AAMP	9.14387	9.18667	8.65953	9.00455	8.77927	9.1918	9.22997	8.83669	8.96763	9.1119	8.76616	8.48548	8.7666	8.5402	8.91518	9.21923	9.24106	8.80645	8.99419	8.86189	9.00562	8.61712	9.22039	9.06482	8.51536	9.06958	8.81894	9.13908	8.53536	8.70006	9.24425	9.22532	8.80104	8.63309	8.95642	8.92041	8.96569	8.67583	8.94734	8.98749	8.98988	8.90144	8.18351	9.04206	9.01715	8.97084	9.08392	8.90814	9.05344
AARS	10.0824	9.56263	9.97231	9.97705	9.87897	10.2009	10.1621	9.5156	9.45875	10.0628	9.59066	8.77044	9.82248	9.39797	9.59524	9.98062	9.68271	9.58584	9.58856	9.64443	9.49485	9.3973	10.3789	9.9175	9.1664	10.0458	9.6	9.95368	9.21409	9.3973	10.1888	10.3202	9.89273	9.2547	9.84061	9.80897	9.43754	9.74622	10.0704	10.1509	9.62346	9.44882	8.97918	9.60897	9.60734	9.54079	9.91237	9.32386	9.783
AASDHPPT	8.40017	7.911	8.43488	8.35031	8.08403	8.47473	8.41148	8.13527	8.27993	8.38512	8.08796	7.64801	8.01178	7.37835	8.10215	8.39268	8.24634	7.89923	8.17095	7.96748	8.28123	7.94718	8.65622	8.35215	7.60985	8.35297	7.79147	8.42738	7.75197	7.53332	8.54276	8.33284	8.44762	7.691	8.05884	8.0009	8.05241	7.53359	7.77911	7.88673	7.92448	8.31261	7.65021	7.99638	7.9015	7.84364	7.93914	7.80507	8.40909
AASS	7.11908	7.02426	7.03701	7.17569	6.87565	7.3395	7.2001	7.03494	6.83966	7.13902	7.17035	6.76226	7.45608	6.55968	6.85999	7.05815	7.48345	7.09193	7.2516	6.90748	7.22543	6.96953	7.47983	6.939	6.49658	7.02732	6.66107	7.40869	6.83474	6.55282	6.98227	6.5456	7.11049	6.63287	6.66499	6.65653	7.46695	6.6437	6.70822	6.90894	6.94063	6.82595	6.55383	6.87017	6.78323	6.87017	7.01342	6.9529	7.34173
ABAT	7.31957	7.25533	7.3746	7.45475	7.29635	7.42401	7.47355	7.34223	7.25352	7.27669	7.11446	6.95617	7.12268	6.93912	7.17485	7.28224	7.43742	7.37837	7.28225	7.49362	7.33164	7.07405	6.90216	7.20355	7.11826	7.08278	7.44908	7.81474	6.68837	6.46552	7.55759	7.57368	6.88465	6.99737	6.89373	6.74424	7.21775	7.18413	7.13653	7.27629	7.60476	7.57324	6.72926	7.52176	7.83884	7.46454	7.7081	7.4912	7.26585
ABCA1	9.90273	10.1127	10.0233	10.2873	10.1501	10.5984	9.95324	9.99968	9.81578	9.8661	8.87426	9.10085	9.53454	9.24914	9.28198	9.87139	9.88687	9.36823	9.98197	9.24291	9.15629	9.5562	10.4836	10.6082	9.64344	10.0406	9.44673	9.77727	9.60448	9.69305	9.46082	10.2495	10.2292	9.81925	9.19193	9.29947	10.0592	9.90068	9.26859	10.4003	9.59218	9.65218	9.07053	9.70349	9.59491	9.67147	9.73579	9.34689	9.83388
ABCA12	6.88942	6.9751	7.17759	6.87401	6.78072	7.15188	6.82717	6.44787	7.13454	7.13155	6.88782	6.74128	7.40301	6.82258	7.02078	7.74819	6.69933	7.05578	6.67392	6.22909	5.68052	7.21519	7.34534	7.62518	6.41951	7.57335	6.22273	7.83849	6.98575	6.94241	7.28218	7.83604	7.50577	7.09467	6.77912	6.96083	8.01114	7.08392	7.00697	6.4618	6.59008	6.49299	5.6449	6.59008	6.7397	6.7708	6.94409	6.53082	6.97441
ABCA2	6.39895	6.62909	6.3817	6.62223	6.37935	6.82895	6.38459	6.52128	6.35808	6.41586	6.36793	6.13497	6.14849	6.3024	6.25037	6.7038	6.42817	6.03252	6.17623	6.39585	6.5509	6.52958	6.65699	6.38415	6.22433	6.19637	6.28925	6.79977	6.43135	6.31132	6.35583	6.94783	6.35583	6.49163	6.53586	6.21726	6.37078	6.40937	6.44751	6.39202	6.59437	6.50157	6.13562	6.67541	6.62591	6.29143	6.64819	6.51517	6.34019
ABCA5	7.63731	8.05273	7.72398	8.06413	7.78403	7.49997	7.41264	7.29834	7.49456	7.80194	7.79761	7.34465	7.28197	7.32641	7.42181	7.98774	7.68106	7.28879	7.61697	7.38712	7.35877	7.61929	8.04005	8.04566	7.33322	7.71898	7.39434	7.79587	7.50288	6.95533	8.23411	7.91539	7.96974	7.58992	7.68485	7.97788	7.57615	7.7264	7.56981	7.70817	7.53632	7.44112	6.59851	7.54113	7.53087	7.68776	7.53813	7.52354	7.96536
ABCA8	6.41498	6.31802	6.59736	6.75393	5.83899	6.82934	6.84207	5.89731	6.38943	6.77216	6.50545	6.91703	7.62247	5.5041	6.96047	6.29697	7.45992	6.26926	6.64298	6.57359	6.07498	5.95047	7.1281	6.60685	6.04725	6.97044	6.04725	7.7152	6.18957	6.03706	5.27373	6.27197	6.45414	6.09496	5.66421	5.29947	6.04511	5.60077	6.39321	7.20495	6.36836	6.7812	7.10583	6.44905	6.34734	6.21138	6.7704	6.32313	6.27569
ABCB1	9.07811	8.5094	9.19607	9.42847	9.32424	9.26936	9.5396	8.50363	8.75567	9.11727	8.27046	7.99286	8.76988	7.57729	8.09209	9.20481	9.19069	9.74864	9.74627	9.40808	9.01349	8.32885	7.06529	8.97685	7.8262	8.78819	9.33923	7.98333	7.21107	7.2735	9.89703	9.53541	9.13257	8.81587	8.49231	8.6685	9.92843	9.20875	9.35396	7.79134	9.07933	8.56965	6.85058	9.16781	9.13788	9.19455	7.90425	8.01533	8.11806
ABCB6	7.34148	7.18668	7.1654	7.24788	7.07009	7.13913	7.60377	7.03365	6.92017	7.43129	6.92851	6.60205	6.98071	7.21473	6.84949	7.16764	7.11001	6.6577	6.83478	6.73009	7.03496	7.14536	7.62621	7.54498	6.8	7.30584	6.92253	7.15673	7.29443	6.78604	7.55524	7.40392	7.48041	6.83496	7.0355	7.31545	7.25595	6.86766	6.96938	6.8268	7.11864	6.97299	6.46908	7.16911	7.18017	7.35473	7.18219	7.02038	7.22709
ABCC1	7.07302	6.99502	7.10447	7.13361	7.14482	7.22625	7.22504	7.01057	6.91288	7.01895	6.91852	6.72919	7.04229	6.54144	6.77551	7.17484	6.84892	6.7861	6.91963	6.95576	7.01809	6.91526	7.2408	6.88481	6.64399	6.92712	6.79361	7.63076	6.95034	6.66535	7.2408	7.01098	7.20394	6.67492	6.83385	6.74699	6.99038	6.78095	6.58143	6.6507	7.20088	7.33238	6.8622	7.18323	7.23329	7.16724	7.22954	7.19894	7.14609
ABCC3	6.8065	6.67383	6.7143	7.94332	6.84042	6.93212	6.79242	6.83037	7.02686	6.80248	7.31244	6.65479	6.49716	6.50432	7.03782	7.22617	7.3562	6.48407	6.90755	6.95759	7.01514	6.57707	7.49257	6.86153	6.44986	6.96829	6.65077	8.03507	6.84599	6.34492	7.26056	6.67349	6.94478	6.32333	6.28679	6.24746	6.26286	6.38139	7.30546	6.81003	7.40757	7.38319	6.70027	7.45582	7.4269	7.3967	7.34623	6.93488	7.89074
ABCC5	6.56586	6.45224	6.65063	7.01252	6.55008	6.79175	6.86643	6.67753	6.88831	7.35853	6.83961	6.53614	7.01172	6.54379	6.73784	7.34133	6.73744	6.46881	6.5497	6.74204	6.96742	6.65279	7.3103	6.8821	6.39422	6.94983	6.78534	7.01306	6.61943	6.38387	6.69556	6.62995	7.13073	6.6122	6.49358	6.43557	6.71798	6.32537	6.19962	6.47428	6.87627	6.86945	6.59621	6.88183	6.8493	6.94284	6.83136	6.70753	6.93832
ABCD1	8.50901	9.17954	8.48623	8.52156	8.50822	8.66319	8.47708	8.11838	8.23347	8.41297	7.9292	7.90547	8.05653	8.82238	8.31194	8.22921	8.81234	8.59656	8.84246	8.64204	8.34761	8.45661	8.16459	8.41988	8.39948	8.03084	8.58469	8.6823	8.03084	8.79253	8.40163	8.13151	8.05451	8.15518	8.53281	8.36772	8.52092	8.2839	8.6716	8.48534	8.50161	8.24495	7.41857	8.52351	8.55549	8.35132	8.45525	8.46193	8.46455
ABCD3	7.96074	7.51487	7.84904	7.94098	7.79982	8.04742	7.99925	7.71056	7.80131	7.87126	7.83787	7.36098	7.85654	7.2603	7.59664	7.89254	7.87735	7.7399	8.00486	7.6666	7.85732	7.51888	7.7674	7.90748	7.20843	7.95598	7.76366	7.75394	7.44316	7.11258	8.18827	7.757	7.81302	7.61115	7.71011	7.75859	7.48327	7.56268	7.21836	7.62829	8.13831	7.68569	7.02477	7.90881	7.8954	8.39707	7.91899	7.8944	7.99067
ABCE1	7.442	7.20006	6.86284	7.88664	7.39398	7.80815	7.77728	7.47229	7.2539	7.72318	7.37812	6.91045	7.341	6.74027	7.19359	7.74388	7.32371	6.93567	7.21424	7.11879	7.37251	7.2224	7.87826	7.86743	6.91935	7.57529	6.98446	7.44555	6.99161	6.83464	7.95495	7.64833	7.85122	7.03044	7.3217	7.51333	7.32482	6.96781	7.01807	6.96453	7.05142	7.19	6.76909	7.13874	7.14945	7.28839	7.23959	7.08973	7.80439
ABCF1	10.2942	10.1475	10.2982	10.2426	10.1087	10.397	10.3967	9.80001	9.6807	10.0751	9.55988	9.14334	9.86808	9.58952	9.53671	10.1582	10.2564	9.68486	9.82183	9.92372	9.91332	9.69935	10.29	10.3476	9.65761	10.0848	9.81528	10.1511	9.73572	9.72916	10.4034	10.4926	9.78808	9.61747	10.0516	10.2519	10.0428	9.89372	10.0492	10.1973	9.94007	9.64482	8.91663	10.0457	9.97424	10.1897	10.1296	9.95064	10.1749
ABCG1	7.97918	8.21848	7.92459	8.27857	7.98939	8.37632	7.93389	7.98564	7.76743	7.66251	7.35504	7.08096	7.62334	7.19445	7.49077	7.56617	8.13471	7.56505	7.96492	7.35699	6.95585	7.65234	8.09602	8.1425	7.59534	7.60941	7.56621	8.18423	8.06096	8.1793	7.47373	7.95538	7.64306	7.8752	7.60946	7.46447	7.80898	8.0413	7.88208	8.35794	7.68414	7.81666	6.91246	7.70298	7.68501	7.49923	7.40066	7.47757	7.77434
ABHD10	6.98907	6.94785	7.28488	7.40806	7.04242	7.15189	7.56026	6.80803	6.81198	7.00417	6.85218	6.51159	6.77366	6.81499	6.78216	7.3562	6.77645	6.66993	6.78431	6.78032	7.12146	6.98184	7.54743	7.27181	6.63336	7.23388	6.88255	7.16417	6.66466	6.60977	7.33754	7.0997	7.37156	7.3983	7.20052	6.65437	7.33207	7.39119	7.16434	7.34723	7.36053	7.28341	6.97871	6.93205	7.01216	6.65278	7.37518	7.35311	6.06118
ABHD11	8.79592	8.10608	8.44438	8.26005	8.42668	8.59947	8.52377	8.12723	8.55833	8.85346	8.24452	7.97489	8.41642	7.93375	8.29445	8.62489	8.60204	8.32565	8.33296	8.06433	7.95608	8.28253	8.87131	8.6841	8.13842	8.72141	8.16005	8.42611	7.97301	8.18188	8.77254	8.885	8.32161	8.31423	8.75615	8.67153	8.8949	8.61282	8.83583	8.59582	8.25003	8.25442	7.41828	8.24615	8.22794	8.16123	8.27561	8.24429	8.24722
ABHD14A	7.83175	7.52434	7.65848	7.64019	7.5661	7.78743	8.07022	7.74833	8.12733	8.07017	8.07818	7.58679	7.60652	7.26952	7.84758	8.21555	7.58031	7.23274	7.7234	7.85574	8.08382	7.81414	8.23195	7.76843	7.56056	7.61789	7.75059	8.53119	7.74346	7.62797	7.73684	7.56275	7.89289	7.24229	7.57178	7.72871	7.48407	7.16821	7.28953	7.69134	8.02753	8.00588	7.59068	8.07008	7.99452	8.16506	7.77017	7.63577	7.93156
ABHD2	6.75913	6.69461	6.93337	7.0395	6.87867	7.09022	6.96239	6.84978	6.8374	6.77643	6.61011	6.49348	6.70583	6.51396	6.66071	6.80917	6.85191	6.53169	6.60128	6.72267	6.77216	6.74611	7.16406	6.97215	6.55123	6.78623	6.6926	7.29026	6.55976	6.44462	6.80607	6.70205	6.8545	6.37087	6.38645	6.47761	6.72691	6.60432	6.60432	6.70795	6.69211	6.88683	6.43846	6.75932	6.72173	6.78913	6.81208	6.78913	7.32626
ABHD3	7.23469	6.80584	7.22878	7.4102	7.08854	7.28033	7.47697	7.02097	7.43534	7.80448	7.17011	6.6911	7.39482	6.61228	7.14733	7.58265	7.37834	7.25768	7.50759	7.12002	7.35421	6.62976	7.37992	7.34976	6.54801	7.31645	7.14017	6.98001	6.59927	6.59927	7.64687	7.20202	7.54453	6.50825	6.76733	6.8959	7.29021	6.7444	6.93517	6.65331	6.93451	7.17422	6.53074	6.98775	6.9475	7.12562	6.98775	6.85641	7.72374
ABHD4	8.33574	8.26965	8.44041	8.37036	8.20417	8.29732	8.54194	8.26075	8.13204	8.23588	7.84623	7.93882	8.30032	7.96877	8.16464	8.36081	8.82713	8.27029	8.46423	8.37421	8.53784	8.15987	8.16755	8.02104	8.01618	7.82029	8.22686	8.4584	8.01928	7.84842	8.20368	7.98085	8.02803	7.91693	7.79593	7.8123	8.24889	8.08737	8.13529	8.11461	8.14376	8.08279	7.82528	8.23888	8.22206	8.15347	8.32322	8.28569	8.25845
ABHD5	9.40426	8.99562	9.50986	9.65955	9.75932	9.83293	9.67893	9.32162	9.0308	9.72777	9.12131	8.72062	9.43832	8.57091	9.06488	9.54769	9.76752	9.43668	9.59587	9.15921	9.22183	8.55871	9.18433	9.67815	8.94761	9.89941	9.03618	9.63208	8.6967	9.15507	10.0021	9.30593	9.31936	9.23662	9.09392	9.30052	9.60731	9.21989	9.6118	9.36051	9.22336	9.21753	8.16781	9.26317	9.30193	9.47021	9.59408	9.39986	9.87
ABHD8	8.91762	8.82212	8.96424	8.72003	8.74507	9.10421	8.80802	8.61267	8.36045	8.51199	7.90979	7.8065	8.47848	8.26549	8.40247	8.47328	8.386	8.13642	8.48538	8.46879	8.42992	8.496	9.12479	8.92993	7.99439	8.69693	8.3985	8.5908	8.38667	8.28039	9.02995	9.04118	8.88112	8.33936	8.80002	8.76042	8.28667	8.31533	8.52479	8.30538	8.89316	8.74156	7.90321	8.86962	8.85391	8.8496	8.53085	8.4065	8.58501
ABI2	7.9194	7.70591	7.91551	7.97038	7.89475	8.12703	7.98112	7.74459	7.74778	7.9348	7.73054	7.56864	7.81163	7.48078	7.70161	8.00533	7.95498	7.5955	7.72503	7.83723	8.0445	7.77762	8.12695	7.90057	7.60125	7.74784	7.55357	8.09372	7.55193	7.351	8.06803	7.7586	8.06792	7.40426	7.64245	7.72484	7.77834	7.43716	7.46494	7.55165	7.7258	7.65999	7.42628	7.71595	7.75149	7.82431	7.82813	7.69132	8.19158
ABI3BP	8.31922	8.6935	8.54569	7.99493	6.97663	7.97751	8.12225	7.51789	7.48145	9.33427	8.84918	7.26615	7.80845	8.37089	8.45178	9.10663	8.17406	7.66166	8.27383	9.12372	8.09528	7.57295	8.70519	7.58608	7.52087	7.17718	8.20088	10.5338	8.28903	8.05743	7.49375	7.61665	8.31207	7.81249	7.80188	7.58874	7.05214	7.3634	6.50858	7.42832	8.7635	9.02408	9.04616	8.81108	8.60158	8.78848	8.8484	7.63487	8.0207
ABL1	7.59133	7.55227	7.63343	7.90667	7.54567	7.82286	7.81372	7.6285	7.6379	7.85616	7.70894	7.35575	7.54646	7.4014	7.50035	7.77972	7.91469	7.43007	7.72905	7.69763	7.8176	7.75284	7.63787	7.65168	7.38859	7.37868	7.66507	8.22053	7.48866	7.47248	7.57318	7.43765	7.40735	7.3078	7.35669	7.42738	7.61706	7.2498	7.40994	7.56054	7.75968	7.62478	7.15861	7.7196	7.77446	7.66835	7.60209	7.64753	7.72191
ABL2	6.94806	6.79376	6.96792	7.26337	7.11811	7.24514	7.06934	6.89601	6.92858	6.99311	7.08852	6.66344	6.78043	6.76971	6.99448	7.09821	7.18062	6.75368	6.67144	6.94065	6.91431	6.79185	7.35013	7.14419	6.85189	6.93655	6.8593	7.40287	7.04861	6.90862	7.08906	6.9229	6.9958	6.58799	6.86776	6.69654	7.02202	7.00744	7.21029	7.23232	7.07488	7.06364	6.54266	7.05013	7.00133	6.8563	7.15683	6.96813	6.97521
ABLIM1	8.87208	8.58541	8.92737	9.02526	8.99098	9.1947	9.06637	8.80009	8.4356	8.51784	8.59634	8.04879	8.64006	8.49232	8.32117	8.67183	8.87171	8.42445	8.52701	8.76229	8.63532	8.87072	9.25412	8.63079	8.526	8.86861	8.41671	9.4219	8.40815	8.41338	8.79701	8.65971	8.97501	8.42613	8.36047	8.37551	8.32412	8.65589	8.23317	8.5283	8.74591	8.94836	8.76513	8.7194	8.59884	8.66722	9.0157	8.99209	9.26167
ABLIM3	7.89244	8.5303	8.03689	8.51894	8.03398	8.33575	8.17847	8.48088	7.45978	7.41637	7.68978	7.49702	7.83458	7.8755	7.53977	7.78124	7.64473	7.50361	7.64707	8.27157	7.78403	8.31538	8.07288	8.21989	7.74098	7.79725	7.74079	8.89029	7.85493	7.83095	8.22093	8.13956	8.20982	7.78708	7.68556	7.70458	8.0728	7.66291	7.36813	7.37774	8.13339	8.37173	8.04765	8.22377	8.19555	8.26452	8.63127	8.37672	8.50579
ABR	7.43104	7.32035	7.70746	7.82949	7.54856	7.73794	7.83564	7.64697	7.53666	7.69147	7.88932	7.12875	7.43409	7.01902	7.29775	7.67271	7.54733	7.10244	7.38169	7.30512	7.52935	7.41941	8.05874	7.85307	7.26198	7.66034	7.4695	7.78203	7.47866	7.11324	7.74878	7.56613	8.15909	7.2796	7.01746	6.88802	7.43032	7.31828	7.22244	7.46522	7.64616	7.71382	7.22715	7.59815	7.63641	7.52972	7.69838	7.81271	7.91813
ABT1	7.3627	7.36255	7.59211	7.51531	7.58909	7.7078	7.72277	7.46528	7.13282	7.25433	7.08893	6.98891	7.24127	6.8052	7.19254	7.31474	7.27767	7.03914	7.00178	6.94684	7.23424	7.35158	7.55911	7.71485	7.05723	7.44513	7.19957	7.51587	7.12656	7.07381	7.90945	7.41486	7.81052	7.22427	7.28392	7.56918	7.31156	7.1604	7.24833	7.22325	6.96793	7.13109	6.80024	6.99012	7.04101	7.19784	7.30793	7.11935	7.51969
ABTB2	7.67107	7.82537	7.51969	7.8808	7.61995	7.86568	7.96898	7.78894	8.12376	7.78901	8.4234	7.47071	7.85904	7.242	7.67044	7.75001	8.18686	7.61919	7.66948	7.65467	7.73122	7.78807	7.50466	8.12337	7.57939	7.74148	7.35019	8.23123	6.99979	7.34452	8.24907	7.9753	8.18362	7.07604	7.78759	7.82716	8.14312	7.80041	7.92945	7.80957	7.98841	7.876	6.59614	7.97251	7.97077	7.986	7.84468	7.50599	7.6984
ACAA1	7.71568	7.12521	7.50588	7.67897	7.47633	7.53304	7.73517	7.21122	7.33567	7.6972	7.29279	6.90387	7.54798	6.72404	7.44166	7.67816	7.7218	7.01025	7.39601	7.34044	7.4444	7.33271	7.69748	7.42688	7.02411	7.53943	7.45222	7.9091	7.10089	6.99428	7.75278	7.25673	7.48438	6.97186	7.39872	7.48208	7.40816	7.00134	7.16425	7.39257	7.48889	7.36381	6.69837	7.55388	7.54035	7.59994	7.43892	7.14334	7.45501
ACAA2	8.31225	7.81842	8.21116	8.64129	8.19977	8.53266	8.568	7.9996	8.12195	8.58212	8.10306	7.72779	8.18471	7.39462	8.12869	8.73665	8.42126	7.9337	8.2923	7.89104	8.46076	7.75746	8.61442	8.74967	7.58743	8.62411	7.79096	8.13698	7.55183	7.72326	8.77486	8.58707	8.66386	7.80691	7.92296	8.42268	8.07721	7.87796	8.14689	8.16354	7.90044	8.14508	7.41403	7.99577	8.01842	8.20919	8.05218	7.7941	8.6931
ACACA	7.15275	7.09433	7.20062	7.24725	7.09438	7.59603	7.29661	7.07184	7.26316	7.46965	6.97061	6.72052	7.0612	7.0031	6.93043	7.28701	7.04784	6.95767	7.16293	7.06092	7.03026	6.91001	7.37407	7.18474	6.80416	7.20897	7.12416	7.3014	6.96637	6.73119	7.53364	7.14519	7.2184	6.67175	6.82366	6.77702	7.49685	7.07913	6.93903	7.10944	7.18907	7.01917	6.9411	7.03716	7.03667	7.03181	7.3278	7.00823	7.12569
ACACB	6.5749	6.34786	6.50469	6.91867	6.55655	6.73355	6.7889	6.62573	6.19785	6.3367	6.28839	6.25739	6.49291	6.46545	6.04624	6.36058	6.73478	6.6551	6.46094	6.67142	5.8732	6.54227	6.64598	6.75756	6.26936	6.34915	6.49329	6.3282	6.39008	6.50583	6.28528	6.54227	6.42979	6.55078	6.32056	5.98845	6.74236	6.66147	6.46815	6.7899	6.77463	6.67322	6.29686	6.6974	6.44313	6.39327	6.84116	6.74274	6.42705
ACAD10	6.76058	6.58855	6.7257	6.94239	6.6042	6.96595	6.8665	6.67505	6.64807	6.90688	6.67597	6.39802	6.49096	6.5342	6.4928	6.77459	6.74917	6.44307	6.68517	6.62035	6.82238	6.6351	6.9126	6.75653	6.3971	6.5719	6.6621	6.82289	6.38393	6.49319	7.25286	6.69042	6.55745	6.51157	6.69191	6.36515	6.83154	6.66737	6.48376	6.66614	6.78039	6.59619	6.32501	6.7442	6.69543	6.71483	6.83509	6.84222	6.60321
ACAD8	7.10617	6.70339	6.98607	7.21433	6.94605	7.21348	7.20187	6.88319	6.9017	7.04585	6.90182	6.63681	6.89727	6.51548	6.77346	7.11384	6.86987	6.49855	6.87238	6.7251	7.01586	6.92015	7.30507	7.18933	6.60195	7.22947	6.62762	7.0625	6.80675	6.52283	7.19944	7.00897	7.29866	6.75866	7.04382	6.84302	7.10668	6.98414	6.95281	7.19059	7.04253	6.9046	6.55243	7.03557	6.88018	6.86353	7.119	6.90057	6.81929
ACADM	8.08045	7.64123	8.10622	8.39447	8.15429	8.40702	8.29205	8.02622	8.13472	8.33781	7.71857	7.40462	7.96033	7.24231	7.6507	8.15647	8.15133	7.61503	8.184	7.63985	8.37093	7.85621	8.37327	8.12192	7.00456	8.21002	7.66473	7.86692	7.56139	7.34734	8.35668	7.93291	8.4862	7.30503	7.36542	7.67601	7.91496	7.41497	7.34058	7.68271	7.6673	7.65374	7.51854	7.75824	7.67934	8.0441	7.65919	7.88025	8.57669
ACADS	8.00358	7.62883	7.53897	7.64095	7.51862	7.94505	7.98246	7.62966	7.70412	8.01601	7.43351	7.21277	7.66143	7.46051	7.81121	8.21952	8.13546	7.6164	7.93709	7.52939	8.3202	8.05868	7.76889	7.63692	7.14272	7.58274	7.67305	7.63165	7.20818	7.36633	7.8618	7.68307	7.57994	7.48199	7.23705	7.28036	8.04917	7.6829	7.84299	7.88836	7.62821	7.64674	7.28038	7.46051	7.60301	7.46772	7.88343	7.84301	7.67491
ACADVL	12.0632	11.8979	11.8538	11.892	11.772	11.7209	11.8071	11.401	11.5611	11.9216	11.1762	10.7889	11.4772	11.3473	11.2457	11.8265	11.9799	11.485	11.6759	11.5227	11.5699	11.5303	11.5193	11.9552	11.6099	11.8392	11.9454	11.4937	11.412	11.0883	12.0922	11.9709	11.5755	11.5742	11.7873	11.7426	11.8054	11.6665	11.8856	11.7364	11.8441	11.4078	10.5751	11.8336	11.7339	11.7523	11.771	11.7185	11.6276
ACAT2	7.30461	6.78745	6.99963	7.15396	7.14208	7.25638	7.41116	6.89586	7.05154	7.53657	7.0161	6.58458	6.85489	6.59288	6.9643	7.38338	7.02971	6.78194	6.73919	6.89779	7.56208	6.7572	7.5945	7.17692	6.6374	7.00745	7.00268	7.22527	6.87863	6.46746	7.18783	7.23654	7.30927	6.53504	6.81384	6.79494	7.30076	6.70626	6.52291	6.91437	7.02545	6.94629	6.57242	6.99876	7.01586	7.04884	7.06036	6.95795	7.13332
ACBD4	6.73554	6.87743	6.73536	6.61933	6.6588	7.02906	6.68928	6.61132	6.93391	7.11429	6.73609	6.63625	6.67562	6.91484	6.85376	6.88868	6.59847	6.23085	6.81896	6.34456	6.59118	6.88553	7.04184	7.38355	6.55122	7.11173	6.50941	6.85148	6.46778	6.80095	7.32835	7.54514	6.92694	6.85483	7.22022	7.1125	6.85872	7.01354	6.89365	7.23138	7.11534	6.72606	6.23829	6.89235	6.87122	6.81725	6.99252	6.79803	6.69733
ACHE	6.25862	6.15955	6.11835	6.22519	6.34655	6.45207	6.55862	6.34264	6.18379	6.22666	6.08575	5.50068	5.76838	6.00678	6.21209	6.10465	6.42523	6.03127	6.26786	6.22391	6.89662	6.06169	6.24117	5.98018	5.69994	5.90366	6.11903	6.08082	5.62317	5.72413	6.17685	6.14611	6.15649	6.14006	6.16112	6.07059	5.90767	5.99473	5.87893	5.72681	6.41429	6.15164	5.39452	6.39068	6.39068	6.27977	6.26828	6.23281	6.00614
ACIN1	8.66374	9.06227	8.78974	9.08091	8.76086	8.97773	8.75482	8.53466	8.2912	8.5869	8.37856	8.15519	8.36901	8.55979	8.29881	8.69027	8.82007	8.2366	8.46191	8.55971	8.72953	8.98724	8.8538	8.58564	8.60851	8.42156	8.59086	9.28152	8.67645	8.39777	8.73898	8.44738	8.54117	8.19435	8.48126	8.40198	8.72448	8.70617	8.48042	8.89988	8.67189	8.14824	8.33815	8.67566	8.69195	8.62427	9.0822	8.94695	8.77256
ACLY	9.50728	9.73462	9.65059	9.84994	9.57906	9.65713	9.67649	9.24131	9.30309	9.62119	9.30353	8.83874	8.96598	8.75509	8.94031	9.7875	9.42129	8.96612	9.27477	8.99044	9.16286	8.92228	9.87997	9.8282	9.10391	9.85229	8.95535	9.61098	9.15844	9.07923	9.77942	9.768	9.90341	9.07295	9.84742	9.82422	9.34865	9.09853	9.25565	9.51087	9.30912	9.46408	8.49025	9.28419	9.34565	9.19985	9.36346	9.11454	9.83696
ACO1	10.1198	9.86168	9.84693	10.0867	9.76822	10.288	10.2659	9.60539	9.93235	10.3321	9.74875	9.34129	9.95033	9.2605	9.70177	10.2996	10.2261	10.0219	10.3511	9.98775	10.1138	9.57396	9.70812	9.70333	9.46944	9.88541	9.89558	10.2189	9.32463	9.10186	10.2576	10.0711	9.96657	9.41433	9.71261	10.0623	9.92524	9.41384	9.71951	9.70308	9.69534	9.79336	8.90113	9.76973	9.76973	9.97977	9.90262	9.61098	10.0956
ACO2	9.4326	8.83874	9.21123	9.29111	9.08191	9.44371	9.31771	8.93363	9.12715	9.37564	8.84383	8.56843	8.9909	8.40126	9.16786	9.37565	9.27216	8.89836	9.12131	8.96729	8.88403	8.89321	9.38452	9.38079	8.68909	9.26969	8.92913	9.08631	8.71543	8.62548	9.62295	9.44141	9.32748	8.80601	9.1516	9.30795	9.09975	8.78738	8.97362	8.96527	9.14039	9.08755	8.28923	9.26427	9.23109	9.32124	9.14754	8.99144	9.26615
ACOT1	8.09483	7.65165	7.93141	7.91945	7.88963	8.1383	7.99651	7.69282	8.02261	8.37047	7.73332	7.42063	7.91145	7.20574	7.7667	8.02898	7.85159	7.63912	7.68425	7.58929	8.04738	7.6684	8.03932	8.06502	7.51801	8.24297	7.95339	7.86801	7.7175	7.29426	8.55796	8.15833	8.09867	7.677	7.9147	7.96765	7.78629	7.66276	7.95291	7.75397	7.91755	8.05764	6.91	7.99648	7.92943	8.00389	8.03875	7.83923	7.76478
ACOT7	7.82904	7.66028	7.81941	7.65382	7.80146	7.72299	7.7684	7.31989	7.49139	7.84027	7.52048	6.97009	7.2527	7.15135	7.34985	7.75121	7.67648	7.06843	7.58614	7.25616	7.59273	7.5705	8.05979	7.78381	6.95755	7.7035	7.05781	7.50745	7.31641	7.5675	8.10108	8.13712	7.64511	7.36468	7.93417	7.73378	7.9498	7.31528	8.01887	8.01629	7.22054	7.34619	6.76369	7.18678	7.16304	7.03615	7.54777	7.47223	7.40795
ACOX1	8.48983	7.99044	8.38502	8.41505	8.35239	8.68311	8.4478	8.27476	8.22794	8.43574	7.90456	7.68658	8.3851	7.64521	8.12951	8.23786	8.27182	8.09096	8.37268	8.05549	8.11846	7.87575	8.82824	8.61151	7.94664	8.58022	7.95076	8.33092	8.09994	8.09396	8.47495	8.307	8.09138	7.71425	8.07537	8.24497	7.88901	7.80953	7.90324	8.10046	8.39562	8.27269	7.78602	8.42539	8.40869	8.48021	8.12553	8.22052	8.32234
ACOX3	9.37202	9.49068	9.46369	9.02982	9.20745	9.1678	8.84886	8.57132	8.64079	8.89957	8.40403	8.23014	8.80961	8.65895	8.65455	9.03807	9.21598	8.79002	9.13557	8.45256	8.74155	8.70729	9.27546	9.23062	8.83953	8.61827	9.06656	8.69252	8.78456	8.56649	9.45859	9.14096	9.12735	8.99326	9.39662	9.5049	8.9289	9.22918	9.05253	8.88066	8.94013	8.87498	7.87171	9.06136	9.04552	8.92304	8.94687	8.86152	8.90766
ACP1	9.50136	8.76405	9.48021	9.45722	9.4081	9.58549	9.57697	9.01316	9.26938	9.52688	9.12033	8.41749	9.24723	8.19006	9.0757	9.34792	9.24607	8.96953	8.94453	9.12127	9.30198	8.94192	9.67093	9.53865	8.82152	9.2321	8.92	9.63897	8.99091	8.8239	9.46039	9.36031	9.32413	8.98684	9.43483	9.65887	9.10027	8.98898	9.19514	9.12436	9.06119	9.02672	8.46355	9.02253	9.00364	9.10758	9.28083	9.11687	9.49586
ACP2	8.93638	8.92493	8.58496	9.05195	8.55097	9.09055	9.09724	8.62797	8.79377	9.17459	8.47878	8.23716	8.5346	8.77218	8.55999	9.41696	9.1579	8.78552	8.87284	8.84321	8.84307	8.61186	8.86446	8.89149	8.62776	8.72977	8.88314	8.80685	8.31047	8.72692	9.10758	9.56384	8.19308	8.47723	8.98878	9.02393	9.2164	8.51282	9.2195	9.23592	8.77358	8.59238	8.02982	8.71132	8.64294	8.62392	9.02066	8.84757	8.95811
ACPP	8.20275	7.71217	8.05457	7.98953	7.83759	8.19983	8.04888	7.65335	8.22286	7.90975	7.26346	7.58264	7.99153	7.07772	8.10085	8.00812	8.88319	7.94033	7.87072	8.08274	7.66153	7.34085	8.20756	7.73423	7.21034	8.13224	7.63954	7.45853	7.92721	7.26714	8.23675	8.02439	7.49659	7.37794	8.09401	8.19177	7.57623	7.44328	7.89804	7.46628	7.66184	7.80969	7.09002	7.63887	7.58837	7.746	8.03905	8.26051	8.13719
ACSL1	7.53954	7.52907	7.67721	8.80494	7.47962	7.89154	7.91498	7.76	7.62253	7.94244	7.55255	6.99466	7.91045	6.91386	7.55182	7.94314	8.20751	7.46241	7.74904	7.11221	7.50534	7.02368	8.57093	7.69034	6.93383	7.89137	7.40228	8.22538	7.82967	7.30686	7.68885	7.52438	7.95243	7.47118	7.51685	7.45943	7.92887	6.89353	7.27618	7.48719	7.88107	7.81791	6.9533	7.965	7.96611	7.82543	7.48186	7.18953	8.06118
ACSL3	8.42354	8.32485	8.57092	8.66852	8.61279	8.77089	8.60156	8.40074	8.32274	8.5922	8.24099	7.86182	8.38933	7.79301	8.04249	8.46651	8.87287	8.15242	8.69289	8.17558	8.32799	8.36608	8.5841	8.58483	7.92077	8.31725	8.04748	8.34041	8.35154	8.05637	8.62732	8.58929	8.38061	8.07848	8.25884	8.47956	8.24326	7.95924	8.10658	8.15319	8.12138	8.3491	7.80594	8.19126	8.15378	8.36666	8.17816	8.10414	8.79733
ACSL4	9.65289	10.2937	10.4447	10.1036	10.0948	9.90143	9.79293	9.34714	9.55783	9.64319	9.15142	9.14195	9.66589	8.71238	9.57849	9.74165	9.85328	9.67614	9.97989	9.77119	9.76653	9.10359	9.48887	9.93063	9.24154	10.0139	9.56531	9.44269	8.82402	9.60671	10.2991	10.558	9.29352	9.44515	10.2147	10.4128	9.75463	9.56454	9.76319	9.78485	9.54836	9.52067	8.33842	9.58355	9.61843	9.76995	9.4126	9.54968	9.94064
ACSL5	7.47163	7.53869	7.65992	8.20745	7.46914	7.90485	8.03252	7.44335	7.26682	7.52246	7.20925	7.04567	7.36864	7.05693	7.31246	7.55408	7.30113	7.15636	7.76733	7.25541	7.56241	7.00357	8.06106	7.58286	7.50127	7.54253	7.44668	8.44781	7.40943	7.3347	7.59591	7.71979	7.03431	7.6178	7.36997	7.41948	6.81571	7.3149	7.29331	7.46074	7.82981	8.02504	7.27308	7.89956	7.86283	7.80767	7.80189	7.74905	7.78205
ACTA2	11.5427	11.0527	10.951	11.4799	11.2163	11.436	11.1464	11.4365	11.5387	12.0336	11.6263	11.1903	11.5291	9.7833	11.5769	12.0012	12.0492	10.7823	11.48	11.3592	11.7795	10.7999	12.0681	11.3157	10.9344	12.2773	10.7531	11.387	10.8663	10.0735	11.0557	10.7993	11.4815	10.7845	10.5295	10.8236	10.9362	10.0277	10.8758	12.2504	10.8534	11.4338	11.0913	10.9648	10.8648	11.1323	11.778	11.3869	12.1137
ACTG2	10.146	9.23082	9.49176	10.367	8.70902	9.57647	9.59185	9.93978	9.88573	11.1309	10.1295	10.3771	9.78548	8.60046	10.4418	10.8186	11.3076	9.64381	10.5847	9.75013	10.2501	8.96376	10.7674	9.8609	9.41769	10.4295	9.31887	10.0736	9.96926	8.49232	9.37291	8.85381	9.4613	9.49064	8.79761	8.53503	9.88205	8.612	9.71618	10.9688	9.8598	10.2983	9.42881	9.74435	9.62956	9.71791	10.7259	10.5217	9.65003
ACTN1	10.366	10.0893	10.0843	10.5232	10.0209	10.5826	10.0685	9.82208	9.55992	10.4449	9.83961	9.209	9.87598	9.57354	10.0265	10.5534	9.97417	9.40993	10.015	9.67872	9.95515	9.82806	11.0671	10.0319	9.56527	10.6355	9.61296	10.6478	10.2707	9.74994	10.0517	9.97956	10.1644	9.13738	9.62892	9.67964	10.0962	9.1747	9.8111	10.1718	10.1992	9.7148	9.68949	10.2754	10.2495	10.1775	9.93136	10.1128	10.2747
ACTR10	9.5869	9.31325	9.52114	9.72554	9.45688	9.72642	9.76917	9.37764	9.42942	9.69037	9.31523	8.8656	9.2823	8.34986	9.18624	9.52735	9.44648	9.02517	9.32843	9.19432	9.29257	9.09776	9.80952	9.77098	8.97103	9.79612	9.10424	9.52069	9.02187	9.13029	9.87636	9.73302	9.62955	9.26701	9.0512	9.23805	9.15406	8.96611	9.55669	9.21829	9.23751	9.42822	8.79687	9.33388	9.1833	9.43022	9.73429	9.55293	9.59059
ACTR1A	9.84732	9.78318	9.91629	10.1491	10.0819	9.94097	10.2925	9.64917	9.76616	10.2255	9.79757	9.05266	9.77613	9.65705	9.52299	10.2708	10.0655	9.51919	9.69162	9.67822	9.92989	9.93039	10.0196	10.0589	9.60547	10.1073	9.7441	9.81677	9.43814	9.5421	10.2467	10.3495	9.8742	9.65651	9.9429	9.84798	9.81026	9.59993	9.82797	9.99938	9.87348	9.76166	9.10986	9.856	9.82691	9.7804	10.0154	9.90001	10.1397
ACTR2	10.3747	10.3986	10.5227	10.794	10.3744	10.6945	10.7708	10.3902	10.5369	10.6919	10.0966	9.52169	10.3359	9.33296	10.1199	10.597	10.4235	9.8432	10.5179	10.0389	10.5996	9.93978	10.9499	10.7791	9.7598	10.6232	9.92449	10.4555	9.98061	9.88673	10.7682	10.5124	10.6814	10.0845	10.1106	10.6572	10.0231	10.012	9.93928	10.1969	10.0217	9.96371	9.71864	10.0646	10.0847	10.4905	10.1864	10.0081	11.0068
ACVR1	8.80423	8.72379	8.96801	9.15323	9.0583	8.95613	8.98068	8.5962	8.64302	8.67119	8.57235	8.09098	8.38834	7.91131	8.4298	8.94328	8.99751	8.52631	8.41569	8.7975	8.84991	8.24805	8.66734	8.907	8.11557	8.85167	8.50591	9.06458	8.36959	8.41742	9.0976	8.94258	8.53408	8.22529	8.86108	8.90982	8.56677	8.25485	8.46877	8.82269	8.80065	8.93119	7.8207	8.84251	8.82736	8.81393	8.55283	8.52447	9.10472
ACVR2A	7.1525	6.97961	7.48994	7.53818	7.10878	7.5005	7.31057	7.19136	7.08193	7.36996	7.15385	6.87214	6.99759	6.68661	7.10233	7.45128	7.26882	6.9769	6.93651	6.95697	7.30191	7.05522	7.91227	7.41341	6.9121	7.37632	6.97193	7.21444	6.92575	6.71759	7.32184	7.14285	7.37632	6.95793	6.67837	6.7715	6.94084	7.07057	6.76541	7.1916	7.04861	6.85631	6.75072	7.0777	7.17023	7.28084	7.17023	7.0777	7.55472
ACVR2B	7.54198	7.91703	7.9508	7.78275	7.85284	7.84864	7.78674	7.5942	7.48788	7.45633	7.37538	7.00469	7.42616	7.55488	7.63074	7.44953	8.01279	7.62554	7.74805	7.73039	7.69397	7.35273	7.53735	7.95227	7.39622	7.66182	7.36647	7.37271	7.40356	7.48652	8.08047	8.18812	7.37211	7.52852	7.80363	7.91718	7.26563	7.4558	7.3951	7.61226	7.68158	7.85427	6.69013	7.61623	7.69643	7.81941	7.64952	7.70566	8.10907
ACVRL1	9.34679	9.90762	9.9987	10.0851	10.1992	10.1715	10.0786	10.1084	9.41348	8.97674	9.79521	9.28808	9.50146	9.57925	9.56424	9.6156	10.3441	9.69926	10.3251	9.80814	10.3038	9.61999	9.87172	8.92456	9.14474	9.73019	10.0673	9.01529	9.04019	9.16163	9.94916	10.3965	9.59295	8.65135	8.51017	8.60375	9.51948	9.80005	9.81622	8.98133	10.1523	10.0646	9.69221	10.1592	10.0958	10.0875	10.3027	10.1046	9.40431
ACYP1	7.43144	7.30882	7.75665	7.60934	7.60275	7.62551	7.34332	7.29849	7.15771	7.50678	7.28789	6.8122	7.21567	6.79612	7.1652	7.40025	7.53941	7.00922	7.28444	7.14295	7.31855	7.22833	7.4954	7.65031	7.13755	7.00212	7.17968	7.43043	7.06471	7.21058	7.80417	7.68016	7.90075	7.39649	7.49479	7.62873	7.2044	7.15631	7.23407	7.30536	7.29462	7.24004	6.47476	7.37909	7.33193	7.44373	7.35071	7.2956	7.61503
ADAM10	9.85907	9.48405	9.96609	10.0317	9.73425	10.3654	9.73371	9.43744	9.51888	9.8234	9.25094	8.89519	9.36183	8.90933	9.07602	9.64922	9.74106	9.13372	9.77105	9.31712	9.57054	9.37519	9.58297	10.0681	9.35822	9.55573	9.02468	9.79716	9.33455	9.09332	10.2492	10.2458	10.0422	9.74856	10.0716	10.1559	9.92114	9.76029	9.88907	9.52874	9.5642	9.51574	8.34951	9.605	9.58632	9.65885	9.53527	9.50416	9.57366
ADAM15	8.50247	8.60585	8.74885	8.78144	8.45955	8.71258	8.74422	8.59482	8.06898	8.12074	8.20005	7.80395	8.08773	7.9799	8.003	8.41316	8.30431	8.14407	8.66704	8.38122	8.68038	8.67589	8.49507	8.54903	7.9444	8.25713	8.3499	8.90604	7.52025	8.58037	8.42457	8.48536	8.0934	7.93644	8.37301	8.43383	8.69767	8.4697	8.19611	8.2111	8.32752	8.28821	7.97808	8.31053	8.26634	8.37661	8.49135	8.75433	8.23127
ADAM17	8.08819	8.60602	8.56531	8.88976	8.45497	8.9684	8.55368	8.37514	8.15931	8.37129	8.09666	7.96723	8.12261	8.29492	8.09305	8.37949	8.41728	8.14128	8.22852	8.1577	8.34323	8.1749	8.81752	8.81935	8.01671	8.64053	8.00963	8.51028	8.40749	8.13041	8.99999	8.62402	8.62835	8.52326	8.81105	8.85606	8.51232	8.35774	8.57868	8.79851	8.28344	8.25933	7.77066	8.39715	8.40795	8.33134	8.41055	8.31572	8.51861
ADAM19	9.6157	9.7817	9.82826	10.578	9.60937	9.81199	9.90181	9.32569	9.15564	9.38955	9.25426	8.73851	8.91853	8.71829	8.88985	9.26609	9.25633	9.2874	10.4816	8.98805	9.52742	8.945	10.0213	9.659	8.87079	9.49036	9.14147	9.67533	9.29677	9.74133	9.78985	9.43588	9.00738	9.16054	9.40073	9.32021	9.16991	9.19159	9.34756	9.26091	9.81311	9.56436	8.34817	9.81955	9.84059	9.7881	9.53969	9.96856	9.33442
ADAM28	6.36716	6.24664	6.31727	6.95213	6.44824	6.81032	6.64046	6.14609	6.06957	6.53893	6.01052	5.61014	6.01378	5.93261	6.24215	6.36447	5.75037	5.95899	7.00202	5.79949	6.74363	6.13684	7.14409	6.26744	5.79843	5.96131	5.83274	6.79779	6.74239	6.33391	6.0679	5.93454	6.42064	5.86931	6.2119	6.14566	5.95721	5.44931	5.42972	5.84179	6.62856	6.18521	5.63808	6.72355	6.71523	6.67816	6.00097	6.47383	6.25337
ADAM9	8.74588	9.2888	8.90471	9.07497	8.40525	9.10953	8.52703	8.59082	8.74504	9.12808	8.39304	8.27316	8.76098	8.63066	8.49352	8.91744	8.4786	8.22508	8.78023	8.57083	8.6184	8.37636	9.39988	9.34566	8.38901	9.02335	8.45825	9.56017	8.99581	8.84381	8.77845	8.69832	8.74613	8.64452	8.54632	8.92719	8.79213	8.69268	8.4665	8.82792	8.67462	8.54815	8.3852	8.49716	8.5963	8.73154	8.49057	8.57256	8.79127
ADAMTS1	9.60107	9.40618	9.49588	10.1285	8.76461	9.7909	9.75529	9.57029	9.81351	10.4329	10.1124	9.91096	10.2478	8.46645	9.93133	10.1415	10.3106	9.64703	10.1832	9.46337	9.71746	8.98704	10.6327	9.75323	9.19139	9.95021	9.13243	10.7295	9.75388	9.31228	8.99867	9.32925	9.35864	8.76118	8.6953	8.96536	9.20635	8.74169	9.21118	9.66379	9.55791	9.24127	9.40052	9.62488	9.57728	9.84705	9.80436	9.92644	9.90068
ADAMTS2	7.063	7.10053	7.10068	7.12483	7.00856	7.32742	7.42498	6.98209	7.10052	7.13028	7.04523	6.74308	6.92685	6.44359	7.3285	7.02542	7.3611	6.97076	7.33943	7.27714	7.09604	6.97061	7.20969	6.84551	6.63883	6.96114	6.90881	8.08636	7.03038	6.96907	6.55526	6.74312	6.86669	6.81572	7.05926	6.63429	7.25932	6.77136	7.23239	7.20136	7.34462	7.09851	6.64542	7.44451	7.33009	7.07097	7.44211	7.27465	6.98753
ADAMTS3	7.01816	6.87474	7.27748	6.85419	7.0148	6.88492	6.96922	7.03952	6.42616	6.63956	6.67267	6.45248	6.79238	6.30961	6.4167	7.39303	7.06572	6.84311	6.78503	7.13454	8.39326	6.19083	6.6456	6.78235	6.73686	6.64301	6.71671	6.45412	6.15762	6.20418	6.92155	6.92235	6.30293	6.54508	6.28343	6.37245	5.8518	6.79217	6.53585	6.48317	7.00836	7.34652	6.16392	7.13623	7.13623	7.31933	7.49536	7.7624	7.47118
ADAMTS6	8.42082	8.44098	8.63222	8.45977	8.9046	8.45025	8.59185	8.13642	7.90476	8.46455	7.84567	7.62869	7.95686	7.78386	7.77019	8.40486	8.4376	8.0113	8.20488	8.83606	8.10735	8.37156	7.49661	8.13947	7.89464	8.20795	8.73406	8.02128	7.53059	7.41353	9.02067	8.31191	8.71902	8.03452	8.1845	8.29221	8.32771	8.4657	8.45476	7.54671	8.50196	8.2285	7.12931	8.53381	8.54043	8.59335	8.43472	8.49168	8.55439
ADAMTSL2	7.18791	6.82963	6.81223	7.25489	6.71057	6.91917	7.30084	7.02736	7.07589	6.84402	7.10443	6.55482	6.51077	6.5087	6.77428	7.32402	6.94864	6.50167	6.41407	6.85696	6.87751	7.00131	7.95834	7.05713	6.71475	6.84472	6.90161	7.25279	7.19508	6.80495	6.60706	6.66874	6.8543	6.50791	6.52384	6.55076	7.02154	6.63475	6.37953	6.94347	7.14973	6.86985	6.53999	7.05184	7.13832	7.07082	6.8843	6.78982	7.42139
ADAMTSL3	6.50953	6.94878	6.91114	7.00179	6.74922	6.94224	6.82893	7.37333	6.83785	6.73939	7.39395	6.49355	6.75597	6.66395	6.4438	6.8771	7.01241	6.44413	6.73151	7.07991	7.34818	7.05668	6.70089	6.91063	6.60285	6.9487	6.50366	6.85575	6.33119	6.34353	7.30321	6.76441	7.12899	6.30181	6.41537	6.47777	6.38362	6.59824	6.38658	6.49102	6.90497	7.24203	7.01805	6.93847	6.99835	7.01356	6.90676	7.0095	7.8141
ADAMTSL4	9.84953	9.53842	9.59456	9.38697	9.85793	9.54298	9.67347	9.129	9.28198	9.72613	8.81968	8.66112	9.27969	9.00365	9.14554	9.49026	10.0759	9.51462	9.75104	9.8745	10.0218	9.05177	9.18101	9.52018	9.33149	9.28299	9.31366	8.9354	8.77122	8.83976	9.45157	9.55975	8.92702	8.95383	9.37004	9.4266	9.51746	9.29976	9.66018	9.13425	9.79071	9.55952	8.29323	9.83897	9.8156	9.74454	9.67008	9.43372	9.49613
ADAR	9.27179	9.32577	9.26224	9.51018	9.23318	9.54175	9.37437	8.96666	8.92684	9.10552	8.92766	8.48568	8.91927	8.72951	8.89299	9.17727	9.17417	8.93216	9.33965	9.1015	9.23835	9.05724	9.49766	9.0854	8.8355	9.03435	8.77121	9.74026	8.84366	9.12242	9.11786	9.13102	8.81478	8.6694	9.1364	9.31043	8.90546	8.86373	8.76259	9.10183	9.192	9.08249	8.45152	9.21443	9.23601	9.36732	9.20348	9.02053	9.45865
ADARB1	7.34804	7.18123	8.02765	7.99869	7.06769	7.42956	7.46136	7.28485	7.32941	7.47711	6.95778	7.23898	7.61463	6.65482	7.37565	7.46349	7.81738	7.12916	7.2541	7.34086	7.19764	6.97854	8.06513	7.94528	7.25109	7.58676	7.21035	7.47563	7.19801	7.22376	7.37837	7.05124	7.34396	6.98375	7.59831	7.67606	6.79442	7.00363	7.48618	7.51104	7.25474	7.59476	7.00747	7.25676	7.29265	7.21288	7.70043	7.15717	7.94875
ADCK2	8.52749	8.17855	8.40327	8.17714	8.35734	8.61295	8.50752	8.05331	8.16729	8.54537	7.63785	7.34392	8.18115	7.73104	8.02081	8.30243	8.52066	7.91814	8.24534	7.9076	7.77424	7.97911	8.6764	8.28783	7.83353	8.38734	8.08808	8.19907	8.03055	8.08473	8.64548	8.4446	7.87024	7.93751	7.93751	7.81402	8.36361	8.07726	8.31527	8.48616	8.09329	7.97653	7.52472	7.99892	8.03857	7.96513	8.52295	8.4298	8.2844
ADCK4	6.8133	6.63047	6.7264	6.96727	6.80951	7.22335	6.95199	6.74692	6.57178	6.89935	6.80547	6.3413	6.58378	6.6052	6.60039	6.8553	6.75458	6.69755	6.4848	6.8486	6.84916	6.73176	7.13491	6.76744	6.57299	6.52912	6.8592	7.26407	6.57692	6.95319	6.66078	6.65715	6.54073	6.62413	6.63854	6.45137	6.60937	6.65725	6.82556	6.836	7.66785	6.77167	7.18694	6.75046	6.70104	6.64733	6.84253	6.81204	6.78493
ADCY3	8.91211	8.76028	9.41571	9.68399	9.33551	9.4526	9.49789	9.75367	9.34946	9.48435	9.95284	9.85518	9.9408	9.41457	9.85439	9.76886	9.91926	9.55175	9.80222	9.75697	9.87696	9.26788	9.70841	9.36376	9.10537	9.65665	9.12587	9.8241	8.86768	8.68091	9.76017	9.16219	9.85862	8.93218	8.45892	8.6746	9.34454	8.95547	9.21377	9.24533	9.95446	9.79505	9.3076	10.0162	9.94263	10.0547	9.68506	9.44429	10.2455
ADCY6	8.28639	8.33608	8.01981	8.14788	8.032	8.35078	8.07995	8.14256	7.94796	8.13105	7.8954	7.6499	7.65992	7.78492	7.83414	8.40219	8.27907	7.77584	8.13955	7.98259	8.32134	8.19014	8.2913	8.31768	7.77991	8.11159	7.92932	7.94801	7.40105	7.58986	8.37291	8.07612	8.15901	7.54673	7.82426	7.61065	7.87281	7.76996	8.05389	7.83665	8.18518	8.11812	7.38126	8.09067	8.15578	8.10133	8.41577	8.11186	8.23963
ADCY7	8.1514	7.69093	8.04481	8.35867	7.96775	8.22819	8.23487	7.91035	8.48888	8.53312	7.83987	7.43893	7.94281	7.48203	8.11825	8.42312	8.42286	7.65752	8.48385	8.19291	8.33129	7.45133	8.60682	7.91623	7.26228	7.57899	7.87234	8.22343	7.55125	7.49008	8.63133	8.00238	7.96896	7.54299	7.33529	7.83	7.51522	7.14175	7.71573	7.00691	8.01011	7.8483	7.01898	8.07243	8.0545	8.50457	7.86319	8.10172	8.48622
ADCY9	7.51746	7.45465	7.64125	7.86354	7.33391	7.85104	7.49484	7.46134	7.35258	7.68298	7.4007	6.87542	7.1507	6.92965	6.94355	7.33569	7.34822	7.03475	7.0992	7.39815	7.19839	7.40439	8.27722	7.60972	7.03917	7.47457	7.02066	7.75491	7.40596	7.08102	7.57361	7.32301	7.66485	6.60431	6.84274	7.12077	6.85666	6.89394	6.90545	7.31058	7.51184	7.49852	7.16673	7.5845	7.59822	7.79343	7.21229	7.31559	8.25068
ADD1	9.62964	9.59978	9.64756	9.88446	9.51854	9.89459	9.83352	9.42528	9.14895	9.60696	9.29518	9.00182	9.15941	9.19884	9.18097	9.52171	9.79138	9.24567	9.3522	9.32597	9.736	9.55105	9.62546	9.63204	9.24982	9.35097	9.31347	10.2265	9.29949	9.2349	9.4444	9.20992	9.5413	8.79107	9.20068	8.93951	9.73977	9.31923	9.59221	9.53527	9.49046	9.28712	8.98021	9.38159	9.46299	9.25787	9.71924	9.65182	9.99408
ADD3	8.20907	7.90016	8.23579	8.46672	8.18011	8.49972	8.43873	8.13885	8.08632	8.3395	8.14861	7.67334	7.81883	7.73188	7.84128	8.19427	8.10039	7.8126	7.93533	8.22119	8.55984	8.21251	8.37866	8.07364	7.71114	8.02535	7.75212	8.77307	7.71913	7.59909	8.33482	8.01382	8.45169	7.60502	7.65538	7.85786	7.78313	7.77344	7.34621	7.7121	8.01929	8.3107	7.89154	8.12524	8.05454	8.23247	7.77878	7.84961	8.32182
ADI1	10.4175	9.59552	9.8978	10.1534	9.9347	10.2339	10.1425	9.68856	9.86927	10.2714	9.85755	9.28946	9.7728	9.29958	10.539	10.4883	10.2245	10.0856	9.79308	9.75759	9.9371	9.46973	10.1402	10.1914	9.37148	10.0732	9.73017	10.0437	9.95475	9.28181	10.6551	10.1846	10.1791	9.50784	10.009	10.1613	9.82476	9.51915	9.86354	9.71784	9.76208	9.99294	8.84463	9.82204	9.81217	9.84931	10.0141	9.68401	10.4348
ADIPOR2	9.29794	9.24367	9.35262	9.48463	9.20519	9.50092	9.64101	8.9963	8.89076	9.24771	9.00633	8.32579	9.07717	8.49365	8.79964	9.15701	9.43976	8.95845	9.03602	9.03906	9.14658	8.85812	9.3542	9.4361	8.81802	9.12569	8.77332	9.75495	8.81794	8.803	9.40897	9.11578	9.19677	8.8505	9.10354	9.44222	8.98312	8.86274	9.02363	9.10066	9.00831	9.12231	8.30586	9.13296	9.11838	9.23385	9.0257	8.82229	9.47351
ADK	8.88353	8.60908	8.93042	8.81379	8.87368	9.00986	8.93246	8.53211	8.55453	8.72155	8.45585	8.17954	8.46042	8.22428	8.29421	8.6602	8.81418	8.37744	8.53428	8.53563	8.72614	8.20064	8.75104	9.02714	8.34907	8.81691	8.46	8.43658	8.4318	8.43708	9.20352	9.00437	8.64697	8.24275	8.80689	8.96677	8.32976	8.48162	8.53559	8.59871	8.45315	8.52218	7.81627	8.54577	8.53166	8.59021	8.53639	8.45773	8.95343
ADM	12.6586	13.4907	13.3557	13.2174	13.1894	12.9104	12.6507	12.2624	11.8711	12.1648	11.8658	11.7994	12.7164	11.9651	11.8266	12.427	12.8156	12.0509	12.7895	12.4224	12.8115	12.2933	12.0706	13.1094	11.8927	12.2106	12.3575	12.7596	12.1178	11.9401	13.3402	12.9256	13.3096	12.5704	12.9829	13.022	13.0819	12.1705	12.5522	11.9709	12.7094	12.8446	10.7124	12.53	12.5705	12.7574	12.3557	12.2476	12.1605
ADM2	7.10123	7.1196	7.45195	7.21451	7.20236	7.74172	7.31257	6.82533	7.09829	7.34103	6.99121	7.2237	7.18437	6.92597	6.90526	7.29506	7.11012	7.16055	7.25604	7.4686	6.94629	7.32749	7.2601	7.28295	7.23235	6.89095	7.42825	7.84722	7.21321	7.16461	7.21321	6.82879	6.92098	7.17722	7.16047	7.32918	7.04095	7.09122	7.07598	7.00368	7.25246	7.20759	6.76965	7.52041	7.43956	7.45525	7.21868	7.26432	7.02378
ADNP	9.03391	8.86772	9.12308	9.18805	8.89098	9.34743	9.07162	8.86376	8.7654	8.93366	8.64946	8.27178	8.71059	8.17801	8.58734	8.83087	8.96191	8.56849	8.61414	8.69117	8.95245	8.67911	9.25424	9.25453	8.48118	9.08432	8.53214	9.23355	8.53942	8.67563	9.16624	8.88378	9.08976	8.71508	8.89745	8.97456	8.70361	8.67263	8.71772	8.96349	8.81179	8.86372	8.04431	8.86428	8.8539	8.90142	8.90283	8.66113	9.05562
ADORA1	7.00907	6.89015	7.24483	7.35044	7.8923	7.09786	7.24437	7.17815	7.21365	7.04665	7.13426	6.83559	7.1018	7.05301	6.88036	7.53833	7.33623	7.01223	7.69558	7.47709	7.44573	7.27603	6.77365	7.1334	6.82277	7.12293	6.92643	6.91369	6.39775	6.61599	7.64652	7.77146	6.7853	6.421	6.67683	6.67683	7.40878	7.0358	7.00424	6.73335	7.09681	7.05986	6.43761	7.19916	7.05228	7.03691	6.87569	7.14607	7.34204
ADORA3	7.32646	6.94032	7.00346	7.49291	6.84071	7.13654	7.6239	7.33718	7.75122	7.60144	7.55394	7.04229	7.73518	6.51328	7.69962	7.16349	7.8864	7.1356	7.51088	7.27411	7.35227	7.1075	7.78764	6.61133	6.94089	7.14785	6.902	8.16952	7.17497	7.23788	6.58649	6.77458	7.61122	7.26769	6.90695	6.79022	7.68297	6.55125	7.37666	7.35946	7.21593	7.90817	6.84085	7.27205	7.12585	7.06305	7.54526	6.71601	7.40057
ADPGK	8.24544	8.1554	8.25015	8.64428	8.18052	8.49171	8.41501	8.06869	8.15319	8.46464	7.99545	7.64774	8.19021	7.65745	8.07653	8.33513	8.3155	8.016	8.13763	8.19487	8.28026	7.98657	8.68763	8.15371	7.92809	8.12194	8.03111	8.76228	8.25149	7.8453	8.26683	8.18127	8.09816	7.90514	8.21097	8.29535	8.36552	8.03681	8.18126	8.30306	8.0278	8.07803	7.62753	8.10696	8.09283	8.16227	8.22271	8.02136	8.47098
ADPRH	7.8142	7.83706	7.94406	8.0462	7.86291	8.23839	8.00791	7.78582	7.63158	7.73564	7.43372	7.20751	7.71218	7.40953	7.56041	7.68075	8.11224	7.65904	7.84376	7.83839	7.61463	7.93571	6.85442	8.0298	7.86286	7.59401	7.73006	8.15047	7.86528	7.81776	7.47186	7.48605	7.20157	7.52026	7.71591	8.23976	7.36278	7.42659	7.31984	7.44385	7.72064	7.47059	6.94775	7.76647	7.74694	8.19769	7.61323	7.72957	8.25386
ADRA1A	5.89763	6.01167	5.8278	5.7347	5.95198	6.37485	6.20998	6.09878	5.73859	6.29034	5.70374	5.79151	5.74864	5.55961	6.09916	5.68092	5.59184	5.9297	5.37253	6.00953	5.64709	5.7642	6.06177	5.85792	5.94358	5.60628	6.11252	6.06177	5.98479	6.11609	5.81208	5.7884	6.00456	5.8748	6.13632	5.90132	5.79655	5.80214	5.80486	5.7383	6.13172	5.88814	5.62912	6.09807	5.85428	5.98958	5.88566	6.00907	5.69916
ADRA2A	6.98043	7.0792	7.20102	6.85706	7.40623	7.55074	7.7482	7.24735	7.20971	7.2878	7.17938	6.87031	6.73446	6.79624	7.06504	7.91204	6.8789	6.91508	6.47096	7.34136	7.95832	7.40024	7.32816	7.37973	7.16956	7.81625	7.00372	6.71229	6.79046	6.45319	7.51033	7.35341	7.65654	6.29235	6.67332	6.5897	6.39195	7.26048	6.42677	7.14394	7.29979	7.40709	7.26645	7.19106	7.18868	7.25787	7.43531	7.37036	7.98915
ADRA2C	7.48408	6.93404	7.5838	7.94883	7.37381	7.74661	8.7423	7.33741	7.35556	7.78495	7.73618	7.38178	6.98761	7.08056	7.85132	7.77446	7.43599	7.43082	7.99288	8.06307	7.09366	7.00929	7.83815	7.85932	6.94217	6.86978	6.70267	9.04167	8.1889	7.69416	7.71708	7.27981	7.96643	6.35482	7.26635	7.26904	7.55111	6.7737	6.74928	7.48236	8.42488	8.46079	7.73484	8.44701	8.41399	8.38146	7.91432	7.83581	7.63362
ADRB1	8.2533	7.95136	8.21208	8.1323	8.18023	8.75076	8.50262	8.42346	8.20267	8.24679	8.15135	7.68332	8.33393	7.80827	7.9502	8.30398	8.74835	8.26441	8.3352	8.31883	8.57373	8.45821	7.88964	8.31842	8.13652	8.10321	7.58883	7.97095	7.83201	7.60352	8.33751	8.01525	8.43633	7.51233	7.35677	7.46519	8.07087	7.855	7.65527	7.59115	8.29181	8.63242	8.36767	8.3012	8.25381	8.38782	8.35522	8.299	8.83106
ADRB3	6.38081	6.28124	6.39215	6.56	6.85051	6.81716	6.92414	6.57296	6.67918	6.56223	6.51477	6.42734	6.25808	6.15373	6.38287	6.37238	6.43404	6.27328	6.47925	6.77792	7.10912	6.41264	6.71459	6.27975	6.01223	6.68449	6.46708	6.50008	5.92333	6.18065	6.92523	6.36223	6.7467	6.05073	6.05648	5.85923	6.60998	6.17475	6.13346	6.52399	6.6365	6.61087	6.51519	6.88452	6.58453	6.70351	6.55741	6.4085	6.82838
ADRBK1	7.74448	7.92951	7.96115	8.21466	8.05301	8.07157	8.03389	7.68793	7.73136	7.86641	7.56584	7.07527	7.70771	7.70941	7.76926	7.92601	7.68998	7.49528	7.39812	7.57906	7.60632	7.77301	8.04375	8.58888	7.97636	8.23567	7.5188	7.8235	7.80005	7.68683	7.82093	8.00506	7.61761	7.31462	7.73684	8.01421	7.6993	7.44878	7.70764	7.56188	7.89352	7.74379	7.22917	7.81931	7.89111	8.07844	7.8982	7.63906	8.24891
ADRM1	10.0617	9.76609	9.86071	9.93165	9.89488	10.1427	10.2191	9.56415	9.67879	10.0345	9.56502	9.08402	9.73289	9.38228	9.50692	10.0245	10.1055	9.6944	9.8666	9.78369	9.92892	9.63736	9.92843	10.0712	9.48361	9.77548	9.65652	9.99288	9.29564	9.44147	10.228	9.97322	9.68239	9.7327	10.0807	9.94003	9.74581	9.53535	9.81559	9.74485	9.91289	9.86259	9.03012	9.93869	9.92909	9.7383	9.99844	9.79394	9.82809
ADSL	8.91651	8.24892	8.75317	8.82642	8.93244	9.01359	9.05858	8.63669	8.75287	8.94969	8.61162	8.12378	8.69158	8.02668	8.54469	8.94253	8.70266	8.24457	8.66433	8.39269	8.8091	8.43559	9.22556	8.9052	8.1512	8.97001	8.45759	8.74853	8.14123	8.12684	9.09409	8.71515	8.79153	8.10042	8.38451	8.58883	8.85913	8.169	8.53354	8.53508	8.34711	8.57739	8.05483	8.33233	8.38669	8.418	8.5737	8.41543	9.13218
ADSS	8.16935	7.79146	8.10113	8.21082	8.03709	8.28773	8.23216	7.89141	7.79754	8.03112	7.68275	7.37805	7.89575	7.21467	7.7043	8.05461	8.01207	7.5562	8.04656	7.64846	8.00813	7.71682	8.40242	8.11836	7.52552	8.06524	7.45395	8.15808	7.65011	7.52835	8.20658	8.01134	8.04896	7.6806	7.85426	7.91405	7.88999	7.51987	7.61457	7.85551	7.84684	8.0819	7.35782	7.86335	7.87042	7.88946	7.81964	7.9234	8.28127
AEBP1	8.6189	9.08748	8.56492	9.12301	8.00419	8.63833	9.01988	9.01578	8.81557	8.50965	9.18287	8.61814	8.35184	8.591	8.90642	9.30402	9.02929	8.39995	8.60394	8.92658	9.03508	8.55482	9.61553	8.69351	8.36961	8.84802	8.80815	9.62602	9.06403	8.40182	8.29658	8.47908	8.52378	8.02563	7.9898	8.2277	8.45841	8.18145	8.37074	8.28704	9.3461	9.10102	8.69798	9.40498	9.35436	9.44905	9.1399	8.74856	9.69083
AES	10.0353	10.4318	10.271	10.256	10.3113	10.2335	10.2556	9.77965	9.74073	9.72744	9.54901	9.294	9.80316	9.62182	9.81208	10.2269	10.3114	9.78555	10.1126	9.9671	9.88972	9.75425	10.2059	10.1331	9.65362	10.079	9.75542	10.1774	9.33884	9.54333	10.4551	10.5416	9.92484	9.8336	10.1935	10.3616	9.87225	9.71865	10.1621	9.75526	10.0271	10.1319	9.09571	10.0281	9.96893	10.158	10.1707	10.016	10.0243
AFF1	9.75572	10.1246	10.5741	10.0018	9.92204	10.0696	9.84592	9.41119	9.62594	9.58468	9.54444	9.2509	9.78813	9.06615	9.26778	9.52791	9.96242	9.36108	9.65657	9.393	9.45103	9.54585	9.46365	10.6599	9.54301	10.2175	9.40784	9.60984	9.44779	9.70738	10.161	10.2102	9.8944	9.48448	10.1342	10.1525	9.74068	9.83039	9.80402	10.062	9.83315	9.59684	8.77688	9.84568	9.84576	9.83431	9.741	9.63411	9.91524
AFF3	6.47719	6.65349	6.88066	6.933	6.81546	6.84917	6.89471	6.87728	6.58734	6.70895	6.5852	6.4585	6.5885	6.4662	6.48264	6.64135	7.29939	6.48761	6.59146	6.92088	6.73584	6.58503	6.71228	6.65569	6.47062	6.3882	6.64978	7.06683	6.30819	6.42943	6.82321	6.49169	6.51197	6.35088	6.45815	6.20742	6.52977	6.75989	6.62781	6.34813	7.48005	6.97693	6.96896	6.9155	6.92754	6.71104	7.20601	7.05109	6.79646
AGPAT1	8.3866	8.29546	8.4376	8.62326	8.19603	8.60101	8.49575	8.22092	8.21448	8.21217	8.07536	7.76175	7.94364	7.7472	8.1008	8.34733	8.19026	7.66979	8.06819	7.94409	8.30133	8.38034	8.72363	8.50487	7.86301	8.40701	7.90029	8.42968	8.12678	7.91052	8.59695	8.45049	8.56939	7.66819	8.14923	8.10578	8.33419	7.95711	8.16905	8.11423	8.25772	8.43798	7.73603	8.23726	8.20955	8.24658	8.36565	8.37973	8.2105
AGPAT3	7.98766	7.60125	7.80919	7.71823	7.79591	8.12519	7.75235	7.61793	7.6424	7.68107	7.47901	7.3546	7.56838	7.40154	7.70041	7.74153	7.69221	7.43382	7.59703	7.52437	7.69568	7.65193	8.06333	7.88318	7.29673	7.87451	7.49248	7.67188	7.49468	7.1691	8.0478	7.77423	8.0416	7.17676	7.36942	7.50535	7.62953	7.24551	7.41225	7.34054	7.68712	7.78378	7.15105	7.73447	7.69094	7.87732	7.66597	7.45145	7.99951
AGPAT4	6.68142	6.73074	6.8537	6.95208	6.66245	6.98716	6.83035	6.81317	7.06179	7.39463	6.95522	6.56949	6.52417	6.5832	6.62702	7.1489	6.95548	6.47465	6.86812	6.84195	7.20104	6.98624	7.36054	6.71117	6.47646	6.71277	6.79366	7.21568	6.63298	6.45294	6.5658	6.45809	6.85134	6.52286	6.46919	6.26561	6.76551	6.38851	6.8578	6.97132	6.90068	6.68493	6.47004	6.83402	6.8919	6.82015	6.82393	6.69069	6.65186
AGPAT5	9.1189	8.42673	9.39133	9.13056	9.02388	9.76103	9.15725	8.9421	8.80122	8.93726	8.79837	8.22005	8.76337	8.28291	8.5199	8.97197	10.19	9.08816	8.54219	9.06564	10.2086	8.31366	8.64453	9.07111	8.16479	8.88086	8.47766	8.54736	7.87451	7.74838	9.09222	8.87853	9.03214	7.99549	8.62669	8.73964	9.58036	8.00215	9.67344	8.42597	8.54373	8.9066	7.7535	8.60598	8.57951	8.73474	8.28202	8.19191	8.96385
AGPS	7.80578	7.59239	7.8686	7.94172	7.8296	8.16227	7.92624	7.70525	7.7616	7.96317	7.52947	7.15035	7.65239	7.2545	7.50389	7.87685	7.58446	7.38604	7.6661	7.71624	7.89131	7.72619	8.18268	7.83805	7.48819	7.77473	7.47633	8.0717	7.42749	7.40287	7.9207	7.79134	7.95047	7.36797	7.61927	7.6339	7.58326	7.60197	7.50776	7.75437	7.59785	7.78675	7.42865	7.64836	7.64086	7.64047	7.64931	7.66264	7.94235
AHCY	10.0393	9.57935	10.1742	10.0954	10.1166	10.2072	10.285	9.62667	9.83006	10.1966	9.5871	8.91506	9.61484	8.64648	9.71804	10.1831	10.1319	9.47816	9.5968	9.67962	9.77375	9.68113	9.63819	10.2651	9.62911	10.1625	9.67127	10.0578	8.87955	9.46833	10.4435	10.4927	9.77	9.50246	10.1442	10.133	9.89097	9.69766	10.5918	10.2658	9.50174	9.67154	8.50098	9.50405	9.42848	9.41237	10.0456	9.81884	10.2149
AHCYL1	10.3368	10.1074	10.3799	10.4894	10.1281	10.5565	10.4462	10.1343	10.2414	10.4401	10.16	9.6583	10.286	9.17623	10.1482	10.4873	10.5592	10.0516	10.0846	10.0395	10.3073	9.83941	10.6406	10.4902	9.83014	10.2333	9.98545	10.3835	9.9437	9.75516	10.5106	10.5565	10.202	9.76811	10.195	10.2268	10.2933	10.0816	10.2722	10.279	10.1645	10.1422	9.36759	10.2109	10.1744	10.2155	10.3781	10.1929	10.3302
AHDC1	7.21129	7.8046	7.19613	7.53453	7.14456	7.12023	7.39459	6.99887	7.25844	7.07234	7.1392	6.83319	6.90386	7.53632	6.99861	7.27106	7.11983	6.93928	7.04285	7.45729	7.32562	7.3761	7.63857	7.27359	7.05108	7.08622	7.13035	7.62962	7.44202	6.98402	7.09464	6.76235	7.33019	6.76726	7.37724	7.51552	6.90206	6.66095	6.96791	6.92388	7.59095	7.34134	6.89425	7.67479	7.624	7.6296	7.43315	7.29804	7.37396
AHI1	7.13318	7.64147	7.30112	7.54064	7.01212	7.37142	7.27542	7.22458	6.91442	7.21836	6.85751	6.7861	6.79231	7.0179	6.87437	7.2719	7.33003	6.88299	7.06123	7.16	7.41077	7.00933	7.20646	7.13937	6.58692	7.14885	6.97203	7.2534	6.83307	6.56082	7.61587	7.53296	7.48443	6.75497	6.96386	7.05001	7.16136	6.9362	6.93629	7.22852	7.14667	7.57949	6.76933	7.46336	6.91957	6.98138	7.06075	7.00246	7.18732
AHNAK	10.1426	10.2542	10.2632	10.4089	9.78938	10.4299	9.83148	9.78664	9.7659	9.81476	9.7005	9.18936	9.66265	9.55699	9.66173	9.95251	10.0052	9.3461	9.91756	9.52977	9.80206	9.81341	10.5653	10.3857	9.61829	10.1213	9.39842	10.2205	10.0149	9.89196	9.98565	10.2062	9.98368	9.88648	10.1412	10.1473	9.62877	9.97621	9.59331	10.3501	9.79659	9.88554	9.15744	9.77092	9.80013	9.82796	10.3404	10.0415	10.0535
AHR	11.8131	12.0364	12.4124	12.3106	12.2308	12.5758	11.49	11.5958	11.4324	11.3232	11.3396	11.6322	11.4053	11.8153	11.4649	11.5212	12.0728	11.8097	11.8702	11.8469	11.7601	11.5111	11.4405	12.313	11.7333	12.4297	11.6969	11.096	10.8753	11.3298	12.5829	12.5059	11.8551	11.1669	11.4078	11.6792	11.5822	11.9457	12.375	11.5469	11.7009	11.893	10.7849	11.7329	11.6945	11.894	12.1058	12.2405	12.5656
AHSA1	9.74877	9.18899	9.4668	9.62523	9.25769	9.64552	9.45033	9.11558	9.35378	9.55807	9.06087	8.61268	9.21457	8.58546	9.51052	9.46732	9.42607	9.07017	9.17396	9.22541	9.34113	8.82771	9.7384	9.58449	8.93437	9.57733	8.95438	9.39501	8.77109	9.04342	9.94013	9.71391	9.5838	8.90464	9.43344	9.4621	9.51563	9.25819	9.68484	9.29614	9.01906	9.21989	8.59424	9.12808	9.1116	9.0219	9.6168	9.41734	9.56187
AIF1	8.43211	8.06733	8.21661	8.64042	8.12638	8.42838	8.83833	8.42048	8.93825	8.91386	8.54195	8.06794	8.70388	8.02544	8.91339	9.06736	8.76919	8.08751	8.66376	8.75719	9.12041	8.44555	9.0226	8.27676	8.2593	8.38101	8.52764	8.83853	8.62362	7.99739	7.98153	8.02436	8.48508	8.46062	8.2125	8.17023	8.316	7.75662	8.11108	8.29326	8.86748	8.67557	8.32392	8.85747	8.78838	8.71435	8.75897	8.36974	8.9153
AIM1	10.5745	9.679	10.4751	10.2323	10.6271	10.7702	10.5945	9.86789	9.95182	10.3399	9.56564	9.28458	10.3513	9.30495	9.89544	10.5594	10.1042	10.2345	10.6541	10.1933	10.0842	10.4294	9.21672	10.2863	9.94266	10.353	10.3639	9.67858	9.60262	9.62317	10.7439	10.4043	10.6071	9.8473	10.3094	10.4826	10.9681	10.4581	10.6543	10.0312	10.0463	9.63418	8.79555	10.1647	10.1327	10.1809	9.67076	9.70045	10.1225
AIP	8.84345	8.74641	8.63353	8.99599	8.38117	8.62209	8.83745	8.55445	8.15324	8.33669	8.25955	8.0267	8.16773	8.37137	8.63814	8.61877	8.8636	8.18663	8.40619	8.29896	8.69191	8.45536	8.99132	8.79277	8.09874	8.53586	8.24647	8.99385	8.30711	8.3786	8.73344	8.39784	8.64751	8.28426	8.60259	8.61411	8.52081	8.23816	8.3999	8.95864	8.38308	8.2635	7.81852	8.3523	8.35531	8.42728	8.65036	8.45908	8.73832
AIRE	8.01077	8.40915	8.49434	8.66701	8.26669	8.58869	7.80599	8.06906	7.90869	7.78689	7.95818	8.0863	7.90236	8.21317	7.95391	7.87195	6.97729	6.62431	6.57819	6.85884	6.87715	7.13123	6.79154	6.86048	6.61315	6.49914	6.89849	7.47968	6.71312	6.7074	6.99606	6.67453	6.9187	6.96428	7.03727	7.12354	7.03727	6.69734	6.76353	7.14018	6.60251	6.66156	6.16882	7.23466	6.75123	7.04465	6.67308	6.75123	6.94448
AKAP1	7.27952	7.07765	7.316	7.27758	7.11321	7.5876	7.31652	6.99402	6.93118	7.25085	6.83587	6.69306	6.88879	6.73625	6.94972	7.11687	6.84334	6.61404	6.91408	6.9114	6.89883	7.08282	7.52599	7.35696	6.89576	7.1513	6.94947	7.29544	7.33298	6.81593	7.42136	7.22027	7.4156	6.70289	7.08005	7.00726	7.1619	6.96072	7.03786	7.14559	7.13388	6.9183	6.63706	7.17828	7.13732	7.13006	7.17781	7.07279	7.03615
AKAP10	7.77463	7.57055	7.82752	7.67996	7.53697	7.88613	7.85972	7.64007	7.57727	7.87969	7.49965	7.26216	7.51902	7.094	7.45872	7.59714	7.74765	7.44254	7.61706	7.42798	7.43893	7.26814	8.09465	7.96709	7.17774	7.95051	7.38407	7.63404	7.6106	7.42503	7.98901	7.51721	7.62288	7.32834	7.5506	7.67111	7.29757	7.28968	7.28968	7.51762	7.51831	7.641	7.07757	7.51053	7.57979	7.5789	7.50068	7.45166	8.00923
AKAP11	7.58181	7.56838	7.82401	7.99456	7.64143	7.90862	7.82204	7.70678	7.53007	7.49099	7.5467	7.22199	7.48674	7.02367	7.36571	7.62865	7.35823	7.29877	7.39848	7.62233	7.65071	7.62185	7.97215	7.67366	7.28686	7.81439	7.77732	8.13195	7.32509	7.32825	7.69859	7.58405	7.57054	7.18618	7.44426	7.63923	7.49145	7.50725	7.56259	7.52091	7.37008	7.45686	7.21323	7.38789	7.33659	7.5016	7.70353	7.55565	8.04674
AKAP12	7.1631	7.83157	7.75354	7.67871	7.32689	7.45593	7.44006	7.47421	7.12971	7.45923	7.35148	6.89689	7.28276	6.93056	7.20406	7.51171	7.47726	7.11676	7.30985	7.40595	7.38829	7.40373	7.59599	7.72364	7.16738	7.37689	7.08496	8.05516	7.17092	7.22827	7.23588	7.36409	7.63738	7.21201	7.42111	7.61603	7.38085	7.37948	7.00466	7.65348	7.23348	7.09058	6.913	7.2846	7.30056	7.40869	7.43624	7.14166	7.85901
AKAP13	8.44302	8.3796	8.45513	8.88031	8.3959	8.78292	8.62641	8.44049	8.29579	8.46303	8.3326	7.99187	8.23157	8.03317	8.29495	8.55071	8.89347	8.2406	8.617	8.45438	8.56465	8.1359	8.62119	8.413	7.94622	8.36997	8.10366	9.07978	8.27924	7.97451	8.46587	8.28895	8.39472	7.85594	7.99052	8.14083	8.6145	8.20559	8.25846	8.28788	8.51853	8.55956	7.8804	8.58284	8.57329	8.68687	8.75527	8.66557	8.62215
AKAP8	8.67665	9.06471	9.05843	9.24705	8.92951	9.04363	9.08979	8.78393	8.24215	8.60371	8.36795	8.2661	8.33704	7.9402	8.19192	8.68964	8.57087	8.08608	8.35713	8.23947	8.46915	8.54608	9.2363	9.44056	8.45045	9.10474	8.30341	8.84479	8.62901	8.61105	9.1274	8.81171	9.03347	8.58884	8.84989	9.22709	8.40311	8.5132	8.39802	8.6002	8.6143	8.48594	7.87805	8.60673	8.62978	8.91065	8.72906	8.50586	9.03934
AKAP8L	8.7777	9.17328	8.50644	8.66705	8.36991	8.46773	8.52076	8.51465	8.34283	8.3824	8.26133	8.39191	8.31319	9.37374	8.48612	8.40553	8.80278	8.21017	8.54241	8.36778	8.51486	8.58294	8.84755	9.13741	8.37551	8.6128	8.54247	9.01713	8.18005	8.40714	8.65749	8.52012	8.82686	8.20875	8.5709	8.72652	8.4259	8.38224	8.35932	8.76733	8.70167	8.43433	7.70078	8.75013	8.74983	8.82252	8.80797	8.59064	8.81848
AKAP9	7.83049	7.88485	7.98023	8.19905	7.58353	7.77051	7.62158	7.39312	7.38234	7.54672	7.32577	7.40546	7.45136	7.73013	7.62065	7.69503	7.87174	7.54429	7.40603	7.529	7.50915	7.44712	8.12527	8.0695	7.43352	7.88379	7.36172	7.90426	7.49185	7.36318	7.92304	7.75277	7.60896	7.45339	7.67723	7.85701	7.61788	7.85953	7.62957	7.82964	7.49992	7.39607	6.94816	7.53436	7.50141	7.58475	7.87512	7.72587	7.73919
AKR1B1	12.1259	11.4113	11.8977	11.8667	11.7326	12.1305	12.1276	11.4683	11.9491	12.23	11.8333	11.2715	11.9602	10.7331	11.9399	12.167	12.0057	11.8082	11.8188	11.7	11.9841	11.4652	12.2883	12.0354	11.3807	12.0352	11.6176	11.678	11.0753	10.9493	12.3052	12.1873	12.0213	11.478	11.9822	12.0015	12.314	11.3183	11.5047	11.8429	11.6197	11.6218	10.7763	11.665	11.5645	11.5629	11.8345	11.6075	11.806
AKT1	8.57848	8.49453	8.5504	8.69888	8.48199	8.6463	8.73391	8.41059	8.46918	8.60205	8.44783	8.09805	8.40122	8.1188	8.50187	8.71911	8.85566	8.35599	8.5705	8.44513	8.78228	8.47778	8.86327	8.46449	8.05931	8.38805	8.44823	8.68501	7.9276	8.3265	8.47291	8.39758	8.11511	7.95119	8.07488	8.36778	8.44919	8.14408	8.30975	8.21915	8.44694	8.30585	7.89898	8.55603	8.58166	8.70616	8.50938	8.51001	8.82367
AKT3	8.2064	7.9616	8.17148	8.302	8.18369	8.72294	8.40523	8.07671	8.09495	8.20469	7.93101	7.75912	7.90521	7.77214	7.89379	8.00272	8.21571	7.85393	8.31497	8.06538	7.94844	7.8314	8.20635	8.27575	7.69405	7.93856	7.82033	8.44764	7.7486	7.91154	8.54369	8.30259	8.34254	7.80501	8.12999	8.23302	7.86089	7.98575	8.04348	8.09702	7.77699	7.98846	7.32521	7.792	7.8312	7.89359	8.25259	7.98353	8.17466
AKTIP	9.7443	9.65254	9.66877	9.78946	9.64009	9.89474	9.80555	9.57012	9.29421	9.83606	9.05093	8.679	9.24025	8.84973	9.09161	9.59627	9.80377	9.55572	9.70987	9.60985	9.63217	8.92513	9.47138	9.63385	9.0631	9.72449	9.35579	9.1869	8.61623	9.33903	10.1071	9.98793	9.10172	9.40003	9.3713	9.61291	9.30491	9.36764	9.57627	9.4529	9.28127	9.32189	8.25168	9.296	9.28069	9.53288	9.51734	9.38054	9.90904
ALAS1	8.3667	7.97747	8.04996	8.28036	8.08829	8.29798	8.39275	8.05354	8.01808	8.05566	7.66113	7.71906	8.03513	7.63968	7.79621	8.11933	8.33925	8.00126	8.17472	7.82451	8.16417	7.78659	8.16683	8.38071	7.76291	8.3545	7.89704	7.72653	7.2334	7.83587	8.38723	8.17011	8.12695	7.74377	8.13043	8.18621	8.14636	7.83412	8.02299	8.01671	8.01804	8.01174	7.28251	8.00051	8.04449	8.08885	7.99376	7.70986	8.31452
ALAS2	8.33753	8.20835	8.31962	9.27593	7.64724	8.60553	10.1586	8.50654	7.82234	8.12234	9.22707	8.86929	8.22891	8.31344	8.93193	8.10784	8.34313	7.38122	8.73973	7.41319	8.14483	8.36868	9.28162	9.36024	8.69671	9.02541	9.2278	9.31389	7.82998	8.40632	9.12748	7.63121	9.16371	8.87601	7.36274	7.35578	7.65079	8.66075	8.45249	8.54981	9.73532	8.77574	8.68588	9.76768	9.70858	9.64912	7.61765	8.75216	8.62239
ALDH1A3	8.28309	7.78722	8.04163	7.66405	7.94416	8.16653	8.10831	7.7277	7.15438	7.49936	7.21954	6.83028	7.52474	7.48142	7.06189	7.70874	7.12187	7.56667	7.55122	7.56123	7.48923	7.5287	7.48681	7.74296	7.51572	7.50755	7.26809	8.62864	7.6265	7.34068	8.26118	8.14738	7.70065	7.31691	8.02639	8.16071	7.53461	7.33652	7.93653	7.832	7.87833	7.98082	6.78548	7.92955	7.85695	7.92233	7.77698	7.74757	7.95082
ALDH1B1	6.64467	6.32609	6.38613	6.72292	6.35037	6.64244	6.58159	6.33945	6.34912	6.52745	6.24591	6.15627	6.21907	6.04121	6.31677	6.46669	6.28617	5.98836	6.43435	6.38059	6.31642	6.17562	7.17981	6.26727	6.07433	6.44254	6.27362	6.74734	6.39333	6.1939	6.40434	6.29974	6.4162	6.19791	6.21416	5.93697	6.32825	6.06669	5.99393	6.56375	6.48443	6.51475	6.07004	6.44677	6.49057	6.3316	6.54417	6.59503	6.36378
ALDH2	7.19057	6.97372	7.27848	8.57973	7.33706	7.70804	7.71024	7.18413	7.35515	7.52554	7.58682	7.13202	7.41044	6.79903	7.63024	7.38006	7.75762	7.04893	7.86705	7.10392	7.71767	6.98869	8.55652	7.45664	6.86924	7.56087	6.82946	7.75742	7.19842	6.93242	7.40763	7.1391	7.85829	6.46538	6.69173	6.93552	7.13926	6.79111	6.86351	7.15817	7.59858	7.55828	6.91709	7.60918	7.53653	7.7846	7.28227	7.32494	7.96092
ALDH3A2	7.19937	6.93005	7.27727	7.33494	7.12306	7.484	7.39385	7.17173	7.15086	7.33446	7.05978	6.829	7.02488	6.77632	7.09766	7.21998	7.09335	6.94004	7.00547	7.24708	7.37206	7.24096	7.47526	6.88729	7.0484	6.88729	7.0206	7.72368	7.17647	7.08123	6.92436	7.04106	7.13217	6.80996	6.87182	6.86091	7.25037	6.9161	6.59834	7.02423	7.10639	7.25426	7.08701	7.14147	7.109	7.06716	7.21539	6.94341	7.32556
ALDH3B2	7.90376	8.3727	8.76678	8.13402	8.19266	8.08758	8.0983	7.78068	7.67404	7.89456	7.54262	7.4875	7.73877	7.66146	7.6016	7.76169	8.7554	7.99133	8.11155	8.12515	8.05065	7.52322	7.60545	8.09383	7.60292	8.16593	7.82064	7.67529	7.41753	7.69541	8.07506	8.21292	7.49175	7.86585	7.90798	7.71946	8.02715	7.81832	8.30727	8.24225	7.89474	8.12033	7.00054	7.81732	7.83397	7.70336	8.30098	8.17978	8.13511
ALDH6A1	7.1001	6.94274	7.17363	7.17028	6.94615	7.50078	7.22843	6.93062	7.26449	7.3896	6.93906	6.60068	7.22141	6.67153	7.02907	7.39324	7.59765	7.18986	7.41425	6.98415	7.23875	6.8449	7.41554	7.02998	6.60303	7.15636	6.67544	7.21983	6.5323	6.57265	7.32839	6.93277	7.33757	6.45908	6.86825	6.88617	7.05655	6.63595	6.90665	7.14088	6.88282	6.82484	6.66266	6.9579	6.85636	6.92784	7.01085	6.88683	7.36792
ALDH7A1	9.51496	9.01925	9.3622	9.34084	9.24028	9.76631	9.68064	9.16519	9.35342	9.74667	8.93127	8.23877	9.16249	8.79036	9.19739	9.54752	9.36193	8.84742	9.11374	9.08065	9.67621	9.07311	9.60609	9.26122	8.66083	9.26493	9.20451	9.3693	8.68652	8.63367	9.78063	9.40613	9.56318	8.74964	8.69967	8.91373	9.07767	8.73421	8.57211	8.4598	9.19507	9.14214	8.82513	9.2123	9.21388	9.45417	9.04732	8.93404	9.18982
ALDH9A1	9.39433	9.03229	9.427	9.49921	9.24969	9.5571	9.72807	9.19064	9.47945	9.66782	9.28109	8.64935	9.25063	8.26374	9.22333	9.71608	9.64	8.89184	9.17674	9.02029	9.60615	9.22742	9.5577	9.50081	8.8038	9.28214	8.85162	9.75436	8.69052	8.60308	9.58429	9.42671	9.63546	8.53755	8.7029	9.26474	9.00736	8.76449	8.81494	9.28213	8.9979	8.76776	8.75235	9.12874	9.12719	9.47721	9.02143	8.83268	9.91543
ALDOA	10.5877	9.93043	10.4159	10.2984	10.1196	10.5318	10.2701	9.99472	10.0137	10.2113	9.69483	9.14383	10.0356	9.1369	9.88283	10.1859	10.2501	9.41625	10.365	9.57354	10.3604	10.3862	10.635	10.3794	9.34488	10.3358	9.52972	10.1183	9.47397	9.75988	10.4313	10.5824	10.2425	9.97834	10.5327	10.4346	10.437	9.86031	10.3023	10.343	9.90565	9.8435	9.0577	9.91902	9.84107	9.81984	10.0638	9.93287	9.9827
ALG12	7.59356	7.24348	7.50505	7.4689	7.47288	7.87215	7.61273	7.62565	7.43613	7.55429	7.38134	7.22651	7.29141	7.13759	7.3357	7.47911	7.79735	7.67655	7.66691	7.50246	7.61513	7.48812	7.41204	7.46029	7.17176	7.26258	7.23612	7.60029	6.8866	7.2966	7.56925	7.58386	7.24511	7.23585	7.6499	7.54301	7.43278	7.27264	7.41223	7.3422	7.62726	7.45026	6.92838	7.50361	7.47245	7.58708	7.59354	7.46019	7.477
ALG3	9.74974	9.57029	9.6566	9.85201	9.72544	9.90653	9.96775	9.50552	9.74814	10.0439	9.5074	8.83103	9.5537	9.03773	9.46067	9.89679	9.53706	9.40364	9.593	9.51805	9.58823	9.1885	9.82999	9.99293	9.44691	9.61281	9.13118	9.9648	9.63747	9.55403	10.0198	10.0935	9.40401	9.53991	10.2595	10.3422	9.61633	9.22877	9.68704	9.59675	9.62957	9.50668	8.82017	9.68564	9.69265	9.76976	9.423	9.36317	9.62741
ALG5	9.04704	8.73994	8.99279	9.14239	8.85642	9.21758	9.17179	8.70971	8.61759	8.98357	8.58729	8.36126	8.60582	7.87437	8.68247	8.87206	8.64464	8.54513	8.80401	8.61671	8.772	8.42915	9.10858	9.05434	8.2592	9.06332	8.83238	9.03579	8.44424	8.38672	9.33	9.29644	8.9063	8.65153	8.93021	9.16273	8.89341	8.72054	9.0674	8.84632	8.41992	8.72122	8.02905	8.46598	8.47081	8.64772	8.72315	8.60707	8.9791
ALG6	8.34904	7.98455	8.36822	8.44949	8.22191	8.49067	8.32506	8.06876	7.99905	8.12674	7.6518	7.43869	7.89895	7.25724	7.89321	8.32002	7.87674	7.80783	7.89402	8.05127	8.08649	7.96772	8.40549	8.46545	7.70599	8.30334	7.8452	8.0978	7.56256	7.69167	8.57741	8.6712	8.07035	7.87248	8.40886	8.40498	8.20912	8.048	8.26759	8.18762	7.76015	8.07745	7.27511	7.83155	7.79902	7.76433	8.12933	7.92801	8.23485
ALG8	9.51356	9.0994	9.53732	9.55567	9.44873	9.76641	9.64746	9.25245	9.3289	9.76113	9.14368	8.63813	9.24002	8.56488	9.24043	9.64947	9.40753	8.93858	9.25418	9.29362	9.34482	8.97883	9.81686	9.59149	8.83956	9.44167	9.05747	9.85129	9.00606	8.9389	9.78144	9.78033	9.59483	9.06138	9.70961	9.6701	9.54492	9.23467	9.68082	9.44912	9.11919	9.1981	8.54873	9.19752	9.15458	9.1229	9.31295	9.20942	9.37798
ALG9	9.21794	9.01906	9.32959	9.38379	9.16122	9.42406	9.49105	8.87074	9.00102	9.28759	8.96357	8.2855	8.79522	8.11035	8.71228	9.28654	9.05927	8.66862	8.92345	8.78501	8.96709	8.85865	9.31425	9.53269	8.55098	9.33495	8.51696	9.14061	8.77327	8.53798	9.67525	9.67204	9.18055	8.62247	9.1548	9.3281	8.70674	8.69204	9.21535	8.85505	8.95372	8.88044	8.18056	8.81183	9.28812	9.14056	8.7063	8.75214	9.40595
ALKBH1	7.5464	7.18355	7.52249	7.56683	7.4431	7.75189	7.70548	7.33711	7.38316	7.5384	7.152	6.99085	7.28602	6.86917	7.25716	7.44465	7.55623	7.06622	7.2152	7.46182	7.57811	7.10194	7.72966	7.6327	6.94475	7.35517	6.98805	7.66664	7.2012	7.14745	7.61187	7.55938	7.33477	7.23604	7.53058	7.43198	7.19331	7.09666	6.92917	7.18493	7.39181	7.38213	6.80902	7.35245	7.42026	7.33553	7.2828	7.15057	7.52027
ALOX5	8.27701	7.97611	8.23098	8.76545	8.36651	8.48795	8.64876	8.16679	8.47272	8.67254	8.30429	7.59078	8.54845	7.46345	8.3286	8.60392	8.66338	8.55224	8.19256	7.97268	8.69879	7.17513	9.08834	8.48485	8.01996	8.35385	8.22894	8.26616	8.40133	7.71053	8.35165	8.20861	8.58812	7.65349	8.31629	8.52515	8.5446	8.1403	8.88176	7.79868	8.17177	8.23092	7.43417	8.23249	8.23055	8.37689	8.36299	8.05541	8.88091
ALOX5AP	8.746	8.41701	9.03676	9.14599	8.66621	9.04155	9.82985	9.0563	9.93501	9.81036	8.46949	8.19149	9.7823	7.83197	9.32081	9.79668	9.13893	8.53255	9.49049	8.99188	9.69638	8.50282	9.8939	8.68024	8.1915	8.72883	9.50847	9.75699	9.47429	8.41068	8.38571	8.42218	9.20959	8.75714	8.40267	8.53871	9.16921	7.57287	9.00709	8.94679	8.84854	9.38372	8.19497	8.93855	8.89177	9.00218	9.27068	8.41912	9.50696
ALPK3	7.07534	7.00156	7.19261	7.02969	7.22876	7.08546	7.22177	6.99446	7.31274	7.55526	7.00255	6.93886	7.28341	7.20407	7.3777	7.32931	7.14236	6.99457	6.51493	7.21216	6.89895	7.37653	6.7832	7.61455	7.69263	7.17735	6.85226	7.46127	7.30885	7.67771	7.25205	7.62717	6.78756	7.62468	7.57326	7.88839	7.08924	7.23207	7.46402	7.42642	6.967	6.8911	6.17382	7.00525	7.03991	7.31549	7.29371	6.79002	7.47049
ALPP	11.8752	13.231	12.9206	12.4739	12.2135	12.1127	11.0873	11.6924	11.3379	11.0682	11.2995	11.822	11.0048	12.3681	11.3063	11.1034	12.7087	11.7564	11.6636	11.6167	12.1077	11.54	10.9112	12.6985	12.0074	12.3339	11.4218	11.4786	11.1924	12.1249	12.2861	12.8392	11.2656	11.7882	12.1515	12.349	10.9216	12.0003	12.3301	12.4545	11.8376	12.2276	10.2296	11.8608	11.7446	12.0711	12.8077	12.3311	12.4936
AMD1	10.4442	10.4024	11.0714	11.1693	10.6507	11.257	11.0154	10.7472	9.78404	9.97504	9.65129	9.19945	9.87264	9.16167	9.69926	10.0388	9.81813	9.71413	9.97865	10.0841	10.0301	10.452	10.6507	10.9792	10.2839	10.6035	9.81265	10.0357	9.67938	10.3008	10.8276	11.1423	11.0439	10.2742	10.6049	10.7743	10.6416	10.947	10.3896	10.887	9.90066	9.79654	9.36747	9.9305	9.93272	10.1662	10.5017	10.2596	10.5193
AMFR	9.62531	9.76719	9.93773	10.1646	9.67815	10.3977	10.3061	9.79502	9.48518	9.84645	9.30384	9.43606	9.60066	8.82949	9.98463	9.68403	9.7961	9.36689	9.86806	9.54832	9.17443	9.71539	9.6321	10.2633	9.53386	9.68098	10.0167	9.75342	9.41336	8.93276	10.4389	10.4559	9.99549	9.73913	9.41531	9.5643	10.1187	9.50324	9.74233	9.87765	9.94728	9.39737	8.55957	9.96712	9.97894	10.09	9.93643	10.1526	10.0436
AMMECR1	8.52633	8.57009	8.91371	8.78847	8.70031	8.74709	8.75999	8.39053	8.3943	8.47925	8.51015	8.00839	8.31694	8.01981	8.15629	8.44975	8.7098	8.41992	8.48754	8.30427	8.2753	8.17262	8.58897	9.13125	8.25881	8.61475	8.19038	8.49358	8.07155	8.2351	8.78965	8.7402	8.58462	8.2014	8.65724	8.7493	8.62098	8.17825	8.30917	8.56659	8.39986	8.42013	7.51209	8.3862	8.42548	8.4461	8.44421	8.26458	8.71285
AMOT	9.43582	9.04075	9.49361	9.17957	9.14906	9.63202	9.53338	8.93726	9.09428	9.39651	8.44991	8.06789	9.31459	8.37265	8.71465	9.35456	9.78681	9.36443	9.33774	8.52069	8.78158	8.51909	9.10845	8.86467	8.57692	9.00083	8.69272	9.4296	8.8668	8.89611	9.60379	9.36746	8.87395	8.93282	9.10052	9.14018	9.65313	8.80484	8.6594	8.80058	8.95518	8.52839	8.25108	8.8606	8.7791	8.95956	9.0332	8.86607	9.28332
AMOTL2	8.16267	7.86376	8.33545	8.141	8.00478	8.3898	7.77027	7.9446	8.06447	8.17369	7.93788	8.23313	7.95206	8.57339	8.18485	8.31777	8.01746	7.56784	8.08869	7.63277	7.72649	7.83812	8.91632	8.44846	8.07918	8.48459	7.83019	8.50714	8.49406	8.3474	7.96196	8.42651	8.10338	8.12178	8.4583	8.47589	7.83984	8.15614	7.78665	8.68225	8.25458	8.12189	7.57303	8.20776	8.18054	8.2074	8.36603	8.10799	7.95525
AMPD3	6.91047	7.11618	6.93545	7.17901	7.03245	7.38361	7.26529	7.0034	7.15598	6.86793	7.12823	6.62378	6.96764	6.92999	6.8806	7.31649	7.30501	7.04567	7.32811	7.04687	7.06804	6.5804	7.25595	7.04082	6.49645	6.83003	6.91072	7.3945	7.08845	6.56413	7.30193	6.92226	7.21987	7.06054	6.97145	7.14563	6.97577	6.70759	6.81281	6.79363	7.07894	6.95476	6.3223	7.04117	7.09068	7.33207	7.07131	6.93614	7.28897
ANAPC13	9.56795	9.21479	9.92922	9.79858	9.86869	9.9885	9.95966	9.5829	9.69803	9.8318	9.31479	8.88118	9.31182	8.55737	9.37218	9.95317	9.37478	9.30934	9.56354	9.29271	9.64912	8.9936	10.166	9.68227	9.03685	9.85224	9.22396	10.0458	8.9773	9.35805	10.1299	9.72289	9.67698	9.39421	9.80894	9.66092	9.40873	9.12672	9.5059	9.51219	9.54863	9.65012	8.63005	9.61706	9.54258	9.29949	9.49833	9.37419	9.70813
ANAPC5	9.9365	9.67674	9.92219	10.0168	9.77503	10.0594	10.1328	9.63117	9.52539	9.99076	9.60496	9.05403	9.65044	9.07126	9.40164	9.9308	9.73065	9.32013	9.51717	9.45753	9.74671	9.58071	10.2473	10.151	9.33785	9.99944	9.44473	9.91444	9.41481	9.27336	10.2142	9.93364	10.0264	9.23018	9.93453	9.93783	9.61003	9.43397	9.54755	9.6647	9.87461	9.64232	9.05593	9.92746	9.86479	9.90652	9.50498	9.40896	9.72212
ANG	7.61119	7.37532	7.24001	8.20933	7.06751	7.47588	7.76898	7.0455	7.31001	7.14578	7.12293	7.07048	7.50668	6.43788	7.17827	6.95869	6.90979	6.49897	7.10831	6.78	6.71731	7.25471	8.45551	7.68165	6.57012	7.89777	6.49351	8.11936	7.79765	7.2125	7.40471	7.66094	7.90381	7.19748	8.01218	8.06023	7.70435	7.01931	7.68626	8.20786	7.09654	7.00583	6.33289	7.10493	7.11324	7.1091	7.04167	6.81391	6.77788
ANGEL2	7.3924	7.36745	7.50765	7.75114	7.50381	7.78347	7.68463	7.4686	7.07735	7.40732	7.10345	6.80819	7.10776	7.19642	7.15485	7.49048	7.32567	7.02798	7.18287	7.21062	7.411	7.12007	7.86678	7.77019	7.0768	7.64038	7.12635	7.52361	7.1372	6.93855	7.63793	7.53249	7.53943	7.12984	7.3086	7.45941	7.16697	7.11328	7.06595	7.27132	7.40849	7.31695	6.74203	7.37205	7.39995	7.63508	7.36838	7.32245	7.67644
ANGPT2	9.64325	9.46285	9.89647	9.93624	13.3786	10.4804	9.59162	9.51535	9.56765	9.59332	9.5224	9.32415	10.1227	9.18887	9.22518	10.23	11.2779	9.34431	9.22286	9.5867	11.6998	9.63368	8.99057	10.3011	9.80683	9.67565	10.4434	10.0346	8.61174	9.22472	10.653	9.21105	10.2773	8.85895	11.1478	11.2098	11.9141	9.41279	12.2681	11.4766	9.40775	9.42673	7.27746	9.46434	9.23892	9.44369	8.66636	8.19055	9.50173
ANGPTL4	10.0252	10.8748	10.7235	10.7319	10.9737	10.2568	10.1361	9.97617	9.77918	9.89826	9.75005	9.34763	9.64864	9.70026	9.73471	10.0842	10.6384	10.063	10.4376	10.1826	10.2818	9.47382	9.56199	10.2775	10.0116	10.0082	10.8399	9.792	10.0912	9.32419	10.6821	10.5056	10.0345	10.3153	10.6417	10.6682	10.17	10.2764	10.707	10.017	10.2098	10.3005	8.88584	10.1598	10.1008	10.2105	10.3736	10.3722	10.1187
ANK3	8.46611	8.5239	8.8748	8.49878	9.24154	8.77669	8.46107	8.32095	8.29051	8.4267	8.13281	7.98945	8.27527	8.14232	8.20771	8.47447	8.66723	8.37359	8.57603	8.60165	8.47972	8.4304	8.00378	8.73398	8.39021	8.44454	8.59831	7.94658	7.92037	7.66583	9.09555	8.79207	8.74803	8.25284	8.21447	8.23569	8.50309	8.59257	8.53034	8.4124	8.43177	8.37115	7.2659	8.45902	8.41474	8.51171	8.78871	8.60163	8.61305
ANKMY2	8.40803	8.04151	8.43272	8.51989	8.09192	8.44575	8.50867	7.96457	8.05373	8.44312	7.95462	7.49804	7.81168	7.24379	7.98889	8.22098	8.02887	7.98437	8.02521	8.13464	8.28973	8.00173	8.35072	8.5382	7.80223	7.93734	7.78516	8.48813	7.60987	8.18309	8.20591	8.69782	7.89415	7.83325	8.34562	8.61452	7.9304	8.29143	8.05629	8.37595	7.83808	7.89841	7.18584	7.98345	7.92647	8.04468	8.40354	7.97106	8.49841
ANKRA2	7.96029	8.01104	8.14415	8.14721	7.9323	8.16724	8.06418	7.7643	7.71901	7.92524	7.64574	7.3481	7.61838	7.15716	7.49763	7.86848	7.93219	7.53165	7.69857	7.607	7.76185	7.62783	8.22963	8.18962	7.4529	8.05905	7.46851	7.94887	7.4945	7.29348	8.26468	7.97063	8.10415	7.57523	7.88861	7.92541	7.68791	7.59282	7.61674	7.88342	7.69113	7.74128	6.91355	7.7417	7.73538	7.72774	7.75542	7.69823	8.31129
ANKRD10	8.79848	9.06407	9.27741	9.30805	8.93589	9.1507	8.84153	8.60704	8.56088	8.75928	8.51975	8.3742	8.52479	8.05158	8.43282	8.77384	8.8455	8.30738	8.50749	8.78028	8.77911	8.59961	9.16917	8.92909	8.55377	8.82588	9.30758	9.07067	8.55744	8.28973	8.88473	8.55225	9.09933	8.59771	8.94295	9.02296	8.55408	8.60174	8.60014	8.77259	8.75025	8.80483	7.85279	8.83599	8.79538	8.85543	8.95222	8.59221	9.07591
ANKRD11	6.82795	6.90737	7.04182	7.06572	6.93861	7.25333	7.044	6.95672	6.81142	6.88273	6.90009	6.37332	6.78857	6.57931	6.63579	6.89225	7.10849	6.56236	6.85504	6.70909	7.10138	6.99205	7.10825	6.99814	6.56598	6.76445	6.62937	7.04379	6.72212	6.57103	7.01207	6.78506	7.04169	6.33149	6.61634	6.89256	6.7648	6.55667	6.67484	6.6752	6.90164	6.70285	6.44992	6.94612	6.90196	7.06829	6.9797	6.85441	7.21536
ANKRD12	8.72486	8.97396	9.13716	9.3367	8.78446	9.34128	9.08094	9.02955	8.61506	8.67763	8.57118	8.21323	8.66328	8.01562	8.4072	8.72126	8.92385	8.35065	8.52495	8.6732	8.84173	8.77096	9.15886	9.50873	8.53595	8.88103	8.47475	8.85497	8.63212	8.46113	9.11478	8.89493	8.9346	8.56849	8.66449	9.00644	8.36309	8.55679	8.44981	8.67386	8.4815	8.46311	8.18863	8.59026	8.69167	8.99647	8.87139	8.65942	9.2895
ANKRD17	8.60908	8.6896	8.76113	8.9301	8.64446	9.11188	8.76163	8.59644	8.50879	8.67808	8.4152	8.041	8.35881	8.11691	8.32441	8.6722	8.71789	8.252	8.25813	8.46183	8.63503	8.55215	8.9725	8.9313	8.30611	8.61928	8.39401	8.86891	8.4698	8.27031	8.88691	8.64422	8.7758	8.1907	8.45532	8.48082	8.60546	8.5181	8.59719	8.68356	8.42719	8.46994	8.04151	8.32019	8.38118	8.452	8.83219	8.59187	8.84562
ANKRD27	8.21861	8.02634	8.26563	8.36932	8.14096	8.48047	8.1366	8.05069	7.82694	8.09699	7.86859	7.51474	8.0324	7.42655	7.98389	8.18151	8.52494	7.6973	7.92599	7.84683	7.90613	7.82129	8.47264	8.27872	7.84147	8.26046	7.75917	8.27009	7.97446	8.1069	8.08587	8.34448	7.874	7.76112	8.1251	8.18873	7.77191	7.9731	8.11218	8.34128	8.04649	7.71506	7.37553	8.09267	8.09465	8.11576	8.15099	8.00437	8.34914
ANKRD28	7.42874	7.50741	7.54086	7.6542	7.55427	7.78243	7.61307	7.3358	7.31291	7.34631	7.17254	7.10843	7.30486	7.15972	7.22252	7.37405	7.45161	7.19517	7.48987	7.28709	7.20697	7.30109	7.65472	7.59971	7.19532	7.4792	7.05688	7.90247	7.17603	7.10703	7.44246	7.5448	7.54975	7.23628	7.08637	7.21683	7.27803	7.13897	7.07379	7.16846	7.33152	7.56792	7.16333	7.35806	7.33664	7.43843	7.39867	7.23751	7.58321
ANKRD46	8.44725	8.41737	8.69668	8.81352	8.47413	8.80046	8.81442	8.54913	8.20389	8.52913	8.21718	7.8195	8.21808	7.59211	8.0435	8.32184	8.30876	8.12482	8.20951	8.34897	8.4698	8.24357	8.88833	8.54615	7.92325	8.50187	7.97983	8.72429	8.10054	7.92991	8.74624	8.53938	8.70233	8.01818	8.43797	8.22467	8.18088	8.42133	8.35282	8.512	8.32226	8.69109	7.90695	8.28583	8.11342	8.09723	8.32867	8.47021	8.41934
ANKS1A	9.73618	9.973	10.205	10.2601	10.0782	10.0583	10.1703	9.98949	9.40613	9.40524	9.90565	9.04337	9.76005	8.97053	9.26488	9.53984	9.56169	9.3752	9.77392	9.51159	9.57176	9.79091	10.0065	10.1818	9.39559	9.69368	9.38417	10.3897	9.68961	9.83802	9.90348	9.69894	10.2416	9.74978	9.86335	9.68274	9.74401	9.94268	9.72785	9.60349	10.0674	10.0036	9.1243	9.99133	9.77062	9.77144	9.93744	9.62358	10.1219
ANP32A	8.68635	8.13177	8.50276	8.54953	8.31963	8.50778	8.4716	8.09885	8.27747	8.62066	8.019	7.76313	8.31062	7.90066	8.38343	8.63987	8.3146	8.08148	8.30091	8.14291	8.5692	8.08662	8.70695	8.59001	7.79286	8.49109	8.0535	8.25099	8.0117	7.83823	8.79877	8.59848	8.75405	7.8604	8.29134	8.59871	8.17588	8.09054	7.95261	7.9972	8.05413	8.19564	7.92013	8.21896	8.19617	8.22736	8.32538	8.11688	8.54521
ANPEP	7.15204	6.97386	6.96938	8.12104	6.7902	7.17382	7.48241	7.19716	7.60695	7.40883	7.94775	7.9236	7.80669	6.96276	7.95343	7.85876	8.09031	7.21855	7.74051	7.18883	7.75423	7.0204	8.21933	7.25704	6.77841	7.75504	7.20309	7.91113	6.978	6.63003	7.08851	7.09022	7.7783	6.67178	6.75868	6.47362	7.46712	6.49322	7.19569	7.54671	7.63372	7.33442	7.02286	7.56859	7.48956	7.40848	7.73784	7.34117	7.39714
ANTXR1	7.84093	7.915	8.13636	8.50945	7.84559	8.16383	8.26911	8.07497	8.2929	8.38991	8.59458	7.7219	7.71512	7.48662	8.19026	8.90571	7.86304	8.11967	9.04844	8.30295	8.63926	7.62567	8.87528	7.787	7.61097	7.91826	7.67158	8.99362	7.87058	7.58177	7.58883	7.84585	7.82397	7.30946	7.28256	7.42917	7.34307	7.18941	7.16331	7.72294	8.51516	8.45261	7.95585	8.5462	8.52347	8.63902	8.13127	8.49173	8.4145
ANXA11	9.2046	9.01785	9.21428	9.41286	9.13347	9.32579	9.24105	8.97673	9.00765	9.20885	8.78944	8.55273	8.76148	9.01887	8.7633	9.22024	9.20027	8.73156	9.07347	9.04318	9.164	8.91921	9.55947	9.2091	8.8439	9.31488	8.83419	9.26567	8.94621	8.47234	9.27894	8.99588	9.07484	8.83457	9.00188	8.85107	8.85382	8.69385	8.77319	8.90855	9.28938	9.10182	8.46047	9.31238	9.32951	9.24485	9.29661	9.16093	9.22235
ANXA4	10.4523	10.9295	10.6303	10.6409	9.6932	10.8075	10.1437	9.8293	10.1904	10.2008	9.73181	9.23325	10.1355	9.11302	9.855	10.362	9.99035	9.34562	9.68823	9.49851	9.38809	9.76907	10.4575	11.3327	10.2585	11.1068	9.83911	10.4181	9.90305	10.8919	10.3077	10.7464	10.6399	10.8825	11.3169	11.2392	10.5353	10.6102	10.3643	10.8025	9.69139	9.98444	8.65809	9.68578	9.69341	9.68931	10.178	9.79662	10.2508
ANXA5	12.5095	12.1024	12.2458	12.2871	12.2305	12.3721	12.3808	11.9361	12.0611	12.3838	11.7103	11.4296	12.2813	11.1859	12.2247	12.3137	12.3477	12.0283	12.1823	11.9124	12.1531	11.9909	12.4605	12.1121	11.782	12.2547	11.9034	12.4837	11.6923	11.3468	12.4863	12.1541	12.2387	11.7541	12.1996	12.4192	12.237	11.8222	11.9681	11.8958	11.8976	11.8739	11.2254	11.9423	11.7941	12.1135	11.9024	11.7865	12.2693
ANXA6	9.53076	9.25617	9.4993	9.46647	9.66993	9.65656	9.59426	9.5331	9.57365	9.93591	9.71119	9.09656	9.48593	9.02677	9.27818	9.72133	9.87309	9.56467	9.66873	9.78241	9.89898	9.23191	9.30216	9.68366	9.0594	9.53363	9.53979	9.08133	8.75832	8.95315	9.79972	9.85693	9.49989	8.78965	9.18562	9.33439	9.44194	9.31487	9.32294	9.25269	9.61034	9.34095	8.67599	9.64707	9.66476	9.65522	9.54458	9.44102	9.85483
ANXA7	9.17175	8.86197	9.10337	9.16034	8.95254	9.25924	9.31772	8.9093	8.93642	9.12025	8.68407	8.31136	8.80392	8.02992	8.67281	9.03019	8.77144	8.29508	8.90466	8.71232	9.07324	8.90603	9.2078	9.00338	8.56803	8.92457	8.46198	9.20344	9.07811	8.38925	9.06609	9.14127	8.98106	8.66382	8.91371	9.19611	8.76054	8.52523	8.71063	8.88603	8.58126	8.73328	8.23641	8.59066	8.59921	8.82127	8.66008	8.64942	9.10882
AOAH	6.7499	6.7305	6.76348	7.23792	6.56366	7.18283	7.33668	6.86912	6.85097	6.82667	6.87642	6.37382	6.97648	6.28369	6.9612	7.14284	6.98464	6.41459	6.90246	6.95342	7.45237	6.46309	7.73429	6.82906	6.60986	7.05334	6.36489	6.9437	6.59518	6.63345	6.53957	6.59518	7.15553	6.68753	6.54665	6.47982	6.71717	6.27589	6.26798	6.84406	7.23642	7.00973	6.50499	7.17122	7.15499	7.184	7.19661	6.78443	7.64812
AOC3	7.57476	7.33245	7.16653	7.79993	7.12978	7.58313	7.41688	7.81477	7.56047	7.40797	7.17942	7.06186	7.26044	7.17033	6.895	6.92237	7.90584	7.15768	8.00138	7.54776	8.15983	6.8072	7.67055	7.45381	7.28684	7.64936	6.70817	7.64871	6.69266	6.56928	6.99075	6.72559	7.44707	6.46618	6.17607	6.21893	6.90899	6.17124	7.21039	7.00728	7.68875	8.19653	7.39519	7.72708	7.67028	7.71699	7.72241	7.40682	7.87555
AP1B1	9.0267	8.95027	8.95547	9.10765	8.95314	9.24613	9.41867	8.88478	9.35328	9.53619	8.9262	8.37607	9.15324	8.42092	9.00889	9.46477	9.22119	8.71887	9.21056	8.99696	9.55621	8.86356	9.36021	9.02987	8.46814	9.14391	9.19058	8.88052	8.42139	8.79603	9.38004	9.56253	8.6156	8.52235	8.90889	8.97244	9.3483	8.71693	9.21414	8.93034	9.00189	8.87001	8.06358	8.97983	8.94108	9.02455	9.18741	9.16206	9.32814
AP1G2	8.33491	8.594	8.63622	8.48647	8.23517	8.40892	8.16503	7.94929	7.99765	8.26456	7.90496	7.60144	8.11427	7.89691	8.06426	8.263	8.24354	7.85408	7.89339	7.90579	7.91805	8.26713	8.8254	8.56795	8.25995	8.21804	8.17813	8.52369	8.27043	8.28597	8.35355	8.01583	8.07418	8.33052	8.33712	8.37379	8.14025	8.08119	8.04983	8.52168	8.20433	8.14095	7.41976	8.22256	8.20643	8.23394	8.2951	8.24116	8.39045
AP1M2	8.60779	8.21737	8.14638	8.13951	8.06038	8.43121	8.17204	7.8895	7.91939	8.19444	7.61564	7.62264	8.08104	7.91819	7.97169	7.90874	8.22447	8.12118	8.0368	8.21773	8.17475	7.80734	8.2871	7.65841	7.78418	7.99244	8.15626	7.68989	8.08823	7.84577	8.72943	8.57694	7.42883	7.94504	7.98633	8.05253	7.90934	8.07106	8.15422	8.07424	8.27557	7.97918	7.18779	8.28359	8.25268	8.21567	8.27783	8.28837	7.90954
AP1S1	8.70946	7.97199	8.22583	8.26702	8.33845	8.7923	8.38645	8.01654	8.1867	8.5832	7.88346	7.59484	7.97408	7.50507	8.06281	8.34586	8.05277	7.81159	8.00666	7.79183	8.35885	7.79381	8.82555	8.51179	7.57496	8.56719	7.79183	8.10613	8.41794	7.65224	8.63697	8.51659	8.22384	7.87537	8.132	8.13404	8.01251	7.87805	8.11555	8.22135	8.08549	8.12645	7.4242	8.14628	8.11232	8.10824	8.08758	8.05354	8.30812
AP2A2	8.36306	8.21919	8.26913	8.41074	8.13828	8.61681	8.30133	7.96389	8.08512	8.14072	7.80096	7.75316	7.8948	8.31587	8.15713	8.15253	8.34818	7.76002	8.19613	8.16259	8.24258	7.8446	8.65451	8.42851	7.9062	8.2634	8.18014	8.44492	7.86765	7.81093	8.3176	8.31266	8.16539	7.65111	7.82031	7.84128	8.59615	8.23822	8.11858	8.10424	8.18897	8.64564	7.52997	8.51841	8.16559	8.21358	8.39399	8.22711	8.13921
AP2B1	8.7856	8.82252	8.62632	8.90618	8.51145	9.24537	8.87459	8.62706	8.33564	8.50983	8.44506	8.26404	8.67613	8.31481	8.58364	8.75313	9.15132	8.55608	8.82611	8.46635	8.75007	8.44207	8.96162	8.81875	8.06114	8.62357	8.15556	8.98506	8.28319	8.2948	8.87542	8.81909	8.66845	8.28578	8.3677	8.51962	8.59524	8.13028	8.24537	8.78659	8.41191	7.95168	8.24264	8.59447	8.56836	8.56836	8.84857	8.67058	9.06661
AP2M1	10.9186	10.5402	10.7224	10.6964	10.5129	11.0419	11.0819	10.452	10.733	11.0343	10.3516	9.97714	10.6938	10.2375	10.6604	11.0943	10.9466	10.5871	10.806	10.7739	10.89	10.6167	10.7101	10.7501	10.2582	10.7626	10.6073	10.7682	9.87611	10.4783	11.0979	11.2571	10.3971	10.6032	10.7948	10.8415	10.8463	10.6405	10.8343	10.6223	10.9268	10.6926	9.6143	10.7749	10.7223	11.0162	10.629	10.5463	10.8754
AP2S1	10.4222	9.79103	10.2715	10.2448	10.3086	10.3276	10.5813	10.0432	10.4081	10.6653	10.0891	9.63187	10.1132	9.7635	10.2741	10.6908	10.4006	9.93663	10.0508	10.1574	10.5996	10.2479	10.4158	10.1301	9.75587	10.0825	10.1636	10.5305	10.058	9.63252	10.6095	10.1206	10.3452	10.0505	10.1989	10.2627	10.4527	9.89142	10.4935	9.9928	10.2688	10.1459	9.51062	10.2558	10.1379	10.3184	10.2265	10.1466	10.2222
AP3B1	9.48264	9.30335	9.55965	9.68587	9.46676	9.77839	9.67475	9.17433	9.51073	9.70653	9.2357	8.69367	9.2746	8.38593	9.28441	9.77525	9.17437	9.14301	9.42993	9.38936	9.63826	9.00518	9.89366	9.13267	9.0186	9.34691	9.27547	10.122	9.32508	9.10079	9.52118	9.23573	9.46678	8.81467	9.32307	9.3533	9.29003	9.06053	9.1677	9.10145	9.327	9.36591	8.76954	9.436	9.39835	9.26983	9.22828	9.20922	9.62415
AP3D1	9.34502	9.30871	9.5436	9.80647	9.39943	9.72825	9.63417	9.11702	9.33883	9.52546	9.31452	8.6891	9.30206	8.70835	9.14849	9.49526	9.59702	9.02559	9.42172	9.23443	9.45984	9.2192	9.65137	9.58514	8.91307	9.40471	9.15122	9.52052	8.84619	8.9717	9.77994	9.61123	9.47306	8.91747	9.40106	9.40393	9.47731	9.23283	9.54081	9.40535	9.37147	9.17543	8.2271	9.41754	9.40059	9.39946	9.58761	9.45075	9.51884
AP4E1	7.87075	7.72951	7.99058	8.00006	7.94223	8.24786	7.92847	7.73326	7.69458	7.77947	7.44941	7.11595	7.60146	7.22684	7.47125	7.77266	7.62467	7.36643	7.60665	7.67199	7.67537	7.50249	8.08726	8.13758	7.56561	7.97107	7.61004	7.77209	7.69664	7.31113	7.99707	7.82493	8.03836	7.50214	7.80965	7.91493	7.84377	7.6888	7.65958	7.49913	7.6783	7.63154	6.88726	7.80233	7.71149	7.8261	7.55793	7.68764	7.89912
AP4M1	7.14584	6.88002	7.10532	7.16958	6.94679	6.96301	7.04809	6.82912	6.85846	6.82238	6.68261	6.65205	6.7414	6.65058	7.03664	7.21356	7.05181	6.51863	6.80281	7.04875	7.06391	6.93476	7.19166	7.01384	6.74445	7.04745	6.94463	7.34094	6.59934	6.96665	6.96665	6.93656	6.59378	6.76207	7.06604	6.93582	7.02831	6.8204	7.11763	7.20593	6.84851	6.74155	6.4049	6.87598	6.88023	6.69338	7.11401	7.05234	7.06476
APAF1	6.87908	7.20333	7.19633	7.35853	7.05289	7.60783	7.20032	7.09777	7.14971	7.07084	6.8977	6.61108	6.86487	6.59914	6.76701	7.25078	7.04479	6.75318	7.1815	6.68111	7.08279	6.80941	7.8287	7.24392	6.60353	7.41202	6.80093	7.18739	6.55782	6.68612	7.28368	7.09316	7.48382	6.47466	6.86085	7.03179	6.84443	6.54525	6.66246	6.77575	7.11288	7.13762	6.64495	7.08102	7.08102	7.21386	6.88375	7.25251	7.35989
APBA3	7.48449	7.30954	7.47293	8.02173	7.44328	7.70459	8.09309	7.45172	7.37156	7.91913	7.37701	6.55452	7.54224	6.58678	7.33913	7.4039	7.6682	6.67136	7.46216	6.61294	7.54127	7.64158	7.97185	7.9491	6.5691	7.82344	6.77733	6.93018	6.86296	6.8467	8.27464	8.1085	8.10915	7.17901	7.70512	7.50504	7.69102	7.6696	7.95959	7.82568	7.42544	7.49205	6.2797	7.69156	7.56706	7.17231	7.62342	7.67397	7.26082
APBB1	6.29743	5.93487	5.933	6.00689	6.19179	6.65185	6.25254	6.24246	6.13429	6.19254	5.95962	6.00653	5.9257	6.14786	5.94226	6.18668	6.35296	5.91738	6.143	6.16208	6.21498	6.28714	6.41823	6.11326	5.8501	6.01147	6.16881	6.51386	5.70489	5.96469	6.21445	6.0076	6.25343	6.26626	6.12554	5.7647	6.13336	6.09974	6.15898	6.30262	6.28228	6.06801	5.96125	6.13788	6.06252	6.03258	6.29354	6.44532	6.21649
APBB1IP	6.9224	7.02348	6.97575	7.97507	6.82048	7.43143	7.38362	7.02668	7.01747	7.21272	6.99737	6.75939	6.97776	6.37432	7.3239	7.22748	7.09586	6.62269	7.13352	6.91774	7.22794	6.55107	8.15501	7.06434	6.79392	7.34138	6.81803	7.85624	7.19522	6.58337	6.86038	6.59517	7.20485	6.35392	6.51727	6.55793	6.87342	6.06852	6.43741	6.90567	7.52707	7.45214	6.86079	7.49396	7.4948	7.56554	7.27904	6.89339	7.66554
APBB2	8.55997	8.36652	8.61906	8.59093	8.55732	8.56624	8.53855	8.43435	8.4588	8.46594	8.22262	8.07636	8.37539	8.15683	8.18833	8.55215	8.47532	8.3312	8.51167	8.65016	8.62907	8.30399	8.48811	8.54893	7.86721	8.38759	8.13117	8.79463	7.95853	7.96543	8.88916	8.42987	8.14526	7.94186	8.00658	8.14947	8.03055	8.05886	8.51573	7.94773	8.49488	8.36916	7.80709	8.59008	8.52043	8.72353	8.35003	8.23409	8.74988
APBB3	7.95712	7.71877	7.81424	8.24845	7.77673	7.9307	8.0708	7.84466	7.84243	8.51817	8.23508	7.61123	8.0331	7.59263	7.65899	8.25811	8.16156	7.52181	7.83337	7.89165	8.0491	8.0855	8.25422	7.95378	7.95166	7.9086	7.84103	8.35532	7.95579	7.30836	8.01352	7.77743	7.88315	7.57717	7.77167	7.62371	8.08753	7.62381	7.84383	8.00075	8.06811	7.72681	7.3119	8.10382	8.00985	7.97242	8.18073	8.13811	8.03148
APEX1	9.65114	8.90673	9.58535	9.74046	9.63887	9.86188	9.81901	9.23484	9.59803	9.93934	9.42405	8.77501	9.48614	8.57628	9.37597	9.76788	9.60023	9.03117	9.33726	9.287	9.78482	9.22609	9.91484	9.51495	8.89824	9.63624	9.12929	9.82125	9.12356	8.87503	9.93676	9.47554	9.9745	9.11228	9.18815	9.26372	9.52403	8.83901	9.01181	8.94639	9.15249	9.3388	8.9618	9.16462	9.07948	9.1001	9.1885	9.25504	9.94132
APEX2	8.47603	8.01545	8.27406	8.26799	8.23473	8.6054	8.48219	8.06069	8.10634	8.60971	7.93297	7.5365	8.18277	7.85563	8.06272	8.4767	8.44916	7.94811	8.35277	8.04466	8.04146	8.2232	8.5462	8.10667	7.96657	8.15794	8.12479	8.45967	8.19888	7.8587	8.49263	7.89359	8.49736	7.85596	8.38317	8.33421	8.24235	7.97677	8.00185	8.1281	8.44595	8.25783	7.68191	8.46759	8.43329	8.19351	8.16953	8.16006	8.24848
APH1A	9.09912	8.88598	8.93743	9.14141	8.87989	9.35726	9.07582	8.82953	8.82473	8.97754	8.5605	8.21023	8.76162	8.17365	8.88134	9.20334	8.80546	8.69193	8.73012	8.55461	8.94369	8.41479	9.46466	9.18783	8.20253	9.13365	8.46788	8.69805	9.08686	8.35281	9.32109	9.39587	8.9563	8.39806	8.55937	8.71689	8.86638	8.59915	8.81491	8.95592	8.63837	8.86185	8.17513	8.76372	8.73909	8.77081	8.88142	8.87226	9.16413
APH1B	7.11124	6.88606	7.17064	7.36781	7.12568	7.27455	7.37033	7.00089	7.51653	7.66242	7.04482	6.8339	7.12045	6.64302	7.27516	7.67378	7.25799	6.83952	7.33266	7.05371	7.17275	6.82348	7.68507	7.13139	6.83529	7.33636	6.89483	8.19916	7.42776	7.30361	7.07581	6.86373	7.10307	7.01056	7.6092	7.43316	7.11429	6.50858	7.50124	7.48184	7.24583	7.39822	6.82951	7.2811	7.23058	7.06005	7.05545	6.82951	7.08092
APLP2	10.2369	10.0877	10.0999	10.0677	10.0997	10.4474	10.255	9.98596	10.1561	10.3188	9.70905	9.45428	9.99437	9.47347	10.0328	10.5848	10.1125	9.96411	9.85749	9.83791	10.1046	9.84039	10.4457	10.227	9.50299	10.3725	9.96508	10.3974	10.0775	9.68915	10.4141	10.5166	10.3799	9.58668	10.0689	10.1875	10.2162	9.99008	9.67871	9.88712	10.171	10.0346	9.5241	10.243	10.1485	10.2439	10.2092	9.83459	10.1874
APOBEC3C	6.68845	6.66104	6.88493	6.7087	6.71213	7.06608	7.21792	6.7535	6.87234	6.92602	6.54583	6.24408	6.69029	6.59826	6.76024	7.03624	6.74305	6.50534	6.49538	7.03178	7.13882	6.86838	7.34689	6.78166	6.59174	6.66932	6.81415	7.3108	6.23915	6.42365	6.73792	6.54722	6.9195	6.37431	6.30394	6.22616	6.38794	6.2902	6.28261	6.53273	6.91702	6.76858	6.60738	6.93784	6.93867	7.02477	6.80186	6.59182	7.43153
APOD	9.84825	9.2783	9.83562	10.3411	9.64344	9.62437	10.6527	10.1561	10.2295	10.727	10.5451	10.6048	10.8588	8.15599	10.9993	11.1613	11.336	10.572	10.9973	10.5795	10.1887	9.45364	10.1626	9.1132	9.31759	9.92391	9.63641	11.7929	9.8711	9.86015	8.76669	9.56236	9.79938	9.86628	9.31494	9.70905	10.007	8.0461	9.15477	9.71263	10.4689	9.63654	11.0357	10.5816	10.5782	10.8757	10.0158	9.39002	10.0266
APOE	9.32589	8.56831	9.01506	10.2837	9.33127	9.96854	9.55067	9.15001	9.73433	9.89464	10.1256	9.49637	9.01683	8.46261	10.0012	9.62441	9.88951	8.99448	9.32285	9.53407	9.98392	9.8847	10.414	9.33026	9.1294	9.41952	8.62623	9.48369	9.62459	8.64686	8.88824	9.2686	10.3067	8.7316	8.79925	9.24714	9.10106	8.48115	8.89834	9.25838	9.74495	9.62416	9.24084	9.63101	9.72309	9.91593	9.33397	8.86462	9.69942
APOL1	7.97234	8.10898	7.72007	8.12614	8.08055	8.7324	8.20271	8.05526	7.94053	8.05004	7.58987	7.69168	7.67403	7.72137	7.63729	7.93548	8.29348	7.75608	7.83898	7.99912	7.67591	7.76724	8.81541	8.17213	7.65786	8.3056	7.56597	8.38976	7.62172	7.53251	8.42477	8.24159	7.89869	7.45939	7.81853	7.87203	7.44043	7.70622	7.42618	7.68633	8.15306	8.27567	7.41561	8.14622	8.20755	8.1616	8.21209	7.75153	8.53336
APOL2	7.2861	7.31561	7.34572	7.3907	7.1344	7.60208	7.05287	7.16111	7.13609	7.18626	6.89346	6.90585	6.84627	6.90202	7.14949	7.17388	7.17038	6.93533	7.12812	7.24102	6.91395	7.00025	7.88636	7.37043	6.93728	7.23177	6.93098	7.35085	6.96777	6.78736	7.4158	7.29601	7.17752	6.80865	7.00972	7.19436	6.80164	6.91611	6.74628	6.95178	7.36832	7.24239	6.82379	7.35306	7.39225	7.51113	7.3162	7.01012	7.65405
APOL3	7.23681	7.08021	7.28452	7.45724	7.30224	7.67605	7.36361	7.05967	6.74664	6.65372	6.63808	6.61051	7.05568	6.51763	6.71517	6.75017	6.93955	6.70242	6.76037	6.95547	6.80181	7.08899	7.66768	7.26844	7.05527	7.32534	6.56603	7.14017	6.81669	6.60801	7.26677	6.94022	7.40791	6.70794	6.72375	6.72061	6.78726	6.87605	6.6417	7.09901	7.08935	7.18449	6.82571	7.01746	6.99215	7.01973	7.17694	7.03097	7.5935
APOL6	6.84306	6.66094	7.03871	7.55886	7.24525	7.54467	7.32018	6.75873	7.28542	7.25707	6.80958	6.49698	6.90774	6.58066	7.07596	7.23575	6.80658	6.82536	7.26059	6.80232	6.74257	6.3365	8.12041	7.09633	6.45568	7.39927	6.78299	7.71211	6.7017	6.92887	7.10217	7.17724	6.8223	6.68317	6.78529	6.76727	6.62329	6.56426	6.44846	6.90182	7.66747	7.36295	6.67452	7.6019	7.4962	7.63073	7.13072	7.05834	7.20663
APOLD1	7.62966	9.17875	8.52702	9.24269	8.62524	8.29997	8.92903	9.07036	7.86279	8.05601	9.13437	7.86419	8.27758	7.59535	7.78307	7.41525	8.92889	8.51719	8.7604	7.95531	7.84086	7.95377	7.66164	8.87382	7.73603	8.45931	7.50099	9.2019	7.70115	8.62254	8.73092	8.22955	9.37272	8.58348	7.68592	7.75801	8.61246	7.71319	8.41458	7.44358	7.98401	8.43975	8.01457	8.0813	8.03874	8.12032	8.7394	8.69068	8.75979
APP	10.3652	10.0038	9.9185	9.9388	10.0989	10.6135	10.2589	10.0007	9.97708	10.1517	9.75542	9.37654	10.0949	8.90766	9.85345	10.0907	10.2295	9.88714	10.0936	9.77381	10.1589	9.46939	9.85919	10.3362	9.32016	9.89923	9.55418	9.99745	9.88018	9.57948	10.5708	10.1117	10.7243	9.49229	9.81928	9.95562	10.2122	9.73263	9.59798	10.0839	9.44094	9.32077	9.63534	9.50356	9.42594	9.59676	10.2216	10.0404	10.2621
APPBP2	8.35856	8.35758	8.53958	8.65624	8.59667	8.66579	8.5474	8.23607	8.19846	8.45859	8.0562	7.88826	7.94541	7.91563	7.99671	8.39136	8.56393	8.32947	8.37553	8.30936	8.41143	7.84772	8.5159	8.58439	7.86366	8.5362	8.1172	8.27039	7.43107	7.94791	8.69993	8.59756	8.33243	8.06228	8.10552	8.21008	8.18798	8.13395	8.39491	8.16598	8.35215	8.34851	7.2989	8.36442	8.34705	8.47128	8.46133	8.20446	8.53203
APRT	8.79823	8.14365	8.57617	8.75688	8.65469	8.7013	8.91703	8.343	8.57754	8.67653	8.43211	8.00134	8.4502	7.84792	8.55719	8.79872	8.3604	7.98042	8.40041	8.31247	8.70412	8.78129	8.99549	8.68393	8.25807	8.58055	8.43415	8.95099	8.54097	8.1707	8.74845	8.5428	8.76748	8.27611	8.59529	8.5725	8.65708	8.06065	8.44703	8.33302	8.50521	8.7675	8.1515	8.55948	8.47966	8.48954	8.4195	8.25497	8.5542
AQP1	7.74121	8.54825	7.73399	8.66351	7.07655	7.6229	7.9196	7.52186	7.76558	8.04274	7.56321	7.17279	7.65215	7.33202	7.53175	7.86304	6.71431	7.16554	8.06534	6.57498	7.43939	7.7234	8.73817	8.42568	7.14073	8.12865	7.45056	8.07566	8.31626	8.49153	7.88901	8.07181	8.18202	8.01354	8.45029	8.58037	7.63624	7.63742	6.95833	7.75431	7.59285	7.49506	6.93221	7.57919	7.54238	7.72765	7.64778	7.88285	8.1299
AQP3	7.80572	6.89014	8.19522	7.35608	7.12568	7.39136	7.67379	7.09429	7.2667	7.79515	7.39986	6.9921	6.90619	7.03066	7.86524	7.3351	8.68129	6.78319	7.51061	7.95366	6.62559	6.51139	9.3987	7.40731	6.59596	8.98609	7.43083	8.1021	7.36399	7.94389	7.85068	8.04564	6.43778	6.53084	6.75244	6.62614	6.60403	7.85655	8.70056	7.74145	7.08358	7.68595	7.15832	7.16247	7.08955	7.05795	8.33506	7.155	7.69835
AQP6	6.22965	6.6428	6.04522	6.04183	6.19372	6.4452	6.0562	5.67162	6.23905	6.2667	6.26253	5.8203	6.11565	6.22211	6.28522	6.25782	6.28504	6.06713	5.76264	6.20066	5.62911	6.20667	6.06566	5.93445	6.3531	6.65254	6.41572	6.40791	6.32189	6.25238	6.06566	6.39632	6.06566	6.4123	6.34478	5.95922	6.52601	6.42514	6.62674	6.45707	6.62069	6.55882	6.22948	6.28118	6.12806	6.21618	6.3852	6.52169	5.80461
AR	6.36121	5.9354	6.11504	6.43427	6.19397	6.34273	5.92193	6.12164	6.14175	5.94234	5.89479	5.92461	5.855	5.85645	5.99427	6.00052	5.89756	6.36879	6.15636	6.18937	6.47638	5.88367	5.82661	5.91134	6.03776	6.12627	6.09151	7.50539	6.28935	5.58264	5.481	5.77291	6.34216	5.76788	5.84073	5.6513	6.49505	5.89878	6.05093	5.79873	6.75973	6.86595	5.92914	6.83938	6.817	6.86764	6.01129	6.50479	5.46203
ARAF	8.50985	8.21761	8.48626	8.70881	8.64719	8.5865	8.85993	8.08474	8.16628	8.73155	8.29478	7.93993	8.33627	8.15041	8.14674	8.67076	8.55954	8.45479	8.41786	8.53469	8.42877	8.16262	8.67183	8.47219	8.13923	8.46919	8.43874	8.53615	7.68075	8.17071	8.61606	8.88579	8.06458	8.18714	8.17477	8.17617	8.61767	8.2544	8.65371	8.62097	8.29205	8.12513	7.4214	8.33209	8.28896	8.28461	8.4741	8.39894	8.66312
ARF4	11.1007	10.538	11.2125	11.2157	11.0507	11.382	11.2812	10.6805	10.895	11.1505	10.7505	10.1629	10.8915	9.73777	10.6645	11.1526	10.8181	10.5756	11.0744	10.6656	11.1242	10.5746	11.3465	11.0902	10.3375	11.088	10.3422	11.4983	10.5222	10.2872	11.3693	11.118	11.0794	10.5567	11.0244	11.445	10.7012	10.3857	10.8789	10.6716	10.6106	10.7429	9.88955	10.6743	10.5813	10.9972	10.586	10.575	11.2314
ARF5	9.43436	8.92879	9.03593	9.42656	9.12143	9.62538	9.52123	8.94817	8.98502	9.33886	8.96424	8.59262	8.91662	8.69479	9.25728	9.49524	9.21826	8.72637	9.08187	8.86923	9.26944	9.06402	9.71948	9.4392	8.66855	9.42881	8.8895	9.19944	8.91223	8.67817	9.5271	9.42352	9.31397	8.72786	8.95539	9.04104	9.51323	9.08316	9.16871	9.06069	9.09486	9.04369	8.29414	9.09172	9.0102	9.13516	9.26533	9.24621	9.11298
ARF6	8.57469	8.07478	8.28929	8.27762	7.91541	8.36433	8.30457	7.80669	8.28011	8.17967	8.04382	7.71256	7.92698	7.67897	8.05177	8.51504	8.22803	7.70736	8.09673	7.89478	8.21153	7.9604	8.54218	8.35876	7.60873	8.27056	7.7515	8.3818	7.90028	7.66814	8.5099	8.54288	8.48406	7.67755	8.04312	8.33934	7.8702	7.7404	7.85495	7.81824	7.86814	7.98792	7.35597	7.91647	7.89607	8.16174	7.8292	7.76542	8.52861
ARFGAP3	9.47459	8.94703	9.31267	9.47839	9.14946	9.50194	9.4087	9.12117	9.21614	9.3872	9.14894	8.60798	9.16329	8.15522	9.2006	9.38891	9.47161	8.82504	9.27335	8.97807	9.12055	8.93091	9.81033	9.57377	8.78516	9.30004	8.94499	9.49557	9.01274	8.65556	9.49097	9.26859	9.3184	8.91666	9.42993	9.58783	8.94303	8.66469	9.18977	9.13865	9.19695	9.25234	8.34217	9.2588	9.23881	9.2843	9.0311	8.99515	9.29305
ARFIP1	8.47179	8.34286	8.49637	8.67618	8.4533	8.81809	8.71369	8.41649	8.23588	8.56766	8.26155	7.77756	8.28613	7.70858	8.17282	8.53362	8.33669	7.95403	8.30848	8.03787	8.37935	8.31042	8.73868	8.80457	7.87587	8.74869	7.96911	8.37488	8.02039	7.93117	9.0107	8.80688	8.86856	8.00759	8.33017	8.74225	8.33404	8.43836	8.43415	8.50593	8.04409	8.19911	7.48661	8.09612	8.0389	8.4811	8.2758	8.20225	8.763
ARHGAP1	10.0956	9.71662	10.221	10.3803	9.86288	10.2962	10.5619	10.0152	10.2237	10.5364	10.1197	9.27543	10.155	9.51067	9.87347	10.5599	10.116	9.71297	10.2308	9.94609	10.149	9.63567	10.7426	10.2236	9.58313	10.437	9.59634	10.4954	10.0393	9.73712	10.225	10.2881	10.172	9.34539	9.91002	9.99855	9.98269	9.55595	9.9488	10.1731	10.3202	10.3475	9.22658	10.2093	10.2851	10.4176	10.2179	10.1517	10.3759
ARHGAP17	9.58496	9.73031	9.7655	9.81931	10.0101	9.89184	9.89124	9.50163	9.28906	9.48303	9.2854	9.13917	9.46551	9.35964	9.32889	9.64517	9.68298	9.68674	9.65133	9.80593	9.45244	9.40592	9.0916	9.92331	9.32165	9.57566	9.56533	9.40035	9.20548	9.09439	10.0585	9.85084	9.98073	9.35091	9.63429	9.52916	9.58876	9.62818	9.50507	9.36079	9.8725	9.72717	8.75306	9.92744	9.89254	9.84124	9.94897	9.82471	9.79074
ARHGAP25	6.83186	6.63964	6.6676	6.95926	6.72062	7.0475	7.01273	6.82746	6.82985	6.9399	6.719	6.41913	6.75787	6.37147	6.74916	6.97452	6.51069	6.46601	6.38231	6.65368	6.77336	7.00177	7.14352	6.82545	6.76185	6.84969	6.75922	6.9415	6.84596	6.60737	6.91669	6.68069	6.90885	6.20651	6.49808	6.56735	6.69714	6.45026	6.26593	6.6881	6.82232	6.94194	6.66386	6.93861	6.94013	6.89789	6.97071	6.63809	7.26106
ARHGAP26	8.49046	8.53261	8.70748	8.8984	8.79885	9.01449	8.93011	8.64384	8.65243	8.67644	8.6617	8.05277	8.11165	8.11262	8.26457	8.6835	8.57671	8.39376	8.75824	8.69462	8.42342	8.37206	8.47094	8.88451	8.35107	8.94466	8.57125	8.20369	7.97823	8.07281	9.13192	9.38036	8.60197	8.68406	8.54975	8.75538	8.5125	8.65309	8.41801	8.35795	8.86062	8.35772	7.71863	8.77605	8.70568	8.87125	8.95231	8.89478	8.49458
ARHGAP28	7.63158	7.41477	7.69683	7.86996	7.52209	8.03056	7.79841	7.61036	7.44899	7.61126	7.4676	7.10836	7.07661	6.8899	7.17277	7.48004	7.141	7.04523	7.11595	7.03428	7.75643	7.86314	7.86187	7.86066	7.18355	7.68801	7.1845	7.52357	7.31333	7.07006	7.70023	7.56368	8.06208	7.21161	7.27485	7.56205	7.5356	7.63768	6.92236	6.90989	7.17903	7.21642	6.922	7.28971	7.22696	7.3871	7.21883	7.20132	7.42931
ARHGAP5	7.89647	7.80329	8.00631	8.03116	7.96278	8.24386	7.95192	8.19754	8.19234	7.89317	7.97217	7.5401	7.53495	7.79193	7.6496	8.0318	7.99457	7.69669	7.69243	7.89309	8.10115	7.79607	8.30436	8.25466	7.59418	7.92492	7.63438	8.20367	7.71463	7.62152	8.06293	7.84087	8.17127	7.56436	7.60081	7.7116	7.79345	7.79399	7.63257	7.91789	7.70158	7.52378	7.5001	7.75146	7.73901	7.79767	8.15993	7.87481	8.13127
ARHGAP6	6.11012	6.2046	6.21135	6.19841	6.21335	6.45295	6.34658	6.29718	6.17729	6.27393	6.12994	5.88868	6.06993	5.85845	5.93887	6.02379	6.20106	6.09412	6.06403	6.25022	6.12049	6.06199	6.37858	6.44087	5.77142	6.1951	5.96118	6.51626	6.0397	5.83606	6.28469	6.09835	6.42064	6.09589	5.95741	5.74368	6.38098	5.97358	6.15292	6.15636	6.16362	6.35259	6.1269	6.22523	5.9232	6.0161	6.33172	6.19953	6.37754
ARHGDIA	9.4137	9.5982	9.48773	9.74717	9.55126	9.66015	9.73349	9.35255	9.37938	9.65309	9.37764	8.72992	9.39073	9.81555	9.36641	9.97634	9.65931	9.34745	9.44914	9.49423	9.64796	9.45293	10.0251	9.75911	9.00392	9.63934	9.20663	9.90868	9.12268	9.13702	9.79897	9.46239	9.39915	8.85043	9.23473	9.21244	9.6816	9.08426	9.53027	9.37123	9.64391	9.51261	8.67996	9.6812	9.64245	9.43421	9.58359	9.52218	9.856
ARHGDIB	10.7857	10.7817	10.4408	11.6222	10.6745	11.0255	11.116	10.6397	10.9364	11.3544	10.5367	10.0441	10.69	10.1517	10.8808	11.1739	10.4584	10.2579	11.6295	10.5329	11.1466	10.4128	11.6441	10.7241	10.4852	10.9038	10.2062	11.3334	10.9842	10.6068	10.9124	10.1486	10.4461	10.1027	10.2141	10.3535	9.93486	10.0233	10.354	10.5001	11.3423	11.1638	10.3518	11.4131	11.3753	11.4203	10.7977	10.9501	11.057
ARHGEF10	6.92147	6.92024	7.13531	7.40109	6.9273	7.21644	7.21783	6.99597	6.77959	6.79795	6.98469	6.51549	6.89603	6.41858	6.64775	7.07064	6.81857	6.63777	6.80333	6.79057	6.94607	6.92576	7.14081	6.99063	6.77086	6.87416	6.69937	7.8843	6.79033	6.65876	6.87259	6.81449	7.11727	6.75595	6.95213	6.86725	6.71477	6.79188	6.48929	6.68519	7.18229	7.13717	6.77619	7.06523	7.00739	7.07697	6.96658	6.924	7.03371
ARHGEF11	7.74664	7.66974	7.65156	7.75786	7.6325	7.9177	7.74843	7.40176	7.42951	7.80054	7.40127	7.17366	7.37459	7.27592	7.49841	7.70669	7.71435	7.31803	7.48351	7.63997	7.66897	7.30393	7.97809	7.75856	7.34754	7.58959	7.50767	7.80443	7.67344	7.22187	7.61056	7.63024	7.37817	7.40805	7.69238	7.60929	7.30342	7.15447	7.32968	7.42994	7.83584	7.76741	7.19422	7.87696	7.81451	7.78011	7.71071	7.53529	7.96404
ARHGEF12	8.42078	9.16779	8.90477	9.23142	8.97255	8.91344	8.8901	8.9053	8.31995	8.46364	8.42226	8.55006	8.41283	8.96447	8.3698	8.43551	8.66367	8.47492	8.46794	8.84353	8.7319	8.44522	8.91391	9.09544	8.3569	8.87625	8.47952	8.75151	8.34345	8.38688	9.20836	9.07721	9.1315	8.27424	8.91926	8.88543	8.38271	8.56797	8.59317	8.79647	8.6317	9.01252	8.22569	8.72136	8.69315	8.56698	9.10542	8.64067	9.10384
ARHGEF16	7.9106	8.47614	8.82977	7.84323	8.45468	7.96715	7.73655	7.66046	7.6746	7.67574	7.2538	7.28471	7.70524	7.55281	7.57652	7.49581	7.64449	7.43535	8.23604	7.56056	7.59223	8.00169	7.85268	8.20289	7.83411	7.63127	8.07174	8.72378	7.92508	8.41704	7.7457	7.45396	7.43413	7.77685	8.29139	8.32657	7.71214	7.78515	7.82449	7.92978	8.08388	8.05426	6.92716	8.13679	8.12336	8.09237	7.68138	7.91536	7.83555
ARHGEF17	7.98265	8.20272	8.26488	8.33025	8.04495	8.40824	8.01834	8.31682	7.88418	8.00721	8.1803	7.82429	7.51324	7.60914	7.94516	8.12227	8.10185	7.72695	7.96555	8.03647	8.17462	8.28076	8.30676	8.05768	7.96879	7.7539	7.98618	8.63459	8.02521	7.78831	8.18448	7.85997	8.10253	7.25583	8.10755	8.31231	7.7538	7.75629	7.80234	7.84155	8.2108	8.144	7.61052	8.27986	8.29261	8.44932	8.06087	7.81497	8.45535
ARHGEF2	8.56551	8.63362	8.49488	9.13539	8.42392	9.03753	9.07076	8.72075	8.62512	8.76529	8.39451	8.27044	8.43433	8.3949	8.53624	8.89673	8.71783	8.18839	8.79737	8.57961	8.86736	8.53142	9.17069	8.73232	8.34006	8.82528	8.41406	9.00187	7.76461	8.36603	8.78617	8.62294	8.81675	8.25279	8.21376	7.91862	8.67517	8.3273	8.41429	8.52982	8.97593	8.8354	8.14882	8.91637	8.92052	8.62779	8.77143	9.01814	8.57719
ARHGEF3	8.60722	9.10752	8.70053	9.28407	8.52377	8.91951	8.84468	8.68746	8.02963	8.26259	8.00973	7.86231	8.14249	8.25533	8.03169	8.21768	8.20494	8.04991	8.3815	8.18036	8.29733	8.10561	9.49719	8.79031	8.17688	8.72032	8.01398	8.87093	8.59257	8.40977	8.5468	8.50655	8.6388	8.20945	8.36058	8.37693	8.36773	8.13801	8.02074	8.37199	8.53998	8.57298	8.19058	8.5843	8.5003	8.52932	8.53704	8.38357	8.80383
ARHGEF4	6.31389	7.544	7.37047	6.43552	6.20015	6.19202	6.20258	6.11648	6.16422	6.19975	6.11463	6.0209	6.08237	6.02951	6.14088	6.15811	5.39194	5.48966	5.65157	5.50944	5.44362	6.59445	6.74043	7.29115	6.60861	6.98669	5.46578	6.58619	6.94571	7.39032	6.62883	7.03527	6.30618	6.93407	7.46698	7.06719	5.88197	6.69401	6.09957	7.24664	6.25958	5.7997	5.4188	6.2873	6.08652	6.17178	6.02257	6.26028	6.00234
ARHGEF5	7.69848	8.04703	7.88968	7.73479	7.65226	7.89225	7.70185	7.2048	7.19256	7.59218	7.07567	6.96602	7.24414	7.08353	7.20015	7.61548	7.82371	7.05216	7.49348	7.13007	7.36302	7.17929	7.98637	7.93087	7.11761	7.824	7.13705	7.46514	7.42094	7.65604	7.96699	7.92456	7.22528	7.20482	7.74887	7.65406	7.18637	7.39572	7.59802	7.68499	7.68544	7.62246	6.46986	7.64183	7.63777	7.56078	7.60824	7.54295	7.74479
ARHGEF6	8.01036	8.14456	8.25907	8.96397	8.21958	8.72401	8.73036	8.45659	8.28595	8.09016	8.56481	8.59069	8.4943	7.56891	8.36505	8.40024	8.45399	7.99479	8.16118	8.26759	8.49952	8.34947	9.03817	8.56021	8.12397	8.49196	8.06262	8.61038	8.00831	7.87305	8.36924	8.26535	8.66635	7.93626	7.70808	7.7877	7.88909	7.86467	7.75727	8.29897	8.28064	8.4931	8.39236	8.31856	8.29555	8.4648	8.32679	8.25456	9.30142
ARHGEF7	8.16296	8.47136	8.24642	8.40115	8.08685	8.45686	8.23746	8.23193	7.89795	7.86381	7.99308	7.78762	7.9081	7.80368	7.7014	7.84932	8.10816	7.77302	8.08401	7.93709	7.92371	8.10588	8.37987	8.29782	7.76468	8.1477	7.98235	8.53654	7.92774	7.81484	8.29006	7.99409	8.26067	7.94084	8.11605	8.16245	8.25928	7.93251	7.77705	8.20532	8.00568	8.04992	7.66954	8.05657	8.08538	8.09328	8.0787	8.0412	8.17011
ARID1A	8.40872	8.35221	8.59562	8.64685	8.48256	8.84008	8.63357	8.37675	8.35611	8.50135	8.2211	7.71394	8.19408	7.7226	7.99885	8.43508	8.55235	8.08932	8.15229	8.31225	8.62131	8.29696	8.61293	8.57028	7.95104	8.40849	8.14346	8.60001	8.01872	8.04841	8.41833	8.43971	8.34302	7.88812	8.39122	8.53574	7.99779	7.80065	7.87764	7.97917	8.65401	8.44002	7.95488	8.65221	8.65491	8.72592	8.26609	8.13768	8.82276
ARID3A	10.0353	10.82	10.3859	10.3367	10.0547	10.6921	10.1849	9.97995	9.82097	9.80635	9.12158	8.96547	9.51777	9.71712	9.3197	9.8952	9.75313	9.20667	9.92643	9.24139	9.88035	10.0737	10.6534	10.3623	9.67351	10.4233	9.50484	10.1906	9.56581	10.2316	10.3734	10.4421	9.98323	9.72809	10.37	10.6145	9.72999	9.59643	9.63659	9.91924	9.87698	9.85811	8.93749	9.84193	9.8718	10.0789	9.7626	9.72016	10.0997
ARID4A	7.05644	7.21746	7.35821	7.58972	7.12152	7.52793	7.34276	7.12438	7.10565	7.06588	7.01841	6.7237	7.19804	6.67262	6.96728	7.16538	7.3718	7.01293	7.20908	6.98113	7.18823	6.9596	7.49085	7.63699	6.88705	7.12763	6.89047	7.33066	6.93382	6.98684	7.06454	7.07764	7.41806	7.0156	7.3006	7.42029	6.86159	6.87216	6.86689	7.19349	6.99425	7.0974	6.64761	7.03774	7.15721	7.0954	7.00751	6.96255	7.43024
ARID5B	10.2468	10.306	10.3335	10.2051	10.0921	10.6987	10.5576	10.0511	10.137	10.7019	10.2956	9.59342	10.5745	9.35059	10.1544	10.6256	11.0063	10.2993	10.4545	10.0297	10.1282	9.54112	10.5409	10.4154	9.79345	10.3529	9.74525	10.4798	9.77811	10.1667	10.7712	10.2007	10.1796	10.0109	9.85704	9.86543	10.2682	10.2675	10.4208	10.3463	10.1334	10.12	9.16521	10.3169	10.1585	10.2577	10.4709	10.3553	10.5998
ARIH2	8.88906	8.63936	8.98002	8.97048	8.87077	9.10458	9.16712	8.78873	8.66335	8.91391	8.55123	8.21614	8.61133	8.12773	8.55601	8.8931	8.86203	8.34136	8.71008	8.65002	8.78293	8.75527	9.21673	8.9442	8.46405	8.85564	8.59736	8.89309	8.61708	8.26785	9.13099	8.97911	9.04822	8.53859	8.73348	8.95002	8.44034	8.63668	8.4907	8.65388	8.83199	8.67745	8.09404	8.86118	8.8613	9.03485	8.99073	8.90254	9.05849
ARL1	9.44763	9.29073	9.45948	9.30471	9.35606	9.65227	9.59723	9.25638	9.33477	9.45631	9.10019	8.50606	8.95243	8.47305	9.06608	9.46303	9.12406	8.94449	9.28236	9.12853	9.50168	8.92626	9.62192	9.5059	8.88307	9.47705	8.87105	9.71433	9.10002	8.89553	9.54013	9.40385	9.47158	8.86058	9.3122	9.63387	9.08886	9.07274	9.3458	9.28362	9.12947	9.12758	8.47833	9.19205	9.0663	9.37048	9.19341	9.19178	9.47972
ARL15	7.62393	7.36861	7.56389	7.50201	7.46582	7.98591	7.62491	7.39341	7.26072	7.39516	6.93785	6.84764	7.14664	7.06142	7.12094	7.38578	7.42771	7.04564	7.16408	7.27461	7.95256	7.70816	7.19411	7.15601	7.29087	7.13663	7.14179	7.70816	7.53354	6.81484	7.59381	6.95114	7.30343	6.96329	7.00367	7.14531	7.3365	7.38639	6.79171	7.07932	6.99039	7.12452	7.1093	6.93146	6.8633	6.97267	7.23775	7.18293	7.45978
ARL2	9.63613	9.29391	9.74485	9.94292	9.81513	9.74425	10.1522	9.53601	9.39948	9.64369	9.53669	8.86217	9.50819	9.30337	9.46407	9.82418	9.52398	9.16657	9.32064	9.48802	9.56284	9.75657	10.0729	9.79049	9.20107	9.57417	9.39456	9.85451	9.09213	9.22814	9.89176	9.63166	9.86769	9.3969	9.61312	9.41277	9.56825	9.10041	9.26923	9.84541	9.75869	9.45776	9.08295	9.61671	9.62896	9.45776	9.73385	9.53496	9.66586
ARL2BP	9.33369	8.7946	9.42716	9.58146	9.36662	9.48542	9.59205	9.17426	9.33158	9.61396	9.35739	8.587	9.08037	8.32054	9.05453	9.57728	9.21598	8.87873	9.41375	8.90613	9.5504	9.18199	9.72933	9.39956	8.56942	9.46167	8.80182	9.45495	8.82573	8.54309	9.73228	9.31592	9.66448	8.94621	8.98035	9.44592	8.86743	8.75636	8.85187	9.07895	8.93235	9.0694	8.57409	8.90885	8.95448	9.33404	9.02665	9.05586	9.56443
ARL4A	8.023	7.48051	7.81071	8.18766	8.10562	8.1809	8.38573	7.67922	7.76697	8.02882	7.95182	7.39917	7.71931	7.33495	7.70982	7.97607	8.18103	7.72782	7.95458	7.55555	7.99638	7.84605	7.89424	8.08349	7.5708	8.13048	7.51624	7.80917	7.43151	7.00237	8.40332	7.82044	8.41035	7.62137	7.50698	7.85904	7.92491	7.78584	7.86999	7.61733	7.59965	7.4876	6.73105	7.68656	7.73352	7.94556	7.91126	7.7462	8.28941
ARL4C	8.32962	8.24144	8.50344	8.32684	8.23852	8.2965	8.36825	8.23305	8.18335	8.30239	7.89753	7.85561	7.94695	7.85163	7.92515	8.34144	8.61603	8.46059	8.49167	8.47952	8.83978	7.88087	8.10851	8.13669	8.0015	8.03433	8.45205	7.41407	7.13999	7.07216	8.43573	8.73843	7.97403	7.50929	7.54171	7.52172	7.90903	8.11564	8.14096	7.53477	8.64455	8.53506	7.24587	8.65597	8.65232	8.55069	8.79469	8.48592	8.51826
ARL4D	6.55334	6.56307	6.50484	6.80915	6.43841	7.19552	6.67821	6.76036	6.509	6.79126	6.79891	6.22979	6.83369	6.35237	6.69745	6.86268	6.77768	6.24302	6.48106	6.62833	6.7674	6.48765	7.13937	6.86954	6.20401	6.8801	6.31911	7.22038	6.36574	6.43206	6.68141	6.71526	6.9303	6.2734	6.25668	6.33254	6.68639	6.4613	6.44657	6.31853	6.58975	6.9111	6.47006	6.6276	6.58865	6.68288	6.56621	6.74037	6.61837
ARL5A	9.54815	9.5904	9.76901	9.82842	9.72995	9.83438	9.66697	9.48165	9.33269	9.69525	9.25301	8.89541	9.26764	8.98658	9.29728	9.67508	10.0706	9.56034	9.5378	9.51626	9.66049	9.0209	9.27142	9.70057	9.36658	9.3812	9.44594	9.29899	9.2559	9.12416	9.69237	10.0156	9.43598	9.15863	9.43921	9.59417	9.18344	9.43495	9.41443	9.52972	9.32211	9.49949	8.65008	9.33285	9.36465	9.42795	9.58869	9.51509	9.96642
ARL6IP1	11.0451	10.9732	11.2298	11.2992	10.9552	11.2797	11.0628	10.7764	10.8847	10.9894	10.5344	9.91972	10.8466	10.0149	10.5408	11.0233	10.9751	10.6126	10.7193	10.4559	10.9496	10.6416	11.0576	11.2541	10.3261	10.8199	10.5545	11.102	10.7633	10.4653	11.466	11.1116	11.0387	10.6726	11.1487	11.3955	10.7046	10.5196	10.6793	10.8481	10.5334	10.8625	10.0246	10.662	10.6329	10.7627	10.6284	10.3574	11.4
ARL6IP5	11.4769	11.4599	11.3973	11.7861	11.6386	11.6865	11.7256	11.1525	11.1931	11.3181	11.0874	10.3676	10.9689	10.7223	11.177	11.7701	11.2784	11.1102	11.3809	11.2227	11.6497	10.8663	11.4929	11.7064	10.6334	11.5691	11.0175	11.6539	10.9365	10.7642	11.9393	11.6834	11.4365	11.4598	11.2155	11.5227	11.1737	11.1721	11.4555	11.2267	10.9053	11.4134	10.4291	10.9098	10.8919	11.2202	11.4773	11.3591	11.3829
ARL8B	10.3223	10.3523	10.4684	10.5007	10.2135	10.6546	10.504	10.1087	10.2126	10.5588	9.81506	9.2582	10.2405	9.04162	10.007	10.4137	10.6895	10.1888	10.4313	9.98004	10.1726	9.69334	9.99853	10.4853	9.81657	10.2489	9.70944	10.5035	9.91891	10.132	10.6489	10.4899	9.90858	10.0864	10.4099	10.6494	10.2229	10.1319	10.3825	10.3354	10.0279	10.1166	8.99267	10.1047	10.0339	10.1841	10.1813	10.0201	10.4151
ARMC1	8.50346	8.78661	8.76938	8.83211	8.65692	8.86031	8.78106	8.43639	8.32401	8.4575	8.07719	7.59525	8.13735	8.31355	7.89779	8.39769	8.51191	8.11168	8.12247	8.42041	8.2919	8.33682	8.73519	8.97732	8.17109	8.57573	8.14863	8.65289	7.92736	8.24087	9.0035	8.71152	8.50435	8.2679	8.542	8.69942	8.12668	8.10189	8.29387	8.49572	8.04859	7.99608	7.55166	8.12457	8.10392	8.23381	8.26481	8.24236	9.00216
ARMCX3	7.418	7.05092	7.47667	7.54512	7.44025	7.67784	7.66657	7.40492	7.29902	7.42713	7.12398	6.69259	7.28434	6.47775	7.03743	7.43822	7.08671	7.13861	7.65624	6.78392	7.29634	7.2347	7.80677	7.50068	6.89393	7.65465	6.74237	7.58176	6.51017	6.98276	7.49452	7.58001	7.72985	6.58373	6.45473	6.81468	7.10842	6.64646	6.93222	7.29251	7.34127	7.51212	7.08957	7.35382	7.35244	7.73789	6.95632	7.21936	8.12485
ARNT	8.72723	8.57203	8.61807	9.08536	8.50944	9.13699	9.03079	8.49604	8.56613	8.95189	8.2597	8.15285	8.5754	8.3186	8.51739	9.02207	8.65136	8.35804	8.48707	8.38428	8.42712	8.44742	9.07222	9.23419	8.31593	9.16748	8.31228	8.4522	8.50065	8.15256	9.28528	9.06047	9.07875	8.43003	8.50395	8.49673	8.80387	8.79411	8.63684	8.93041	8.73347	8.61418	8.04909	8.65793	8.67719	8.83596	8.87535	8.85109	8.61487
ARPC1A	10.4339	10.0518	10.2318	10.122	10.3441	10.3141	10.3418	10.0684	10.0486	10.2676	9.63756	9.17447	9.90588	9.33596	9.66455	10.1622	10.0943	9.5657	9.96353	9.88986	10.1602	9.69158	10.5033	10.4035	9.52616	10.3383	9.60058	10.242	9.69987	9.87072	10.4941	10.3271	10.1426	9.83356	10.3065	10.2562	9.88454	9.6857	9.85128	10.074	10.0036	10.2338	9.46516	10.1095	10.0738	9.94639	9.93425	9.84215	10.0937
ARPC3	10.8496	10.0255	10.7696	10.851	10.7398	10.9565	10.9194	10.5252	10.9288	11.0469	10.4738	9.93913	10.7441	9.45437	10.8287	10.9933	10.6027	10.1653	10.6963	10.2637	10.678	10.4902	11.2912	10.9712	10.1143	10.9348	10.238	10.6593	10.3993	10.0673	11.1022	10.9436	11.1298	10.2814	10.7005	11.0759	10.4381	10.1671	10.5483	10.4973	10.409	10.5631	9.77616	10.4245	10.3585	10.7397	10.4287	10.2336	10.917
ARPC4	8.5773	8.25493	8.29572	8.52778	8.36518	8.6481	8.61624	8.21695	8.51308	8.71396	8.30518	7.94843	8.47705	7.90169	8.43124	8.6864	8.51043	8.0948	8.43503	8.23637	8.42346	8.12581	8.89418	8.53986	7.96994	8.67205	8.07571	8.59244	8.11674	8.01452	8.66415	8.50861	8.55422	7.85265	8.30472	8.42768	8.68299	8.38841	8.43534	8.54353	8.22365	8.40486	7.72446	8.27392	8.27169	8.45778	8.68447	8.44109	8.56897
ARPC5	11.2377	10.7628	11.0768	11.295	10.958	11.3472	11.2558	10.9277	11.0356	11.3817	10.7272	10.4552	10.9845	10.2054	10.9967	11.2851	11.4124	10.7062	11.1084	11.3177	11.5138	10.8524	11.1457	10.832	10.4595	10.6194	11.6205	11.1992	10.8502	10.2769	11.1361	10.5469	10.7725	10.4089	10.4359	10.5233	10.5237	10.693	10.5941	10.6937	11.5249	11.5102	10.3582	11.5678	11.5056	11.5684	11.0421	10.9419	11.5507
ARPC5L	9.34138	9.0763	9.11958	9.16866	9.13004	9.364	9.33799	8.84921	8.73544	9.22716	8.69687	8.08903	8.81945	8.8439	8.82829	9.21272	9.14377	8.7732	9.04792	8.68361	9.17242	8.87731	9.27568	9.33672	8.58753	9.21321	8.67711	8.95472	8.55618	8.65146	9.57779	9.35658	9.22574	8.64864	8.99167	9.05633	9.15343	9.02103	9.22087	9.19439	8.81499	8.62396	8.05795	8.8141	8.74044	8.8464	9.3018	9.09524	9.06496
ARRB1	8.86153	8.53106	8.72802	8.84037	8.75678	8.8997	8.9188	8.61131	8.31149	8.57196	8.18455	7.9031	8.45162	8.694	8.56543	8.78408	8.66414	8.27498	8.47956	8.47439	8.75301	8.60278	8.90226	8.73016	8.19324	8.84426	8.32941	8.52922	8.22754	8.22922	9.15684	9.08684	8.68901	8.16938	8.39736	8.55947	8.56736	8.40269	8.31365	8.63558	8.45231	8.31334	7.9972	8.43455	8.39802	8.65569	8.74149	8.47713	8.96467
ARRB2	7.50946	7.46681	7.46796	7.62985	7.30179	7.56013	7.52779	7.36934	7.35228	7.52295	7.15045	6.98052	7.26776	7.05151	7.34895	7.48356	7.65851	7.08834	7.50893	7.4225	7.96822	7.19715	7.94949	7.19931	7.07891	7.34294	7.407	7.74874	7.23304	7.00623	6.99104	6.93627	7.3704	6.90932	6.9307	6.84344	7.26944	6.6091	6.87159	7.30647	7.83655	7.50739	7.34807	7.75509	7.81769	7.68452	7.54954	7.09186	7.78856
ARSA	8.46245	8.49494	8.56376	8.65947	8.47269	8.33917	8.69512	8.2434	8.56389	8.89321	8.10469	7.71002	8.38976	7.72384	8.2349	8.76224	8.58501	8.0468	8.42794	8.7176	8.74822	8.62519	8.74184	7.84074	8.22814	8.47505	8.4309	9.09306	7.86677	8.14297	8.03011	8.33926	8.24686	8.19607	8.37928	8.28452	8.50703	8.60229	9.10772	8.53674	8.42346	8.69658	7.54408	8.42165	8.43298	8.36309	8.61471	8.58283	7.90609
ARSB	7.32772	6.77893	7.27937	7.47549	6.98624	7.69726	7.52372	7.12659	7.22229	7.43019	7.0839	6.45531	6.90368	6.15111	6.95809	7.66531	7.26374	6.64488	6.67852	6.89327	7.3476	6.92246	7.88737	7.12156	6.61159	7.32129	6.66301	7.15111	7.43033	6.73758	7.59185	7.09745	6.81457	6.68957	7.05768	6.95099	6.99433	6.85569	6.79575	6.91892	7.22659	6.98069	6.7876	7.2069	9.20164	7.1138	7.06281	7.04415	6.99313
ARSD	7.9731	7.86743	8.07141	8.08197	8.15118	8.27448	8.16281	7.82464	7.82258	8.33945	7.75878	7.45476	7.71197	7.65959	7.77761	8.12625	7.71785	7.89542	8.37559	7.99895	8.19282	8.07481	7.80458	8.05445	7.76556	7.97932	7.97218	7.25715	7.56024	7.71067	8.37443	8.17422	7.49888	7.8349	8.10957	8.05289	7.67603	7.81114	8.21516	7.72347	8.09714	7.96062	7.03869	8.09927	8.09234	8.05013	7.69918	7.77058	7.80288
ARTN	6.69121	6.71682	6.98267	6.67712	6.87381	6.98026	6.98897	6.59162	6.51423	6.53827	6.95446	6.51485	6.6603	6.42397	6.48721	6.6485	7.01421	6.61129	6.76253	6.72337	6.88593	6.84733	6.93698	6.64871	6.40776	6.41205	6.88542	7.01935	6.101	6.51918	6.73393	7.06182	6.39774	6.59731	6.63029	6.56447	6.55941	6.53011	6.64248	6.32941	6.91757	6.70104	6.09544	6.94676	6.87999	6.94124	7.0475	7.22906	6.93392
ASAH1	9.80197	9.48452	9.82449	9.97439	9.80288	9.97325	10.0158	9.76008	9.83513	10.1158	9.63009	9.41667	9.70572	9.30391	9.62913	9.8852	10.16	9.71128	10.2746	10.0645	10.1592	9.32525	9.93677	9.56055	9.186	9.39948	9.9324	10.2209	9.3297	9.63266	9.87859	9.37763	9.58634	9.58356	9.53108	9.60201	9.4937	9.40929	9.73591	9.51887	9.59602	10.1397	9.06507	9.58798	9.60856	9.67458	10.1626	9.93716	9.94578
ASB6	7.28936	7.63826	7.47479	7.68089	7.44237	7.61903	7.40633	7.42694	7.29356	7.26864	7.21034	7.03513	7.1157	7.13274	7.35477	7.44916	7.66812	7.03076	7.31595	7.20633	7.4156	7.36242	7.6278	7.60044	7.11473	7.49012	7.0864	7.59535	7.24073	7.14215	7.47403	7.43633	7.38645	7.0517	7.44944	7.48843	7.3968	7.21115	7.42056	7.43511	7.34634	7.20065	6.87914	7.34018	7.37056	7.38244	7.66996	7.37056	7.31317
ASB8	8.39073	8.18016	8.4191	8.51584	8.38253	8.80097	8.63771	8.24925	8.17314	8.49515	8.04627	7.86454	8.10799	7.70957	8.14672	8.51966	8.49864	7.95697	8.00719	8.11071	8.34914	8.13502	8.8639	8.51855	8.01368	8.51563	7.96307	8.46594	8.08614	7.94624	8.57842	8.56094	8.3772	7.94691	8.14907	8.41327	8.29606	8.00373	8.12845	8.37367	8.05366	8.16785	7.61188	8.19557	8.17626	8.32235	8.23818	8.25872	8.83325
ASCC2	9.07284	8.81725	9.00893	9.53517	8.90474	9.2521	9.40685	8.68814	8.62829	9.16805	8.86642	8.33447	8.74851	8.38126	8.74439	9.15625	8.80818	8.4672	9.14037	8.56013	8.97717	8.49771	9.47908	9.2734	8.37491	9.10033	8.4701	9.48828	8.4558	8.76512	9.33693	9.15574	8.77968	8.53029	8.9649	8.80905	8.7739	8.56683	8.84083	9.17779	9.18554	8.90341	7.94094	9.04632	8.99487	8.73963	8.93464	8.91689	8.81107
ASCC3	8.76078	8.74569	8.87271	8.86987	8.67372	9.0063	8.7802	8.63177	8.44059	8.57774	8.32672	8.05681	8.50219	7.99197	8.24132	8.61643	8.57595	8.11404	8.31241	8.28091	8.48322	8.64671	9.02111	8.80166	8.31494	8.68799	8.38505	9.32559	8.63492	8.32485	8.88321	8.38314	8.80864	8.49297	8.74515	8.80307	8.67555	8.83214	8.74416	8.5573	8.57734	8.33575	7.89367	8.62948	8.57469	8.63452	8.91765	8.8008	8.52321
ASF1B	7.51364	7.22937	7.51446	7.23514	7.37822	7.54681	7.37055	7.06434	7.12737	7.49263	7.02673	6.51764	7.07475	7.1144	7.09699	7.67049	7.39213	7.29222	6.68175	7.13354	7.65034	7.41948	7.53646	7.27745	6.96021	7.02195	7.31261	7.33739	6.78634	6.37375	7.70025	7.40449	7.38921	6.78679	7.22674	7.17747	7.47517	6.9155	6.84993	6.70948	7.29389	7.14145	6.89922	7.4225	7.27094	7.18326	7.10047	7.27094	7.30507
ASH1L	8.2623	8.34441	7.99597	8.18216	8.05322	8.61459	8.54795	8.22357	8.56285	8.18374	8.07783	7.98856	8.2202	8.01571	8.30892	8.4215	8.44672	7.85128	8.06355	7.96638	8.12134	8.3232	8.4513	8.75698	8.18845	8.01888	8.0498	8.43153	8.35534	8.12412	8.24791	8.14439	8.41984	8.00254	8.1867	8.65482	8.02213	8.09739	8.01971	8.27384	7.91254	7.90861	7.69467	7.99353	7.99945	8.31846	8.38172	8.12027	8.67704
ASH2L	10.0668	9.50148	9.98093	10.0871	9.9328	10.2909	10.249	9.7128	9.80945	10.1218	9.73274	9.17625	9.79312	8.89893	9.69062	9.93909	10.2471	9.84502	10.1211	9.69729	9.97495	9.49691	10.1315	9.88863	9.39389	9.91395	9.59531	9.98653	9.47698	9.49779	10.1081	10.08	9.65893	9.33636	9.87753	10.0669	9.93331	9.72878	9.89824	10.0739	9.77218	9.77954	8.95464	9.83417	9.80876	9.93773	9.81161	9.62732	10.0803
ASMTL	8.02035	7.71667	7.83478	7.69668	7.73583	8.14127	8.04485	7.71702	7.78317	7.85763	7.75645	7.42182	7.92718	7.27989	7.5206	8.06962	8.03406	7.58244	7.88049	7.70139	7.9081	7.70045	8.20966	7.58299	7.46658	7.69728	7.96004	8.2037	7.28374	7.49861	8.0825	7.84082	7.73364	7.06843	7.68241	7.65492	7.83445	7.15034	7.51465	7.55329	8.14033	7.99172	7.44361	8.16591	8.1687	8.07663	7.83243	7.74221	7.90704
ASNA1	8.58766	8.14493	8.15829	8.34474	8.27061	8.34263	8.76101	8.29875	8.03858	8.28105	8.26856	7.94036	8.15258	8.01857	8.16731	8.40034	8.65145	8.20682	8.34342	8.31815	8.42817	8.17569	8.42079	8.35794	7.85854	8.24455	8.07079	8.3883	7.62762	8.16386	8.50325	8.63194	8.05977	8.25287	8.3803	8.35366	8.32482	8.11559	8.3763	8.40601	8.15887	8.18326	7.49602	8.22589	8.18326	8.16311	8.27355	8.13659	8.29064
ASNSD1	9.30248	8.9009	9.33793	9.28058	9.09459	9.50208	9.34642	9.00703	8.95253	9.40066	8.87086	8.46352	8.9279	8.10043	8.99434	9.26088	9.23836	8.89018	9.12786	8.99806	9.20954	8.98939	9.31647	9.14715	8.57003	9.20123	8.70901	9.37027	8.79934	8.46126	9.36487	8.79517	9.21973	8.54924	8.89254	9.06863	9.10542	8.9658	8.97743	9.05267	8.82712	8.58731	8.26141	8.8694	8.87758	8.99797	9.05901	8.83391	9.27421
ASPH	7.45745	7.13612	7.1749	7.32075	7.2953	7.55316	7.35342	7.20745	7.20098	7.34687	7.08534	6.86486	7.17973	6.86341	7.18854	7.23774	7.33347	6.95014	7.32958	7.11223	7.54549	7.07509	7.70975	6.91404	6.7674	7.18743	7.11196	7.52416	7.41686	6.6888	7.1699	6.99892	7.2056	6.53788	6.79929	6.83389	6.98019	6.74664	6.89472	6.84634	7.18417	7.08919	7.06707	7.18409	7.18833	7.26527	7.09226	7.1209	7.2019
ASPSCR1	8.47565	8.13626	8.32383	8.3822	8.21223	8.42218	8.54282	7.89486	7.98054	8.43285	7.98497	7.62707	8.00007	8.17815	7.89067	8.30331	8.17905	8.0109	8.93369	7.80171	8.23103	8.07411	8.37828	8.04287	7.86681	8.03808	7.96408	8.80664	7.95359	8.0508	8.26272	8.18274	7.97816	7.85468	8.0535	7.93038	8.04363	7.8658	8.04467	8.04928	8.58206	8.36346	7.53377	8.51078	8.585	8.37665	8.17023	8.43101	8.06109
ASS1	9.1218	8.69201	8.99654	8.85031	8.77293	9.23775	9.25892	8.81281	9.18001	9.41391	8.60427	8.06601	8.69249	8.88143	8.95343	9.23388	8.95744	8.65767	8.8132	8.92125	9.39262	8.86944	8.71725	8.78455	8.10764	8.65471	9.36582	9.34675	8.44952	8.18641	9.40749	9.01793	9.01126	8.13251	8.29264	8.58325	9.22684	8.67245	8.34815	8.09409	8.91512	8.71088	8.16608	9.01884	9.00336	9.19189	8.81064	8.50843	8.92076
ATAD2	7.07684	6.74702	7.2288	6.9453	7.00118	7.38942	7.01728	6.91021	6.8286	6.98497	6.86734	6.55901	6.75151	6.69684	6.60481	7.03503	7.01562	6.77719	6.61364	6.7187	7.2358	6.76789	7.15913	7.01126	6.41162	6.83368	6.6628	7.45912	6.6675	6.47727	7.18758	6.95161	7.10639	6.60604	6.81775	6.86328	7.00912	6.63813	6.48599	6.55454	6.69541	6.76091	6.48683	6.70519	6.64766	6.82115	6.59919	6.61792	6.92782
ATF1	8.83504	8.71926	9.1357	8.95365	8.65388	9.21451	8.65889	8.50234	8.54689	8.67047	8.26408	8.09758	8.50307	7.89456	8.41219	8.55476	8.71531	8.51152	8.61279	8.45549	8.49546	7.91466	8.77952	9.15167	8.34053	8.99005	8.36149	8.63883	8.30792	8.74952	8.9644	8.77396	8.68501	8.43767	8.55612	8.84458	8.56576	8.67897	8.68643	8.86555	8.28311	8.47453	7.71936	8.27245	8.26598	8.52005	8.68267	8.62919	8.92607
ATF2	8.20865	7.97101	8.32563	8.29682	8.15804	8.57335	8.2783	8.14805	8.20774	8.21534	8.02571	7.86801	8.04188	7.69644	7.93734	8.18569	8.21332	7.9421	8.12174	8.02692	8.3099	8.03228	8.45337	8.31975	7.73585	8.34044	7.86345	8.42119	7.77838	7.82192	8.37441	8.14099	8.34187	7.89179	8.21613	8.2252	8.04207	7.89257	7.87629	8.26732	8.18353	8.01884	7.67492	8.12212	8.15828	8.16383	8.22523	8.07874	8.3194
ATF3	8.94293	9.26244	9.09327	9.07467	8.82642	8.95436	8.89096	8.45918	8.02423	8.27678	7.94351	8.12185	8.30107	7.87475	7.99155	7.8034	8.84674	8.36427	8.58476	8.45527	8.21495	8.21123	8.62209	9.16263	8.30687	8.69293	8.24816	8.15964	8.17913	8.18652	9.17251	9.10986	8.45451	8.33268	8.66365	8.83167	8.59323	8.39501	8.50312	8.61247	8.35785	8.28435	7.58668	8.32032	8.25506	8.44639	8.72014	8.75032	8.74294
ATF4	10.4009	10.3552	10.5471	10.7455	10.4133	10.545	10.42	10.0954	9.95264	10.318	10.0049	9.56548	10.2985	9.51474	10.2251	10.3099	10.4636	9.89045	10.1572	10.0835	10.3586	9.99939	10.6728	10.6269	9.98035	10.3896	9.91613	10.4743	10.0708	10.1714	10.6343	10.405	10.2363	10.354	10.535	10.7599	10.2337	10.2229	10.6421	10.5631	10.1507	10.1039	9.29965	10.2001	10.009	10.2967	10.533	10.3068	10.2741
ATF6	10.377	10.1777	10.2679	10.3035	10.1936	10.4918	10.5497	10.0613	10.0661	10.3562	9.65853	9.30459	10.1266	9.0598	9.79777	10.3855	10.4841	9.94875	10.2477	9.89655	9.82053	9.6679	10.2937	10.4848	9.87132	10.2963	9.78485	10.392	9.9352	9.89687	10.5703	10.5526	9.86857	10.1746	10.4409	10.3185	10.3398	10.2489	10.2745	10.5526	10.0363	10.1811	9.25735	10.165	10.125	9.97542	10.2935	10.1803	10.0646
ATF7	7.09108	7.17422	7.28821	7.0495	7.22149	7.29045	7.36781	6.89764	7.12445	7.19787	7.08214	6.91897	6.9972	6.70893	6.83914	7.22326	7.04605	6.89707	7.17594	6.97119	7.2485	6.79019	7.268	7.12915	6.75704	7.06241	6.90027	7.31969	6.97284	6.73166	7.59548	7.06322	7.11446	7.00549	7.03578	6.97317	7.14687	7.0985	7.11893	7.15138	6.98815	6.85886	6.49842	7.04243	6.97374	6.94592	7.09402	7.02305	7.17753
ATF7IP	8.41308	8.20804	8.39371	7.94311	8.5058	8.61221	8.30019	8.32817	8.29171	8.37501	8.06025	8.17408	8.33498	8.29866	8.14516	8.51498	8.39911	8.20264	8.07251	8.17236	8.17291	8.2195	8.79092	8.48122	8.19257	8.24176	8.03555	8.52957	8.24723	8.15965	8.31568	8.84085	8.11129	8.15608	8.30255	8.39813	8.2174	8.22188	8.24609	8.40925	8.2566	8.34184	7.74961	8.42233	8.37138	8.35732	8.41586	8.3188	8.63979
ATG12	7.9108	8.34608	8.4685	8.38119	7.95456	7.77797	7.9106	7.60975	7.39113	7.5868	7.48219	7.58976	7.39556	7.48203	7.59692	7.4506	7.77757	7.3568	7.62287	7.41468	7.47972	7.59571	8.30408	8.3864	7.54093	8.33408	7.32515	7.86663	7.57271	7.60321	8.17454	8.04541	8.08389	7.81147	8.19391	8.23653	7.69192	7.6518	7.93254	7.74991	7.67993	7.70649	6.90278	7.65008	7.6066	7.86185	7.74006	7.68349	7.85028
ATG16L1	7.24615	7.35403	6.98538	7.41472	7.02684	7.38351	7.43982	7.10673	6.88139	7.1259	6.93807	6.89543	6.90922	6.89938	6.9751	7.22516	7.04308	6.74569	6.86223	6.99153	7.08725	7.08951	7.41033	7.33617	7.01594	7.16822	6.90238	7.52395	7.11932	6.84466	7.26782	7.10685	7.2383	6.88809	7.23787	7.18434	7.04798	7.03694	6.92103	7.29279	7.18225	7.2832	6.6092	7.21868	7.07794	7.081	7.29118	7.14699	7.16622
ATG4A	7.40599	7.29943	7.42703	7.68525	7.85904	7.57685	7.75848	7.43242	7.2998	7.45159	7.28518	6.99117	7.33082	6.90943	7.11917	7.44139	7.17263	7.14178	7.26584	7.4554	7.22089	7.48421	7.5038	7.54495	7.30091	7.48256	7.12164	8.11411	7.17378	7.11038	7.68062	7.35656	7.59917	7.19961	7.39084	7.48821	7.1923	7.34828	7.30372	7.30697	7.20425	7.43717	6.74216	7.27895	7.28545	7.38391	7.41975	7.24234	7.63395
ATG9A	9.17215	9.35356	9.12551	9.25428	8.98209	9.34272	9.37432	8.97591	8.75146	9.1052	8.82156	8.56632	8.67412	9.12774	9.28663	9.45585	9.78985	8.82335	9.13161	9.02822	9.22023	9.0538	9.02068	9.17692	8.78031	9.23037	9.03696	9.05943	8.67871	8.9099	9.33432	9.37445	8.87377	8.78822	9.09008	8.98397	9.46564	9.14054	9.39618	9.05322	8.94637	8.79111	8.23135	9.01823	8.97441	8.80457	9.27678	9.22824	9.15287
ATHL1	6.56284	7.22421	6.80881	6.90535	6.56179	7.05668	6.76123	7.06188	6.64775	7.00562	7.48731	6.77046	6.63465	6.99619	6.76329	6.77679	7.06794	6.52656	6.76221	6.5724	6.63985	7.28108	7.06924	7.13612	6.93971	7.08707	6.86718	7.27978	6.51989	6.17956	7.22132	6.81341	7.16321	6.59431	6.65615	6.61867	6.79376	6.57787	6.60142	6.82376	7.23968	6.74101	6.60106	7.08317	6.8769	6.96785	7.1426	6.82472	7.27292
ATIC	10.4325	9.70922	10.034	9.96559	9.98448	10.3092	10.2194	9.65585	9.74565	10.1023	9.33374	8.78439	9.77095	9.61841	9.49663	9.98093	9.67285	9.0898	9.64092	9.25563	9.86552	9.83476	10.3668	10.1936	9.29492	10.139	9.50712	10.0122	9.63269	9.38461	10.5195	10.1325	10.2523	9.4385	10.1081	10.1958	9.90805	9.31693	9.58864	9.52312	9.64497	9.50443	9.095	9.76875	9.78926	9.78094	9.73373	9.65183	9.79502
ATM	7.36068	7.47785	7.6219	7.90183	7.42534	7.7357	7.70029	7.41992	7.58884	7.58046	7.38439	6.9692	7.19957	6.82035	7.2252	7.60846	7.4275	7.23196	7.45571	7.29856	7.37036	7.09797	8.19304	7.49812	7.00198	7.76327	7.20819	7.675	7.09333	7.02448	7.47083	7.6476	7.38992	7.01068	7.08468	7.14396	7.24295	7.13244	7.11571	7.14963	7.66306	7.44505	6.78802	7.72562	7.71194	7.75669	7.26983	7.24018	7.74968
ATN1	8.06478	8.8003	8.35756	8.45715	8.22483	8.45091	8.22489	8.18112	7.94483	8.14896	7.87684	7.68367	7.93713	8.31531	7.74046	8.2834	8.35911	7.77229	8.28898	8.0185	8.27732	8.11826	8.55018	8.58208	7.72269	8.30167	7.91583	8.22186	7.60733	8.01485	8.56621	8.61183	8.26776	7.7872	8.14757	8.34648	8.05619	7.86147	8.06865	8.08039	8.36059	8.05294	7.62814	8.43691	8.41448	8.56255	8.21102	8.08811	8.57756
ATOX1	9.35917	8.98214	9.17474	9.439	9.35178	9.33894	9.70993	9.12903	9.33146	9.68076	9.08789	8.68743	9.16329	8.82461	9.17494	9.56972	9.27838	8.83255	9.35777	9.23676	9.51665	9.33668	9.42752	9.30006	8.90886	9.25558	9.09771	9.78869	9.25584	8.82197	9.40328	8.9242	9.24596	9.09175	9.45919	9.26046	9.23643	9.13068	9.40685	9.13855	9.24995	9.40278	8.6856	9.30273	9.26933	8.93266	9.25791	9.11507	9.02734
ATP10D	9.16282	9.344	9.33911	9.16472	10.0979	9.15994	8.98797	8.99901	9.14172	9.15315	8.83955	8.7917	8.97904	8.80015	8.86604	9.06162	9.14768	8.84922	9.15591	8.90548	9.15926	8.97639	9.0503	9.52868	9.26635	9.4399	9.09873	8.88633	8.86632	8.61444	9.6995	9.22886	9.51319	8.92225	9.19792	9.21967	8.88716	9.0795	9.23386	9.51131	9.06751	9.00407	8.2238	9.13408	9.12119	9.12119	9.45364	8.88133	9.57313
ATP11A	7.78342	7.54074	7.62568	7.34815	7.55847	7.6577	7.50481	7.12021	7.98091	7.83415	7.47664	7.42996	7.45886	7.35539	7.4755	7.75418	7.16833	6.70415	7.09977	7.01774	7.55491	7.3777	7.77045	8.19056	7.17925	7.44454	7.76867	7.89432	7.1922	7.62095	7.98778	7.76832	7.5984	6.9208	7.86052	8.16775	7.25485	7.58707	7.99139	7.63877	7.31268	7.50898	6.55236	7.31869	7.35478	7.60316	7.35775	6.93642	7.80832
ATP11B	7.07303	7.23038	7.29679	7.53576	6.95516	7.4079	7.2134	7.07641	6.96104	7.23353	7.01601	6.83342	6.91888	6.9195	6.93312	7.30981	7.14301	6.81762	6.87441	6.98078	7.22243	7.04486	7.51264	7.23215	6.74888	7.1283	6.9528	7.52186	6.99924	6.78189	7.28584	6.81094	7.3182	6.71367	6.94065	6.79552	6.70449	6.6082	6.40849	6.73834	7.10359	7.20331	6.97477	7.17158	7.11448	7.03153	6.77348	6.8574	7.32171
ATP13A1	8.71424	9.09398	8.29546	8.44335	8.4328	8.54333	8.36983	8.19211	8.06909	8.24554	8.05197	7.86434	8.17191	8.32862	8.03796	8.45553	8.50523	8.02604	8.3114	8.09594	8.33243	8.1958	8.68258	8.61121	7.844	8.52159	8.05707	8.59208	7.91507	7.91366	8.74904	8.69754	8.52159	7.91858	8.33809	8.34535	8.56543	8.06943	8.41736	8.20545	8.63328	8.31539	7.53186	8.61361	8.52176	8.50472	8.53066	8.42463	8.44226
ATP13A2	7.89504	7.73478	7.76289	7.93791	8.16349	8.16523	7.94338	7.66439	7.5641	7.96643	7.70981	7.1187	7.62262	7.75081	7.59227	8.08669	7.91878	7.53002	7.99493	7.79992	8.09264	8.03755	7.87032	7.76706	7.62443	7.63261	7.74795	8.10514	7.32827	7.79186	7.96544	7.77616	7.37081	7.49284	7.72304	7.69388	7.75008	7.51511	7.83906	7.58675	7.95014	7.69813	7.03985	8.00724	8.69447	7.87134	7.7328	7.74732	7.81132
ATP1B1	8.28451	7.84114	8.09363	8.41387	8.034	8.4082	8.57403	8.02485	9.05089	9.06422	8.87055	7.87695	8.47597	7.43227	8.55176	9.12957	8.34426	7.87183	7.99864	8.11259	9.06374	8.03869	9.05613	8.52576	7.78405	8.2539	8.53834	8.55775	8.12869	7.79697	8.31142	8.07471	8.76758	7.87359	7.68078	7.83556	8.7887	7.93804	7.7781	7.85289	8.08108	8.19053	7.6534	8.08779	8.10709	8.14379	8.2028	7.92863	8.68727
ATP1B3	10.3495	10.4688	10.7585	10.7205	10.6196	10.5307	10.5221	10.0947	10.303	10.6543	9.99851	9.29632	10.1372	9.81905	9.74121	10.4482	10.4415	9.7308	10.2051	10.1508	10.1384	10.2254	10.1533	10.6375	9.95055	10.522	9.9434	10.6309	10.03	9.93592	11.0037	10.9167	10.7259	10.5361	10.9372	11.0755	10.5619	10.336	10.3084	10.4765	10.0824	10.2179	9.1953	9.98552	10.0516	10.2318	10.504	10.0738	10.368
ATP2A2	9.20913	9.10377	9.2749	9.42083	9.16656	9.57369	9.34621	9.08733	9.16844	9.43709	9.27184	8.56434	9.11958	8.49671	9.01119	9.49128	9.38296	9.1025	9.36067	9.19521	9.40912	8.83821	9.50311	9.22294	8.65418	9.2347	8.89522	9.64283	8.48453	8.76687	9.45294	9.15042	9.17179	8.46839	8.89172	9.24333	8.94053	8.59482	8.80809	8.83473	9.14972	9.08678	8.57289	9.24126	9.23286	9.46156	9.18354	9.01878	9.66105
ATP2B1	7.3445	7.31814	7.49354	7.59298	7.2377	7.59338	7.59893	7.37651	7.31238	7.64087	7.09662	6.96343	7.18584	7.15736	7.18158	7.57794	7.21523	7.01965	7.40183	7.20959	7.56705	7.11845	7.58734	7.43491	7.01333	7.20116	7.51719	7.27529	7.15375	6.66844	8.00136	7.10155	7.75473	7.03966	6.7325	7.07647	7.5819	7.223	7.10889	7.20272	7.43038	6.91302	6.67363	7.10953	7.10496	7.08434	7.43286	7.45801	7.55661
ATP2B4	8.71158	8.60838	8.62238	8.84413	8.57668	9.17047	8.84199	8.76893	8.63821	8.76398	8.49573	8.11722	8.39654	7.80623	8.36964	8.75948	8.53871	8.37238	8.53753	8.6319	8.64431	8.53162	8.95966	8.60815	8.33101	8.59312	8.27347	9.65891	8.67485	8.21653	8.61249	8.59284	8.53908	8.25865	8.34599	8.34227	8.5322	8.3717	8.4697	8.72678	8.59847	8.70847	8.5102	8.60606	8.59346	8.63006	9.07054	8.64329	8.01682
ATP5A1	11.2988	10.7745	11.1456	11.2084	11.1564	11.3168	11.3356	10.9773	11.1343	11.4718	11.0033	10.3963	11.1408	10.0662	10.9602	11.3649	11.1913	10.8675	10.9187	11.0313	11.3268	10.7566	11.365	11.0207	10.6213	11.0322	11.2202	11.4391	10.6079	10.499	11.3647	11.0232	11.0069	10.7341	11.0526	11.1879	11.1661	10.653	11.034	11.0855	10.8997	10.9707	10.3921	10.9687	10.8721	11.0051	11.0163	10.8957	11.2733
ATP5C1	11.1102	10.4037	11.2287	11.2657	11.139	11.2313	11.252	10.8761	10.8907	11.1942	10.6378	9.90329	10.7968	9.675	10.7508	11.0943	10.8548	10.5669	10.756	10.6417	10.9005	10.4579	11.488	11.301	10.3086	11.251	10.5102	10.8108	10.2397	10.4144	11.5835	11.2058	11.2411	10.4037	10.7086	11.0605	10.7056	10.4961	10.6988	10.7144	10.4251	10.6928	10.0714	10.4678	10.4401	10.8408	10.6846	10.6088	11.337
ATP5G1	9.94956	9.57716	9.95213	9.77446	9.89468	10.038	10.0087	9.6648	9.58343	9.97594	9.49488	9.08088	9.61087	9.41091	9.5069	9.92721	9.41127	9.39697	9.55619	9.60908	9.87925	9.57519	10.0668	9.87617	9.36153	9.94931	9.61757	9.93847	9.42177	9.3139	10.3233	9.86583	10.0032	9.59874	9.91969	9.80029	10.068	9.40578	9.95958	9.4362	9.54813	9.6576	9.13066	9.57675	9.58313	9.42157	9.44588	9.41167	9.53223
ATP5H	11.1805	10.6695	11.0788	11.1399	11.0737	11.2038	11.2527	10.9153	11.103	11.3307	10.8468	10.2667	10.9004	10.1949	10.9923	11.3048	10.8431	10.471	10.8165	10.7277	10.9638	10.8649	11.438	11.1578	10.5886	11.1373	10.7327	11.404	10.8223	10.474	11.3491	11.0559	11.3354	11.0167	11.1138	11.1185	11.2252	10.8606	11.0966	11.0143	10.7376	10.8718	10.2359	10.6501	10.7021	10.7567	10.9917	10.799	10.7413
ATP5I	9.23859	8.83981	9.11099	9.33442	9.1221	9.29126	9.39907	9.0286	9.17454	9.42919	9.02801	8.7405	9.01166	8.64742	9.14207	9.4302	9.09489	8.71668	9.02946	8.93324	9.30988	9.22959	9.53545	9.35537	8.78503	9.2937	8.88695	9.25391	9.03591	8.5456	9.44383	9.12572	9.56599	9.09665	9.15798	9.19368	9.32346	8.97894	8.98542	8.88511	9.03819	9.23658	8.67365	8.90197	8.94672	8.96558	9.12668	9.06164	8.97902
ATP5J2	10.1728	9.73255	10.0818	10.272	10.0829	10.3038	10.3781	9.92283	9.87727	10.1963	9.75447	9.45311	9.75446	9.26487	9.93057	10.1817	9.88063	9.57682	9.84709	9.8226	10.1752	9.78692	10.4201	10.1544	9.53585	10.1398	9.68241	10.1897	9.75121	9.42213	10.4901	9.97257	10.2134	9.64914	9.98988	10.0738	10.1071	9.7046	9.85847	9.82416	9.9632	10.1542	9.20224	9.96776	9.93092	9.99763	9.90776	9.79658	9.96509
ATP5O	10.9123	10.2956	10.7591	10.7606	10.7236	11.0122	10.9397	10.5668	10.7051	10.9964	10.5415	10.1296	10.5434	9.53061	10.5701	10.9219	10.5894	10.2673	10.5591	10.39	10.7847	10.5368	11.045	10.8391	10.1715	10.8246	10.4305	10.7702	10.2508	10.0557	11.1234	10.8005	10.9759	10.515	10.7322	10.7846	10.9114	10.4037	10.5598	10.5561	10.4196	10.617	9.94972	10.3657	10.319	10.5082	10.5819	10.4327	10.6131
ATP5S	7.39213	6.86446	7.28151	7.35849	7.36142	7.54113	7.65744	7.15437	7.21477	7.44633	7.1811	6.90542	7.1154	6.63092	6.94675	7.36562	7.22378	7.02526	7.18679	7.07092	7.26926	7.08545	7.51642	7.52557	6.81037	7.51215	6.96907	7.10994	6.8759	6.60662	7.78452	7.52789	7.41436	6.965	7.22963	7.30792	7.31795	7.07701	7.4223	7.08714	7.05605	7.03387	6.39005	7.17355	7.08052	7.11557	7.0562	7.10933	7.44526
ATP6AP1	11.6036	12.0681	11.9017	11.7993	11.8441	11.714	11.7859	11.1989	11.652	12.0932	11.2452	10.7487	11.6337	11.4663	12.0479	11.9773	12.2809	11.5702	11.6832	11.5872	11.5355	11.4366	11.6292	11.9142	11.2735	11.8072	11.6309	11.7288	11.0943	11.6451	12.1311	12.3327	11.5119	11.7174	12.1034	12.1976	11.7113	11.5827	11.8045	11.9095	11.698	11.5373	10.396	11.6536	11.6352	11.7469	11.7129	11.5942	11.7867
ATP6AP2	10.5708	10.4763	10.8293	10.898	10.6795	10.8128	11.0429	10.5037	10.8208	11.184	10.6133	9.90947	10.7076	9.46264	10.4902	11.0574	10.4943	10.3298	10.5617	10.6178	10.6384	10.0782	10.6692	10.9989	10.3386	10.6662	10.667	11.242	10.3922	10.6095	11.0524	10.7817	10.5421	10.3641	10.7971	11.0735	10.5858	10.6124	10.8041	10.9566	10.2644	10.3751	9.5954	10.3725	10.3445	10.5165	10.6162	10.4229	10.7655
ATP6V0A1	10.6501	11.0764	10.9795	10.7998	10.6511	10.6444	10.9887	10.3843	10.726	11.2909	10.2688	9.72517	10.6783	10.5526	10.5407	11.2263	10.8411	10.3937	11.0181	10.6668	10.5492	10.388	10.6047	11.2281	10.3491	10.9878	10.6502	10.826	10.1789	10.3908	11.231	11.0935	11.055	10.3844	11.1851	11.2982	10.767	10.4701	10.7925	10.7125	10.9884	10.8833	9.49927	10.966	10.969	11.1255	10.5607	10.3738	10.8531
ATP6V0B	10.5099	10.2911	10.5538	10.7003	10.5657	10.5329	10.9305	10.2485	10.6128	10.9698	10.2502	9.91759	10.5905	9.68048	10.7971	10.9511	11.1459	10.4531	10.6859	10.4839	10.4558	10.4796	10.3704	10.6317	10.013	10.5587	10.5484	10.3682	9.99823	10.0768	11.0082	10.9675	10.5647	10.3509	10.6864	10.7817	10.8482	10.4376	10.8232	10.3588	10.6862	10.645	9.47994	10.6906	10.6691	10.8036	10.6777	10.4764	10.5232
ATP6V0C	10.9422	10.9431	10.967	11.1473	10.8986	11.0879	11.3021	10.5691	10.8845	11.2704	10.786	10.3738	10.9223	10.3661	11.0062	11.3416	11.4076	10.8435	11.1372	10.8721	10.8085	10.9383	10.8809	11.084	10.6056	11.0007	10.9291	11.2096	10.4481	10.7433	11.2241	11.2404	10.972	10.6256	11.0996	11.1458	11.2972	10.8946	11.2092	10.919	11.0738	11.0527	9.85474	10.9794	10.9899	11.0848	10.989	10.8184	11.0589
ATP6V0D1	9.84581	9.49472	9.80488	9.87013	9.77228	9.95911	10.1219	9.64441	9.98399	10.3938	9.6672	9.10419	9.88642	9.00154	9.73838	10.2444	10.1541	9.95449	9.97976	9.89752	9.91354	9.73477	9.84655	10.0323	9.42185	9.78412	9.79497	9.86139	9.26333	9.54858	10.0376	9.54353	9.72765	9.51837	9.97506	9.70365	9.87348	9.58884	10.0628	10.0162	10.2546	9.7487	9.04759	10.1292	10.056	9.98835	9.82416	9.82409	9.83506
ATP6V1A	9.76899	9.77065	10.0437	10.2292	10.0008	10.2231	10.2531	9.89843	9.92473	10.0041	9.57978	9.13477	9.73819	8.82406	9.63256	9.99376	9.82667	9.52875	9.8852	9.93133	9.82206	9.43536	10.1854	10.2216	9.46696	10.0061	9.54203	10.1733	9.38225	9.44892	10.13	10.2329	9.74671	9.50481	9.95143	10.1103	9.72029	9.61613	9.87949	9.91005	9.47666	9.87042	8.99082	9.55004	9.53767	9.73089	9.77432	9.69284	10.162
ATP6V1B1	9.50746	8.9097	8.61915	8.9061	9.02087	9.49866	9.25575	8.95944	9.59113	9.65412	8.30249	8.50221	9.34984	9.21281	9.31164	8.79108	9.1957	9.28944	9.08707	8.79021	8.86153	9.04668	9.60198	8.71276	9.07131	9.25718	9.42957	9.2401	9.16491	8.48324	8.93676	8.3763	8.11354	8.26693	8.44167	8.354	9.19829	8.53153	8.44674	9.1498	8.84013	9.3158	8.75065	8.88691	8.94399	8.88854	9.00376	8.79282	8.77178
ATP6V1B2	10.703	10.4954	10.5117	10.8807	10.43	10.8171	10.8457	10.3314	10.7386	11.1489	10.2254	9.74573	10.6414	10.0229	10.7143	11.0788	10.7275	10.3192	10.6676	10.4041	10.6613	9.99859	11.232	10.6651	10.0508	10.7539	10.3232	10.9722	10.152	10.3595	10.9868	11.0409	10.4334	10.4464	10.8129	10.8029	10.5434	10.2644	10.8215	10.7631	10.4021	10.4887	9.59628	10.4547	10.4359	10.4866	10.4307	10.2031	10.8065
ATP6V1C1	8.57602	8.46645	8.7776	8.93736	8.79727	8.79024	8.77451	8.48642	8.44112	8.67098	8.21172	8.16501	8.38485	8.07562	8.26395	8.68994	8.64915	8.3235	8.52432	8.35792	8.44173	8.29948	8.89773	8.93009	8.10413	8.77444	8.2054	8.55097	8.18579	8.35375	8.87875	9.02244	8.61682	8.45177	8.6132	8.6751	8.49298	8.575	8.64348	8.64316	8.45122	8.55812	7.80756	8.49168	8.46149	8.53053	8.14892	8.45252	8.58999
ATP6V1D	9.57946	9.15863	9.3869	9.4586	9.13105	9.59697	9.57978	9.19406	9.22914	9.76419	8.91108	8.59994	9.14041	8.39123	9.24102	9.61995	9.48559	8.69863	9.20698	8.96321	8.9158	9.23076	9.44977	9.66423	8.90204	9.46568	8.92562	9.69996	9.40648	8.77187	9.68284	9.4843	9.1786	9.2071	9.20282	9.58961	9.23267	9.19188	9.44371	9.41272	8.87359	8.98968	8.2846	9.00849	9.00392	9.1314	9.17933	8.97916	9.39298
ATP6V1E1	10.624	10.5661	10.6809	10.6356	10.6374	10.7159	10.8334	10.2766	10.3921	10.7081	9.94941	9.65871	10.4451	9.89804	10.4268	10.6673	10.6696	10.197	10.3715	10.2015	10.2777	10.0391	10.7793	10.7422	10.0116	10.863	10.0451	10.3316	10.1773	10.1371	11.0212	11.1232	10.411	10.2751	10.7226	10.8067	10.3957	10.3994	10.6731	10.5431	10.1265	10.3391	9.50689	10.1549	10.192	10.2229	10.4146	10.2556	10.7069
ATP6V1F	10.4574	10.5292	10.7625	10.7955	10.5118	10.6787	10.9473	10.2556	10.7648	10.9974	10.3272	9.80068	10.3867	9.76164	10.6405	10.9239	10.984	10.6975	10.8331	10.6328	10.5372	10.3025	10.2957	11.0527	10.2712	10.5731	10.2047	10.5646	10.0559	10.2734	10.8087	10.5997	10.4822	10.3972	10.9915	11.0271	10.5242	10.6078	10.7103	10.7381	10.6248	10.4571	9.4369	10.6216	10.5639	10.7087	10.6761	10.4344	10.6811
ATP6V1G1	10.637	10.646	11.3711	11.6369	11.1519	11.2913	11.2099	10.3176	10.6334	11.3031	10.1068	9.39552	10.3616	8.9989	10.0733	11.0706	10.6766	10.1138	10.5102	10.1742	10.2591	10.1283	10.883	11.6188	9.86536	11.2091	9.76712	10.646	10.5054	9.61283	11.3198	11.4809	11.2767	10.2683	10.8468	11.2758	10.4356	10.0948	10.397	10.5181	10.1089	10.2946	8.90144	10.2489	10.0409	10.5362	10.3515	10.0083	10.8701
ATP6V1H	8.01554	7.60548	7.91292	7.95805	7.91912	8.18569	8.21449	7.73129	7.73407	8.012	7.72794	7.28119	7.75106	7.22179	7.64573	8.03618	7.85027	7.64349	7.81659	7.55809	7.95587	7.50163	8.08412	8.01134	7.27065	8.09812	7.5116	7.96283	7.44926	7.39793	8.32887	8.214	8.06354	7.42532	7.72078	8.01861	7.69111	7.5283	7.73677	7.76623	7.5505	7.62716	6.97171	7.67448	7.54095	7.87872	7.6263	7.62716	8.18569
ATP7B	8.08703	7.92843	8.23996	8.01723	7.78467	8.23443	7.94323	7.74127	7.8396	8.04048	7.56621	7.23604	7.67478	7.40541	7.73407	7.98917	7.87209	7.75111	7.59963	7.3667	8.01872	7.71751	8.38289	7.79287	7.65124	8.12863	7.86226	7.72861	8.07554	7.33124	8.06238	7.69925	8.13893	7.49999	7.92779	7.83565	7.57013	7.37585	7.44099	7.34512	8.07293	7.99397	7.61963	8.17104	8.13482	8.00882	7.68146	7.82591	7.52289
ATP8B1	7.59314	7.26265	7.409	7.47391	7.39584	7.89055	7.53528	7.26673	7.24061	7.50591	7.17691	6.95204	7.0602	6.94405	7.30266	7.37617	7.5007	7.0304	7.24532	7.20483	7.56604	7.16294	8.09435	7.39653	6.95852	7.44945	6.98268	7.28448	7.12004	7.16294	7.36014	7.2451	7.36014	6.74212	7.13728	7.47003	6.86424	7.06786	6.92508	7.31901	6.94181	7.21322	6.71958	6.95965	6.98114	7.29205	7.28546	7.1797	7.71226
ATP8B2	7.04097	6.8362	7.12769	7.19534	7.06147	7.34603	7.13061	6.99415	7.1086	7.12591	7.03636	6.64244	6.89717	6.60105	6.75186	7.26437	7.03536	6.72027	6.84467	7.05883	7.15948	7.29266	7.39936	7.02634	6.78979	6.93882	6.95973	7.42432	6.59427	6.72319	7.00027	6.75526	7.20421	6.74773	6.72459	6.5534	7.24709	7.29038	6.65987	7.05023	7.14593	7.02426	6.83677	7.09499	7.00135	6.84367	7.25779	7.27519	6.81822
ATPIF1	8.41391	8.05447	8.23622	8.4195	8.33918	8.56117	8.50557	8.28574	8.15568	8.52556	8.11411	7.74582	8.12612	7.73372	8.28705	8.52012	8.2133	7.87748	8.14703	8.1192	8.38906	8.23635	8.79511	8.5302	7.9456	8.49892	8.19382	8.46496	8.15649	7.79785	8.64328	8.40352	8.60976	7.95962	8.27484	8.31586	8.2693	8.01703	8.3385	8.31375	8.18602	8.3813	7.79194	8.16043	8.1661	8.16181	8.18697	8.12582	8.40416
ATR	7.03586	6.6935	7.16169	7.26752	7.12642	7.2554	7.10636	6.95537	6.99972	7.02461	6.84974	6.67331	6.80434	6.71116	7.02521	6.88817	6.84285	6.51128	6.87596	6.77746	7.02653	6.99458	7.4242	7.19119	6.62583	7.10767	6.74554	7.21876	6.88068	6.57861	7.32401	7.08511	7.23943	6.50786	6.85761	6.85353	6.90398	6.82876	6.70502	6.78004	6.84172	6.79332	6.48155	6.89065	6.84479	6.93083	6.94411	6.81553	7.22303
ATRN	8.26181	7.99492	8.08797	8.251	8.20565	8.48243	8.3181	8.10818	8.13838	8.2018	8.0335	7.73041	7.9617	7.66139	8.03397	8.29567	8.18256	7.83794	8.25156	8.08813	8.40175	7.87695	8.55826	8.26664	7.72937	8.1869	7.69331	8.39925	7.83186	7.83092	8.3556	8.18131	8.1467	7.69463	7.95529	7.98641	7.74012	7.82883	8.29593	8.06548	8.11084	8.13232	7.54204	8.12344	8.10771	8.12012	8.07191	8.20287	8.39297
ATXN10	8.62013	8.32613	8.56078	8.7709	8.45155	8.64978	8.65953	8.38501	8.37564	8.61332	8.39141	8.02939	8.32699	8.00007	8.32473	8.60807	8.45821	8.14365	8.36661	8.35599	8.64081	8.14774	9.01528	8.58015	7.99377	8.63066	8.11158	8.64025	8.20904	8.08313	8.74521	8.52031	8.66513	8.11326	8.24591	8.4029	8.2049	7.95192	7.92924	8.15902	8.37777	8.42892	8.16495	8.43686	8.40472	8.54539	8.32459	8.29953	8.7137
ATXN2	9.74536	10.1346	9.83271	10.221	9.97938	10.237	10.2351	9.62277	9.46762	9.8578	9.62041	8.97601	9.61184	9.46239	9.1715	9.91545	10.2279	9.45733	9.79993	9.49018	9.72808	9.42095	10.0122	10.304	9.39144	9.66372	9.6962	10.1711	9.39125	8.9632	9.96882	9.66896	9.85714	9.30778	9.6392	9.65531	9.55117	9.29332	9.44122	9.24339	10.3029	10.0035	8.81705	10.3056	10.3358	10.2918	9.64262	9.72578	10.1111
ATXN2L	7.7124	7.67916	7.89362	8.01007	8.07742	8.06588	7.81984	7.586	7.83522	7.80354	7.44308	7.36257	7.65624	7.4809	7.58471	7.80644	7.82752	7.37142	7.6313	7.56038	7.67673	7.62168	8.11661	8.26499	7.70898	7.86416	7.59161	7.64919	7.69294	7.59555	8.07172	7.91261	7.95961	7.42422	7.8882	7.92751	7.72586	7.53827	7.69497	7.72527	7.99757	7.74391	7.03467	7.96898	7.92375	8.05082	7.86366	7.81963	7.99621
AURKA	7.88357	7.48289	7.80647	7.54813	7.5853	7.83645	7.70614	7.28065	7.4796	7.82747	7.28158	6.67977	7.28748	6.99534	7.23433	7.88942	7.49142	7.39615	7.12563	7.12739	7.83465	7.60798	7.83475	7.56901	6.93398	7.56901	7.4067	7.31935	7.02009	6.8805	8.14221	7.82534	7.68488	6.99058	7.62124	7.66035	7.69518	7.24443	7.16336	7.23556	7.29216	7.35583	6.85207	7.23304	7.25879	7.25596	7.11502	7.0837	7.64802
AUTS2	7.16144	7.4878	7.94115	7.87863	7.45294	7.62218	7.7476	7.57148	6.93935	7.38683	6.93051	6.81972	7.38302	7.82713	6.76966	7.29629	7.75552	7.13932	7.09741	7.07865	7.10231	7.27595	7.67922	7.71272	7.13083	7.52886	6.83795	7.39422	7.36378	6.79512	7.88843	8.09927	7.64665	6.94215	7.39321	7.78987	7.18599	7.33759	6.8368	6.90975	7.18817	7.38007	6.53726	7.33206	7.30357	7.57145	7.42906	7.26847	7.87157
AVIL	6.48804	6.63063	6.67699	6.87705	6.87522	6.93383	6.51853	6.52513	6.12934	6.35823	6.25374	6.15279	6.37594	6.34593	6.26061	6.40834	6.73755	6.23998	6.24707	6.33041	6.31433	6.5021	7.05865	6.84203	6.16055	6.61868	6.39156	6.3596	6.38613	6.15031	6.89046	6.30364	6.75977	6.28685	6.33502	6.38937	6.2357	6.12285	6.25654	6.21432	7.04999	6.53813	6.03587	6.94151	7.01059	7.10707	6.70168	6.54573	6.95518
AVPI1	9.27587	9.76148	9.74898	9.51943	9.77638	9.56085	9.8884	9.22652	9.52961	9.68952	8.50482	8.43922	9.43884	9.05471	9.46288	9.41595	9.09012	8.96264	9.21696	8.93731	9.0247	9.23024	9.73094	10.1687	8.73609	9.66644	9.25456	10.0468	9.29836	9.16834	9.95064	9.52343	9.45783	8.99267	9.95652	9.9715	9.27955	8.97268	9.0428	9.79643	9.22956	9.06784	8.63356	9.27488	9.2443	9.19317	9.34349	9.2656	9.05756
AXL	8.12031	7.8949	8.38591	8.76329	8.27634	8.63724	8.62208	8.63684	8.45681	8.31618	8.49735	8.19238	8.60237	7.29891	8.06918	8.75772	8.31346	8.24284	8.45789	8.64127	8.39073	7.71955	8.99288	8.48828	7.90537	8.5569	7.94527	9.4087	8.14606	7.84968	8.23475	8.10782	8.52176	7.61805	7.69791	7.8657	8.0921	7.74574	7.74755	8.13781	8.77293	8.75658	8.24449	8.85692	8.81004	8.9312	8.57297	8.25107	9.02881
AZI2	7.88498	7.91425	8.23657	8.53449	7.99145	8.16686	8.23741	7.95822	7.86127	7.93747	7.85897	7.52663	7.90826	7.18173	7.61579	7.89744	8.23981	7.80028	8.04792	7.75093	7.9741	7.60418	8.31328	8.08581	7.43369	7.96711	7.56435	8.47454	7.64375	7.68794	8.1989	7.90466	8.10639	7.77865	7.99748	8.33778	7.83356	7.57637	7.72325	7.88696	7.53929	7.66396	7.21741	7.65818	7.62688	7.93415	7.75203	7.62817	8.2579
AZIN1	10.6576	10.6073	10.8565	10.8925	10.9299	10.9836	11.0478	10.4732	10.3626	10.6121	10.0452	9.6826	10.2426	9.85626	10.104	10.342	10.8713	10.3556	10.4165	10.2531	10.4006	10.3054	10.1475	11.1938	10.1257	10.9232	10.2843	10.3118	9.97611	10.2168	11.1094	11.0965	10.4704	10.2297	10.3732	10.7133	10.4558	10.4044	10.5453	10.3997	10.3177	10.531	9.12192	10.4227	10.3665	10.5605	10.497	10.4741	10.981
B2M	12.1821	11.7378	12.3373	12.6592	12.3048	12.5294	12.383	12.0472	12.1205	12.38	12.1728	11.6905	12.1373	10.7157	12.3691	12.3879	11.8951	11.7059	12.257	12.1162	12.1929	11.6734	13.2526	12.0796	11.6441	12.3215	11.7974	12.9112	11.941	11.8636	12.2423	11.9448	12.3103	11.5131	11.6474	12.0688	11.7191	11.3931	11.4596	12.0288	12.0109	12.3719	11.8184	12.2759	11.9261	12.3812	12.1617	12.003	12.7388
B3GALT4	8.34448	8.28416	8.12561	8.45703	8.32995	8.56706	8.70204	8.12439	8.30613	8.5266	7.79843	7.64295	8.10794	7.73219	8.30281	8.15392	7.93104	7.91677	8.13999	7.89254	7.65717	8.07408	8.661	8.79847	7.95008	8.69306	8.02749	8.29639	8.34785	8.17019	8.66885	8.62742	8.506	8.3987	8.56797	8.70696	8.22123	8.39573	8.3548	8.69495	8.26722	8.20235	7.3674	8.14673	8.17058	8.30253	8.44023	8.24912	8.25035
B3GAT3	8.10076	7.92362	7.46433	7.72132	7.38655	7.72638	7.91019	7.5618	7.58781	7.48463	7.33921	7.18011	7.3232	7.67368	7.46942	7.71747	7.87992	7.165	7.5147	7.57535	7.471	7.90211	7.78574	7.63835	7.33139	7.47446	7.54832	7.98843	7.5045	7.32938	7.92399	7.8826	7.62247	7.15022	7.55539	7.605	7.58017	7.4963	7.64709	7.50974	7.67357	7.46375	6.87735	7.72611	7.68286	7.62148	7.57036	7.5203	7.5691
B3GNT1	8.3678	8.62398	8.34784	8.35316	8.12392	8.38425	8.97592	8.37526	8.22593	8.58358	8.24323	7.79522	8.03028	8.6432	8.14587	8.79702	8.47043	7.76132	8.32553	8.36527	8.90315	8.5427	8.81817	8.375	7.85861	8.25757	7.92673	8.86102	8.23517	8.08057	8.5431	8.28309	8.47089	7.82495	8.08951	8.52448	7.99332	7.94363	7.78253	8.13873	8.12706	8.19451	7.94259	8.24333	8.22633	8.57599	8.06991	8.09487	8.776
B3GNT2	7.38882	6.86118	7.31145	7.27795	7.33665	7.67614	7.22303	7.08825	7.39181	7.92879	7.11272	6.88002	7.16745	6.8267	7.07395	7.33459	7.8053	7.12506	7.47526	7.32504	7.66774	6.90354	7.53519	7.17385	6.52069	7.47155	6.92698	7.20982	6.66296	6.36613	7.53381	7.18012	7.32985	6.51782	6.87472	7.11172	6.9446	6.54818	6.63743	6.81982	7.0902	7.40322	6.66334	7.18995	7.14658	7.42457	7.06869	7.06596	7.95375
B3GNT3	9.80279	9.48568	9.52617	8.67874	8.53094	9.7371	9.28211	8.898	8.66548	9.49043	8.1053	8.22192	8.31667	8.29062	8.91759	8.83244	8.72039	8.04639	8.95309	8.87989	8.54493	7.71048	9.29256	9.68539	8.74834	9.35458	8.66789	9.12101	9.46409	8.58511	9.32827	10.0615	8.90519	9.27749	9.77074	9.7919	9.29035	8.87965	9.10006	9.50221	7.69518	9.11623	7.67912	7.56542	7.72243	7.73484	9.46305	9.30034	8.97015
B4GALT1	9.9612	10.5018	10.0587	10.3476	10.3185	10.1255	9.97231	9.78714	9.83871	9.85124	9.31419	9.05359	9.75279	9.89198	9.50313	10.012	9.5863	9.7248	9.80557	9.56926	9.95903	9.73494	9.9831	10.2944	9.70376	10.396	9.68055	9.74161	9.65549	9.59649	10.7124	10.4088	10.1345	9.7305	10.036	10.1548	10.2556	9.91823	10.293	10.0888	9.81879	9.71801	8.83317	9.82228	9.78845	9.82054	10.0614	10.0012	9.97842
B4GALT2	7.87757	7.66869	7.77331	7.6789	7.72613	7.70602	7.92402	7.5469	7.48688	7.80811	7.4714	7.38675	7.18673	7.45857	7.63411	7.72533	7.87101	7.24786	7.86156	7.4518	7.8655	7.67024	7.98909	7.67138	7.1485	7.70055	7.2791	7.78036	7.3283	7.39474	7.80478	7.71704	7.70742	7.32128	7.39167	7.41151	7.58085	7.26609	7.49456	7.27017	7.81219	7.6898	6.9555	7.83759	7.84459	7.87899	7.66961	7.81541	7.632
B4GALT3	10.1211	9.96666	10.1588	10.3034	9.97609	10.1481	10.3691	9.72668	9.68594	10.0646	9.40172	9.04654	9.73531	9.329	9.60077	9.9353	10.2061	9.55693	10.0315	9.90884	9.79304	9.37312	9.91584	10.3092	9.4785	9.86181	9.67812	9.85738	9.72765	9.47257	10.4319	10.1781	9.81745	9.66224	9.90043	9.98465	9.6967	9.63502	9.66153	9.90264	9.80911	9.78782	8.73293	9.91803	9.89965	9.94871	10.0643	9.85342	10.189
B4GALT4	8.51529	8.07004	8.32715	8.48616	8.11558	8.61465	8.43602	7.92661	8.03321	8.58275	8.03129	7.48449	7.90412	7.44787	8.10184	8.47227	8.10475	7.74466	8.67139	8.03694	8.42304	7.79022	8.81971	8.3398	7.45129	8.41242	7.73046	8.62271	7.94486	8.02672	8.56868	8.3977	8.07981	7.78351	8.12497	8.43597	7.80928	7.79733	8.00515	7.87987	8.0838	7.9347	7.40387	8.24727	8.25886	8.43227	8.07657	8.30011	8.15802
B4GALT5	9.3985	9.36499	9.54473	9.76286	9.35408	9.88152	9.51287	9.29979	9.24435	9.54908	9.03188	8.51629	9.31257	8.66666	8.94167	9.37204	9.35138	9.38405	9.62474	9.34216	9.64851	8.95954	9.50083	8.96061	8.72884	9.06169	8.84617	9.96368	9.20166	8.92956	9.35114	9.59444	9.29839	8.68312	8.70124	8.75878	9.13296	8.88587	8.97332	9.20952	9.21516	9.59701	8.92896	9.25127	9.18971	9.18888	9.42217	9.68153	9.26908
BACE1	7.2072	7.11672	7.26318	7.45335	7.41442	7.6118	7.47173	7.29043	7.38441	7.48302	7.27582	7.02591	7.16897	6.73499	7.29036	7.63317	7.4643	6.97397	7.22427	7.41444	7.55171	7.2193	7.63605	7.27397	7.04384	7.28816	7.20396	7.90685	7.30737	6.80688	7.24896	6.90842	7.58091	6.83893	6.65906	6.72263	7.28763	6.86946	6.98522	7.0967	7.46521	7.47579	7.2237	7.52356	7.48352	7.44206	7.54632	7.31691	7.46518
BACE2	8.95916	9.35558	9.5089	9.47189	9.60645	9.38108	9.33456	9.01182	8.93077	9.82834	8.9994	8.57429	9.2333	8.76117	8.90959	9.65049	9.48604	9.30596	9.30455	8.88884	8.76951	8.74623	9.27001	9.71239	8.73423	9.40905	8.87304	9.42179	9.17653	9.31197	9.47974	9.91474	9.35138	8.96081	9.56787	9.60108	9.23899	9.14775	9.32869	9.34984	9.29534	9.15898	7.88674	9.31242	9.29968	9.29775	9.46474	9.20101	9.45973
BACH1	7.23056	6.99157	7.24518	7.24035	6.96223	7.704	7.19657	6.91229	7.23398	7.4646	6.98976	6.92666	7.17901	6.90527	7.16094	7.27819	6.98384	6.71879	6.93123	6.77568	6.84667	6.9079	7.91328	7.74244	6.81122	7.68322	6.87927	7.4353	7.30366	7.32591	7.40815	7.42363	7.19817	7.23198	7.68681	7.71581	6.8938	7.10659	7.03801	7.46106	6.93514	7.04633	6.51922	6.99428	6.95188	6.97941	7.14809	6.81706	7.42679
BAG1	7.84774	7.53738	7.72878	7.89386	7.72559	7.84883	7.91859	7.5245	7.60041	7.7486	7.39773	7.24667	7.56821	7.4189	7.49104	7.6385	7.6406	7.41248	7.51108	7.54977	7.6951	7.57946	7.91239	7.81574	7.37955	7.80394	7.47625	7.73044	7.47118	7.23646	7.90393	7.69067	7.87342	7.21734	7.29661	7.5021	7.54697	7.27716	7.41941	7.50705	7.593	7.48126	7.14551	7.63263	7.63837	7.79369	7.54343	7.44867	7.81112
BAG2	7.62082	7.3481	7.58051	7.78903	7.50493	7.87236	7.76162	7.31671	7.58762	7.96552	7.12998	7.27108	7.38969	7.28827	7.50658	8.08184	7.43394	7.12126	7.36016	7.68039	8.22402	7.59112	7.86211	7.50868	7.17358	7.49928	7.37071	7.93777	7.18913	6.88805	7.82135	7.39704	7.69089	7.09943	7.07439	7.35748	7.66507	6.8659	6.94091	7.1238	7.38643	7.25449	7.16115	7.39937	7.40399	7.67015	7.30045	7.19953	7.63867
BAG3	9.27121	8.92343	9.35252	9.41259	9.27487	9.69343	9.54662	8.98908	9.03571	9.4153	9.06232	8.42137	9.27911	8.23814	8.91626	9.47909	9.62846	9.02094	9.5447	9.2954	9.45599	8.83567	9.18525	9.1151	8.54526	9.04607	8.85126	9.361	8.50764	8.62721	9.67312	9.40491	9.17462	8.55812	8.7749	8.95437	9.10139	8.83704	9.44777	8.99935	8.84876	8.90067	7.95322	9.02137	9.04299	9.14536	9.21489	9.10915	9.49763
BAG4	7.40888	8.10586	7.80154	8.21715	7.75667	8.08158	7.81138	7.68929	7.53052	7.57261	7.07903	7.21929	7.4204	7.70442	7.24874	7.39445	7.78483	7.27099	7.62394	7.34121	7.84427	7.45787	8.20703	8.10549	7.04356	7.93286	7.11461	7.63979	7.31403	7.17487	7.96512	7.90317	7.97335	7.31728	7.47479	8.10538	7.45246	7.556	7.33726	7.60908	7.30245	7.35529	7.06964	7.27415	7.38417	7.9364	7.56517	7.45209	7.71384
BAHD1	7.75181	7.6941	7.46138	7.69855	7.53319	8.06129	7.61762	7.54447	7.51765	7.49874	7.1959	7.33827	7.17777	7.44689	7.30792	7.74865	7.39375	7.24345	7.51388	7.30131	7.46979	7.41549	7.99423	8.00938	7.11965	7.77307	7.20097	7.64862	7.25353	7.42066	7.86441	7.57483	7.82494	7.046	7.32832	7.47686	7.35716	7.20852	7.62204	7.6409	7.47925	7.47993	6.72949	7.57157	7.5402	7.62387	7.5499	7.39649	7.67748
BAI1	7.1359	6.57236	6.90494	6.87707	6.86479	7.00225	6.8417	6.69185	6.61441	6.57342	6.57242	6.14871	6.40591	6.4178	6.81426	6.70684	6.85322	6.34507	6.45071	6.99023	7.17427	7.05484	6.4992	6.73194	6.41598	6.57132	6.75229	6.59768	6.18118	6.21772	7.27568	6.62492	7.23723	5.91301	6.34195	6.45401	6.56598	6.46691	6.10566	5.97785	7.11669	7.12291	6.70492	7.19423	7.16594	7.2465	6.72461	6.81023	6.87572
BAIAP2	7.8714	7.95662	7.69224	7.79237	7.52315	7.98416	7.85525	7.57287	7.59742	7.89675	7.40014	7.17827	7.61718	7.48309	7.56994	7.75025	8.00385	7.45086	7.89132	7.55787	7.67411	7.64575	7.7962	8.05366	7.48566	7.88727	7.60034	7.68192	7.41879	6.97176	7.9527	7.8413	7.57718	7.28769	7.57625	7.59497	7.88298	7.30653	7.40915	7.68688	7.90078	7.73553	7.11164	7.90153	7.90136	7.91089	7.99941	7.77949	7.68643
BAMBI	9.29351	8.86092	9.32098	9.72594	9.10475	9.50814	9.41859	9.25531	9.79141	9.76999	9.16788	9.25105	8.71643	8.7235	9.18914	10.331	9.04408	8.43756	9.00321	9.37054	10.006	9.14109	10.2333	9.49941	8.85988	9.72347	9.36631	9.14517	9.06587	8.54047	9.41018	9.09064	9.63027	8.44849	8.39515	8.49847	9.07052	8.7336	8.44617	9.62096	9.30534	9.31666	9.16593	9.32711	9.29511	9.29754	9.0267	8.96981	9.37626
BANF1	9.83564	9.39805	9.66696	9.6546	9.55042	9.84052	9.79918	9.44568	9.61625	9.97587	9.40583	9.09488	9.53013	8.93429	9.47661	9.78927	9.80218	9.47081	9.59142	9.56918	9.69739	9.39941	9.89748	9.7894	9.22522	9.4645	9.30093	9.83078	9.29351	9.25008	9.81028	9.73776	9.71103	9.41649	9.92079	9.8487	9.60345	9.37504	9.55994	9.51888	9.49699	9.3254	8.91404	9.55681	9.56076	9.47635	9.65322	9.5254	9.77602
BAP1	7.86036	7.9264	8.07435	8.12948	7.94563	8.16994	8.42302	7.88274	8.08314	8.11848	8.08227	7.61949	7.6572	8.05267	7.6711	8.16154	8.3892	7.97247	8.14325	8.07647	8.26031	8.03397	8.10835	7.82453	7.68699	7.83904	7.85853	8.26432	7.4296	7.99508	7.96402	8.10409	7.59324	7.59771	7.7194	7.7536	8.13061	7.83991	8.10628	8.21026	7.79081	7.6977	7.15231	7.80906	7.7688	7.83069	8.22442	8.13101	8.19534
BASP1	11.9778	12.3089	12.1624	12.1305	11.5023	12.1988	11.8261	11.55	11.6783	12.1241	11.3217	11.3399	11.6586	10.7831	12.1553	11.7981	11.5998	11.106	11.8834	11.1569	11.5015	11.6554	12.3473	12.0984	11.6247	11.9486	11.2939	12.4818	12.1938	12.0036	12.1574	11.8645	12.3206	11.6138	12.619	12.4002	11.8754	12.0137	12.3392	12.0042	11.6746	11.3503	10.6507	11.6636	11.6043	11.4371	12.1316	11.7005	11.5637
BAZ1A	8.18635	8.21146	8.29762	8.76146	8.29619	8.72607	8.38372	8.27404	8.16985	8.18886	7.80579	7.8123	8.07431	7.77455	7.87923	8.35262	8.31346	7.83573	8.52823	8.11245	8.19857	8.00704	8.63521	8.32179	7.90329	8.13712	7.95927	8.75934	8.27678	8.00251	8.23982	8.00451	8.2786	7.78749	8.13516	8.27542	8.08787	7.84763	7.93482	8.13449	8.15959	8.17401	7.60782	8.25784	8.23495	8.32283	8.15065	8.03276	8.5012
BAZ1B	8.36268	8.32607	8.45708	8.41125	8.30777	8.5544	8.52439	8.21096	8.14409	8.28543	8.13101	7.82902	8.09875	8.03179	8.16957	8.41005	8.4853	8.05442	8.28035	8.33791	8.47872	8.06833	8.50116	8.40162	7.99933	8.13501	8.14285	8.5114	8.13246	8.14009	8.46369	8.36386	8.32251	7.92465	8.31782	8.52647	8.12106	8.08086	8.08665	8.3266	8.30975	8.17392	7.70995	8.35204	8.34985	8.45754	8.36165	8.2498	8.42646
BAZ2B	8.85236	9.52184	9.14764	9.58152	9.53744	9.31782	9.01479	9.17289	8.62124	8.4587	8.59996	8.65195	8.39675	8.80039	8.27726	8.75429	8.56284	8.33721	8.61408	9.10335	8.91679	9.27836	9.35928	9.4142	8.97077	9.27902	8.71107	9.25835	8.48425	8.44396	9.28418	9.0222	9.04962	8.30543	9.04947	9.29562	8.76822	8.89508	9.00512	8.78724	8.90173	9.0127	7.97346	9.04561	9.01056	9.1641	9.02866	8.91456	9.52896
BBC3	8.11874	8.10396	8.10691	8.56785	7.91173	8.19319	8.42573	7.86227	8.58141	8.30235	7.9939	7.71026	8.46298	7.82437	7.9712	8.0331	8.17395	7.7278	8.1305	7.79026	8.05398	8.34862	8.71103	8.53717	7.65414	8.34357	7.83002	8.15186	7.86141	7.85051	8.4974	8.52791	8.48299	7.63953	8.00126	7.98015	8.07962	8.36909	8.36818	8.42136	8.39065	8.26458	7.29898	8.34393	8.36718	8.35979	8.43175	8.0264	8.43317
BBS9	6.81187	6.84718	7.00139	7.18574	7.14099	7.13616	7.21412	6.86044	6.89082	7.0823	6.9644	6.4764	6.63886	6.54873	6.65504	6.80501	6.79342	6.55056	6.65694	6.68049	6.92334	6.66682	7.47711	6.99382	6.57915	7.14864	6.58001	7.20586	6.89056	6.54004	7.04159	6.9848	7.16316	6.7021	6.59556	6.43606	6.57932	6.89226	6.46255	6.81136	6.88852	6.91296	6.66676	6.78225	6.81873	6.62436	6.91416	6.89553	7.13085
BBX	9.96737	9.92501	10.0424	10.2082	9.85904	10.401	10.0511	9.85288	9.86881	9.93363	9.58448	8.93443	9.64865	9.15994	9.45485	9.76694	10.333	9.54708	10.0984	9.41317	10.0365	9.66883	9.9694	9.96196	9.27896	9.88457	9.25833	9.92112	9.48281	9.43426	10.2973	9.90448	10.0291	9.21013	9.6297	9.89592	9.86522	9.48263	9.57359	9.72857	9.62381	9.59136	8.95322	9.79969	9.747	9.88073	9.89347	9.59467	10.124
BCAM	7.87663	7.5616	7.71327	7.80104	7.6902	8.26261	8.05602	7.89163	7.67753	7.70652	7.35027	7.26427	7.74415	7.70774	7.43487	7.78699	8.0448	7.55576	8.04169	7.62776	8.04566	7.83876	8.09939	7.77322	7.23722	7.77155	7.53148	7.88175	6.92771	7.57444	7.93134	8.22374	7.60481	7.25592	7.48318	7.28478	7.88382	7.55901	7.57354	7.88918	7.81286	7.81842	7.65694	7.63737	7.5409	7.37729	7.95354	7.92386	7.43487
BCAP29	7.74837	7.57447	7.95519	7.94206	7.78274	7.978	7.91252	7.5488	7.68159	7.94394	7.5798	7.19792	7.56565	7.06724	7.43871	7.79864	7.59621	7.04658	7.47876	7.49716	7.55567	7.56239	7.96194	8.17527	7.51216	8.09281	7.38609	7.72869	7.46616	7.78701	8.15445	7.8875	7.8048	7.51724	7.95481	8.13336	7.56657	7.52716	7.58704	7.60346	7.61948	7.422	6.87719	7.60716	7.60161	7.721	7.61145	7.51193	7.89496
BCAP31	10.7743	10.4472	10.2791	10.4028	10.3023	10.5708	10.479	10.1044	10.0306	10.4421	9.75858	9.20464	10.0997	10.2469	10.2168	10.502	10.3457	9.66785	10.2533	9.71718	10.1611	10.2932	10.8147	10.5801	9.83032	10.5541	9.72495	10.5921	10.1804	9.98067	10.6456	10.6231	10.5183	9.97663	10.4795	10.6628	10.4666	10.0605	10.4065	10.3014	10.103	10.1016	9.28456	10.1372	10.0999	10.348	10.2249	10.1017	10.2802
BCAR3	10.3139	10.666	10.5673	10.3124	10.192	10.6826	10.3738	9.69851	9.6422	10.0195	9.29837	8.68183	9.45875	8.65668	9.44138	9.69623	9.85551	9.29429	9.95797	9.79563	9.88399	9.53834	9.93973	10.6948	9.46879	9.70043	9.24871	10.0345	10.0013	10.1468	10.6293	10.8934	9.80125	10.2317	10.6634	10.8876	9.66777	9.78297	10.0767	9.96235	9.69156	9.90435	8.51635	9.77113	9.73496	9.86775	9.99665	9.57261	10.0817
BCAS2	7.89577	7.63186	7.79115	8.0799	7.74776	7.95152	8.02912	7.7568	7.77954	7.98257	7.59427	7.39573	7.69281	7.25242	7.84316	8.12178	7.7034	7.60745	7.68108	7.6849	7.7389	7.42957	8.26289	8.0991	7.36011	7.99687	7.39667	7.95129	7.47919	7.27887	8.21662	8.0225	8.0164	7.53165	7.6239	7.6631	7.7505	7.51199	7.65494	7.74293	7.48966	7.6543	7.15805	7.51704	7.45702	7.51043	7.50696	7.38482	7.96271
BCAT1	8.03461	7.93704	8.43027	8.433	7.92731	8.34465	8.314	7.84236	8.3105	8.11332	7.5248	6.98259	7.71034	6.88558	7.72389	8.31414	7.79359	7.06637	7.49547	7.67877	7.9896	7.74352	9.06112	7.85748	7.48893	8.37066	7.76324	8.43899	8.02005	7.76631	7.85412	7.88569	8.21191	7.40301	7.86066	8.03936	7.57231	7.22491	7.27677	7.92658	7.831	7.88598	7.4696	7.93808	7.81821	8.01864	7.67425	7.83668	8.29645
BCAT2	9.50044	8.82484	9.1334	8.93146	8.6074	9.08757	9.13662	8.48736	8.90114	8.78685	8.10693	7.96301	8.66974	7.60758	8.39024	8.6282	9.04371	8.09771	8.4861	8.2436	8.47064	8.89496	9.00539	9.53673	8.54395	9.47165	8.14535	8.55726	8.45281	8.95634	9.0398	8.9006	8.41058	8.76161	9.62365	9.44379	8.72316	8.77883	8.9376	9.19067	8.50073	9.1295	8.01559	8.38914	8.48316	8.27015	8.66425	8.66454	8.5694
BCCIP	7.6612	7.26686	7.56235	7.64744	7.55818	7.79538	7.67867	7.4685	7.44984	7.70061	7.32136	7.00919	7.38158	6.92355	7.33507	7.54295	7.57923	7.20394	7.37728	7.30951	7.59698	7.32899	7.76063	7.72186	7.02827	7.51506	7.19448	7.56399	7.05864	7.0408	7.90288	7.61657	7.67124	7.06297	7.32081	7.52621	7.36872	7.10118	7.21311	7.33925	7.10212	7.12648	6.95441	7.23469	7.24363	7.3796	7.27007	7.2176	7.78137
BCKDHA	8.99469	8.86969	9.14191	9.27116	9.00771	9.18237	9.28466	8.81972	8.69214	8.84831	8.67137	8.3111	8.84035	8.13175	8.82628	8.95928	9.27666	8.46851	8.91857	8.73927	8.91699	9.07507	8.97837	9.16901	8.60506	8.96185	8.53514	9.1722	8.71335	8.63714	9.11208	8.94886	8.97533	8.92573	9.39928	8.90042	9.09616	9.0263	9.15235	9.21061	9.15826	9.14134	8.31277	8.8774	8.98562	8.75623	9.18262	9.15913	8.60507
BCKDHB	7.70731	7.39821	7.66777	7.67862	7.74052	7.90699	7.9198	7.41664	7.48431	8.02121	7.37666	7.20951	7.39075	7.16207	7.4554	7.74195	7.8514	7.65258	7.80254	7.62709	7.93415	7.44152	7.37971	7.6165	7.04576	7.61967	7.3838	7.3904	7.05262	6.78805	8.13328	7.96817	7.67896	7.23092	7.49399	7.55915	7.52113	7.3683	7.41211	7.25643	7.53841	7.83488	6.70275	7.60526	7.59057	7.6398	7.66351	7.88196	7.8255
BCKDK	8.72999	8.53874	8.8355	8.91929	8.75234	8.74981	9.06471	8.53877	8.64466	8.96448	8.53821	7.82817	8.65443	8.12784	8.45452	9.03105	8.87249	8.30334	8.67824	8.31622	8.84754	8.64877	9.00013	8.8283	8.06888	8.85856	8.25683	8.82621	8.20051	8.23454	8.98794	8.98695	8.68809	8.45845	8.91494	8.95031	8.97826	8.30975	8.71246	8.66059	8.71659	8.58105	7.90355	8.75414	8.78964	8.60914	8.60489	8.45038	8.70072
BCL10	7.57526	7.22346	7.3971	7.2683	7.45603	7.80118	7.44568	7.32267	7.40913	7.55065	7.25098	6.84731	7.23404	6.93098	7.03044	7.30144	7.24917	6.95342	7.24615	7.08273	7.45852	7.14772	7.85222	7.48553	7.02191	7.41402	6.96718	7.6558	7.33117	7.07002	7.51464	7.22594	7.77124	7.62148	7.34739	7.03111	7.57896	7.70706	7.52658	7.82968	7.55043	7.34155	7.30446	7.18265	7.30446	7.18265	7.49893	7.64511	7.13295
BCL2	8.39456	8.97295	9.10861	8.45042	8.45904	8.86487	8.67412	8.37177	8.37958	8.53251	7.9242	7.75478	8.15942	7.87259	8.11363	8.31254	8.84114	8.38285	8.4885	8.38531	8.54053	7.93122	7.86984	8.6054	7.9362	8.42159	8.35583	8.41422	7.89346	8.36402	9.08937	9.14057	8.25462	8.43285	8.63463	8.85304	8.00072	8.38932	8.40993	8.26725	8.33518	8.37494	7.21221	8.40688	8.38133	8.54718	8.60131	8.45468	8.85964
BCL2A1	6.27774	6.29043	6.5189	7.34486	6.59181	6.91323	6.77633	6.54868	6.44107	6.57002	6.04905	6.03953	6.20681	6.05432	6.24845	6.29769	6.44946	6.36502	6.52428	6.18181	6.17165	5.99861	7.5744	6.24248	6.13609	6.62111	6.42914	6.50317	6.80701	5.88186	6.47412	6.23916	6.80961	5.99149	6.2315	6.38375	6.20358	5.91344	5.78584	6.37703	6.69016	6.51939	5.73542	6.72269	6.69066	6.83951	6.33709	6.03047	6.85398
BCL2L1	8.47122	8.38929	8.22732	9.14009	8.19694	8.68263	8.94221	8.44482	8.25018	8.56616	8.66437	8.45146	8.33178	8.34805	8.47757	8.44954	8.95163	8.2822	8.72463	8.51319	8.50216	8.38798	8.76985	8.67231	8.20201	8.4873	8.46323	8.8644	7.85453	8.19576	8.59502	8.57225	8.24388	8.33938	8.07898	8.15954	8.32772	8.20411	8.48316	8.50114	8.64956	8.35597	7.92627	8.76984	8.70285	8.674	8.68027	8.51096	8.86722
BCL2L13	9.12601	8.73003	9.06144	9.09443	8.92235	9.25907	9.23537	8.72336	8.85198	9.10878	8.6097	8.24546	8.92152	8.13786	8.61251	8.99286	9.02653	8.55833	8.83201	8.46949	8.82733	8.54202	9.2182	9.07496	8.49706	9.25461	8.63127	9.03539	8.51074	8.35918	9.17997	9.13846	8.87423	8.37434	8.68931	8.88179	8.63601	8.45494	8.68237	8.77548	8.64148	8.6348	8.23869	8.93018	8.90983	8.88353	8.89138	8.7042	9.12778
BCL2L2	8.44369	8.6208	8.71499	8.81999	8.61156	8.78266	8.72977	8.66353	8.32485	8.5665	8.30559	7.74295	8.12152	7.8434	8.21466	8.6117	8.52984	7.99175	8.15708	8.25388	8.38711	8.33865	8.9073	8.98181	8.10798	8.67515	8.17421	8.66922	8.31705	8.14827	8.80466	8.62439	8.8866	8.06335	8.26826	8.25882	8.17273	8.3656	8.20083	8.5791	8.55519	8.56275	7.68756	8.55683	8.54616	8.4842	8.65803	8.39775	8.79521
BCL3	7.90632	8.15336	7.95214	8.52644	7.77051	8.16735	8.40551	7.99902	8.24147	8.45014	7.6772	7.45656	7.70847	7.37231	8.06088	8.11222	7.96448	7.25253	7.86114	7.41706	7.67626	7.85974	9.00657	8.70772	7.98412	8.52312	7.63182	8.41821	8.14703	8.36934	7.95775	8.10996	8.16966	7.81485	8.54207	8.58604	7.76445	7.37195	7.58234	8.68894	8.30319	8.29885	7.4222	8.3377	8.31263	8.34063	8.25213	7.98736	8.24433
BCL6	8.90046	10.5421	10.2222	9.51412	9.36468	8.8177	8.69621	8.96681	8.1066	8.61421	8.22205	8.03852	8.61736	8.21776	8.23235	8.10398	8.23485	7.64344	8.04844	7.90194	7.57698	9.25911	9.88404	10.2009	9.41582	9.74639	7.80932	9.6765	9.6737	9.70603	9.12168	9.42439	9.67541	9.40724	9.95492	10.0145	8.96108	8.92446	9.415	10.0394	9.13036	8.70635	7.27999	9.16763	9.11057	9.13053	8.44919	8.69056	9.17664
BCL7B	8.85082	8.52555	8.85799	8.96426	8.82872	9.22906	9.06054	8.5841	8.61169	8.9598	8.33826	8.00205	8.56964	8.08005	8.48539	8.74439	8.81225	8.44708	8.6359	8.45136	8.60904	8.44821	9.10321	8.94472	8.22582	8.86124	8.33193	8.69903	8.16961	8.32449	9.31955	9.25595	8.7537	8.356	8.52715	9.09029	8.49418	8.26717	8.45454	8.47197	8.36912	8.23382	7.96285	8.43694	8.44825	8.9487	8.44679	8.37022	9.2045
BCLAF1	9.17581	9.06918	9.39952	9.3479	9.16599	9.43793	9.229	8.96919	8.889	9.13658	8.87782	8.40358	8.98768	8.39833	8.74668	9.15989	9.04784	8.7044	8.92558	8.91152	9.04598	8.92321	9.41909	9.41606	8.83443	9.11677	8.90305	9.21403	9.07364	8.55358	9.29912	8.87136	9.42834	8.82458	9.08392	9.23235	8.94101	9.0421	8.79041	9.03224	8.84874	8.70338	8.33387	8.88766	8.85909	9.02465	9.04879	8.96784	9.28974
BCORL1	9.00034	9.69784	10.3321	9.13333	9.82146	9.28651	9.0311	8.97524	8.81244	8.88347	8.62512	8.78247	8.99269	9.05897	8.88424	8.87504	8.99458	8.89568	9.36461	9.34261	8.93088	9.20234	8.96923	9.26369	8.73213	8.88232	8.85675	10.3712	9.14388	9.21014	9.34064	8.96015	9.49816	9.65757	9.95571	10.1228	9.36407	9.02253	9.19823	9.38727	9.10677	8.76386	7.9419	9.08807	9.11377	9.26048	8.80316	8.64178	8.88522
BDNF	5.96662	6.11575	5.72527	5.98668	5.40435	5.87512	5.71874	5.64677	5.94136	6.29733	5.38698	6.12686	6.2797	5.46773	6.06054	6.17196	6.25814	5.54748	6.00613	5.92533	5.38612	5.56858	6.36434	5.83355	5.64349	6.1889	5.82745	6.13825	6.19956	5.85697	5.47449	5.76001	5.60545	5.86479	5.66303	5.76738	5.50031	5.75182	6.01583	5.96892	5.9418	5.99955	5.27649	5.83	5.74645	5.68264	6.21947	5.87617	6.40137
BECN1	8.68191	8.42983	8.73587	8.98263	8.59266	8.78645	8.93274	8.5523	8.68533	8.91045	8.38535	8.03082	8.62202	7.77692	8.28777	8.8737	8.64799	8.19649	8.58127	8.25286	8.44128	8.28269	9.04465	8.97306	8.13311	8.76847	8.30201	8.838	8.45418	8.278	9.02615	8.98825	8.79054	8.20703	8.62442	8.78391	8.26586	8.45036	8.33633	8.6537	8.57152	8.44363	7.7307	8.58441	8.59023	8.63381	8.46513	8.36657	8.87677
BET1	9.29171	8.92527	9.51298	9.50499	9.39612	9.74413	9.5149	9.16514	9.33227	9.35743	9.11498	8.66598	9.01906	8.24035	9.09348	9.5246	9.30089	9.01826	9.12616	9.18854	9.62593	9.02804	9.14878	9.62018	9.02952	9.40974	8.99897	8.93469	8.59549	8.69734	9.95297	9.59059	9.44447	9.03516	9.5346	9.60831	9.06578	9.10747	9.46164	8.93274	9.09131	9.1866	8.23084	9.12446	9.06703	9.18505	9.18904	9.07288	9.64669
BET1L	8.74207	8.39873	8.51275	8.68302	8.06452	8.54512	8.79564	8.26442	8.52806	8.67081	8.40396	8.04416	8.36803	8.09002	7.95276	8.88546	8.44947	8.12218	8.41712	8.23011	9.12704	8.20674	8.86788	8.58291	7.87202	8.60997	8.0105	8.65964	8.14723	8.16584	8.53275	8.59017	8.42015	8.18918	8.70951	8.64245	8.45863	8.20933	8.30544	8.50029	8.58717	8.39493	7.50164	8.47101	8.44222	8.51406	8.42501	8.21848	8.47153
BFAR	9.29593	9.03776	9.06654	9.27169	8.77495	9.31664	9.19392	8.98457	8.90037	9.13393	8.82821	8.42892	8.72698	8.07018	8.9063	9.13334	9.31992	8.81989	8.95523	8.70126	8.81952	8.70899	9.3737	8.90152	8.55812	9.00635	8.56195	9.62732	8.96687	8.96491	9.20009	8.89356	8.8292	8.67113	8.97636	9.19419	8.78969	8.70636	8.9434	9.05375	8.85858	8.83474	8.16335	8.97893	8.90091	9.13143	9.10049	8.80467	9.22918
BGN	11.1918	12.417	12.2942	12.355	12.3352	11.4938	11.3487	11.4255	10.8439	10.9998	11.5151	8.22318	9.88755	10.3131	9.87763	11.4642	12.1879	11.2163	10.9326	11.5182	11.9233	11.2037	11.0639	11.3947	10.684	11.0565	10.6546	11.8165	9.67255	11.565	11.7171	11.5734	9.82943	10.6373	10.9765	10.4382	10.0418	10.8879	10.934	11.4689	11.158	11.3173	9.73667	11.2945	11.0414	10.8152	11.4901	12.3321	12.025
BICD1	6.9805	6.76961	6.77853	6.88479	6.96272	7.11727	6.94736	6.90432	6.81915	6.88097	6.68467	6.33207	6.66224	6.55271	6.49991	6.80097	6.65438	6.47683	6.48444	6.91394	6.87937	6.93787	6.89532	6.92321	6.65853	6.99213	6.59954	7.32908	6.7114	6.37444	6.94177	6.56922	7.12334	6.41245	6.59398	6.76406	6.51368	6.65765	6.39898	6.56042	6.86776	7.13324	6.62087	6.88067	6.95847	7.11021	6.92243	6.74763	7.1838
BICD2	8.31852	8.26125	8.2266	8.55469	8.41729	8.4725	8.4329	8.16535	8.04947	8.26483	7.79636	7.58123	8.00173	7.80956	7.88814	8.28934	8.19789	7.89672	8.02334	8.0865	8.40225	7.901	8.20506	8.50375	8.08601	8.25191	7.99288	8.55486	7.94433	8.02559	8.27326	8.57296	8.03811	7.78431	8.28776	8.5554	8.11332	7.96953	8.17345	8.17831	8.11167	8.01589	7.39935	8.24174	8.23814	8.31585	8.04986	7.85658	8.41163
BIN1	8.43263	7.70446	8.06512	8.39257	7.71421	8.17452	8.58629	8.11202	8.7165	8.81612	8.54551	7.87878	7.98593	7.70524	8.64003	8.68897	8.42581	7.57538	8.07505	8.08663	8.69199	8.23021	9.11172	8.48617	7.75129	8.41845	7.90688	8.5229	7.87534	7.4893	8.1422	8.23645	8.50083	7.76036	7.37908	7.36639	8.20261	7.46947	7.64855	7.83325	8.42968	8.29109	8.31301	8.3664	8.37483	8.34933	8.52292	8.03761	8.47112
BIRC2	8.69648	8.48766	8.57086	8.8509	8.37649	8.91116	8.74618	8.53532	8.41375	8.57083	8.34943	8.11267	8.31876	8.19431	8.28048	8.52588	8.63791	8.20783	8.51648	8.33116	8.56428	8.22116	9.01118	8.62125	8.11079	8.62288	8.3033	8.84912	8.2651	8.11581	8.7029	8.43119	8.71418	8.20484	8.37944	8.51328	8.40473	8.2144	8.33995	8.32702	8.29544	8.40363	7.90587	8.31858	8.32607	8.45699	8.38179	8.31906	8.79359
BIRC7	6.98402	6.96133	6.52603	7.39659	6.38332	6.8199	6.43141	6.36856	6.8299	7.76852	6.48331	6.23491	6.65002	7.05754	6.47492	6.64032	6.57369	6.01039	6.29791	6.35893	6.59069	6.55925	8.00528	7.09438	6.80187	7.50814	6.59798	7.38812	7.52628	6.82644	6.19423	6.39382	6.10303	6.63973	6.80628	6.61312	6.04294	6.16711	6.22835	6.99964	6.86647	6.25165	6.93242	6.86647	6.86647	6.84076	6.63795	6.83206	7.0307
BLMH	8.82473	8.57794	8.79099	8.80932	8.54698	9.17033	8.98399	8.5606	8.69742	9.0796	8.34254	8.04463	8.66815	8.38491	8.33712	8.83563	8.81945	8.3652	8.62458	8.53866	8.93677	8.7072	9.03975	8.82998	8.17509	8.73286	8.39406	8.64507	8.23321	8.00638	9.11598	8.67051	9.24091	8.15994	8.3871	8.44964	8.59325	8.16939	8.52927	8.29677	8.54709	8.65673	8.08983	8.46579	8.52516	8.6065	8.57522	8.34436	9.00357
BLOC1S1	9.14139	8.86835	8.93398	9.58523	8.94732	9.55807	9.63717	8.87141	9.32668	9.33318	8.88655	8.90669	8.74672	8.76731	9.04435	9.55086	9.10823	8.89726	8.86205	9.11308	9.1985	9.21968	9.50389	9.47241	8.82686	9.34556	8.78995	9.87393	8.9148	8.71852	9.43631	9.18807	9.15475	9.24165	9.79008	9.32195	9.11569	9.152	9.10189	9.26413	9.57919	9.48523	8.56947	9.32602	9.41337	9.1024	9.33335	9.09402	8.79225
BLVRA	7.99701	7.35661	7.84655	8.08575	7.92899	7.83954	8.25856	7.61936	8.17208	8.57274	7.75105	7.30492	7.91098	7.29634	8.00475	8.52845	7.98451	7.41877	7.7537	7.76832	8.1448	7.84031	8.35309	7.79896	7.50746	8.10497	7.78004	8.10247	7.63191	7.12885	8.22741	7.74283	8.2023	7.73817	7.60895	7.58478	7.76041	7.31039	7.45119	7.63999	7.87576	8.05754	7.75363	7.90082	7.83697	7.83749	8.04659	7.57577	8.13581
BLVRB	8.28591	8.56757	8.39947	8.90493	8.50713	8.67041	9.3281	8.76208	8.82565	9.19245	8.97147	8.83231	8.57101	8.12434	8.94552	9.31435	8.97683	8.22817	8.73818	8.54505	8.89097	8.52064	9.08548	9.02927	8.55958	8.92634	8.80903	9.16529	8.49312	8.37185	8.99735	8.63812	8.73994	8.77229	8.86962	8.89256	8.2783	8.25875	8.81509	8.74603	9.02661	8.89194	8.34604	9.01976	9.00385	9.04803	8.81884	8.61135	8.9608
BLZF1	8.35555	8.9302	9.00068	8.81537	8.5498	8.52296	8.01058	8.45019	8.10785	8.11878	8.17177	8.44874	8.00941	8.7557	8.0541	8.14897	8.56561	8.25702	8.18797	8.25222	8.42949	8.31257	8.8225	8.78033	8.07065	8.46824	8.00045	8.5673	8.06649	7.80253	8.69059	8.4379	8.50799	8.05568	8.26024	8.52472	8.21957	8.07483	8.15018	8.32181	8.176	8.02436	7.63917	8.22147	8.21153	8.40097	8.22473	8.25034	8.75729
BMP1	8.56426	9.27241	9.23282	8.67437	9.18371	8.61968	8.58148	8.2617	8.39836	8.38465	8.36977	8.37668	8.37906	8.1549	8.45361	8.47227	9.11253	8.54818	8.58773	8.78299	8.62136	8.66131	8.1481	8.84263	8.487	8.6482	8.46355	8.70696	8.00891	8.59164	8.96058	9.12141	8.21042	8.54701	8.97279	8.94795	8.75157	8.51597	9.16611	8.72558	8.64004	8.52946	7.77031	8.7351	8.73907	8.64805	8.84155	8.76594	8.74603
BMP2	6.67328	7.18071	7.07324	7.43402	6.65143	7.25838	7.00613	6.92954	6.80534	7.12702	7.51683	7.353	8.24624	6.60998	7.42748	6.82658	8.10771	7.32426	7.66183	6.56889	6.92018	6.83474	7.58304	6.89726	6.5465	6.39742	6.59807	7.85312	6.95921	6.97393	7.09123	6.7299	7.4414	6.88409	6.55712	6.67675	7.91345	6.50353	6.91985	6.77513	6.81606	6.80874	6.06334	6.80137	6.78456	6.97918	7.28503	6.78267	7.15726
BMP2K	7.23995	7.0389	7.17641	7.3826	7.14189	7.34172	7.70385	7.14858	7.44287	7.57371	7.24114	6.94462	7.22336	6.91955	7.29804	7.6931	7.27386	6.96536	7.33872	7.21972	7.73994	7.01814	7.71221	7.1828	7.18563	7.27937	7.16641	7.63864	7.35524	6.85915	7.1427	7.11922	7.25362	6.81089	7.15179	7.31106	7.0785	6.81424	7.22251	7.23577	7.2754	7.34419	6.70746	7.21786	7.24936	7.32959	7.1882	7.02476	7.80225
BMP4	7.24525	6.78962	7.30168	7.41864	6.92918	7.35449	7.47724	7.17694	7.3439	7.89386	7.62251	7.18615	7.57062	6.82831	7.75407	8.08825	7.84636	6.98149	7.27486	7.39308	7.65404	7.05653	8.00482	7.51419	6.89789	7.57807	7.27551	7.33455	6.67288	6.78009	7.1312	7.40811	7.50327	6.88504	6.46399	6.38648	7.24322	6.74003	6.7793	6.95653	7.39714	7.32467	7.67819	7.43808	7.37321	7.4255	7.5202	7.3759	7.83991
BMP5	8.66891	7.76753	8.40735	8.70547	7.87662	8.65793	8.53683	8.332	8.99412	9.25554	8.99044	8.36331	8.50426	7.54464	9.08807	8.83732	8.89527	8.11183	8.343	8.68282	9.0677	8.09434	9.41882	8.52412	8.19344	8.56895	8.57032	8.7745	7.96602	8.0189	7.93658	8.12966	8.66064	8.43926	7.5724	7.67631	8.64622	7.75189	7.84452	7.98883	8.57579	8.21921	8.7713	8.58149	8.55806	8.57874	8.56087	8.33811	8.89214
BMP6	8.27888	8.10845	8.40947	8.84263	8.62034	8.32068	8.53461	8.50629	8.3217	8.26666	8.19276	7.62426	8.65511	7.26871	8.01851	8.62129	8.5066	8.31662	8.20616	8.54548	7.99198	8.33202	8.9436	8.66896	8.37346	8.45289	8.13741	8.41098	7.53943	7.62224	8.61461	8.13942	8.07098	7.80976	7.84117	7.86669	7.46459	7.46459	8.13499	7.75706	8.53645	9.11994	8.69721	8.56021	8.568	8.52026	8.94364	8.64899	9.59232
BMP7	9.07788	8.6969	8.79865	8.54251	8.84199	9.15997	9.04744	8.66161	8.63143	9.01317	8.30636	7.43376	8.76344	8.68053	8.62991	8.59529	8.83905	7.97638	8.32135	8.4617	8.96118	8.5573	9.24412	8.81322	8.20038	8.99879	8.31798	8.67143	8.32117	8.14688	9.27292	9.00809	8.954	7.57348	8.32539	8.38075	8.82355	8.32245	8.24806	8.33166	8.70316	8.51575	8.27605	8.72627	8.6664	8.79525	8.48934	8.49434	8.53479
BMPR2	9.07374	9.6508	9.79334	9.97826	9.69788	9.82735	9.60459	9.84508	8.88673	8.89958	9.02555	8.75097	8.94504	8.68245	8.72174	9.20443	9.57935	9.08452	9.46233	9.22058	9.4832	9.3008	9.59571	9.58918	8.99602	9.53079	8.93744	9.69641	8.78237	9.38153	9.34658	9.40367	9.30403	9.0015	9.31792	9.55988	8.92469	9.23128	8.98222	9.29292	9.08198	9.44314	8.95313	9.16671	9.28532	9.33377	9.27777	9.25568	9.95756
BNC2	6.70733	6.62567	6.95562	7.01912	6.55236	7.06089	6.90472	6.66777	7.00788	7.16294	6.77824	6.51293	6.59566	6.3835	6.70263	7.11359	6.94459	6.33608	6.51313	6.78178	7.04162	6.69225	7.35698	6.64054	6.54348	6.79882	6.82871	7.16892	6.60402	6.33568	6.5985	6.43181	7.06606	6.52643	6.1507	5.99854	6.68067	6.36962	6.42598	6.77822	6.92533	6.7205	6.68951	6.76248	7.02753	6.8362	6.68793	6.67902	6.51808
BNIP3L	10.2052	10.5604	10.822	11.062	10.0188	10.5205	11.1433	10.2709	9.98388	10.0691	10.4168	10.0539	10.3251	9.28384	10.2421	10.2257	10.6861	10.1562	10.8117	10.0601	10.06	10.0141	10.5531	10.9006	9.92116	10.4956	10.0005	10.9537	10.1543	10.1616	10.5971	10.3657	10.4544	10.4728	10.6538	10.8473	9.99628	9.96377	10.0362	10.2585	10.3517	10.0826	9.52718	10.3474	10.3453	10.5077	10.137	10.0605	10.7085
BOLA1	7.21879	6.93469	7.25813	7.1919	7.14769	7.19852	7.41779	7.03265	7.16142	7.22216	7.01567	6.81986	6.94645	6.65272	7.08632	7.23016	7.19197	6.8616	7.06527	7.17289	7.30557	7.05782	7.25235	7.17945	7.13737	6.9599	7.18702	7.49606	7.03253	6.83898	7.24903	6.87306	7.27399	7.12206	7.31871	7.20594	7.19876	6.90021	6.9994	7.10618	7.31397	7.3065	6.65427	7.22494	7.22494	7.11302	7.19467	7.038	7.13896
BPGM	10.8422	10.3406	10.8936	11.6299	10.8705	10.9715	11.975	10.5175	10.3848	10.5436	11.099	10.4755	10.6118	10.1158	10.5989	10.4903	11.2565	10.6042	11.1463	10.5639	10.8312	10.4219	10.5075	11.2372	10.3411	11.2883	10.6431	10.134	9.69214	10.1096	11.6059	11.3017	11.1178	10.5943	10.6539	10.7178	11.0416	11.0077	11.2198	10.7486	10.7701	10.6715	9.15812	10.7027	10.7009	10.8367	11.0491	10.9572	11.0448
BPHL	7.67314	6.93941	7.18513	7.40237	7.21659	7.5708	7.56016	7.22714	7.17095	7.53783	7.12708	6.75441	7.10974	6.69526	7.05629	7.52361	7.18766	6.69903	7.055	7.03431	7.45584	6.95986	7.85367	7.30752	6.86921	7.42716	7.03764	7.67191	7.16203	7.03296	7.37919	7.18781	7.35657	7.00641	7.14267	7.05331	6.97299	6.82317	6.8595	7.02038	7.30761	7.35419	6.93758	7.36146	7.34604	7.20314	6.99035	7.26041	7.1629
BPI	5.56017	5.46042	5.5858	5.56243	5.54934	5.43297	5.27543	5.49068	5.53898	5.28412	5.1923	5.27168	5.12737	5.28244	5.58731	5.45518	5.28623	5.21133	4.88382	5.57998	5.19624	5.35523	5.51584	5.6434	5.52947	5.56714	5.57023	5.78868	5.53357	5.35896	5.16933	5.40497	5.522	5.43101	5.38931	5.11571	5.55495	5.4191	5.46281	5.56026	5.76516	5.68243	5.34931	5.66675	5.74723	5.55484	5.6927	5.83371	4.9777
BPTF	7.98503	7.85008	8.06739	7.97594	7.98452	8.26742	7.92158	7.74283	7.67795	7.8586	7.60744	7.34345	7.60415	7.35127	7.52131	7.90269	7.83081	7.48447	7.62942	7.59628	7.79108	7.62872	8.21053	8.28486	7.48638	8.04951	7.48828	7.8675	7.55591	7.44365	8.26042	8.065	8.11564	7.42152	7.77363	7.87871	7.49026	7.41846	7.50609	7.56407	7.77967	7.79473	7.30249	7.80189	7.77998	7.89009	7.7969	7.65526	8.27488
BRAF	8.14348	8.63663	8.89802	8.4303	8.2692	8.67491	8.2229	8.0244	7.92948	8.21962	7.73487	7.87277	7.96644	7.97402	7.82541	7.9998	8.38076	7.96467	8.3627	7.79151	7.77225	8.28437	8.01557	8.56212	7.83198	8.14477	8.2071	8.37713	7.91365	7.96307	8.741	8.33319	8.73611	8.2874	8.70129	8.84053	8.50213	8.23066	8.05614	8.11048	7.9353	7.85008	7.4396	8.09461	8.06992	8.07173	7.83513	7.8268	7.86183
BRAP	7.61661	7.54461	7.82293	7.59611	7.98418	7.87735	7.58953	7.46907	7.71809	7.7388	7.33391	7.29543	7.5258	7.475	7.55911	7.75339	7.92613	7.49243	7.58366	7.43071	7.65446	7.44492	7.85438	7.87287	7.35721	7.71402	7.35381	7.73301	7.40617	7.47607	7.90489	7.87693	7.43857	7.3429	7.63419	7.73766	7.61916	7.65673	7.60693	7.78117	7.50716	7.40611	6.96283	7.53358	7.57376	7.48448	7.79817	7.6238	7.82246
BRD1	7.88389	8.16819	8.23479	8.41144	7.97779	8.54968	8.28432	8.01876	7.72149	7.96581	7.81896	7.49239	8.09156	7.45673	7.78334	8.05669	8.092	7.52923	7.81629	7.707	7.88096	7.8741	8.35259	8.51223	7.69094	8.10987	7.78592	8.08806	7.81682	7.69121	8.41992	8.29622	8.39822	7.48246	7.9542	8.08101	7.89034	7.89576	7.99381	7.86188	8.00097	8.08765	7.0174	7.98278	8.01222	8.13323	8.16121	7.92562	8.2632
BRD2	10.1238	10.4256	10.3059	10.5554	10.5573	10.5332	10.3419	10.0583	9.72813	9.95932	9.62955	9.44865	9.87419	10.075	9.81605	10.0741	10.2457	9.66175	9.90898	9.9244	10.0575	9.84636	10.6437	10.574	9.88589	10.3743	9.7476	10.0624	9.87086	9.69978	10.4903	10.4927	10.2554	10.105	10.1603	10.1212	10.2651	10.1548	10.2368	10.3976	10.3276	10.2797	9.17627	10.1714	10.2662	10.2321	10.4104	10.2874	10.068
BRD4	8.14047	8.08391	7.93969	7.9745	7.90598	8.33806	8.11579	7.81342	7.7659	8.05612	7.59595	7.67896	7.80052	7.6446	7.78658	7.99902	8.14573	7.63092	7.81178	7.59987	7.93899	7.78523	8.26889	8.19455	7.78791	7.99946	7.74126	8.19114	7.82242	7.77999	8.10626	8.13262	7.84983	7.45173	7.74837	7.7732	7.91857	7.7642	7.86557	7.8846	8.04242	7.90361	7.31811	8.07559	8.07034	8.09413	8.05316	7.94425	8.12543
BRD7	9.25947	9.14324	9.13156	9.15142	9.1333	9.27233	9.18696	8.91094	8.77038	9.14442	8.47646	8.23823	8.734	8.5355	8.78208	9.0696	9.123	8.61357	8.92299	8.83692	9.11142	8.82854	9.10633	9.29475	8.6128	9.03816	8.72101	9.14048	8.66123	8.67633	9.38018	9.19721	9.01392	8.7665	8.94398	9.02886	8.99601	8.86892	8.86562	9.04139	8.88139	8.75668	8.21101	8.94763	8.92498	9.02199	9.19049	9.16795	9.148
BRD8	8.32987	7.99044	8.24459	8.33658	7.97165	8.32522	8.27849	7.93467	7.85634	8.18323	7.80567	7.52567	7.87867	7.3473	7.81682	8.16464	8.24085	7.66458	7.99665	7.58474	8.07431	7.92139	8.4774	8.45612	7.56378	8.21665	7.67034	8.01353	7.80456	7.69344	8.37161	8.1025	8.32898	7.80249	8.08416	8.13228	7.92995	8.02005	7.70726	7.95038	8.00248	7.88234	7.27218	8.01703	7.89571	8.16533	8.12207	8.13567	8.2537
BRD9	8.25852	8.40489	8.28342	8.61302	8.35542	8.48896	8.5753	8.11391	7.90496	8.27743	8.16262	7.58168	8.13153	8.34489	7.64526	8.28491	8.33316	7.64556	8.06439	7.94614	8.29853	8.20052	8.73047	8.45638	7.8263	8.40205	7.93605	8.47308	7.82949	7.91352	8.5677	8.47986	8.424	7.79666	8.15956	8.45049	8.47242	7.99865	8.01263	8.12308	8.4473	8.26285	7.47154	8.46588	8.27603	8.78346	8.295	8.25251	8.302
BRE	8.16996	7.80775	8.16774	8.06838	8.10176	8.29469	8.38523	7.87118	8.12314	8.31565	7.8624	7.59755	7.98311	7.52874	7.98066	8.32242	8.03693	7.77008	8.18632	8.03818	8.0024	7.66038	8.44633	8.20714	7.4551	8.2312	7.66696	8.53531	7.74603	7.67443	8.29549	8.24593	8.23382	7.70546	7.7627	7.7627	7.97926	7.5899	7.65853	7.64379	8.28021	8.20752	7.85769	8.18443	8.28174	8.16594	8.12276	7.98618	8.12152
BRPF1	7.30603	7.36047	7.36347	7.60814	7.38596	7.67306	7.54635	7.34925	7.24978	7.39722	7.25542	6.87688	7.26517	7.02025	7.01031	7.41747	7.51941	7.02285	7.15091	7.33073	7.47046	7.25847	7.62045	7.53535	7.00541	7.29303	7.11082	7.50065	6.99853	7.19098	7.48003	7.41531	7.25671	7.03898	7.21919	7.15135	7.23538	7.12151	7.25392	7.41437	7.46152	7.33136	6.80138	7.37986	7.39768	7.32898	7.4259	7.2801	7.39985
BRWD1	8.61135	9.28754	9.39247	9.01093	8.85118	9.19757	8.96023	8.68188	8.67643	8.91871	8.5131	8.16902	8.62214	8.43807	8.35544	8.9601	8.88727	8.41982	8.56733	8.36939	8.65548	8.70238	9.22539	9.54747	8.55878	9.11498	8.54769	8.7889	8.43127	8.40556	9.09438	9.20974	9.12399	8.87874	9.18146	9.37906	8.48292	8.83693	8.4992	8.79807	8.65086	8.52429	7.7681	8.67435	8.68486	8.84788	8.86655	8.70093	9.0483
BSCL2	8.68985	8.22103	8.58938	8.55633	8.45113	8.52413	8.83137	8.24989	8.26094	8.6845	8.08148	7.48629	8.176	8.47351	8.07384	8.46935	8.47982	8.07031	8.84258	8.39014	8.40935	8.12891	8.682	8.36878	7.8996	8.14759	8.01858	9.16323	7.98278	8.61515	8.28234	8.3436	7.77449	7.93323	8.34977	8.19658	8.195	7.7496	8.37154	8.575	8.55701	8.20603	7.86188	8.35913	8.26958	8.25221	8.3337	8.47451	8.25662
BSDC1	9.46157	9.85927	9.7258	9.87379	9.80507	9.93431	9.77881	9.53473	9.12429	9.49102	9.19694	8.58691	9.17124	9.33988	9.2763	9.63059	9.43319	9.18658	9.37316	9.0728	9.20215	9.33972	9.92214	10.0651	9.32241	9.72608	9.22844	9.56614	9.65675	9.06737	9.99406	9.80307	10.0403	9.1802	9.58219	9.49109	9.42233	9.39701	9.55732	9.55774	9.68268	9.50309	8.52475	9.70427	9.67458	9.60746	9.60917	9.5437	9.73566
BSG	10.6189	10.5222	10.7157	11.2294	10.4437	11.0048	10.6474	10.8251	10.7946	10.572	10.4856	10.0777	10.408	10.2712	10.6592	10.7131	10.8692	10.5106	10.5536	10.6727	10.5265	10.6724	10.8043	10.7409	10.3352	10.5027	10.8206	11.1414	10.0626	10.5405	10.7066	10.6175	10.631	10.3645	10.9509	11.0065	10.7688	10.3082	10.6611	10.6233	10.5739	10.39	9.81506	10.6087	10.6407	10.6708	10.598	10.3396	10.6576
BST1	6.99613	6.83736	6.90639	7.16955	7.02042	7.09209	7.20379	6.92117	6.97409	7.34447	7.05022	6.62252	6.75934	6.6037	6.92675	7.17515	6.85722	6.61254	6.92858	6.88726	7.18728	6.72653	7.51529	6.90672	6.89294	7.15536	7.00858	7.58774	6.70788	6.54798	6.91102	6.78998	7.0148	6.58824	6.64677	6.65553	6.77607	6.37469	6.61807	6.80237	7.1212	7.12411	6.72494	7.19351	7.0424	7.11338	6.73468	6.77854	7.16067
BST2	9.49737	9.36202	9.54987	9.77321	9.81766	9.66127	10.0321	9.6657	9.01125	8.90281	9.19931	8.70634	9.07976	9.0276	8.94322	9.08389	8.76817	8.8095	9.15277	9.0538	9.14356	9.75814	9.68268	9.63087	9.12417	9.58775	9.0454	9.55997	8.99877	9.01843	9.6379	9.94872	10.0194	9.22581	9.03353	8.9451	9.18644	9.37247	8.53951	8.89333	9.85196	9.94552	9.21155	9.7656	9.82363	9.71287	9.49247	9.48483	9.53592
BTAF1	8.47789	8.81792	8.98725	9.07222	8.4635	8.7376	8.67307	8.41192	8.0445	8.33825	8.48485	7.79805	8.17706	7.91507	7.89105	8.48227	8.43409	7.96859	8.24326	8.15949	8.6604	8.24861	8.87383	8.94567	7.95342	8.691	7.99201	8.83957	8.0869	8.25316	8.76811	8.78053	8.64853	8.53862	8.88173	8.99154	8.44149	8.19841	8.2601	8.47106	8.16438	8.44534	7.69926	8.28185	8.13464	8.21483	8.39275	8.26972	8.77743
BTBD1	8.2529	7.84723	8.19893	8.34363	8.12681	8.47394	8.4923	8.0482	8.19922	8.30362	8.03264	7.6708	8.0556	7.61533	7.9671	8.25998	8.18006	7.82633	8.20299	8.0061	8.28542	8.04994	8.62708	8.2011	7.69757	8.0974	7.87205	8.61561	7.95196	7.63224	8.27223	8.03084	8.36426	7.73575	7.73872	8.06816	8.03398	7.77853	7.72902	7.79357	7.96792	8.06538	7.66751	8.00384	7.95186	8.23969	8.00776	8.03318	8.39233
BTBD2	9.68484	9.24537	9.4694	9.70658	9.53316	9.88531	9.84153	9.34168	9.51042	9.81073	9.48442	8.58516	9.32011	9.22597	9.41761	9.69086	9.87612	9.1107	9.42987	9.4844	9.81791	9.60034	9.79919	9.37472	8.95134	9.18867	9.45448	10.0309	9.30309	9.03991	9.40617	9.31148	9.3866	8.81714	8.90157	9.05183	9.32582	8.98796	9.28729	9.23933	9.68406	9.47585	8.92716	9.75486	9.781	9.91293	9.53305	9.45559	9.74435
BTBD3	8.98241	8.66735	9.10199	9.16069	8.9553	9.36861	9.26614	9.0935	8.84585	9.09174	9.34707	8.62332	8.92403	8.27476	8.59433	9.03983	8.98855	8.98272	8.85696	9.24855	9.17511	8.74822	8.98676	8.91025	8.55539	8.79716	8.78901	9.79018	8.55823	8.44745	9.17355	8.80416	9.15306	8.48824	8.68055	8.68919	8.65825	8.59249	8.38921	8.60701	9.02914	9.26222	8.50328	9.10718	9.0638	9.1089	8.90606	8.69907	9.20476
BTBD7	7.80677	7.88304	8.0266	8.024	7.87345	8.097	7.83767	7.62911	7.56325	7.70796	7.48657	7.30257	7.56707	7.51302	7.4886	7.70383	7.95917	7.43232	7.78555	7.62418	7.77767	7.43334	8.12959	8.09929	7.46259	7.89831	7.38415	7.79287	7.61511	7.56423	8.05759	7.81615	7.65682	7.36121	7.73787	7.83441	7.50884	7.67481	7.64378	7.76668	7.65095	7.60275	7.01745	7.71856	7.69219	7.78429	7.85353	7.82401	8.09554
BTD	7.90842	7.52486	8.0627	7.92671	7.72429	8.03985	8.10755	7.55826	8.0104	8.06204	7.62589	7.42319	8.03494	7.28855	7.79482	7.85267	8.09877	7.46805	8.00513	7.94549	7.65967	7.65844	7.78066	7.64498	7.5602	7.84268	7.6146	8.4961	7.58944	8.12956	7.94344	8.1061	7.60359	7.8256	8.41287	8.52253	8.10345	7.88002	8.05423	8.25563	7.51859	7.65204	7.28269	7.23241	7.40609	7.3975	7.90952	7.7569	7.84011
BTG1	11.0373	11.2182	11.3492	11.6388	11.111	11.5621	11.4438	11.0153	10.929	11.0142	11.1178	10.7856	11.1312	10.3029	10.5595	10.9449	11.3252	11.0683	11.2043	10.8644	11.0553	10.5284	11.4111	11.3163	10.5395	11.2197	10.7112	11.0724	10.6981	10.4833	11.7275	11.0903	11.5219	10.5836	10.98	11.2045	10.9067	10.5757	10.7829	10.9336	10.8951	11.1301	10.0307	10.9981	10.8807	10.9857	10.7468	10.6634	11.5657
BTG2	9.49779	9.08209	9.28732	9.65577	9.31873	9.67774	10.2991	9.4879	9.38333	9.51109	9.4349	9.32917	9.78629	8.64875	9.58182	9.6308	10.2036	9.81882	10.0224	10.0239	9.94086	9.02239	9.30767	9.32159	9.12284	9.21272	9.46576	9.37344	8.66244	8.41712	9.79939	9.12821	9.10624	8.41757	8.50716	8.5895	9.87658	8.89308	9.13423	8.70787	9.67968	9.75581	9.0235	9.73507	9.66761	9.7626	9.36558	9.33735	9.78329
BTN2A1	7.47684	7.6146	7.65468	8.05614	7.48892	7.90508	7.68244	7.50386	7.2705	7.49732	7.36537	7.00229	7.50043	6.6864	7.26799	7.40586	7.6348	7.13588	7.38574	7.1032	7.42871	7.4818	7.90871	7.72432	7.05271	7.78131	6.96308	7.41366	7.05255	6.86735	7.83117	7.73093	7.78046	7.0941	7.23199	7.71821	7.2594	7.23485	7.16057	7.43887	7.22152	7.25735	6.86613	7.30788	7.29684	7.70053	7.49913	7.32937	7.8222
BTN3A1	6.93216	6.687	6.9118	7.12836	6.74879	7.38202	7.13649	6.89009	6.64092	6.82419	6.73888	6.56819	6.64702	6.54753	6.80677	6.74365	6.69231	6.47452	6.6217	6.86517	6.93061	6.85202	7.56315	6.84696	6.59002	6.96732	6.52784	7.32327	6.75449	6.5212	6.81929	6.78669	6.8698	6.5448	6.64894	6.45052	6.62371	6.6162	6.35537	6.74202	6.97674	7.00696	6.84686	6.96815	6.96975	7.01614	6.88667	6.68311	7.42909
BTN3A2	7.10578	6.50595	7.17977	7.45012	7.02123	7.49377	7.19065	6.90493	6.65312	6.81951	7.0655	6.46518	6.62967	6.39372	7.11687	7.09108	6.81351	6.51968	6.54817	6.96093	7.18937	6.60857	7.95788	6.81065	6.72354	7.2138	6.66994	7.65188	6.5679	6.23494	6.99399	7.07998	7.06828	6.50213	6.30788	6.50849	6.63489	6.51287	6.21995	6.56108	7.19488	7.21118	6.80966	7.19632	7.2129	7.38681	7.04591	6.66943	7.7281
BTRC	8.13896	7.8743	7.96816	7.94159	7.85003	8.29299	8.19667	7.81232	7.89226	7.97269	7.72293	7.54552	7.80329	7.66515	7.79283	7.86539	8.11084	7.69195	7.90471	7.74763	7.89791	7.83197	8.19253	8.03419	7.63911	7.97548	7.61819	8.14853	7.62143	7.63654	8.18728	7.81313	8.01738	7.49284	7.94443	7.89802	7.73008	7.68813	7.77202	7.7452	7.87358	7.89732	7.36229	7.9951	7.97144	7.89844	7.84262	7.68326	8.00258
BUB3	8.9453	8.65147	8.94563	8.99114	8.79332	9.09574	8.98829	8.71048	8.56088	8.93157	8.5538	8.15133	8.59056	8.32236	8.57958	8.9429	8.7926	8.47578	8.59314	8.54607	8.80823	8.53068	9.15978	9.02754	8.37096	8.83615	8.44778	8.87092	8.54306	8.41295	9.17729	8.88279	9.03056	8.47462	8.66313	8.81728	8.67785	8.57328	8.57253	8.77332	8.40642	8.53571	8.13119	8.44539	8.42979	8.54935	8.72863	8.56634	9.09605
BUD31	9.3373	8.78252	8.97388	9.19652	9.14066	9.23701	9.32448	8.88353	9.00463	9.38925	8.75229	8.34741	8.81122	8.4265	8.86689	9.13319	8.96223	8.66944	8.85027	8.79261	8.97222	8.6472	9.46516	9.30987	8.44048	9.2501	8.68386	9.28353	8.48015	8.6225	9.45457	9.1005	9.28353	8.69921	8.87129	9.02493	8.9519	8.55377	9.00541	8.89371	8.66059	8.89033	8.17697	8.65774	8.70494	8.71371	8.95731	8.74545	9.1592
BYSL	7.7047	7.49605	7.47104	7.84567	7.69929	7.67072	7.91307	7.46639	7.38034	7.93212	7.42172	6.9944	7.4659	7.3014	7.30851	7.69444	7.44158	7.04911	7.33526	7.29266	7.54478	7.53051	7.8901	7.78877	7.14605	7.80407	7.39725	7.7025	7.58718	7.32023	8.0117	7.59868	7.93358	7.06562	7.64846	7.52205	7.70699	7.38421	7.46518	7.45929	7.54881	7.45717	6.9812	7.59539	7.57317	7.40086	7.58687	7.51238	7.58284
BZW1	8.92817	8.90538	9.08353	9.27379	9.04666	9.38074	9.08662	8.67059	8.89822	8.98217	8.51089	8.28749	8.69745	8.67311	8.58691	9.08267	8.61877	8.49561	8.902	8.63258	8.6735	8.67599	9.47567	9.21737	8.68464	9.16205	8.62816	9.43765	8.98032	8.87721	9.32972	9.12444	8.83964	8.84367	9.28809	9.35762	8.7935	8.81749	9.17772	9.23962	8.64354	8.73467	8.05575	8.69603	8.65763	8.71298	8.79417	8.63658	9.08348
BZW2	12.3209	12.4235	12.4333	12.3614	12.4515	12.3747	12.3097	11.6242	11.5877	11.8444	11.2636	10.857	11.602	10.9471	11.5057	11.875	11.6127	11.4257	11.9863	11.6457	11.677	11.7652	12.1464	12.6578	11.745	12.4842	11.6507	11.8433	11.3263	11.941	12.5718	12.4762	11.9115	11.9506	12.286	12.4211	12.2076	12.0737	12.4526	12.2273	11.7565	11.6035	10.6028	11.8058	11.6764	11.9269	12.0583	12.0381	12.1063
C1GALT1	9.14685	9.43827	9.36864	9.14156	9.06296	9.21601	9.03173	8.8797	8.49493	9.06549	8.17809	7.92952	8.73138	8.5909	8.81691	8.94425	9.31859	8.38987	9.0592	8.46564	9.05848	8.61247	8.91179	9.21991	8.52106	9.04473	8.37755	9.23337	8.80314	8.72521	9.18724	9.41918	8.9324	9.04607	9.07895	9.40909	8.8379	8.85417	8.91306	8.77347	8.41969	8.45073	7.70674	8.50409	8.50707	8.76442	8.80145	8.60647	9.0563
C1QA	9.09414	8.71476	8.78465	9.35093	8.7778	9.172	9.5778	9.0079	9.61461	9.73307	9.18695	8.44523	9.77915	8.27009	9.98192	9.8754	9.73239	8.79226	9.54014	9.30252	9.7107	9.0732	9.86642	8.82062	8.90008	9.42344	8.86327	9.95962	9.14471	8.64475	8.6609	8.8526	8.89218	8.93625	8.50405	8.50888	8.97574	7.85097	8.69415	9.03672	9.6547	9.81231	9.26894	9.61749	9.64984	9.62664	9.66095	8.93039	10.0032
C1QB	10.4902	10.0726	10.2812	11.0402	10.1822	10.777	10.9588	10.4735	10.9225	11.0091	10.6885	9.56347	11.3117	9.10635	11.4263	11.1738	11.2359	10.5002	11.0922	10.5989	10.8465	10.308	11.1729	10.2009	10.2698	10.8307	9.66069	11.5991	10.6781	10.2095	10.0574	10.0478	10.4089	10.4433	10.0986	10.0432	10.6721	9.13156	10.3166	10.3271	10.9723	11.2825	10.4991	11.0504	10.932	10.917	11.051	10.2351	11.3709
C1QBP	9.69726	9.02311	9.65493	9.67806	9.61559	9.78605	9.74888	9.30815	9.35242	9.72947	9.27424	8.75236	9.37663	8.41904	9.1775	9.5658	9.27359	8.93604	9.15965	9.34258	9.56935	9.40741	9.81865	9.56291	9.02368	9.48755	9.27521	9.67143	9.28068	8.73112	9.89138	9.34691	9.71045	8.85987	9.3257	9.59305	9.64521	8.86536	8.99756	9.09222	9.24047	9.49142	8.89183	9.33842	9.26952	9.38131	9.34392	9.24373	9.61262
C1QTNF1	8.01838	8.20778	8.28334	8.00395	8.36888	8.45523	8.52452	8.11565	7.98893	8.50798	8.38368	8.08958	8.80462	7.90051	8.26297	8.54465	8.87441	8.60468	8.65553	8.4448	8.24152	8.06434	7.92339	8.14264	7.88021	8.07299	8.28871	8.63961	7.627	7.96651	8.36681	8.38021	7.86993	7.97648	8.05741	8.04582	8.68142	8.06085	8.44371	8.22625	8.24327	7.98393	7.38752	8.32309	8.24691	8.1935	8.47851	8.47508	8.38295
C1R	8.13789	7.41287	7.67028	7.92579	7.54319	8.11578	8.31597	7.71999	8.12075	8.4163	8.26826	7.22543	7.78211	7.18771	8.17532	8.59776	7.99697	7.49229	7.98489	8.10027	8.10795	7.52934	8.58901	7.82408	7.35593	7.50818	7.98025	9.02797	8.46676	7.38715	7.13881	7.57059	8.12569	7.26646	7.18405	7.27807	7.46215	6.53236	7.14491	7.31643	8.55026	8.33567	8.04296	8.56597	8.5479	8.62074	8.40413	7.85379	8.28074
C1RL	6.19562	5.92837	6.09899	6.5888	5.92531	6.35927	6.59288	6.09924	6.25949	6.50782	6.33981	6.1439	6.34528	5.75036	6.54522	6.43517	6.45983	5.96354	6.24052	6.20085	6.11285	5.99244	6.86644	6.44935	5.71034	6.35382	5.92041	7.00799	6.48206	5.78052	5.92547	6.01443	6.32417	5.87731	5.91457	5.39908	6.23724	5.75718	6.08479	6.23614	6.85869	6.4391	6.28335	6.52099	6.27845	6.339	6.35727	6.07072	6.29507
C1S	7.95969	7.56339	7.71681	8.50594	7.17343	8.27448	8.40444	7.79774	8.0171	8.20143	8.3999	7.9046	7.88522	6.96613	8.54049	8.24865	7.93613	7.63643	7.95399	8.31663	7.92373	7.75557	8.86274	7.7398	7.52437	7.61478	8.02625	9.43101	8.56189	7.67389	7.18214	7.61557	8.10319	7.22323	7.53865	7.65775	7.48401	6.89524	7.23794	7.70748	8.4151	8.3423	7.84805	8.42774	8.3826	8.532	8.38489	8.02657	8.60438
C3	7.51659	7.43946	7.30182	8.00845	7.27995	8.48724	7.99254	7.39826	7.3083	7.12793	7.01322	6.71024	6.59577	6.34608	6.90527	6.73215	7.16046	7.20021	7.71381	8.21867	7.27416	6.33795	7.93212	6.55387	7.06302	6.55806	6.46532	9.56748	7.68683	7.31968	6.28071	6.70912	7.15844	6.28564	6.64891	6.46929	6.20035	6.1484	6.20176	6.98144	8.28458	8.74074	7.51026	8.25106	8.21482	8.19224	8.32502	7.63637	7.92576
C3AR1	7.82458	7.78767	7.87565	8.4632	7.69832	8.2129	8.43419	7.82119	8.37145	8.37585	7.83054	7.51024	8.25524	7.49943	8.3239	8.53714	8.38608	7.88859	8.22517	8.15721	8.51599	8.40506	8.50157	7.50721	7.74264	7.84633	8.1665	8.62544	7.79334	7.76291	7.28641	7.78697	7.69603	7.26965	7.27167	7.94758	8.13254	7.55936	7.84427	7.72373	7.9843	8.52909	8.26897	8.27848	8.24972	8.61992	8.43766	7.88738	8.44609
C4BPB	6.17824	5.97006	6.38408	6.36766	6.13114	6.28818	6.96003	6.19604	6.87414	6.81079	6.32727	6.14763	6.72202	5.99229	6.91696	7.08652	6.21138	6.21454	6.99939	6.80373	6.90339	6.14462	6.86757	5.87537	6.02315	6.30599	7.26035	6.45092	6.01276	6.15491	6.15783	6.19757	6.30599	6.35768	5.93812	5.81804	5.84654	5.55024	6.18435	5.97011	6.59882	6.67465	6.27742	6.64119	6.62032	6.56147	6.27166	6.38116	6.91755
C5AR1	6.40982	6.72065	6.53706	7.5085	6.56914	6.78984	6.91206	6.7665	6.58873	6.77066	6.47496	6.31632	6.4985	6.251	6.61726	6.77349	6.91277	6.35031	6.49824	6.68694	6.60983	6.35152	6.91958	6.33848	6.45321	6.41083	6.6791	7.28753	6.97233	7.02435	6.25494	6.14166	6.69473	6.0607	6.26856	6.16147	6.74498	5.99975	6.26856	6.8274	6.76227	6.51442	6.58658	6.78002	6.79248	7.00585	6.88608	6.77246	7.16377
C7	8.93876	9.40072	9.07918	9.62107	8.81143	9.55126	9.73709	9.35247	9.24719	9.21486	10.1174	10.5496	10.5031	8.65485	10.9384	9.35611	10.2598	10.2332	10.7037	9.75538	9.68085	8.50623	10.309	9.26537	9.07419	10.2773	8.61259	9.57221	8.93244	8.95516	9.47272	8.93668	9.28956	9.14212	8.24213	8.23642	9.80259	8.28958	9.68929	9.92381	9.79968	9.33604	9.7164	9.82337	9.83108	9.71173	10.3391	9.67872	10.5645
CA2	8.17876	7.74842	8.12583	8.71332	7.35762	8.27446	8.4411	7.40751	7.64073	7.88071	7.82651	6.55974	7.83432	6.64343	7.21975	8.07358	7.22189	7.67106	7.7065	6.66006	7.62826	6.92576	9.59434	7.81147	6.92409	8.77299	7.23741	7.99915	7.93729	7.96613	7.91639	8.00574	7.4527	7.21201	8.07786	8.11395	7.01547	6.07852	7.31722	7.40537	7.59608	7.31308	6.85315	7.66053	7.70963	7.72615	7.79502	7.73313	8.2766
CA8	7.26291	6.56181	6.88396	7.46956	6.80599	6.96497	7.45767	7.12358	7.15549	7.13267	7.0899	6.62318	7.29198	6.41591	7.01844	7.04724	7.75442	7.05185	7.19084	7.01246	6.80507	6.97823	7.08826	6.91523	6.43536	6.66295	6.86536	7.48299	6.83853	6.71029	6.75867	6.25251	7.10092	7.00587	6.26378	6.30741	7.48411	6.46749	6.87935	6.9152	6.57022	6.96634	6.94615	6.62372	6.56897	6.61659	7.08458	6.13864	7.15999
CAB39L	7.178	6.53489	6.85626	6.81459	7.24267	7.27968	7.34297	6.74636	6.68956	6.99735	6.37355	6.20191	6.52672	6.27288	6.53692	6.97905	6.58872	6.26512	6.54345	6.96968	6.54257	6.51269	7.3369	6.93756	6.21477	6.72064	6.46791	8.20239	6.77765	6.48458	7.07579	6.89223	7.00305	6.36312	6.62159	6.4505	6.72545	6.54579	6.19181	6.57582	7.09278	7.03537	6.79579	7.04003	7.01755	6.82074	6.97426	6.8312	6.50714
CACNA1C	6.46978	6.57714	6.54342	6.86021	6.54936	6.85715	6.71675	6.77839	6.39187	6.61189	6.45413	6.30573	6.22754	6.29151	6.22058	6.44889	6.64324	6.10076	6.41686	6.35053	6.52948	6.5239	6.94774	6.66746	6.33976	6.66834	6.3573	6.86303	6.38293	6.17375	6.71218	6.4214	6.89688	6.32633	6.28053	6.1691	6.65072	6.51845	6.28491	6.39731	6.72346	6.53303	6.14943	6.79642	6.78496	6.66558	6.76354	6.68769	6.62449
CACNB3	7.05528	7.18766	7.15337	7.43064	7.08408	7.38566	7.11154	6.97613	6.9716	7.14266	7.41701	6.79781	6.86678	6.68851	6.94477	7.17232	7.28869	6.70299	7.26005	7.04278	7.33126	7.19977	7.25601	7.14357	6.62458	7.05978	7.05161	7.34973	6.74838	6.86527	7.15026	6.96188	7.38574	6.72967	6.73306	6.79208	7.0995	6.88845	7.04811	6.97044	7.25016	7.27504	6.6502	7.29742	7.17119	7.15411	7.37512	7.12345	7.06691
CACNG1	5.87469	5.62092	5.80535	5.9779	5.96231	5.88439	5.92555	5.82401	5.78488	5.90286	5.61005	5.43955	5.69655	5.57645	5.73022	5.78597	5.70738	5.61396	5.44353	5.97218	5.67105	5.67147	6.08273	5.79538	5.74046	5.74415	6.02781	6.07017	5.94936	5.69014	5.69014	6.00486	5.43912	5.87327	5.9958	5.46511	5.93293	5.77603	5.80957	5.88855	5.95721	6.01827	5.64399	5.76327	5.88437	5.56227	6.02481	5.94309	5.6494
CAD	7.90533	7.43652	7.88649	7.96309	7.3539	7.72328	7.58838	7.37789	7.22411	7.50833	7.15197	6.66089	7.07933	7.05376	6.80968	7.40342	7.5955	6.78911	7.23069	7.12231	7.99039	7.67452	8.0488	7.54142	7.02958	7.40623	7.32473	7.96366	7.00274	6.90986	7.4103	7.32988	7.44147	6.99855	7.20841	7.23477	7.37966	7.05233	7.19182	7.26764	7.25071	7.06694	6.88259	7.26613	7.26389	7.26568	7.31265	7.26074	7.35968
CALCOCO1	8.88102	9.14741	8.96225	8.99397	8.49117	9.03018	8.88692	8.5377	8.50285	8.7405	8.52974	8.52235	8.98787	8.52662	8.54796	8.91421	9.32294	8.86458	9.01944	8.77989	8.82349	8.67715	8.97772	8.90012	8.48692	8.65299	8.53127	9.09325	8.54149	8.58941	8.71668	8.56942	8.74857	8.54059	8.84452	9.01403	8.66346	8.63023	8.49284	8.74291	8.97845	8.57581	8.13025	9.04327	9.01113	9.13048	8.8917	8.65812	9.01611
CALD1	9.43436	9.37177	9.72951	10.0294	9.35839	9.37384	9.33246	9.45561	9.23539	9.55958	9.69573	8.9698	9.5021	8.73595	9.00442	9.42993	9.68489	9.17284	9.32312	9.24471	9.43248	9.21936	9.92131	9.49571	9.04249	9.56325	9.02719	9.91366	9.06	8.9579	9.46973	9.128	9.73336	9.02169	8.92745	9.17573	9.21912	8.82304	9.10809	9.31171	9.26317	9.61415	9.26026	9.25365	9.21661	9.49393	9.4178	9.34591	9.95906
CALM1	10.6661	11.381	11.3103	11.0373	11.0222	10.873	10.9522	10.6329	10.1525	10.4573	10.259	9.39077	10.1778	9.79022	10.1057	10.7762	10.5336	10.0627	10.2867	10.2415	10.446	10.7079	10.5395	11.2963	10.3189	10.6783	9.79538	10.6884	10.3246	10.8016	11.343	11.3629	10.9271	11.113	11.6994	11.8545	10.6375	10.7411	10.6342	11.177	10.1742	10.1671	9.48565	10.2859	10.3026	10.2631	10.5045	10.2476	10.4372
CALR	11.5188	11.5738	11.5825	11.8107	11.6933	11.8799	11.9244	11.4567	11.5896	11.569	11.2673	10.5811	11.2308	10.976	11.2145	11.6881	11.3574	11.086	11.4551	11.2038	11.297	11.4106	11.9598	11.9196	11.3077	11.8116	11.2585	11.6304	11.3185	11.1248	11.8339	11.5723	12.1571	11.1336	11.8637	11.9981	11.638	11.3269	11.5967	11.5583	11.2999	11.3835	10.6251	11.3436	11.1409	11.5841	11.2442	11.2555	11.6101
CALU	10.7404	11.1428	11.043	11.3632	10.9119	11.0337	11.0913	10.633	10.5924	10.6866	10.5751	10.0906	10.4758	9.5297	10.4003	10.8914	11.027	10.7014	11.2409	10.6932	10.8121	10.4726	10.9035	10.5963	10.355	10.6912	10.2774	11.2934	11.1111	10.6387	10.7617	10.7356	10.386	10.5391	11.1349	11.2921	10.4532	10.4302	10.6619	10.5558	10.7752	10.6275	9.93754	10.9147	10.9608	10.9188	10.382	10.4821	10.8376
CAMK2G	9.93899	9.74834	9.89187	9.88047	9.88953	10.1437	10.0629	9.5603	9.5013	9.93965	9.15574	8.95183	9.54541	9.05266	9.42459	9.69707	10.0018	9.6758	9.91841	9.70076	9.98587	9.38574	9.79013	9.96112	9.52005	9.73744	9.65667	9.35189	9.53939	9.39421	9.96046	9.71277	9.45357	9.40404	9.69145	9.9267	9.4275	9.38932	9.52392	9.68312	9.7104	9.58115	8.82477	9.78174	9.76743	9.9162	9.81301	9.61012	9.92927
CAMK2N1	8.29642	8.64742	8.349	8.81828	8.33294	8.70922	8.48255	8.65027	7.84716	9.11186	8.81301	8.05816	8.17101	7.39251	8.0234	8.98639	8.41533	8.22243	8.49604	8.27476	8.59211	8.52234	9.14453	8.27484	8.25597	7.96447	8.0113	8.86197	8.92746	9.13166	8.28663	7.53413	8.41388	8.08705	7.63106	7.75499	8.07773	7.7829	7.71754	8.81344	8.67719	8.55599	7.77133	8.8174	8.80209	8.81679	8.25272	8.6718	8.66328
CAMLG	8.43303	8.38001	8.53472	8.76291	8.30846	8.7019	8.60974	8.42101	8.25385	8.51769	8.06119	7.90661	8.05565	7.83721	8.08864	8.45986	8.44603	8.27949	8.07287	8.49919	8.49763	8.15068	8.65679	8.3542	7.94406	8.39131	8.31773	9.02342	8.2315	8.00669	8.36081	7.96218	8.43587	8.176	8.26008	7.74769	8.63415	8.31371	8.62339	8.36555	8.46081	8.39934	8.03339	8.26857	8.21303	8.30897	8.75636	8.63188	8.14815
CAMSAP1	7.5403	7.51059	7.43133	7.50014	7.43103	7.68698	7.56278	7.38972	7.43265	7.57569	7.21879	7.00897	7.16122	7.1287	7.13574	7.58283	7.4917	7.2217	7.27143	7.39281	7.64392	7.35679	7.62483	7.28046	7.15947	7.32386	7.19372	7.94178	7.51762	7.18945	7.30485	7.00347	7.42025	7.10006	7.40911	7.34541	7.19105	7.05573	6.96453	7.18759	7.47727	7.26623	6.99472	7.55196	7.43366	7.55861	7.40525	7.2765	7.4567
CANT1	9.62531	9.31982	9.5029	9.50349	9.48696	9.92233	9.59952	9.24406	9.11929	9.42091	8.87687	8.77572	9.12636	8.49386	9.35645	9.42885	9.61438	9.32219	9.35874	9.36063	9.34331	9.22998	9.29965	9.59162	9.08538	9.11638	9.26165	9.55762	8.85478	9.21615	9.60387	9.90053	8.70825	9.0847	9.31035	9.35472	9.55131	9.39931	9.56947	9.64121	9.17163	9.04882	8.26154	9.16792	9.20669	9.18959	9.65335	9.44221	9.46758
CAP2	9.9168	9.73927	9.99547	9.80022	10.3315	10.0572	9.81232	9.57258	9.41692	9.6158	8.82293	8.88147	9.48724	8.98454	9.13901	9.44046	10.0235	9.53434	9.78627	9.72482	9.77496	9.08001	9.41013	10.1671	9.37151	9.80954	9.43329	8.95606	8.92491	8.86578	10.2171	9.88098	9.67924	9.1943	9.75534	10.0689	9.51094	9.69735	9.81927	9.24817	9.54341	9.67073	8.35352	9.60538	9.56172	9.79171	9.92976	9.75605	10.2312
CAPG	7.59771	7.34277	7.46112	8.95194	7.84056	7.7246	7.42326	7.14318	7.47128	7.85718	7.21699	7.02727	7.1729	7.21528	7.74575	7.62909	7.21386	6.95682	8.27053	7.02128	7.53836	6.80383	8.66689	7.87829	7.02873	7.79095	6.95293	8.24876	8.24937	7.73069	7.55131	7.18879	7.6934	7.07613	7.53499	7.57618	6.90227	6.59509	7.50448	7.84946	7.936	7.59954	6.83838	7.95221	7.95458	7.9471	7.33014	7.79461	7.59153
CAPN1	9.76039	9.45986	9.49987	9.69175	9.43699	9.9802	9.83661	9.25529	9.54461	10.0232	8.93522	8.58674	9.54115	8.96296	9.17933	9.73021	9.64903	8.90377	9.31344	9.09768	9.54498	9.32298	10.0112	9.76949	8.75666	9.6682	9.34177	9.79366	9.48545	9.13512	9.76712	9.41957	9.69884	8.75075	9.21083	9.29543	9.56389	9.11627	9.38596	9.66945	9.3329	9.12349	8.44815	9.33484	9.32313	9.39334	9.53461	9.56536	9.78163
CAPN7	8.53428	8.28898	8.87591	8.83797	8.40875	8.71376	8.70066	8.19529	8.293	8.61217	8.33602	7.95705	8.45289	8.01363	8.25904	8.5394	8.58426	8.24227	8.32874	8.30422	8.34474	8.05132	8.66233	8.91035	8.2491	8.59811	8.08732	8.95468	8.04944	8.65784	8.72905	8.60499	8.42269	8.38779	8.72663	8.8838	8.26968	8.43449	8.67564	8.49503	8.22491	8.22152	7.70616	8.23834	8.17628	8.33473	8.58729	8.39142	8.56973
CAPNS1	10.1416	9.78682	9.88095	10.3146	9.78788	10.0244	10.2325	9.92394	9.9624	10.266	9.85456	9.25051	9.84837	9.21764	9.82565	10.224	10.2357	9.74812	9.98323	9.80736	10.1083	9.92083	10.4164	9.78628	9.42808	9.9641	9.50727	10.629	9.48934	9.63723	10.0057	9.89382	9.69955	9.36453	9.70544	9.61707	9.82185	9.27027	9.84639	10.0573	10.1261	9.90594	9.49628	10.1109	10.0335	9.98875	9.99719	10.029	10.0578
CAPZA1	8.71916	8.69868	9.1438	9.25886	8.86452	8.94607	8.8197	8.65881	8.69789	8.86816	8.45198	8.2394	8.6138	8.36674	8.8689	8.8848	8.83093	8.3289	8.71082	8.67537	8.89784	8.52956	9.22433	8.95191	8.21599	8.86994	8.58258	9.11352	8.41874	8.4549	9.09208	8.95725	8.93832	8.39657	8.80294	8.91439	9.02329	8.70547	8.90776	8.91492	8.51492	8.69861	7.99096	8.61222	8.55691	8.69537	8.95286	8.84635	8.84046
CAPZA2	9.73832	9.85104	9.79033	10.3821	9.79209	10.2419	10.2714	9.85166	9.68987	9.94847	9.58125	9.20341	9.30589	8.92497	9.54186	10.1469	10.0327	9.37116	9.73703	9.3602	10.043	9.51336	10.3976	10.1924	9.00446	10.1434	9.10109	9.50619	9.00912	8.82212	10.4175	10.2157	10.2521	9.35373	9.52315	10.2599	9.34059	9.34369	9.46785	9.56711	9.25754	9.58484	9.04005	9.30995	9.36452	9.9239	9.54988	9.40829	10.5434
CAPZB	9.66646	9.32142	9.28068	9.59875	9.23595	9.58652	9.73202	9.23851	9.5882	9.79797	9.26663	8.79692	9.33018	9.12415	9.55887	9.86477	9.57714	9.2287	9.38315	9.22921	9.68293	9.09134	9.9462	9.486	9.01799	9.52317	9.23891	9.61354	9.3403	9.01086	9.64582	9.58705	9.5267	8.81136	9.43898	9.30173	9.47187	9.13007	9.50322	9.45998	9.52271	9.40431	8.74782	9.49249	9.45432	9.38017	9.57211	9.41724	9.6865
CARD14	6.7593	6.39476	6.96858	6.72867	6.80616	7.22995	6.99675	6.70145	6.90452	7.03704	6.5469	6.41206	6.67898	6.23892	6.69218	6.73648	6.62641	6.46027	6.50089	6.6292	6.50962	6.92867	6.64841	7.4191	6.75178	7.22973	6.82678	6.37288	6.43199	6.40005	7.2352	6.92668	6.96351	6.62443	7.11778	7.17546	6.74655	6.76476	6.8269	6.67794	6.85453	6.832	5.89065	6.82815	6.80029	6.8912	7.05101	6.87012	6.95584
CARHSP1	11.3599	11.4176	11.5926	11.436	11.2386	11.5088	11.4323	11.2229	10.732	11.1799	10.6314	9.9102	10.7933	10.555	10.9597	11.2505	11.2737	11.0127	10.7195	10.9182	10.4978	11.0056	11.609	11.5535	11.0394	11.4337	10.7502	11.2898	10.8645	11.0949	11.6107	11.7457	10.8596	11.3156	11.471	11.3979	11.0557	10.9764	11.2824	11.109	11.1881	11.051	10.1155	11.2256	11.1763	11.1199	11.5953	11.0815	10.9914
CARS	7.75444	7.67387	7.60752	7.93689	7.5633	7.56334	7.74676	7.43192	7.31904	7.36083	7.28083	7.00803	7.42545	7.20556	7.32393	7.6647	7.58651	7.24656	7.76048	7.36629	7.53181	7.28683	7.95162	7.59759	7.00166	7.67114	7.05343	7.87706	7.15709	7.40139	7.76164	7.6049	7.41538	7.14122	7.40484	7.48624	7.43018	7.37121	7.39186	7.63555	7.35024	7.15411	6.75406	7.45572	7.50758	7.49227	7.40811	7.48389	7.60374
CASC3	9.05259	8.89945	9.04718	9.1415	9.03226	9.38662	9.13395	8.88919	8.61766	8.97454	8.47038	8.27119	8.7424	8.22844	8.66131	8.82698	8.92848	8.49987	8.60258	8.74738	8.751	8.71785	9.27648	9.18018	8.57952	9.0032	8.54459	9.03335	8.6077	8.68792	9.21505	9.25621	8.97743	8.50796	9.05317	9.05876	8.83833	8.63804	8.76659	8.99022	8.87258	8.75968	8.0837	8.87623	8.8738	8.87998	8.99455	8.7638	9.1033
CASD1	8.58187	8.18739	8.51325	8.3626	8.25404	8.65515	8.29718	8.35041	8.19475	8.37061	7.96009	7.83722	8.22153	7.80631	8.00037	8.25206	8.57113	8.17205	8.34821	8.0482	8.33237	7.97502	8.39961	8.48346	7.91101	8.33558	7.92886	8.11664	7.86185	7.75359	8.62717	8.67755	8.31242	7.91066	8.09899	8.32472	7.93731	8.29872	7.90425	8.34601	8.04204	8.25565	7.683	8.21849	8.16929	8.26424	8.2051	8.28341	8.63703
CASP10	6.44793	6.39988	6.44487	6.39252	6.36791	6.92205	6.43128	6.2434	6.4692	6.40551	6.10408	6.12419	6.23686	6.02692	6.28998	6.34526	6.18176	6.00638	6.14272	5.99572	6.34249	6.43675	6.81175	6.53458	6.26881	6.52814	6.17115	6.55092	6.23608	5.98351	6.51365	6.37387	6.7756	6.11133	6.25115	6.17101	6.34256	6.18606	5.88416	6.31503	6.52369	6.4916	6.22898	6.45051	6.47335	6.43684	6.39679	6.44459	6.72948
CASP2	8.54169	8.30496	8.57273	8.58242	8.55938	8.82362	8.70842	8.34604	8.3451	8.70453	8.1864	7.76935	8.37945	8.17186	8.14995	8.71767	8.60372	8.22664	8.17383	8.27233	8.52291	8.32585	8.83272	8.66592	8.00116	8.4759	8.20147	8.36829	8.15459	8.02312	8.69988	8.77901	8.59607	8.0847	8.60497	8.97363	8.14407	7.98299	8.0115	8.04667	8.38472	8.2197	7.77129	8.41957	8.46862	8.62261	8.29165	8.2125	8.6988
CASP3	8.54326	8.63275	8.77149	8.84826	8.66709	8.88457	8.92808	8.63477	8.50738	8.67455	8.28413	8.16835	8.36839	8.30448	8.28685	8.7302	8.68163	8.32815	8.55137	8.58125	8.77718	8.47393	8.71821	8.81392	8.32653	8.69108	8.56106	8.48503	8.31617	8.23738	8.90429	8.87861	8.7072	8.26961	8.39505	8.51915	8.46334	8.47409	8.46334	8.68919	8.47522	8.48106	7.99176	8.5664	8.52658	8.5564	8.60809	8.42374	8.70972
CASP8	7.06572	6.77667	7.1957	7.26337	7.02391	7.30606	7.32217	6.97605	6.97729	7.44431	6.90731	6.68821	7.02511	6.73775	6.94904	7.1362	7.20025	6.62468	7.07506	6.72967	7.13371	7.19802	7.22596	7.22154	6.69828	7.18431	6.72516	6.96723	6.76539	6.63603	7.48354	7.52674	7.3669	6.80889	6.88177	6.95763	7.12002	7.25272	6.98582	6.96534	7.19926	7.09791	6.45852	7.09965	7.16059	7.36278	7.04976	6.9294	7.44032
CASQ1	5.82155	6.74532	6.66934	7.50952	6.31173	6.47787	6.70025	6.16202	6.41524	7.13452	6.13899	5.6992	6.44155	6.58118	6.2276	6.7369	6.33972	6.97728	6.93351	6.4043	6.8741	6.75355	7.02314	5.95437	6.67189	6.11878	6.16573	8.20485	5.32602	6.92559	6.39478	6.27117	5.81633	6.12335	6.18288	6.13856	6.31828	6.86083	6.39571	7.13366	7.24273	6.75091	6.2907	7.36383	7.29119	7.07478	5.92445	6.62382	6.94398
CASQ2	5.81656	5.3845	5.55083	5.68032	5.57348	6.37002	6.25092	5.97025	5.69788	5.74032	5.5629	5.34735	5.54376	5.44277	5.63163	5.79935	5.93283	5.81157	5.21718	5.94897	5.77391	5.53132	6.18415	5.93734	5.91841	5.96989	5.91841	6.04675	5.83249	5.77543	5.16694	5.36631	5.53132	5.68122	5.51332	4.99808	6.19176	6.03287	5.60671	6.12524	6.07115	5.94301	5.68892	5.46031	5.63693	5.15422	5.93533	5.93533	5.75967
CAST	9.86467	9.77242	9.89382	10.1177	9.84749	9.96204	9.9139	9.76607	9.61475	9.83981	9.57099	9.24951	9.56935	9.20945	9.57787	9.9264	9.9423	9.46258	9.83908	9.59501	9.81894	9.42939	10.0519	9.93976	9.3323	9.88287	9.63952	9.68971	9.47617	9.21633	10.2614	9.87372	10.086	9.4779	9.48585	9.7235	9.53447	9.46947	9.59614	9.40126	9.71781	9.5444	8.90357	9.7573	9.72035	9.93562	9.76569	9.7156	9.99891
CAT	9.26627	8.60899	9.40096	9.4219	9.03356	9.47364	9.71671	9.16758	9.37517	9.50663	9.11772	8.59909	9.40353	8.32854	9.37813	9.72383	9.8828	9.08454	9.26018	9.30366	9.64223	9.08934	9.51743	9.23626	8.45955	9.08107	9.28292	9.29795	8.86076	8.2864	9.28713	9.07036	9.41328	8.89739	8.49263	8.61506	9.08323	9.02812	8.72559	8.86334	9.0901	8.52986	9.05269	9.20518	9.17742	9.21741	9.15416	9.02428	9.32699
CATSPER2	6.14433	6.49295	6.58699	6.54859	6.33403	6.24981	5.92831	6.26559	6.1233	6.13155	6.10646	6.41747	6.05549	6.49978	6.10732	6.06536	6.5951	6.01825	6.03173	6.32758	6.46374	6.44455	6.50791	6.71134	6.25061	6.49724	6.33308	6.47403	5.94434	5.72885	6.65084	6.32277	6.30392	6.20139	6.56946	6.49487	6.13805	6.16642	6.4207	6.06829	6.63592	6.13116	5.63206	6.59687	6.54956	6.61236	6.37026	6.3438	6.26496
CAV1	10.9113	10.2837	10.8515	10.7831	11.0497	11.0349	10.8393	10.9953	10.3943	10.5627	10.7516	9.68736	10.9321	9.40174	10.1799	10.6692	10.3268	10.1899	10.4875	10.5533	10.693	10.7775	10.9363	10.9984	10.3786	10.855	10.1753	10.7685	9.91124	9.99771	10.9175	10.5971	11.4304	10.2261	10.432	10.6396	10.2869	10.3361	9.69801	9.92665	10.4054	11.1246	10.453	10.6169	10.4364	10.6478	10.2898	10.3547	11.4173
CAV2	8.9437	8.83461	9.32427	9.41321	9.21452	9.65453	9.3475	9.22099	8.85427	8.83592	8.84604	8.22417	9.02779	8.06958	8.42258	9.12018	8.92563	8.40682	9.11522	8.80654	9.06728	8.97802	9.64312	9.40883	8.4976	9.28232	8.29603	9.06222	8.32324	8.51941	9.26529	9.0483	9.62062	8.54656	8.8553	9.07969	8.51473	8.37278	8.06556	8.44563	8.88501	9.32617	8.73978	9.02836	9.03232	9.10058	8.66259	8.90999	9.7632
CBFA2T2	7.55447	7.40715	7.50966	7.72305	7.39016	7.79064	7.62082	7.366	7.30235	7.53334	7.22159	7.02816	7.2859	6.94214	7.44203	7.39737	7.70962	7.12993	7.58877	7.24541	7.49554	7.46901	7.64198	7.56297	7.04755	7.28378	7.27963	7.75882	7.22054	7.17208	7.52119	7.35107	7.40674	7.06953	7.48714	7.59287	7.2015	7.1416	7.1736	7.37396	7.51505	7.23771	6.73271	7.62966	7.65004	7.64828	7.46212	7.42049	7.62213
CBLB	9.50371	10.1995	10.6881	10.1286	10.6928	9.70318	9.46491	9.18673	8.61309	8.91066	9.19003	8.35042	8.94773	8.71368	8.63771	9.03798	8.99841	8.4907	9.44432	9.37234	9.44667	9.29745	9.82102	10.2178	8.5426	9.87553	9.50499	10.0419	9.43794	8.59071	9.38048	10.3348	9.77614	9.70258	10.8089	10.9294	9.71144	9.73861	9.09383	9.17463	9.52352	9.3785	8.13991	9.54709	9.48923	9.5814	9.16204	9.1321	9.1647
CBX1	9.08676	8.1485	8.3663	8.29765	8.28806	8.60614	8.61197	8.11326	8.0393	8.33935	7.96914	7.84822	7.90896	7.7945	8.45143	8.26949	8.42644	7.76318	8.08721	8.10484	8.53213	8.57315	8.69725	8.42369	7.98635	8.31249	7.99209	8.58104	8.41992	7.92884	8.3867	8.07782	8.63552	7.80134	8.21597	8.47136	8.27636	7.9691	8.16737	8.28683	7.97203	8.06776	7.83392	8.05162	8.03732	8.19147	8.14114	8.12128	8.37978
CBX4	8.654	7.80305	8.19749	8.2019	8.15412	8.6211	8.56727	8.0922	8.16287	8.64241	7.66917	7.67573	8.13856	8.09982	8.06708	8.35106	8.05371	8.12496	7.86686	8.20762	8.25607	8.01124	8.70825	8.39583	8.00384	8.42807	8.06275	8.10981	7.56943	7.48514	8.59628	8.45626	8.39739	7.46952	7.96792	7.72785	7.99613	7.71924	7.8922	7.77514	8.26524	8.22991	7.89243	8.36528	8.32593	8.20559	8.13047	8.00824	8.32992
CBX5	9.04418	8.65872	9.00823	8.90349	8.96252	9.2956	8.91145	8.89354	8.97101	9.1411	8.76055	8.21801	8.65945	8.45389	8.58371	9.01375	8.95099	8.56338	8.70581	8.72149	9.07258	8.81339	9.11983	8.99332	8.51689	8.83953	8.54588	9.13539	8.57943	8.32274	9.21128	8.92983	8.85949	8.1531	8.74146	8.73226	8.58601	8.57213	8.43947	8.59172	8.91228	8.69111	8.33699	9.02295	8.9606	8.94719	8.7573	8.62896	9.08033
CCBL1	7.5488	7.62178	7.30624	7.38699	6.81463	6.99679	7.19044	6.63276	7.08391	7.28239	6.75826	6.69283	6.87893	6.62488	7.11784	6.99695	6.77464	6.55052	7.14495	6.81468	6.78111	6.89865	7.5296	7.38772	6.78052	7.10281	6.49635	7.98616	7.38772	7.84958	6.83844	7.16304	6.77277	7.16399	7.99926	7.73818	7.26683	6.89826	6.59575	7.49288	7.16477	6.8013	6.29816	7.11306	7.11673	6.97513	6.82775	7.0134	6.4125
CCBL2	8.42149	8.04024	8.52414	8.42308	8.19078	8.84841	8.43042	7.98552	8.0611	8.25846	7.98313	7.77632	8.13075	7.53734	8.04976	8.38612	8.246	8.02771	8.08187	8.00819	8.19664	7.95562	8.62531	8.58889	7.8949	8.34543	7.86681	8.35284	7.69599	7.78968	8.64844	8.52176	8.38011	7.83404	8.11925	8.28811	7.93474	8.04951	7.91105	8.20588	8.27387	8.34413	7.56108	8.17457	8.14821	8.21135	7.84054	8.02236	8.63695
CCDC25	7.72785	7.52856	7.70931	7.83001	7.69435	7.92597	7.90794	7.57971	7.55538	7.69666	7.40068	7.02857	7.39681	7.22161	7.18186	7.81208	7.59725	7.14022	7.43312	7.46562	7.64476	7.48026	7.95722	7.73171	7.19995	7.6767	7.32261	7.88543	7.51091	7.03007	8.01387	7.65903	7.88129	7.25361	7.15533	7.35575	7.47804	7.38743	7.25361	7.43385	7.46785	7.19335	7.07155	7.52884	7.36988	7.69075	7.57724	7.45448	7.74957
CCDC28A	9.15731	9.04689	9.29376	9.39995	9.13247	9.51453	9.35325	9.10305	8.79034	9.12544	8.42014	8.23828	8.87412	8.35542	8.88392	8.99542	9.18948	8.67712	8.82106	8.64563	8.91654	8.70976	9.19148	9.38333	8.51522	9.2903	8.65852	9.02574	8.78042	8.70948	9.54871	9.41117	9.27368	8.91133	9.21173	9.23146	8.93977	9.06386	9.3299	9.21347	8.83415	8.84354	8.05598	8.90093	8.81469	8.81533	9.04629	8.83917	8.96098
CCDC47	9.61829	9.35399	9.28251	9.24896	9.26097	9.78417	9.41306	9.12929	9.20409	9.3326	8.94479	8.57676	9.07722	8.42189	9.08495	9.51333	9.20151	8.8173	9.02622	8.94284	9.06306	9.00444	9.3299	9.77505	8.95805	9.52819	8.76051	9.21005	9.04114	9.18743	9.81913	10.008	9.31936	9.21687	9.54092	9.75397	9.14379	9.29206	9.40472	9.49277	8.93562	8.81995	8.21042	8.95955	8.90671	9.04446	9.21977	9.10107	9.50636
CCDC53	8.57879	8.1353	8.5087	8.70166	8.26871	8.55293	8.67586	8.3951	8.39548	8.77006	8.2652	7.67974	8.2529	7.41597	8.47429	8.51395	8.28147	7.86105	8.06155	8.24305	8.34351	8.05448	8.9302	8.49744	7.90823	8.55866	8.07965	9.12557	8.36658	7.8799	8.48155	8.37828	8.73554	7.83291	7.92467	8.41021	8.07094	7.8841	8.00688	8.09264	8.01504	8.31532	7.91874	8.15781	8.07495	8.39621	8.28521	8.16081	8.89026
CCDC59	8.6642	8.54095	8.89648	8.94622	8.83221	8.98333	9.00157	8.5864	8.38828	8.63609	8.16598	7.95461	8.44218	7.69685	8.21664	8.63699	8.62628	8.07056	8.42365	8.14171	8.53165	8.23224	8.96787	9.04157	8.21741	8.86714	8.07103	8.56569	8.30534	8.14128	9.08138	8.77944	8.97264	8.33097	8.57032	8.68221	8.30908	8.12746	8.3981	8.49123	8.23813	8.38745	7.82415	8.40022	8.33502	8.32187	8.30695	8.14001	8.72613
CCDC6	9.5774	9.3313	9.6204	9.76713	9.51535	9.8935	9.76309	9.34593	9.36819	9.55269	9.04455	8.46324	9.16461	8.98863	8.99934	9.57821	9.54632	9.19224	9.3058	9.09933	9.42414	9.01103	9.98007	9.73159	8.94609	9.74331	8.94408	9.54611	9.21074	8.64047	9.75577	9.61259	9.5869	8.98051	9.00276	9.02504	9.30014	9.08043	9.0134	9.16819	9.29662	9.33552	8.94643	9.34927	9.275	9.3239	9.62327	9.39066	9.51224
CCDC68	7.0878	7.46606	7.63336	7.94638	7.2813	7.98562	7.8861	7.67717	6.99765	7.0044	8.24286	7.25298	7.51444	6.68049	6.83058	7.17167	7.5756	6.99898	7.5787	6.91352	7.68214	7.26373	7.93693	7.99501	6.43932	7.8079	6.77329	6.98308	6.30402	6.48625	8.29904	7.83172	8.28409	6.77287	6.92357	7.82526	6.92357	6.84887	6.73136	6.8195	6.79588	6.77616	6.91314	6.94185	6.86937	7.99689	6.98125	6.99003	8.54285
CCDC69	8.10087	8.71279	8.69261	8.53584	8.66645	8.57917	8.69329	7.95629	8.24866	8.57532	7.83807	8.08879	8.37912	8.5007	7.73457	8.1946	8.79023	8.54819	8.6335	8.52954	8.19951	8.18647	8.04553	8.20527	8.033	8.09187	8.27811	8.70917	7.81161	8.43726	8.41942	8.69305	7.66188	8.11808	8.63538	8.58161	8.28952	8.42487	8.49433	8.80317	8.28452	8.21332	7.2876	8.39262	8.36784	8.30265	8.69096	8.64505	8.45534
CCDC92	8.33772	8.12257	8.44226	8.67034	8.71655	8.73186	8.76854	8.46916	8.51632	8.79384	8.98241	7.86059	8.4282	7.85843	8.22911	8.83147	8.85852	8.28147	8.69729	8.44568	9.02581	8.45167	8.6798	8.23478	7.8875	8.37049	8.21763	8.7948	7.92969	7.91923	8.76644	8.2506	8.65126	7.69494	8.0324	8.06555	8.51083	7.87899	8.04372	8.09632	8.6693	8.5439	7.87591	8.68207	8.68703	8.77515	8.47866	8.33586	8.78852
CCDC94	8.41815	8.86518	8.78748	8.41651	8.25242	8.93251	8.5096	8.18585	8.58642	8.6619	8.00075	8.04399	8.71304	8.56718	8.54455	8.62014	8.89795	8.10161	8.34901	8.17728	8.55187	8.81563	8.68317	9.06647	8.63917	8.62588	8.31711	8.59346	8.11737	8.60436	8.62721	8.93098	8.35872	8.53852	9.07945	9.10132	8.44223	8.46284	8.63962	8.84957	8.77482	8.64464	7.80176	8.78353	8.78165	8.73397	8.73117	8.51052	8.59057
CCK	9.29005	8.76842	9.74192	9.20524	9.08227	9.13501	9.1083	8.98013	7.89696	8.13204	8.26998	7.86018	7.68847	8.13691	7.99667	7.71047	8.67487	9.45284	7.6874	9.86685	9.82476	6.19211	8.49212	7.27321	8.54415	9.37238	9.5914	8.0246	6.73674	7.57385	10.0755	7.32677	9.30113	9.4613	7.75298	8.04308	7.22375	8.82813	9.19888	8.25078	7.74358	9.44224	6.46227	7.73404	7.78087	8.04559	9.75067	7.48801	8.6805
CCL13	6.45989	5.97854	6.27113	6.46933	6.32187	6.14372	6.57253	6.20979	7.31437	8.09227	6.07033	6.29125	6.41898	5.8784	6.79528	7.95243	6.05689	5.94299	6.38817	7.26419	6.71572	6.47251	6.7263	5.94431	6.31587	6.34478	7.46809	7.92774	6.53363	5.60408	6.0706	5.92627	7.00891	6.00399	5.82245	5.9746	5.64337	5.40248	5.66356	6.18448	6.65842	7.03241	6.70092	6.73198	6.65327	6.75737	6.91586	5.94874	7.2343
CCL2	8.99644	7.87265	8.33199	8.68042	8.53315	8.652	9.4638	8.3118	8.67642	9.47105	7.48278	7.84557	7.90658	7.42154	8.80352	8.95301	7.89758	7.94571	8.12123	8.7988	8.76408	8.82168	9.6912	8.60569	8.61322	8.5852	8.48074	7.88408	8.90979	6.66235	8.66337	8.22011	8.63896	7.16778	8.0646	8.07774	8.01002	7.9168	6.93171	8.86196	8.72784	9.31882	9.12703	8.86601	8.82764	8.78826	8.94731	8.36001	9.31155
CCL3	7.3625	6.79753	7.03756	7.9567	6.94434	7.78604	8.93285	7.13269	7.20545	8.60831	6.9342	6.7775	6.95708	6.71138	7.29892	7.02553	7.39168	6.96474	6.99237	7.27199	7.28443	6.88608	9.41147	7.36466	7.50551	7.44289	7.35667	7.61054	8.18591	6.17434	6.98502	6.73856	7.16288	6.72964	7.6831	7.49802	7.7668	6.28392	5.93398	7.34848	7.98093	8.04297	8.16104	7.93266	7.9383	7.78296	7.65685	7.34369	7.42727
CCL5	7.6932	7.99168	7.59378	8.71928	7.85136	8.79231	8.16808	7.47823	7.15102	7.33898	7.01944	7.03359	7.18319	7.2503	7.12183	7.1493	7.13451	7.22527	7.19601	7.65552	7.03365	7.54809	9.19614	7.6029	7.42737	8.08456	7.03484	8.73399	7.53386	7.24973	7.69632	7.76557	7.48976	7.842	8.06675	8.15697	7.79558	6.95791	8.65968	7.62276	7.7004	7.21384	6.70284	7.71737	7.78885	7.77155	8.14342	7.33497	8.48843
CCL8	8.10059	7.1417	7.50081	8.02557	7.58281	8.31395	7.75175	7.78214	6.58393	6.98128	5.78963	6.153	6.48636	6.09637	6.91535	6.70746	5.91901	6.81155	6.50214	6.99658	6.60233	7.0067	8.94023	7.50241	7.32691	7.46969	6.2632	8.03995	7.61392	6.45004	7.72452	7.4316	7.39818	6.94281	7.58357	7.84782	6.05953	6.3053	6.12824	7.43945	7.34739	7.67677	7.13533	7.47917	7.41325	7.63885	7.38168	6.94443	8.24595
CCNA2	8.37365	7.80451	8.15572	7.91425	8.01774	8.52361	7.94926	7.68234	7.75911	8.17092	7.64922	6.98757	7.8041	7.34529	7.47122	8.28907	7.85153	7.69699	7.15839	7.51993	8.36167	8.06698	7.97884	7.99553	7.3802	7.72107	7.86161	7.9795	7.45598	7.32949	8.59487	8.21799	8.10135	7.58228	8.14475	8.2669	8.13057	7.41534	7.37833	7.15286	7.49241	7.76742	7.54348	7.63286	7.57626	7.62664	7.47067	7.52377	7.99045
CCNB1	7.47323	6.9815	7.44419	7.33261	7.42996	7.59475	7.4367	7.00944	7.07602	7.53037	6.87314	6.43845	6.98088	6.90472	6.9674	7.43043	7.24133	6.97496	6.72426	6.6532	7.44567	7.19571	7.54555	7.40759	6.72663	7.35524	6.96122	7.07037	6.80839	6.55758	7.77292	7.54085	7.52118	6.7927	7.22993	7.38545	7.3989	6.80196	6.77782	6.72788	6.82041	7.05818	6.82606	6.93598	6.88777	6.98966	6.70849	6.65613	7.299
CCNB1IP1	7.9271	7.58742	7.92683	7.95588	7.50579	7.87667	7.90894	7.66167	7.43835	7.77447	7.57045	7.3468	7.85292	7.05848	7.5513	7.75552	7.90425	7.80317	7.84622	7.44695	7.73753	7.32997	8.19364	7.78224	7.05559	7.81951	7.45742	7.88756	7.22458	7.23496	7.80361	7.6537	7.80517	7.35968	7.45858	7.66062	7.84787	7.14701	7.30627	7.28134	7.43633	7.55022	7.3093	7.51284	7.51917	7.56498	7.72405	7.53614	7.81041
CCNC	9.01197	8.50649	9.1791	9.11935	9.10055	9.34868	9.22625	8.82157	8.73496	9.07377	8.58084	8.24176	8.79683	8.12373	8.49397	8.88838	8.92326	8.64276	9.08208	8.69365	9.11294	8.39984	9.32486	9.17438	8.25902	9.03361	8.50647	8.84899	8.21176	8.51112	9.24799	9.01463	9.02607	8.47872	8.69434	9.12178	8.60435	8.66757	8.50453	8.53516	8.66395	8.57973	8.09495	8.82312	8.76999	9.02484	8.75516	8.77507	9.31873
CCND1	9.07907	9.40829	9.73426	9.64455	9.89926	9.36154	9.78377	9.82954	9.46551	9.65751	9.68881	8.46838	9.59598	9.64959	9.14965	9.7798	9.57614	9.38999	9.28001	10.1957	10.1188	9.90008	8.6226	9.16118	9.53154	9.0701	9.76087	9.60796	8.91913	9.06863	9.89448	9.33011	9.22908	8.63057	8.9089	8.95259	8.92409	9.06715	8.82516	8.38171	9.79902	9.85086	9.44227	9.8962	9.96944	9.82864	9.74326	10.023	10.2526
CCND2	9.01144	8.50143	9.25037	9.36069	8.62464	9.2519	8.94711	9.16648	9.66125	9.72649	9.55327	9.15208	8.29172	8.65764	9.44412	10.098	8.99901	8.4717	8.63149	9.45954	9.92332	9.41953	9.7916	9.14552	8.95615	8.98504	9.25642	9.74031	8.27549	8.53737	8.85384	8.76857	9.1444	8.74642	8.46536	8.39818	8.4979	8.11379	8.06901	8.94238	9.30378	9.22599	9.28742	9.34088	9.45924	9.33237	9.35646	8.75924	9.42615
CCND3	10.1233	10.23	10.3345	10.2444	10.3245	10.1438	10.6924	10.0982	10.0575	10.6159	9.83813	9.20895	10.4738	9.98359	9.57365	10.5079	10.369	9.94067	9.72158	9.72175	10.1307	10.4639	9.84276	10.4528	9.38528	9.94357	10.3727	10.154	9.34812	10.3257	10.6831	10.4539	10.438	9.8627	10.4402	10.4825	10.5754	9.47276	10.1104	10.0181	9.83064	9.6731	8.96695	9.94553	9.92162	9.91821	9.82815	9.64259	9.70355
CCNE1	9.2526	8.67159	8.99014	9.05441	9.11134	9.08742	9.14122	8.40344	8.35265	8.82135	8.17001	7.74777	8.32114	8.23179	8.23301	8.72293	8.06891	7.97491	8.95946	8.05072	8.77073	8.48971	9.24504	8.94298	7.90413	8.80272	8.14585	9.37271	8.61207	8.67644	9.28583	8.83406	8.94518	8.60097	8.47208	8.56446	8.3076	8.14161	8.2359	8.23073	9.07528	8.77467	7.92715	9.09997	9.07195	9.13951	8.26942	8.79158	8.24845
CCNG1	9.90717	9.49382	9.85967	9.97575	9.81559	10.0606	9.92623	9.6863	9.58363	9.74741	9.24077	8.99955	9.53564	8.8618	9.39988	9.73974	9.98187	9.61862	9.42906	9.28639	9.79376	9.51541	10.0031	9.78444	8.93017	9.7362	9.33677	9.9649	9.1289	9.23085	9.9428	9.59907	10.0435	9.41125	9.71254	9.64237	9.35734	9.23349	9.04732	9.35446	9.46709	9.83577	9.21942	9.50645	9.46229	9.40009	9.30558	9.09593	10.0301
CCNG2	7.801	7.70462	8.00497	8.0001	7.35447	8.0045	7.79883	7.57814	7.90192	7.86441	7.54523	7.17435	7.56534	6.9579	7.53257	7.90249	7.65754	7.2342	7.76165	7.39315	8.1319	7.40161	8.43199	7.90438	7.08589	7.74885	7.43218	8.01152	7.34414	7.50424	7.55216	7.63003	7.8177	7.33716	7.61202	7.62479	7.38881	7.3111	7.15293	7.46648	7.53586	7.6222	7.1805	7.5154	7.54194	7.61231	7.31818	7.28716	7.74583
CCNL1	8.68208	8.83332	8.83155	9.20582	8.62866	8.94257	8.75129	8.60995	8.39645	8.77432	8.4866	8.08487	8.55958	7.94124	8.27271	8.67858	8.57274	8.18356	8.38268	8.249	8.43777	8.52373	9.31483	9.25961	8.44467	8.97638	8.35568	8.74978	8.42823	8.2813	8.96028	8.74638	8.98395	8.46046	8.69131	8.78171	8.51467	8.55519	8.28417	8.75376	8.5568	8.36074	7.80853	8.59111	8.56955	8.65804	8.66206	8.50654	8.90174
CCNT1	8.30658	8.60133	9.01325	8.91462	8.71379	8.60509	8.58483	8.45925	8.35245	8.48176	8.32632	8.04233	8.35404	8.26041	8.08201	8.48145	8.81095	8.41858	8.53305	8.57393	8.32697	8.42889	8.39921	9.06275	8.1435	7.99166	8.35769	8.75944	8.42889	8.66096	8.48662	8.86339	8.48662	8.36527	8.62674	8.6063	8.55186	8.31722	8.55999	8.55447	8.42961	8.34881	7.51912	8.45288	8.39287	8.52244	8.6304	8.26865	8.49383
CCPG1	7.22668	7.28137	7.47597	7.7275	7.2865	7.36798	7.70802	7.37666	7.34257	7.60675	7.04393	7.08348	7.12341	6.74129	7.19817	7.70123	7.27968	7.06887	7.36751	7.35358	7.33875	7.1726	7.77036	7.28202	7.09411	7.4543	6.93597	8.2859	7.34202	7.03694	7.27115	7.5004	7.47727	7.0519	7.41299	7.66234	7.19902	7.01231	7.02413	7.30877	7.21393	7.52048	6.8406	7.30752	7.20823	7.42618	7.24741	7.13896	7.75776
CCR1	7.31394	6.97498	7.11829	7.46049	7.10927	7.59545	7.79341	7.06935	7.77078	8.04669	7.20156	6.80423	7.46225	6.55386	7.48675	8.099	7.50352	7.12079	7.62267	7.38836	7.3904	7.02377	8.20743	7.1247	6.99129	7.11681	7.06875	7.79766	7.9881	7.1984	6.79053	7.11162	7.17299	6.91051	6.83412	7.09242	6.68632	6.14907	6.43809	7.14058	7.51781	7.32203	7.06724	7.62401	7.5821	7.76139	7.32011	7.20062	7.91906
CCRN4L	7.48162	8.19036	7.37516	7.54133	7.22193	7.80261	7.34001	7.23464	6.97238	6.97602	6.69159	6.56789	6.91784	7.56797	6.77182	7.00995	6.81515	6.65794	6.81718	6.75928	7.55236	7.05047	8.08908	7.83006	6.87835	7.58223	6.79185	7.43701	7.5678	6.89759	7.63375	7.23735	7.39382	7.11465	7.65435	7.24283	7.22914	7.17304	7.14414	7.52616	7.22726	7.35859	6.93868	7.15678	7.65247	6.95541	7.52428	7.53541	6.53232
CCT2	9.90158	9.31014	9.85683	10.0171	9.66469	10.0119	10.013	9.53723	9.66166	9.93694	9.45562	8.91887	9.77046	8.67756	9.47246	9.76521	9.71634	9.20408	9.651	9.66597	9.82362	9.35523	10.1986	9.87586	9.22488	9.71803	9.38737	9.7634	9.38621	9.21369	10.1079	9.60882	9.95952	9.41076	9.44088	9.76855	9.68321	9.33417	9.60242	9.53066	9.21952	9.45676	9.07931	9.327	9.31674	9.52517	9.74334	9.58588	9.81116
CCT3	9.20149	8.82101	9.23728	9.31647	9.13838	9.28826	9.3245	8.868	8.9253	9.25833	8.79035	8.2348	8.9608	8.31295	8.90165	9.10833	9.33467	8.56755	8.87029	8.92506	9.24671	9.19472	9.28264	9.16925	8.70064	8.92831	8.7478	9.37856	8.58991	8.63829	9.32614	8.82465	9.10206	8.71725	8.88642	8.65902	9.72152	9.1444	9.09013	9.10344	9.07379	8.82017	8.29123	9.05138	9.09145	9.00328	9.1479	9.18831	8.97496
CCT4	9.23266	8.95311	9.26088	9.2295	9.10678	9.38734	9.39747	8.90339	8.99762	9.25966	8.70016	8.61712	8.89242	8.52138	8.92282	9.20719	9.08374	8.65178	8.91311	8.82535	9.17035	8.79356	9.43796	9.37595	8.65753	9.27007	8.70017	9.11451	8.76093	8.64295	9.43144	9.25775	9.30811	8.63134	8.96425	9.18899	9.08931	8.74196	9.00601	8.89143	8.65232	8.891	8.50835	8.75923	8.70038	8.87568	9.10522	8.93624	9.32603
CCT5	8.74409	8.52796	8.76912	8.89154	8.79941	8.73886	8.93757	8.6594	8.44228	8.60676	8.41101	8.20103	8.4554	8.28625	8.43369	8.65526	8.68193	8.42378	8.60546	8.53319	8.73128	8.52584	8.85099	8.75064	8.16314	8.81036	8.29278	8.58669	8.25303	8.04164	9.15439	8.66771	8.86658	8.23407	8.50486	8.65344	8.8863	8.38247	8.72975	8.60344	8.5027	8.48199	8.21642	8.42807	8.52294	8.52793	8.68318	8.5997	8.80566
CCT6A	9.07294	8.4586	9.03776	9.14541	8.96678	9.09894	9.0218	8.72603	8.802	9.12803	8.70668	8.17452	8.85057	8.17164	8.67219	9.13313	8.89034	8.44916	8.74911	8.71772	8.89363	8.74554	9.13107	9.17753	8.3614	8.98325	8.44154	8.86302	8.55784	8.28584	9.26741	8.9871	9.22453	8.43261	8.76023	9.033	8.71955	8.57818	8.69719	8.64671	8.50609	8.53951	7.85495	8.63511	8.53896	8.89171	8.78241	8.60051	9.32476
CCT7	10.182	9.54033	10.0007	10.0746	9.90036	10.1865	10.1178	9.70119	9.80797	10.1652	9.68081	9.13836	9.83331	9.05791	9.7691	10.0085	9.95369	9.36777	9.66462	9.59399	9.85673	9.68134	10.3019	10.1085	9.40954	10.0699	9.44315	10.0003	9.60749	9.42242	10.3215	9.96781	10.162	9.40311	9.76975	10.0018	9.83304	9.39454	9.64695	9.73446	9.60762	9.65885	9.18247	9.78389	9.69135	9.83133	9.67274	9.60089	10.1105
CCT8	9.50816	9.14734	9.50665	9.57304	9.35617	9.70216	9.52567	9.29187	9.41888	9.75279	9.16865	8.43336	9.28655	8.32453	9.1973	9.51565	9.32412	8.81601	8.87104	9.07318	9.40024	9.07996	9.41443	9.63398	9.08165	9.33665	9.23358	9.78145	9.32997	8.92876	9.5051	9.08598	9.31161	8.88869	9.37148	9.32362	9.35932	9.05823	9.27173	9.18977	9.05316	9.13639	8.34807	9.05555	9.04468	8.97159	9.25229	9.08187	9.45622
CD14	10.8718	10.8161	10.643	11.2453	10.7402	10.8282	11.3445	10.7923	11.4573	11.7097	10.7751	10.1667	11.1134	9.70395	11.2892	11.8029	11.0602	10.7844	10.7179	11.0722	11.2264	10.82	11.1166	11.089	9.73081	11.3325	11.1226	11.2234	10.7147	10.4435	11.5554	11.2639	10.6861	11.0093	10.9519	11.0848	11.0416	10.409	10.657	11.8348	10.7369	11.1125	10.311	10.6909	10.6194	10.9065	11.1635	10.3845	10.8186
CD151	10.2915	9.65258	9.87855	10.0226	9.74249	10.1056	10.0926	9.61607	9.67573	9.96387	9.34851	8.95836	9.47756	9.05517	9.67751	9.97092	9.91775	9.7757	9.95931	9.58086	10.0761	9.57835	9.89082	9.56641	9.5305	9.80883	9.53331	10.6783	9.64889	9.98469	9.53035	9.44335	8.74184	8.95217	9.82439	9.87407	9.48793	9.39344	9.90455	9.78841	9.91129	10.1066	8.86492	9.78961	9.72726	9.8962	10.1724	9.97653	9.62183
CD163	8.63288	8.39445	8.60257	9.07533	8.44713	8.92308	9.53712	8.68833	9.50068	9.57038	9.02317	7.86987	9.73965	7.63367	9.50055	9.74546	9.89885	9.11703	9.55993	8.58415	9.2818	8.19301	9.32938	8.40402	7.98139	9.04289	8.64669	9.46117	8.99993	8.36296	8.1655	8.61527	9.45739	8.6185	8.15454	8.45402	9.31737	7.35793	9.07788	8.83712	8.86393	9.1352	8.38247	8.96998	8.91696	9.06869	9.15645	7.98832	9.67822
CD200	10.0496	10.9546	10.6268	10.183	10.933	10.5748	10.3749	10.1163	9.84535	9.94538	9.72297	9.43939	10.1148	9.51995	9.70995	10.1732	10.4418	10.3003	10.105	10.5345	10.0379	9.75779	9.18899	10.5739	9.94755	10.1884	9.73959	9.51334	9.54415	10.0765	10.6528	11.0759	10.1089	10.13	10.5233	10.6028	10.2319	10.1995	10.4236	10.3189	9.79046	10.0231	8.6348	9.92027	9.86088	9.89334	10.2155	10.01	10.4637
CD209	7.24749	6.98233	7.53632	7.77544	7.30376	7.51228	8.17375	7.52669	7.71587	7.82738	7.13101	6.93884	7.94553	6.84697	7.57128	8.90563	7.76088	6.80836	7.83021	7.68817	8.2269	7.82617	7.31095	7.46279	7.4288	7.18453	7.83427	8.28475	6.93395	6.94915	7.118	7.16005	7.94318	7.21933	7.20352	6.92464	7.12642	7.3717	7.36303	6.98287	7.76681	8.07846	8.11524	7.77202	7.72995	7.5942	7.8514	7.85156	7.31042
CD248	8.84316	8.24747	8.72573	8.90664	8.97349	9.23761	9.60732	8.91025	9.95732	10.0771	10.245	8.45994	8.67479	8.31533	8.67178	10.0377	8.4503	8.61164	9.11783	9.83769	9.30663	8.99439	9.38587	8.94532	8.17681	8.96634	8.70634	10.9564	9.24977	8.49725	9.34556	8.49558	9.51379	7.69969	8.26271	8.16783	8.32279	8.22834	7.82024	8.40165	9.90349	9.88727	9.04488	9.85432	9.84947	9.8148	9.66256	9.14022	9.12475
CD2AP	8.26261	7.99659	8.56098	8.42994	8.29974	8.8115	8.63453	8.08328	8.00551	8.27299	7.87716	7.52747	8.04445	7.46928	7.82101	8.13854	8.06921	7.78019	8.09573	7.8543	8.22173	7.96363	8.59373	8.35599	7.62403	8.44228	7.80293	8.00544	7.72287	7.59602	8.74127	8.65676	8.64645	7.69165	7.85742	8.48672	7.90501	7.8929	7.71561	7.75383	7.71394	7.89928	7.68407	7.72362	7.80094	8.39582	7.84071	7.80737	8.66388
CD300A	6.71197	6.82745	6.82311	7.40481	6.73047	7.05916	7.11414	6.95579	6.94862	6.95413	6.75017	6.25478	6.61575	6.32078	7.05098	7.12719	6.8898	6.21472	6.63168	6.473	6.72233	6.53545	7.77573	7.00571	6.61255	7.21936	6.69072	6.93434	7.18935	6.52713	6.89153	6.69682	7.42464	6.53768	6.80429	6.9917	6.72027	6.41015	6.46941	6.89826	6.8494	6.78189	6.41132	6.92866	6.85054	7.28401	6.98156	6.7588	7.49002
CD320	8.9559	8.90433	9.26484	9.09545	8.96158	8.99377	9.1851	8.85089	8.30856	8.43174	8.36447	7.8001	8.38884	8.00239	8.21594	8.40949	9.70499	8.71626	8.70255	8.90026	8.56872	8.553	8.30927	8.6544	8.17633	8.78801	8.87894	8.21047	7.58015	7.93061	9.25701	9.29924	8.65896	8.48735	9.12997	9.01546	9.057	8.82946	9.36406	8.19484	8.66728	8.42121	7.53813	8.70593	8.72465	8.5746	9.06113	8.95008	8.77097
CD33	7.27659	6.89095	7.12734	7.28276	6.99939	7.23269	7.59677	7.03439	7.70107	7.8025	7.20299	6.85247	7.51585	6.75685	7.54305	7.60754	7.43567	6.99297	7.33907	7.52898	7.73311	6.94254	7.88225	6.95874	6.95753	7.13401	7.28363	7.5368	7.55364	6.76632	6.7854	7.04102	7.32311	7.0823	6.90528	6.94275	6.99606	6.44059	6.95457	7.04216	7.46653	7.41712	7.18404	7.53639	7.56071	7.46997	7.45351	7.08011	7.65028
CD34	8.83231	8.76613	8.89961	9.10743	9.19388	9.32607	9.26327	9.01133	8.7835	8.53535	8.85773	8.47308	8.9708	8.51498	8.60599	8.83392	8.74752	8.51218	8.8194	8.87842	8.93049	9.05002	9.09475	9.18426	8.70306	9.23727	8.4856	8.67875	8.47643	8.3821	9.27681	9.10707	9.4435	8.30119	8.39209	8.34722	8.89937	8.96587	8.55666	8.61781	8.84774	9.16213	9.03394	8.91452	8.90784	8.91186	9.19723	9.07068	9.42748
CD36	9.83736	9.47032	10.012	10.1804	9.61011	10.1662	10.3383	9.87881	10.2149	10.6934	10.2021	9.46665	10.5339	8.79003	9.86433	10.4977	10.5425	9.90824	9.91226	9.79726	10.0178	9.82003	10.9624	9.91274	9.75428	10.4361	9.78823	10.1958	9.00977	9.36873	9.75944	9.61294	10.404	10.1688	8.91718	9.20321	9.64946	9.38295	9.73801	9.4503	9.74931	9.77781	10.2112	9.92189	9.80928	9.9786	10.0006	9.93788	10.1412
CD37	6.98866	6.92525	7.02309	7.26636	6.97944	7.1409	7.4016	7.02906	7.54353	8.22046	6.93979	6.77577	7.35669	6.71204	7.49465	7.61065	7.70216	7.25268	7.15224	7.44788	7.87744	6.95567	7.75707	6.82006	6.94335	6.99803	7.71448	7.5532	6.66616	6.63565	6.63565	6.41104	7.14988	7.30887	7.14004	6.77057	7.19695	6.84308	7.04696	7.31175	7.66885	7.48269	7.02305	7.40493	7.48	7.2088	7.41714	7.17365	7.51918
CD3E	6.1129	5.75224	6.08374	6.02469	5.97049	6.48545	6.19625	6.34255	6.18246	6.28689	5.93608	5.66998	5.934	5.70411	5.74166	5.84448	6.20886	5.56812	6.06593	6.05202	6.19914	6.13789	6.2429	5.96015	5.71039	5.76613	5.99644	6.48526	5.86907	5.99312	6.27684	6.14687	5.86907	6.11508	6.37786	5.83724	5.94424	5.95759	5.67118	5.79058	6.21143	5.90249	5.76466	6.21143	6.11611	6.07024	6.59058	6.17032	6.03872
CD4	7.36311	7.16087	7.15552	7.73017	7.26337	7.59662	7.82941	7.3404	7.82543	7.8077	7.54099	6.97667	7.55046	6.87024	7.86939	8.29943	7.81946	7.3274	7.22797	7.43137	7.92672	7.4201	7.90407	7.63343	7.11104	7.14545	7.47386	7.52397	6.69503	6.43499	7.9209	8.19656	7.79433	7.21911	7.25372	7.00601	7.23016	6.94698	7.12439	7.27476	7.72117	7.56218	7.41922	7.72506	7.68881	7.60467	7.71871	7.73994	7.89163
CD40	6.55024	6.25186	6.37002	6.97173	6.41759	6.91946	6.73428	6.45456	6.54729	6.66491	6.59483	6.18475	6.3801	6.10542	6.51696	6.60314	6.44569	6.18899	6.36951	6.62292	6.59549	6.46721	7.18902	6.46651	6.21069	6.50382	6.0282	6.62012	6.32504	6.34533	6.75194	6.40244	6.84991	6.19184	6.10919	5.96661	6.44556	6.24682	6.11509	6.42033	6.6901	6.60264	6.26198	6.71867	6.71113	6.57172	6.65215	6.59732	6.63605
CD44	8.53663	8.43128	8.75513	9.51305	8.89465	8.9758	9.02816	8.75675	8.69787	8.52319	8.58741	8.2142	8.60209	8.04776	8.73792	8.8943	8.42559	8.14578	8.41763	8.61355	8.71971	8.70977	9.31897	9.12657	8.37539	8.98162	8.30159	8.98002	9.05176	8.28833	9.04958	8.41116	9.12441	8.26875	8.27418	8.21281	8.44406	8.37849	8.22718	8.191	8.92162	9.14883	8.59239	8.98353	8.90463	8.81355	8.95672	8.93583	8.9026
CD47	9.57772	9.82295	9.95357	10.2353	9.49982	10.2112	9.97923	9.75298	9.48265	9.75319	9.41202	9.152	9.27395	8.9009	9.17319	9.92715	9.52406	9.40745	9.87248	9.55433	9.61188	9.20757	10.3653	9.73139	9.06472	10.0853	9.30799	9.6432	9.73976	9.00588	10.2608	9.77246	9.77617	9.26573	9.53338	9.44358	9.7189	9.4753	9.64831	9.51555	9.62627	9.82585	8.83707	9.7255	9.6656	9.54723	9.58191	9.4201	9.91035
CD52	6.8865	7.05736	8.14306	8.16694	7.29689	7.45595	7.22199	6.95058	6.56761	6.50774	6.61286	6.56444	6.69923	6.50271	6.80934	6.54811	6.29771	6.38974	6.42746	6.98573	6.44727	6.89922	8.2221	7.45253	6.76587	7.57564	6.56984	7.8729	7.04529	6.61002	7.53373	6.94309	7.46118	6.48345	6.51247	6.64136	6.15446	6.78872	6.27476	7.4346	7.54338	7.63677	7.16318	7.62404	7.66162	7.56449	7.68909	7.1435	7.6056
CD53	8.19705	7.986	8.18396	8.93621	8.2447	8.4886	8.78481	8.19397	8.77543	8.9911	8.45715	7.81746	8.59782	7.76778	8.77212	9.04783	8.72912	8.29394	8.56531	8.5731	9.01706	7.91124	9.39588	8.02627	7.95287	8.57478	8.37817	8.909	8.19252	7.8777	8.01853	8.20989	8.45538	8.05723	7.95863	7.9085	8.19596	7.33162	8.38976	8.3557	8.53696	8.74365	8.04832	8.56556	8.60143	8.49632	8.65971	7.9953	9.03925
CD55	11.486	10.9439	11.3877	11.0997	10.8791	11.2239	11.4858	10.7286	10.6131	10.9953	10.239	9.96481	10.9483	9.89314	10.4753	10.8875	11.1739	10.8477	10.7978	10.6675	10.2672	10.2998	11.1229	11.3538	10.5362	11.1218	10.5469	10.941	10.7295	10.9969	11.5628	11.3758	10.6871	10.8168	11.2913	11.4181	10.8007	11.0474	10.8969	11.175	10.8506	10.8071	9.59104	10.9126	10.8739	11.0305	10.9536	10.5703	11.0174
CD58	7.44549	7.3141	7.75147	8.17397	7.7743	7.76557	7.87777	7.52029	7.36396	7.68569	7.36664	7.00828	7.26227	6.79889	7.30835	7.59054	7.54029	7.3146	7.26452	7.45286	7.41175	7.19778	8.129	7.87897	7.10474	7.82935	7.06237	7.71349	6.98661	7.2823	7.89587	7.62968	7.86483	7.44271	7.51158	7.63495	7.23359	7.13572	7.06199	7.32318	7.27395	7.67787	7.17485	7.30984	7.2856	7.39713	7.35425	7.16651	8.04145
CD5L	6.73166	6.36774	6.82281	6.5721	6.62155	6.44268	6.83319	6.55015	6.28077	6.68285	6.42589	6.27997	6.17902	6.24714	6.32642	6.48524	6.95169	6.19619	7.02414	6.50358	6.08414	6.09843	7.0506	6.0898	6.25122	6.99786	6.52049	6.17126	6.22973	6.19381	6.53526	6.05409	6.53959	6.59469	6.39046	6.13398	6.51108	6.25908	6.47919	6.18978	6.47873	6.35529	6.08136	6.49143	6.41916	6.43275	6.62034	6.44613	6.92126
CD63	11.8084	11.9351	11.6767	11.9713	11.722	11.8333	11.8652	11.3309	11.683	11.8323	11.4002	11.0901	11.5602	10.5321	11.7777	12.2013	11.6802	11.0932	11.609	11.2009	11.4837	11.7162	12.1414	12.2918	11.2483	12.1318	11.362	11.8561	11.3066	11.2891	12.1251	12.203	12.154	11.688	12.2497	12.2873	12.1019	11.8597	12.3194	12.071	11.3789	11.2849	10.3935	11.3963	11.2113	11.4943	11.5553	11.5096	11.5446
CD68	9.66072	9.65579	9.84732	10.415	9.7688	10.292	9.88475	9.51978	10.3607	10.4951	9.53464	9.20113	9.90364	9.29372	10.1764	10.4347	10.3214	9.64838	10.1823	9.96423	10.4232	9.73452	10.2756	9.24622	9.58561	9.65478	10.0933	10.9831	10.1508	9.63467	9.03491	9.30403	9.65737	9.13517	9.33729	9.4913	9.43288	8.6773	9.47266	9.95153	9.99194	9.95038	9.84814	10.121	10.1062	10.0959	10.0941	9.47571	10.5861
CD7	7.10928	6.92709	6.97892	7.14343	6.84328	7.19635	7.29352	6.98971	7.50594	7.3823	7.32642	6.82934	6.92732	6.73523	7.06851	7.68633	7.15736	6.71207	6.97347	7.28785	7.39709	7.37517	7.28782	6.93718	6.70185	6.74268	7.15623	7.58836	6.89444	7.50162	7.11183	7.10488	6.77309	6.88039	6.79219	6.67349	7.00464	6.79219	6.71818	7.02127	7.49255	7.18222	6.89231	7.44391	7.31481	7.19624	7.29594	7.30226	7.22899
CD74	8.86966	8.7708	8.58284	10.1555	8.8976	9.96484	9.29135	8.81678	8.56154	8.30502	8.90483	8.03995	9.09228	8.00838	9.78034	8.7307	8.5808	8.76795	8.6495	9.37243	8.80242	8.91645	10.5069	8.74044	9.18701	8.95553	7.96692	10.0284	8.91031	8.91951	8.45211	8.51634	8.85339	8.08463	8.75619	8.62693	8.22632	8.17192	9.27956	9.02569	9.27377	9.77079	8.52733	9.54425	9.69041	9.31439	9.5346	8.80372	10.5485
CD82	8.32729	8.14421	8.29674	8.43671	8.17988	8.78145	8.07969	7.80945	8.1832	8.22496	8.36008	7.52156	7.92445	7.44824	7.94487	8.61071	7.84858	7.50017	8.12893	8.41119	8.25339	8.24236	8.55731	8.35632	7.95187	8.11358	7.90519	9.38895	8.35026	8.06999	7.84651	8.20091	8.08736	7.47276	7.56859	7.75654	7.58695	7.65717	7.53424	8.03719	8.79027	8.70976	8.16409	8.8037	8.77431	8.79416	8.72373	8.36163	8.39086
CD84	6.78526	6.45731	6.60768	7.07252	6.55423	6.88462	6.80855	6.66455	6.95906	6.81325	6.40905	6.22028	6.57923	6.30469	6.68199	7.05096	6.95476	6.66637	6.46591	6.70967	7.05236	6.60163	7.09776	6.05712	6.55167	6.40361	6.84169	7.34295	6.73193	6.35537	6.18464	6.07767	6.41463	6.16775	6.04416	5.84145	6.8372	6.13153	6.2706	6.72536	6.73222	6.50093	6.49195	6.58618	6.53726	6.53455	6.78458	6.39484	7.17231
CD86	6.69949	6.54991	6.82038	7.42333	6.75501	7.22281	7.38259	6.63921	7.43573	7.99088	6.7766	6.2449	7.02332	6.11895	7.20077	7.67101	6.41526	6.01138	6.28946	6.37137	7.50532	7.03517	7.74548	7.69077	6.64923	7.31267	6.55307	7.53961	7.16733	6.13416	7.26451	6.51223	8.21673	6.22301	6.66459	6.76486	6.6753	6.50903	6.09252	6.867	6.69625	6.37927	7.88345	6.57863	6.60788	6.83119	7.0383	6.54285	7.28878
CD9	9.59926	9.06404	9.42861	10.5569	8.97811	9.82654	9.6464	9.10966	9.07047	9.25117	9.2999	8.50752	8.46511	8.10701	8.8484	9.40106	8.78816	8.22866	9.63059	8.45789	9.27116	8.53055	10.7082	9.84984	8.50441	9.75093	8.48524	9.78799	9.07702	9.22893	9.33855	9.28698	9.54364	8.84555	9.07521	9.02779	8.56559	8.33495	8.54388	9.18713	9.35252	9.51444	8.51599	9.3198	9.32417	9.23775	8.74722	9.63732	9.18076
CD93	10.2034	10.6068	10.837	10.8377	10.7711	10.8242	10.8304	10.7118	10.1988	9.99533	10.148	9.41447	10.13	9.3563	9.68217	10.2805	10.2051	9.74277	9.82894	10.173	10.5282	10.9039	10.3232	10.6602	9.96349	10.5034	9.7565	10.4262	9.92146	9.74266	10.9833	10.2587	10.9575	9.97609	10.1452	10.4752	10.1979	10.2379	9.51111	9.59483	10.2968	11.0021	10.2432	10.3998	10.3905	10.5392	10.2597	10.5755	10.9573
CD97	9.38267	9.56963	9.51462	9.86235	9.61705	9.92758	10.0197	9.46293	9.10718	9.13684	9.19805	8.75331	8.88147	8.3444	8.8112	9.22791	9.97719	9.48629	9.57585	8.62394	9.02203	9.11131	9.76669	9.90653	9.19272	9.05871	9.43683	9.98593	9.00451	8.87026	9.77719	8.76191	8.79427	8.44107	9.15132	9.1935	8.71807	9.10063	9.12612	9.73243	9.76812	9.32448	8.34787	9.79867	9.73485	9.75903	9.85309	9.28323	9.62094
CD99	10.0092	9.60851	9.99229	9.81498	9.38874	10.2177	10.3418	9.81851	10.074	10.1108	9.97153	9.03664	9.91758	8.64704	9.8067	10.3291	10.2385	9.85851	10.2669	9.44451	9.94072	9.44913	10.6468	9.30871	8.99062	9.80474	9.64293	10.5299	9.69093	9.51129	9.69326	9.67934	9.95923	9.25001	9.80291	9.81818	9.95593	8.5858	9.14771	9.84325	9.92752	9.62996	9.36537	9.90009	9.86017	9.97465	10.3125	10.3588	10.3274
CDA	7.84853	9.03119	9.06073	8.83469	8.01008	8.08481	8.0248	7.92366	7.87215	7.79097	7.48947	7.55662	7.67984	7.41983	8.02998	7.56842	7.57	7.4762	8.62289	7.87001	7.74963	7.21271	8.72609	7.99988	7.68641	7.96392	8.08468	8.63089	8.26644	8.55961	7.4482	8.4493	7.76321	8.78928	8.32277	8.31889	7.02564	7.93496	8.20267	8.26699	8.16265	8.03411	6.85075	8.17983	8.2168	8.2232	8.30703	8.02984	8.0607
CDC14A	7.19518	7.34745	7.29646	7.72878	7.18324	7.52644	7.21181	7.27578	7.00291	7.10074	6.97306	6.83703	7.02935	7.14998	6.9062	7.07362	7.02212	6.91108	6.86377	6.96259	7.02739	7.11702	7.54054	7.49031	6.98099	7.3792	6.98533	7.23394	6.8317	6.92554	7.58485	7.43564	7.61047	6.92282	7.20687	7.28216	7.0507	6.98537	6.77253	7.1179	7.01301	6.90278	6.85269	6.96534	6.99499	7.12648	7.1202	7.10431	7.52151
CDC16	9.33484	9.09447	9.43246	9.60413	9.27006	9.48634	9.47975	9.03607	9.04075	9.38593	9.09265	8.47255	9.08531	8.62512	9.07724	9.26266	9.13164	8.69685	8.9444	9.09636	9.24535	8.93183	9.72594	9.35612	8.6518	9.22028	9.3765	9.54125	8.89478	8.90112	9.47215	9.34638	9.28851	8.84102	9.12525	9.23339	9.09949	8.96613	8.88928	9.13477	9.03383	9.04575	8.43082	8.97425	9.01462	9.15238	9.29227	9.00268	9.39807
CDC20	8.10928	7.5288	8.13507	7.93042	8.12921	8.308	8.00481	7.59098	7.6465	8.18029	7.61493	6.51122	7.78235	7.44317	7.39423	8.16447	7.80297	7.40558	7.39503	7.39503	7.82996	7.94365	8.16042	8.04203	7.17642	7.8972	7.81042	7.84018	7.23636	6.94532	8.49203	8.10311	8.14052	7.68109	7.92162	7.85074	8.23273	7.30999	7.36343	7.21683	7.7465	7.6566	7.53415	7.90397	7.75997	7.61812	7.46803	7.47818	7.80852
CDC23	9.15121	9.06478	9.2708	9.31057	9.00107	9.42247	9.31258	9.0405	8.97694	9.13884	8.66209	8.36379	8.76876	8.58853	8.61234	9.12611	9.0953	8.8011	9.01564	8.91807	9.2308	8.54863	9.35316	9.25427	8.77894	8.95643	8.64114	9.18384	8.73121	8.598	9.28467	9.04246	9.17966	8.72842	8.99774	9.14807	8.94023	8.79533	8.73229	8.7886	8.73195	8.71356	8.25793	8.87257	8.70662	9.00562	9.23259	8.8261	9.2389
CDC25A	6.66457	6.33476	6.557	6.53883	6.5459	6.78752	6.71565	6.30907	6.35778	6.73781	6.33392	6.16244	6.36754	6.30103	6.31126	6.66623	6.37329	6.1784	6.02119	6.25525	6.6467	6.38942	6.72733	6.58065	6.20766	6.44139	6.29356	6.58458	6.35994	6.09739	6.88376	6.73454	6.72752	6.10695	6.54033	6.39045	6.62986	6.20814	6.26944	6.16242	6.30078	6.27305	6.11209	6.4458	6.4458	6.21471	6.23853	6.45267	6.35028
CDC25B	8.01806	7.93321	7.97721	8.26402	8.00702	8.19602	8.26746	7.98964	7.8029	8.10893	7.86052	7.68299	7.67996	7.52981	8.07793	8.18517	8.15908	7.64229	7.6737	8.20123	8.17708	8.15257	8.24213	8.09821	7.7469	8.00545	8.11178	8.05289	7.45334	7.48654	8.22828	8.10898	7.94601	7.22509	7.57488	7.63506	7.83784	7.55178	7.76877	7.66431	8.09639	8.18255	7.72305	8.11822	8.09483	8.1345	8.34491	8.08959	8.27626
CDC34	9.22024	8.89154	8.66848	9.22197	8.97031	9.39517	9.17803	8.72292	8.69394	8.96262	8.69199	8.47124	8.59889	8.34609	8.89623	8.70732	8.85452	8.49902	8.75931	8.65498	8.91305	8.82133	9.3142	9.13538	8.53432	9.06352	8.69046	9.08175	8.33337	8.33427	9.34348	9.1662	9.11803	8.3067	8.56688	8.62902	8.84594	8.50426	8.71745	9.09842	8.89119	8.70739	8.05712	8.92185	8.87648	8.83977	8.95709	8.85351	8.96521
CDC37	10.3687	9.91336	10.2097	10.3785	10.2867	10.4729	10.5447	10.0536	10.101	10.4095	10.1568	9.49808	10.2903	9.74156	10.0467	10.3533	10.2771	9.59021	10.193	9.85994	10.3257	10.2439	10.7163	10.3693	9.79901	10.327	9.81347	10.4855	9.73823	9.85982	10.3903	10.3189	10.2515	9.43693	9.93531	10.0547	10.4038	9.93136	10.3336	10.3974	10.1714	10.1258	9.50386	10.1784	10.0868	10.1132	10.3965	10.2703	10.3758
CDC37L1	7.73547	7.40171	7.64606	7.63695	7.76091	8.34436	7.97196	7.82515	7.66711	8.08228	7.4697	7.50367	7.53743	7.23762	7.70984	7.94831	7.76586	7.36303	7.71851	7.44456	7.40486	7.22639	8.25454	8.06899	7.39743	8.0915	7.21579	7.8135	7.49758	7.54362	8.13117	8.22858	7.89369	7.45745	7.68639	7.82398	7.61066	7.4776	7.67979	7.92724	7.55549	7.72233	6.92869	7.5819	7.56494	7.67704	7.74278	7.61116	8.11293
CDC42BPA	7.21939	7.18363	7.19416	7.49255	7.24863	7.61463	7.40101	7.35122	7.19178	7.22418	7.02712	6.94275	6.94824	7.26896	7.02062	7.1517	7.47105	6.9487	7.20187	7.35674	7.37954	7.32982	7.56889	7.10888	7.0705	7.10054	6.95583	7.71152	7.21164	6.81468	7.16598	6.76344	7.30577	6.71809	6.92613	6.75473	6.84366	6.70231	6.57104	7.04682	7.42129	7.51991	7.10056	7.43928	7.43585	7.25648	7.29423	7.15694	7.64362
CDC42BPB	9.13404	9.35205	9.23735	9.73899	9.34615	9.56111	9.14961	9.17965	8.73977	9.08209	8.89558	8.7215	8.82484	8.83876	8.89126	9.24434	9.21608	8.67609	9.17843	8.82765	9.01181	9.07892	9.64096	9.50227	8.79796	9.39281	8.81581	9.34048	8.88372	8.92033	9.53793	9.30402	9.33451	8.62258	9.12302	9.21367	9.29531	9.00439	9.19421	9.08648	9.27438	9.26891	8.266	9.26177	9.25623	9.31034	9.47297	9.31073	9.39006
CDC42EP1	8.73726	8.40156	8.58264	8.69545	8.70975	9.04257	9.05999	8.47798	8.42473	8.77012	8.39799	7.97065	8.48325	8.02492	8.44228	8.75616	8.76719	8.12228	8.89054	8.352	8.69095	8.72814	8.74327	8.71458	7.93478	8.58082	8.28376	8.51117	8.08408	8.71603	8.83057	8.9979	8.53291	7.94175	8.56728	8.59965	8.6848	8.31612	8.65735	8.83061	8.66706	8.80105	7.69792	8.65053	8.64946	8.65383	8.42796	8.61248	8.48982
CDC42EP2	7.27444	7.06029	7.47463	7.62168	7.54157	7.72057	7.83111	7.34998	7.48567	7.52355	7.45447	7.08094	7.59894	6.82012	7.35855	7.49712	7.81041	7.47104	7.70193	7.59753	7.58241	7.48518	7.62552	7.59203	6.941	7.38636	7.1882	7.5304	6.96384	6.82456	7.46817	6.95374	7.77296	6.7665	6.95363	7.01459	7.63581	6.93009	6.73825	7.1717	7.5346	7.68695	7.24554	7.55494	7.61144	7.5966	7.38293	7.21153	7.92863
CDC42EP3	7.45995	6.86632	7.14799	7.27955	7.32345	7.56372	7.28757	7.0298	7.19055	7.70627	7.2937	6.88732	7.40668	6.95991	7.21329	7.57362	7.55221	6.89116	7.07774	6.93843	7.10226	6.99101	7.96298	7.56714	6.79878	7.59262	6.7276	7.6411	7.01061	7.04091	7.52306	7.34038	7.68215	7.25207	7.39813	6.60599	7.29891	7.50936	7.20336	7.50936	7.76957	7.295	7.16291	7.15016	7.02898	6.89438	7.60478	7.39333	7.2968
CDC42EP4	9.49571	9.17672	9.32417	9.30258	9.25811	9.43376	9.56431	8.9032	9.21668	9.57672	9.0596	8.36026	9.12808	8.33559	9.10695	9.26291	9.71048	9.09127	9.22983	8.73156	8.90256	8.67693	9.33062	9.5168	8.70165	9.25126	8.76183	9.28088	8.73927	8.75777	9.54555	9.60075	9.25091	8.86651	9.29121	9.48737	9.28533	8.60763	9.01898	8.85687	8.88824	9.33805	8.18592	8.83923	8.89231	9.02913	9.25254	8.8456	9.25473
CDC7	7.5317	7.03955	7.2436	7.35533	7.43001	7.63645	7.23224	6.98447	7.03587	7.63758	6.9264	6.64436	6.91125	6.70093	6.75324	7.46201	6.78969	6.83446	6.58767	6.94109	7.17754	7.34895	7.67765	7.28093	6.59792	7.07078	6.96899	7.58979	7.17765	6.64767	7.84903	7.17142	7.61987	6.61277	7.03602	7.34291	7.14843	7.00048	6.71607	6.96548	6.84497	6.87203	6.57137	6.92076	6.88892	7.17494	6.62056	6.90318	7.15503
CDCA4	7.96753	7.60091	7.99699	7.89803	7.80899	8.2056	8.01231	7.63899	7.56111	7.90704	7.45121	7.10341	7.61674	7.32475	7.50417	7.74516	7.65635	7.38478	7.45108	7.39829	7.96723	7.49329	8.15215	8.07967	7.26817	7.97464	7.45465	7.88104	7.51662	7.28629	8.07706	7.93641	7.80782	7.39056	7.6575	8.05048	7.57916	7.51931	7.38215	7.46303	7.37315	7.41269	7.24307	7.50815	7.46532	7.57209	7.38119	7.6735	8.08283
CDCA8	7.59588	7.19374	7.51626	7.20732	7.27976	7.5091	7.30353	7.06539	7.1064	7.39839	7.11759	6.65601	7.01281	6.74496	7.17897	7.34688	7.0912	6.95926	6.75374	6.86483	7.44259	7.29757	7.48121	7.46726	6.91967	7.20177	7.13296	7.1906	7.01509	6.80814	7.73696	7.56264	7.46677	6.99413	7.49743	7.46268	7.65912	7.05418	7.0725	6.97201	7.08223	7.16397	6.89497	7.06764	7.04152	6.99553	7.32726	7.18784	7.13754
CDH1	9.72998	9.48264	9.63484	9.45848	9.62758	9.91143	9.54467	9.24599	9.4756	9.68768	8.74708	8.2157	9.22474	8.59303	9.30935	9.65355	9.24319	8.76968	9.41834	8.97795	9.48724	9.04056	10.0877	9.5405	8.81696	9.62425	8.76645	9.20571	9.47065	8.82624	9.83742	9.4893	9.39605	8.41431	8.96951	9.29138	8.80112	8.7441	8.90253	8.75537	9.33412	9.29028	8.72502	9.45458	9.41164	9.63697	8.99851	9.15094	9.4516
CDH11	9.19739	9.13	9.53631	9.71426	8.46057	9.47699	9.5172	9.21684	9.99114	10.0949	10.0842	9.22628	8.50678	8.92932	9.85486	10.2081	9.20222	8.43743	8.90083	9.62016	10.0411	9.39487	10.1693	9.57473	8.98743	9.3603	9.40345	10.5289	9.06371	8.96431	8.74027	9.18979	9.67404	8.72715	8.59577	8.43287	9.4698	8.4707	8.43567	9.25729	9.3865	9.36388	9.31426	9.70261	9.61638	9.61113	9.5662	9.19607	9.24919
CDH17	5.40765	5.25701	5.17035	5.14245	5.43179	5.78545	5.58032	5.71089	5.49492	5.79335	5.38661	5.31747	5.55335	5.09529	5.56067	5.54164	5.28531	5.35113	4.97302	5.60606	5.10088	5.36288	5.71437	5.64277	5.5998	5.48363	5.51936	5.96122	5.29707	5.22701	5.64277	5.94266	5.73723	5.57808	5.68383	5.22442	5.48075	5.64272	5.48888	5.63659	5.42043	6.2923	5.33896	6.16204	5.33896	5.34983	5.57595	5.77171	5.25563
CDH3	7.68131	7.50529	7.73464	7.37016	7.46404	7.78587	7.83049	7.32675	7.61254	8.33923	7.43228	6.70191	7.34519	7.16615	7.86388	8.20968	7.37786	7.58849	7.25639	7.35855	8.37975	7.66604	7.23207	7.29622	6.94053	7.49778	7.70289	7.25941	7.82279	6.44531	8.10882	7.86057	8.18013	7.19109	7.51803	7.41242	7.572	7.18992	6.86987	6.79124	7.98488	7.42045	6.92015	8.06547	8.04341	7.90401	7.20044	7.49561	7.14946
CDH5	10.4294	10.8301	10.6155	10.7879	10.7487	10.9919	10.8435	10.8151	10.001	9.64545	10.2544	10.0073	10.367	9.86547	9.72679	10.0607	10.3228	10.1752	10.1321	10.5218	10.168	10.4915	10.7236	10.7455	10.0243	10.8379	10.0979	10.045	9.45142	10.0022	10.6992	10.8006	10.981	9.81107	9.90521	9.79045	10.2811	10.534	9.99049	10.2368	10.3096	10.4753	10.1491	10.1553	10.2933	10.0837	10.8777	10.6959	11.0254
CDK10	7.57682	7.56559	7.48554	7.74051	7.4993	7.66735	7.43503	7.29102	7.24685	7.44799	7.23697	7.14018	7.29829	7.60083	7.14169	7.39669	7.45353	7.18575	7.19333	7.38189	7.41682	7.46533	7.802	7.74761	7.21846	7.63866	7.35171	7.49884	6.97811	7.09591	7.70006	7.5723	7.54124	6.98598	7.49208	7.36366	7.48643	7.31258	7.31519	7.365	7.56745	7.49491	6.95991	7.58023	7.50012	7.51117	7.61088	7.44162	7.64597
CDK2	9.08492	8.59151	8.87059	8.73636	8.733	9.20685	8.96761	8.54111	8.84146	9.27328	8.55259	8.29308	8.84984	8.13418	8.70498	9.11251	8.9098	8.48346	8.54907	8.51202	8.73406	8.34793	9.26926	9.06515	8.25725	9.06705	8.59756	8.81584	8.39976	8.42188	9.22092	9.06018	9.10004	8.48115	8.89654	8.9905	9.09011	8.88177	8.67893	8.91713	8.54007	8.56286	8.07745	8.64896	8.60036	8.58803	8.924	8.6313	8.62499
CDK2AP1	10.5254	10.2541	10.7323	10.9143	10.7596	10.8337	10.8128	10.3843	10.5591	11.001	10.5641	9.92497	10.43	9.78182	10.4701	10.8519	10.4957	10.0919	10.657	10.7592	10.9886	10.4201	10.7742	10.2771	10.0937	10.3648	10.3947	11.2282	10.4211	10.2019	10.5939	10.1779	10.724	10.1037	10.3936	10.2835	10.532	10.124	10.4989	10.3927	10.5551	10.8255	9.79644	10.7621	10.6605	10.554	10.756	10.641	10.5553
CDK2AP2	8.97224	8.62906	8.76883	8.86314	8.59375	8.78745	8.94782	8.57422	8.72283	8.89325	8.32409	8.01608	8.66571	8.25094	8.84643	9.08384	8.9535	8.35664	8.46911	8.51834	8.59134	8.73112	8.82712	9.07342	8.43764	9.01518	8.46015	8.98847	8.22565	8.70712	8.92352	8.96981	8.45516	8.47507	9.05109	9.29361	8.82282	8.46487	8.87793	8.66978	8.61994	8.55307	7.81488	8.60282	8.50031	8.88207	8.83867	8.56386	9.05646
CDK3	6.83912	6.46974	6.91845	6.47711	6.6328	6.80591	6.93053	6.52869	6.43036	6.5517	6.29408	6.38333	6.54933	6.43439	6.53347	6.26015	6.725	6.2062	6.66857	6.38439	6.69931	6.68777	7.05357	6.7044	6.15131	6.66431	6.39679	6.85713	6.25193	6.4601	6.65779	6.51178	6.46571	6.50199	6.5131	6.54481	6.63917	6.67813	6.55546	6.36653	6.4887	6.75178	6.24236	6.75612	6.74524	6.56414	6.81084	6.62359	6.33168
CDK4	9.55236	9.11405	9.5294	9.57155	9.25848	9.50896	9.61758	9.14795	9.56735	9.90689	9.31724	8.78343	9.15976	8.58972	9.34843	9.69481	9.36666	8.76041	9.18556	9.05828	9.53496	9.34542	10.2203	9.6165	8.91292	9.3638	8.86789	9.82278	9.45379	9.18745	9.41742	9.29609	9.50664	8.87724	9.41395	9.53362	9.36841	8.80415	9.17186	9.4774	9.43698	9.37878	8.86774	9.49005	9.49138	9.52098	9.22134	9.1177	9.50026
CDK5RAP1	7.76069	7.37462	7.57854	7.76131	7.61034	7.8484	7.70675	7.35102	7.17329	7.74473	7.15953	6.83605	7.22111	6.8258	7.16327	7.60664	7.56202	6.87079	7.12684	7.32028	7.53636	7.34763	7.97995	7.59691	7.07253	7.63717	7.10662	7.60756	6.93977	7.00529	7.8697	7.83489	7.57526	7.15384	7.33992	7.44805	7.36633	7.24627	7.34735	9.37203	7.2416	7.1707	6.93452	7.25359	7.22699	7.29157	7.40061	7.29399	7.40632
CDK5RAP2	7.58645	7.554	7.3962	7.78143	7.39565	7.80511	7.72756	7.4835	7.28504	7.63197	7.31749	6.98313	7.25779	7.28309	7.25477	7.61748	7.59038	7.31773	7.3842	7.28327	7.46328	7.08752	7.97419	7.79764	7.04448	7.6656	7.13964	7.69998	7.23141	7.20523	7.75624	7.61811	7.66921	7.03186	7.45868	7.44038	7.33628	7.1176	7.17526	7.28208	7.65029	7.53735	6.81335	7.56955	7.58557	7.57192	7.34838	7.18089	7.48138
CDK5RAP3	8.47609	8.45933	8.56727	8.65242	7.94638	8.54621	8.42533	7.98106	8.08669	8.56455	8.33199	7.59909	8.19314	8.1077	7.98368	8.43003	8.43015	7.83659	8.24386	8.07284	8.28042	8.48488	8.9043	8.52879	8.00952	8.3399	8.1993	8.85841	8.10392	8.01602	8.30204	8.01008	8.29143	7.97264	8.3817	8.38261	8.4068	8.15188	8.26123	8.55028	8.26673	7.89898	7.30666	8.27964	8.26272	8.29237	8.45768	8.20208	8.46198
CDK6	8.78048	8.98917	9.2987	9.39073	9.13564	9.52742	9.17519	9.22379	8.84442	9.0397	8.81962	8.04223	8.58531	8.39425	8.36484	8.97185	8.74417	8.26775	8.47901	8.86708	9.15786	9.00371	9.53569	9.25211	8.63164	9.14078	8.75356	8.86758	8.67226	8.45819	9.30867	9.06753	9.37146	8.48633	8.59762	8.93781	8.55894	8.66458	8.17689	8.53087	8.70958	9.01549	8.85835	8.83342	8.7903	9.04067	9.07129	8.68663	9.39306
CDK7	9.47459	9.09361	9.3537	9.51712	9.29375	9.54817	9.53673	8.9743	9.21444	9.46335	8.61052	8.37158	9.38944	8.62713	8.9994	9.10539	9.60573	9.26128	9.49022	8.96551	9.38265	8.56049	9.81506	9.10649	8.82685	9.34529	8.84619	9.39304	8.84221	8.89166	9.18852	8.86136	8.90405	8.6442	9.10802	9.21057	8.94438	8.76229	8.88792	9.06921	8.82363	9.22928	8.66342	8.96281	8.90944	8.89985	8.8503	8.87287	9.01253
CDK8	7.73259	7.40738	7.67864	7.78076	7.50402	7.92417	7.59802	7.50751	7.35551	7.48841	7.40914	7.15228	7.28238	7.10891	7.34015	7.34094	7.73081	7.32649	7.6439	7.32372	7.52727	7.11745	7.93615	7.66767	7.07403	7.40233	7.38986	7.68297	7.14424	7.1541	7.70268	7.37537	7.63435	7.10762	7.35831	7.39875	7.30151	7.02192	7.34549	7.28383	7.28684	7.4846	6.99997	7.33415	7.96835	7.33523	7.30425	7.16199	7.73777
CDK9	9.25234	9.52057	9.19724	9.36461	9.08924	9.53199	9.44967	9.01045	8.79168	9.23626	8.94367	8.31404	9.04653	8.5024	8.87435	9.10236	9.03358	8.55794	8.93504	8.66749	8.94747	9.06801	9.4798	9.611	8.76349	9.20723	8.77354	9.44457	9.06893	8.91777	9.4192	9.35103	9.57168	8.87809	9.29008	9.63032	9.16692	9.01451	8.91508	9.18469	9.01372	8.76786	8.22484	9.17103	9.16284	9.34633	9.13489	9.05763	9.20146
CDKAL1	7.85891	7.42731	7.65741	7.63375	7.61995	7.8252	7.92992	7.63965	7.8799	7.69964	7.77625	7.29135	7.65614	7.12626	7.37765	8.03965	7.7528	7.35426	7.35347	7.56109	7.65915	7.67818	7.97337	7.90315	7.22709	7.85756	7.19383	7.59021	7.46587	7.15789	7.97654	7.92218	7.9336	7.2776	7.43176	7.32029	7.59	7.41074	7.51174	7.4927	7.72157	7.71499	7.19818	7.73058	7.64919	7.65022	7.61073	7.55948	7.81793
CDKN1A	8.64861	8.91782	8.58943	8.95181	8.94264	8.52834	8.61057	8.476	8.54154	8.8262	8.46485	7.97935	8.75074	8.07565	8.30982	8.71011	9.3847	8.54771	8.79607	8.65006	8.69668	8.50383	8.47244	8.37984	8.11913	8.43785	8.39927	8.23598	8.39062	7.89088	9.02637	8.92927	8.44741	8.29259	8.5286	8.4022	8.98546	8.63445	9.3107	8.71136	8.17046	8.28444	7.91287	8.40155	8.36236	8.21245	9.16484	8.49965	9.19124
CDKN1B	9.35345	9.60251	9.58027	9.78476	9.27684	9.63137	9.69793	9.29425	8.8765	9.08288	8.86045	8.73312	9.11198	8.38674	8.95522	9.17244	9.60539	9.04742	9.3574	9.09827	9.43296	9.11424	9.46159	9.53144	8.73772	9.27754	8.71375	9.58142	8.72283	9.00995	9.40172	9.30805	9.29659	8.84527	9.2777	9.66118	9.14502	8.79236	8.91075	9.21479	8.80534	9.06559	8.51306	8.90432	8.89234	9.20885	8.91495	8.79042	9.60533
CDKN1C	11.4638	11.3856	11.2216	11.6959	11.2077	11.7149	11.5389	11.0171	11.1199	11.4318	10.6003	10.4124	11.4661	10.5362	10.9352	11.2373	11.5807	10.8559	11.3079	10.76	11.3778	11.1454	11.9267	11.5616	10.5356	11.5652	10.8067	11.3142	10.833	10.7669	11.5708	11.0611	11.3433	10.5228	10.7483	10.8986	11.2996	10.5705	10.6164	10.9294	11.2616	11.447	10.617	11.1468	11.0503	11.3647	11.1365	11.3267	11.0813
CDKN2AIP	7.97137	8.24605	8.25143	8.491	8.34989	8.36129	8.34516	8.16396	7.86234	7.96451	7.70401	7.5013	7.8585	7.99284	7.56306	7.95465	8.07397	7.83549	7.96282	7.9105	8.04448	7.65373	8.40938	8.43124	7.68074	8.27733	7.73057	8.11939	7.76593	7.6388	8.37995	8.5241	8.19795	7.77782	8.12889	8.20255	7.89839	8.0864	8.00192	8.25901	7.85708	7.98264	7.35685	7.84804	7.81408	7.98653	8.23942	8.05324	8.27532
CDKN2D	7.59533	7.6088	7.64841	8.61488	7.48815	7.84801	8.13385	7.65589	7.4264	7.58745	7.86253	7.69622	7.42505	7.37209	7.65023	7.53669	7.64205	7.16405	7.75578	7.42334	7.61441	7.77671	8.25138	8.15398	7.44797	8.02427	7.46124	7.82258	7.5819	7.36703	8.0596	7.86554	8.10469	7.5156	7.17637	7.48055	7.34866	7.36332	7.46213	7.87809	7.79559	7.58406	7.22931	7.87106	7.8618	8.07771	7.63502	7.39995	8.00218
CDON	6.18876	6.32587	6.96553	7.04578	6.233	7.27666	6.78546	6.65437	6.61124	6.8389	6.58515	6.84262	6.40518	6.40173	6.32052	6.37512	6.70865	6.37915	6.13702	6.85789	6.72634	6.29829	7.22036	7.04513	6.45362	6.6593	6.6638	7.2867	6.64599	6.13256	6.09821	6.43694	6.44186	6.52657	7.12723	7.26186	5.92832	6.47749	6.20376	6.56294	6.60524	6.47562	5.88804	6.70597	6.68078	6.76984	7.16179	6.43441	6.87065
CDR2L	7.89177	8.07374	8.1628	8.28241	8.27762	8.23028	8.19211	7.89894	7.71915	8.00687	7.61464	7.1349	7.64343	7.57666	7.63124	7.89391	7.74584	7.65191	8.05435	7.96119	7.9141	7.78091	7.8427	7.75042	7.76067	7.97011	7.78938	8.61438	7.7518	8.06246	8.23089	7.37132	7.70418	7.78119	7.58698	7.36977	8.14648	7.79465	8.22558	7.76939	8.10039	8.16029	7.24718	8.0843	7.95036	7.907	8.35166	8.09751	8.22241
CDS1	9.15778	9.5288	9.2234	9.2935	9.60401	9.2625	9.27157	8.79342	8.93213	9.26373	8.34661	8.26167	8.59318	9.01087	8.6359	9.01968	9.38245	8.94635	9.05774	9.17113	9.05919	8.70522	8.7016	9.40925	8.86163	9.14409	9.10813	8.54955	8.79296	8.68987	9.67753	9.49593	8.80399	8.82983	9.26181	9.37213	8.80362	9.08407	9.16982	8.9564	8.96741	8.83575	7.93735	8.9859	8.96989	9.0635	9.17237	9.03335	9.47875
CDYL	8.96392	9.21832	9.01169	9.36157	8.87335	9.30729	9.31513	8.74317	8.82674	8.96508	8.64775	8.33673	8.86532	8.54814	8.2687	8.9767	9.11889	8.76102	8.88625	8.71243	8.79152	8.2409	9.27852	9.38082	8.35407	9.156	8.42092	8.86735	8.64461	8.67365	9.41833	9.48552	9.01054	8.45685	8.91579	9.06136	8.81184	8.79148	8.86407	8.84351	8.77755	8.81856	7.76143	8.87044	8.85421	8.96037	8.9715	8.90304	9.19916
CEACAM1	7.92773	7.99334	7.73616	8.36738	8.11474	8.39065	8.31141	8.19267	7.43156	7.24437	7.50469	7.38474	8.11727	7.38737	7.50956	7.55169	7.71792	7.5675	7.94939	7.81699	7.61474	7.7691	8.28065	7.99464	7.53908	7.99105	7.38763	8.11722	7.4506	8.01333	8.38208	8.01558	8.03115	7.76143	7.5408	7.64085	7.04179	7.5774	7.74335	7.73585	8.24185	8.55163	8.12282	8.20927	8.1979	8.29479	8.24623	8.20433	8.83606
CEACAM21	6.67775	6.40782	6.41482	6.42012	6.58328	6.82781	6.7499	6.47538	6.34669	6.53497	6.43642	6.26106	6.46203	6.26904	6.24643	6.3112	6.60337	6.25655	6.51424	6.75922	6.70002	6.31648	6.62514	6.30494	6.34819	5.9213	6.40314	6.64137	6.81664	6.30494	6.26942	6.36123	6.16739	6.4777	6.27307	6.03118	6.4538	6.38961	6.35783	6.4859	6.61551	6.44926	6.30121	6.68455	6.66185	6.38665	6.57028	6.61028	6.77542
CEBPA	10.6891	11.1934	10.9324	10.5785	10.4143	11.0265	10.7526	10.126	10.2353	10.366	9.11117	9.41866	10.1791	10.0375	10.275	10.6442	10.6186	9.82593	10.6862	9.73354	10.467	10.9054	10.7151	10.8593	9.73991	10.8041	10.1149	10.284	9.75497	10.1423	10.8723	11.4124	10.4859	10.5468	11.2403	11.2391	10.9825	10.4552	10.7961	10.932	10.2956	10.3092	9.10877	10.3139	10.3115	10.254	10.5701	9.83382	9.81749
CEBPB	12.3028	13.1958	12.8866	12.8762	12.7935	12.4618	12.5612	12.1286	11.8917	12.3721	12.1914	11.4799	11.9891	11.3997	11.9854	11.9451	12.4325	11.8056	12.246	11.7757	11.9743	12.0114	12.6806	13.025	11.9322	12.8083	11.7284	12.3836	12.0507	12.2706	12.8763	13.0567	12.7685	12.2607	12.6789	12.8507	12.7318	12.3311	12.6608	12.6068	12.2607	12.2979	10.8911	12.3511	12.2035	12.4277	12.3092	12.4034	12.2442
CEBPD	10.8951	11.2279	10.9161	11.5703	10.5804	11.0143	11.3089	10.8764	10.9398	11.3539	11.5529	11.1782	11.4091	9.95279	11.2581	10.9227	11.4996	10.7748	11.2055	10.6516	10.5501	10.6913	11.6424	11.315	10.5363	11.1681	10.4924	11.7696	11.4087	11.2455	11.1309	10.8498	11.4412	10.471	10.5327	11.3387	11.276	10.7122	11.162	11.1608	10.797	10.7705	10.2505	10.9909	11.04	11.5147	11.1316	11.145	11.2391
CEBPG	8.77003	9.02242	8.86936	9.20997	9.05989	9.14185	9.28979	8.9597	8.49458	8.76391	8.37583	7.97554	8.55067	8.10111	8.22865	8.65419	9.01441	8.27627	8.64507	8.35386	8.82477	8.4812	9.1007	9.16785	8.37052	9.11062	8.27991	8.62181	8.61322	8.93179	9.15029	9.21313	8.65338	8.81054	9.00909	9.21921	8.61826	8.70201	8.73685	8.84047	8.44352	8.63072	8.07027	8.50674	8.51579	8.68589	8.9757	8.78181	8.67509
CEBPZ	7.9916	8.25632	8.27881	8.57404	8.00811	8.50735	8.29887	8.12223	7.77451	7.97722	7.602	7.53977	7.80361	7.81508	7.64115	7.96761	8.12449	7.47464	7.87837	7.89971	8.04276	7.98201	8.26745	8.45334	7.61958	7.9861	7.55966	8.38534	7.74902	7.47962	8.34481	8.06014	8.34906	7.66066	7.90026	8.21582	7.79274	7.85048	7.55227	7.80227	7.70249	7.83713	7.32236	7.82239	7.82041	7.99983	7.90411	7.60675	8.42962
CECR1	7.05779	6.92534	7.13292	7.9925	7.16911	7.65029	7.26991	7.00867	6.98488	7.63555	6.97033	6.60978	7.33552	6.67011	7.29477	7.33679	7.52636	6.90134	7.27333	7.1646	7.25449	7.41594	7.81652	7.05214	6.92359	7.01354	7.12334	7.84475	6.97872	7.0432	7.0667	7.10221	6.78437	6.5162	6.98514	6.99683	6.82124	6.57811	6.57512	7.26332	7.6056	7.62167	7.26462	7.63206	7.62349	7.61802	7.64587	7.21677	8.03404
CECR5	7.67779	7.37552	7.74909	7.84498	7.76849	8.05001	7.8898	7.54259	7.54731	7.66928	7.52922	7.00668	7.47129	7.08096	7.2384	7.61525	7.55893	7.34972	7.63349	7.28341	7.47851	7.49311	8.05941	7.67353	7.17362	7.74863	7.48004	7.73351	7.53601	6.89568	8.09309	7.58527	7.99853	7.19062	7.55404	7.48501	7.68437	7.10577	7.67927	7.2105	7.64117	7.58763	7.04378	7.71193	7.64638	7.55795	7.4229	7.16807	7.63159
CEL	6.39826	6.09535	6.40303	6.32976	6.08407	6.06731	6.17731	6.18661	5.97853	6.53719	5.95112	5.7543	6.10104	6.11144	5.8909	6.22549	6.14938	5.88461	5.72548	6.00437	6.20237	6.29407	6.60586	6.28545	5.93165	5.96117	6.05875	6.27653	6.06144	5.99124	6.33158	6.48955	6.19106	6.16407	6.22155	5.95466	6.29332	6.19713	6.21261	6.32196	6.52926	6.38161	5.73725	6.42262	6.23223	6.17689	6.2864	6.20698	6.0909
CENPT	8.21752	8.77907	8.3796	8.67269	8.07358	8.31996	8.25719	8.12	7.88371	8.08846	7.96909	7.77011	7.92162	8.50536	7.85079	8.22604	8.4616	7.76573	8.09392	8.20091	8.328	8.38029	8.75388	8.38778	8.23614	7.90448	8.25775	8.63583	8.40367	8.0836	7.94192	7.72364	7.92962	7.96518	8.03664	7.93653	8.26821	8.40018	7.83639	8.36309	8.09632	7.57944	7.98097	8.03054	8.06126	8.00754	8.62403	8.50378	8.2473
CEP135	7.42303	7.67344	7.62055	7.79257	7.54103	7.83919	7.62384	7.46157	7.15658	7.38324	7.03954	6.82078	7.11838	7.43165	6.99544	7.45389	7.40396	7.23963	7.18677	7.26222	7.22027	7.38445	8.04645	7.60673	7.05914	7.38431	7.27572	7.72412	7.23081	6.90204	7.59356	7.38337	7.48817	6.85693	7.25042	7.41485	7.23737	7.17463	6.96566	7.22679	7.29699	7.26265	6.87012	7.401	7.39028	7.52466	7.27753	7.31542	7.71303
CEP152	6.87977	6.61633	6.8326	6.962	6.86167	7.20356	7.03178	6.75745	6.66795	6.92067	6.51403	6.26122	6.88773	6.29736	6.43995	6.90882	6.83703	6.46417	6.32819	6.51927	6.7189	6.51126	7.17208	6.94878	6.34463	6.71852	6.69758	7.04011	6.70874	6.20545	7.2172	6.62957	7.05209	6.36919	6.55072	6.69096	6.77653	6.20986	6.65768	6.22586	6.57541	6.706	6.16486	6.60858	6.61282	6.6752	6.49521	6.38107	6.84888
CEP192	7.27232	7.03531	7.45842	7.41199	7.25289	7.53986	7.5312	7.18539	7.10826	7.41587	7.20945	6.91399	7.26603	6.77451	6.87879	7.21	7.28295	6.85128	7.22846	7.17406	7.51925	7.08044	7.42983	7.5188	6.81241	6.97908	6.96264	7.75559	7.2102	7.10625	7.30686	7.01413	7.1976	6.92389	7.28375	7.47063	6.98765	6.70506	6.84986	6.91703	6.98171	7.01259	6.89644	6.99146	6.99857	7.18639	7.33728	6.86933	7.41116
CEP350	9.32697	9.6431	9.5212	9.68542	9.2514	10.0737	9.48237	9.36858	9.26646	9.09164	8.99814	8.59324	8.88645	8.65361	8.73909	9.28215	9.53887	8.99945	9.28942	8.96996	9.2772	9.08509	9.62617	9.88544	8.83172	9.3127	8.81161	9.31712	8.92902	8.8641	9.76515	9.88064	9.31634	8.81486	9.20056	9.44451	9.04307	9.21037	9.08918	9.30708	8.89635	8.81973	8.41167	9.05265	8.97024	9.10676	9.36588	9.22128	9.78751
CEP57	7.59709	7.42907	7.80242	7.95274	7.34455	7.79824	7.77037	7.42978	7.22536	7.48115	7.26607	7.11395	7.37626	6.95104	7.42588	7.57451	7.48047	7.11071	7.2431	7.30476	7.52978	7.32559	7.8395	7.75745	7.0683	7.83397	7.22037	7.52532	7.13376	7.10621	7.88673	7.72151	7.86622	7.27656	7.55769	7.62191	7.35912	7.22612	7.17933	7.45369	7.32669	7.34427	6.78998	7.35724	7.29874	7.37004	7.4227	7.28677	7.67749
CEP72	6.7243	6.55171	6.25096	6.71637	6.836	6.80681	7.01176	6.89602	6.79896	7.29872	6.89326	6.58852	6.72109	6.6883	6.96091	7.13816	6.5972	6.23614	6.39705	7.1018	6.73654	6.52567	7.18448	7.22641	6.26322	6.51395	7.27104	7.04793	6.81874	6.95065	6.97997	7.53754	6.74524	7.18908	7.16617	7.13058	7.2313	6.25738	7.66954	7.33076	6.50164	6.81724	6.01166	6.45571	6.46743	6.32383	6.17265	6.15591	6.77286
CEP76	6.54262	6.31675	6.57183	6.60072	6.55123	6.80306	6.65174	6.42408	6.56376	6.52113	6.31856	6.09455	6.31624	6.35045	6.5092	6.58318	6.48202	6.30959	6.28474	6.37294	6.56926	6.41753	6.7868	6.67034	6.15116	6.60846	6.19922	6.67644	6.25736	6.12446	6.77457	6.51818	6.69245	6.07511	6.35232	6.44702	6.38227	6.27575	6.26466	6.36708	6.40643	6.52161	6.14945	6.47076	6.46991	6.50714	6.31648	6.28699	6.64856
CEPT1	8.61941	8.63592	8.64683	8.75553	8.52367	8.82861	8.65268	8.48002	8.59272	8.68393	8.24313	7.96256	8.45328	7.7742	8.47882	8.65425	8.55452	8.24885	8.34861	8.26466	8.40278	8.12411	8.87185	9.08936	8.32787	8.8794	8.104	8.26173	8.239	8.18834	8.81821	9.01023	8.57275	8.49872	8.69191	8.74018	8.71761	8.58514	8.78702	8.76507	8.19528	8.51877	7.78403	8.18055	8.20543	8.23508	8.7664	8.47754	8.74873
CERK	7.40747	7.61752	7.50481	7.83763	7.33951	7.68306	7.70071	7.58959	7.14144	7.31506	7.1497	6.95501	7.01315	7.01691	7.13844	7.4074	7.09461	6.91728	7.15097	7.41763	7.28613	7.49812	7.86404	7.54408	7.07462	7.16871	7.0212	8.11853	7.44859	7.35264	7.44794	7.22807	7.54694	6.91196	6.99759	6.92224	7.31914	6.9812	7.02266	7.40456	7.66811	7.33435	7.00087	7.80943	7.76369	7.66908	7.50721	7.38898	7.75769
CES2	7.95779	7.651	8.05971	8.14634	7.902	8.1879	8.0376	7.84726	8.03654	8.22107	7.93215	7.47052	7.8092	7.69398	7.62483	8.20446	8.12711	7.64799	7.9288	7.85939	8.22297	7.89523	8.3877	8.01204	7.49283	7.76149	7.72341	8.1698	7.74285	7.52216	8.13926	8.00566	7.8848	7.47452	7.83915	7.6672	7.77489	7.47452	7.70423	7.65639	8.07926	7.83836	8.04116	8.15011	8.11613	8.0923	8.02163	7.85213	8.08078
CETN2	9.40116	8.94855	9.41004	9.53646	9.38678	9.57336	9.65254	9.21212	9.31653	9.65277	9.11742	8.45091	9.03402	8.25676	9.02446	9.58961	9.01908	8.67414	9.07474	9.19816	9.40126	8.97796	9.80578	9.449	8.63759	9.38639	8.65114	9.744	8.82749	8.90471	9.74859	9.65389	9.45658	9.04454	9.57701	9.71862	9.00696	8.90423	9.34351	9.2899	8.7651	9.10209	8.26611	8.85767	8.86928	8.97	8.86777	8.84079	9.43531
CETP	7.21712	7.77813	7.48941	7.91542	7.36355	7.45764	7.92527	8.21409	6.37738	6.21475	6.93716	6.89924	7.52006	6.76543	6.54342	6.95364	7.18663	6.80294	7.09171	7.89792	6.31566	7.34946	7.74792	7.38149	7.55184	7.87386	5.85906	7.19383	7.19811	7.37623	7.42418	7.41916	7.66086	7.56116	6.47899	6.48158	6.39515	6.98694	7.69164	7.59978	7.33027	7.93028	7.3492	7.37795	7.4806	7.39995	7.07707	7.04347	7.77862
CFB	9.5644	10.4679	10.7541	10.8205	10.7506	9.81503	9.72653	8.93442	9.25263	9.24534	9.58737	9.09253	9.15333	8.68957	9.52674	9.35163	9.89751	9.16254	9.02637	9.80071	8.85117	9.81336	10.6857	9.99854	9.72302	10.0412	9.33627	10.1315	8.99618	9.83438	10.4895	10.3257	9.33967	9.64756	10.0244	10.1144	9.53474	9.98348	10.5941	10.1482	9.71568	9.44571	7.76694	9.68961	9.68906	9.74827	9.87647	9.45048	10.1257
CFD	9.45676	8.69622	9.46041	10.0782	8.69597	9.31282	10.1477	9.15088	10.2545	10.4131	9.8998	9.38687	9.79897	8.36827	10.3695	10.8167	9.76677	9.17993	9.52394	9.9981	10.2225	9.14704	9.96972	9.43659	9.08217	9.46219	9.75773	11.356	9.2333	9.03711	8.54098	9.31986	9.83497	8.95281	8.31813	8.36518	9.19347	7.92209	9.269	9.52332	10.1319	10.3028	9.71276	10.1202	10.0965	10.1004	10.1583	9.92627	9.18383
CFDP1	8.64406	8.48487	8.80588	8.91435	8.68465	8.75698	8.81546	8.61449	8.03351	8.45658	8.21477	7.54281	8.10282	7.55088	8.45848	8.36744	8.57591	8.08765	8.5388	8.12512	8.36481	8.20974	8.9782	8.76681	7.83436	8.81725	8.04372	8.35457	7.80713	8.01517	9.02637	8.71346	8.86628	8.06286	8.35387	8.57649	8.29805	7.99495	8.29476	8.33477	8.30261	8.15473	7.51966	8.34097	8.30353	8.51582	8.27158	8.1122	8.74772
CFH	6.61465	6.65613	6.94281	7.10623	7.34839	6.6613	8.27952	7.457	6.10721	6.42072	6.79403	6.7505	7.88052	6.10505	6.57824	6.94401	6.86901	7.32454	7.7448	8.16657	6.28569	6.37234	7.01883	6.3719	7.03877	6.91886	6.28388	8.45908	7.02415	6.3764	6.6462	6.39932	6.68992	6.4048	6.06348	6.20971	5.36285	5.83104	6.4129	6.10048	7.57024	8.27569	7.82701	7.5871	7.59388	7.69876	7.76703	6.92661	8.1809
CFI	7.33628	6.76411	7.23943	7.32053	7.35472	7.26368	7.68713	7.26741	7.34808	7.33408	7.44656	6.57785	7.1658	6.44702	7.35949	7.44265	7.16354	6.83933	6.79441	7.44129	7.28697	7.15894	7.54935	7.45227	6.78607	7.06001	7.34441	7.74474	6.51961	6.76435	7.43668	7.14749	7.64463	7.07065	6.82382	6.96124	6.37268	6.74303	6.44651	6.36738	7.31209	7.79545	7.21354	7.28269	7.28542	7.42539	7.4238	7.20516	7.96586
CFL1	11.4214	11.1382	11.3906	11.5078	11.4855	11.5819	11.7023	11.2362	11.3275	11.6698	11.3105	10.5021	11.4152	10.6698	11.288	11.7936	11.4771	11.091	11.3234	11.2068	11.5541	11.1772	11.8353	11.4193	10.812	11.4372	11.1573	11.6569	10.9573	10.8142	11.6357	11.46	11.3478	11.0192	11.5488	11.6597	11.2814	10.6985	11.2872	11.0587	11.3183	11.2539	10.7169	11.3438	11.2982	11.3781	11.1747	11.186	11.6227
CFLAR	8.61013	9.24276	9.03492	9.56438	9.07309	9.43488	9.21601	8.99583	8.5135	8.69237	8.47276	8.39224	8.87345	9.14759	8.2846	8.82115	9.15186	8.72924	8.8993	8.68616	8.63637	8.5936	9.49276	9.23199	8.40679	9.4441	8.4015	9.10957	8.27351	8.74164	9.27344	9.24998	9.04487	8.55131	8.75634	9.01904	8.88603	8.61604	8.62012	8.55056	8.93664	8.79399	8.21766	9.05412	9.06835	9.19961	8.9788	8.92919	9.38864
CFP	6.37387	6.67364	6.84959	7.28521	7.01808	7.36665	7.03977	7.27019	6.81095	6.95508	6.70454	6.37324	6.71231	6.70091	7.03675	6.80722	6.64484	6.43995	6.72451	6.69608	6.54919	6.83649	7.58657	6.80572	6.99895	7.30987	6.73877	7.52621	7.14137	6.68553	7.09072	6.4459	7.27398	6.64674	6.54352	6.44766	6.68273	6.65182	6.61407	7.20264	7.4567	6.98314	6.79251	7.44873	7.44066	7.41204	6.99826	6.87785	6.98357
CGGBP1	8.78149	8.7226	9.08394	9.11781	8.89765	9.01455	8.93743	8.66187	8.59675	8.8071	8.49961	8.20657	8.59784	8.08433	8.49674	8.72338	8.94073	8.50209	8.69073	8.5347	8.63568	8.60839	9.07601	9.03319	8.37562	8.90102	8.27854	8.77565	8.35218	8.28775	9.18905	8.96495	8.95354	8.43235	8.57915	8.94296	8.36942	8.34398	8.2174	8.5774	8.51169	8.71275	8.25182	8.56323	8.53549	8.79496	8.54752	8.47484	9.27905
CGRRF1	6.89458	6.5417	7.19032	7.26874	6.99602	7.18056	7.16455	6.83985	6.73666	6.9427	6.6397	6.44699	6.62755	6.29383	6.66961	6.83275	6.90103	6.47544	6.73845	6.8803	6.91403	6.57616	7.20414	6.97282	6.38063	6.87446	6.4318	7.35849	6.59832	6.53158	7.08699	6.90101	6.89524	6.49655	6.80509	6.96903	6.6641	6.57589	6.67249	6.82672	6.62053	6.81838	6.45603	6.66631	6.61839	6.51481	6.69633	6.53364	7.17807
CHAT	6.55862	6.26308	6.33522	6.47503	6.40511	6.7244	6.95137	6.65447	6.29647	6.58787	6.46488	6.12711	6.0312	6.16926	6.48291	6.19907	6.16548	5.95502	5.96552	6.59892	6.66151	6.33956	7.01041	6.43785	6.11446	6.42402	6.58536	6.55884	6.12783	6.37779	6.38195	6.40876	6.51612	6.5445	5.83146	6.26051	6.42171	6.26899	6.34719	6.23459	6.41111	6.09247	6.31831	6.79944	6.71908	6.4823	6.36962	6.31302	5.93711
CHCHD3	8.46319	7.95039	8.44887	8.58358	8.51705	8.69304	8.54159	8.3576	8.24124	8.64675	8.14692	7.83553	8.19808	7.56963	8.19419	8.45304	8.73002	7.96894	8.23469	8.3154	8.61046	8.00554	8.67202	8.3626	7.85616	8.32846	8.01604	8.5512	7.80794	7.82443	8.66562	8.46596	8.46698	7.95071	8.23185	8.50659	8.30546	7.87217	8.07699	8.2499	7.99718	8.11837	7.57169	8.02344	7.96625	8.21251	8.15639	8.02418	8.67622
CHCHD7	7.29525	6.80606	7.1632	7.13589	7.01181	7.33677	7.40151	6.97483	7.15931	7.50874	6.96062	6.55329	7.13709	6.58279	6.90122	7.2518	7.20542	6.60326	6.95394	6.88574	7.35676	6.92121	7.61577	7.18835	6.60588	7.21786	6.87308	7.37749	7.10205	6.68076	7.17651	7.12036	7.26525	6.83049	7.06362	7.06341	7.0895	6.63255	6.82408	7.07864	6.95867	6.99744	6.57888	6.97866	6.93313	6.91759	6.98531	6.77984	7.20226
CHD1	8.51546	8.98863	8.95323	9.18562	8.87683	8.87555	8.86375	8.51527	8.39832	8.33934	8.20386	8.02367	8.4128	8.15043	8.13922	8.62513	8.58939	8.09665	8.50272	8.56732	8.42968	8.6239	8.86535	8.95086	8.51926	8.56898	8.36196	9.10996	8.54679	8.24776	8.81713	8.40457	8.85133	8.26088	8.50887	8.76789	8.49157	8.5123	8.37888	8.47866	8.39614	8.34285	7.82849	8.48364	8.45981	8.63262	8.42047	8.36735	8.94893
CHD4	9.03651	8.93007	8.90278	9.06734	8.87831	9.30516	9.29766	8.82977	9.03264	8.95535	8.76854	8.40956	8.67013	8.49667	8.64735	9.15861	8.91142	8.67183	8.68233	8.80673	8.96433	8.63083	9.4214	9.085	8.47859	9.118	8.67776	9.13903	8.49309	8.72965	9.32814	9.22483	8.9977	8.36665	8.86014	8.89035	8.93696	8.67998	8.87741	9.11839	8.86858	8.69784	8.12753	8.89254	8.85003	8.8504	9.1043	8.91206	9.1232
CHD7	7.53575	7.87414	7.6822	7.82299	7.55697	7.98073	7.7341	7.54415	7.27554	7.32509	7.3117	6.99707	7.25067	7.06464	7.0838	7.47949	7.26927	7.1384	7.18418	7.24157	7.40668	7.6133	7.79046	7.84201	7.21191	7.62721	7.32419	7.56245	7.43318	7.10817	7.86539	7.42313	8.03358	7.23885	7.48559	7.70823	7.36366	7.29622	7.11906	7.42408	7.23027	7.46262	6.77986	7.29075	7.30075	7.45088	7.38032	7.30456	7.80709
CHD8	8.84632	9.2639	8.92416	9.11131	8.83676	9.07552	8.87188	8.75927	8.55998	8.5417	8.70202	8.46948	8.3956	9.48175	8.4611	8.74406	9.33907	8.87147	8.94084	8.96023	9.14017	8.86927	8.78779	8.74363	8.73731	8.51379	8.71151	9.26212	8.76251	8.58377	8.90221	8.53891	8.41121	8.37782	8.72534	8.73138	8.45893	8.4868	8.42153	8.95624	9.00593	8.69579	8.16141	9.09154	9.05042	9.00391	9.00636	8.80212	9.085
CHD9	8.56639	9.15011	8.99449	9.44535	8.8693	9.10885	8.98152	8.93883	8.74168	8.72281	8.93244	8.51175	8.26319	8.32915	8.46215	9.03157	8.96995	8.54291	8.63485	8.63236	9.04738	8.7762	9.16936	8.9739	8.49838	8.80099	8.58721	9.66874	8.72888	8.53525	8.82435	8.54718	8.99338	8.36182	8.8693	8.94276	8.40535	8.51223	8.41134	8.8553	8.84906	8.94127	8.28007	8.93602	8.90987	8.96423	8.75924	8.53934	9.21183
CHEK1	7.11775	6.72462	7.18431	6.7933	6.9753	7.22464	6.98371	6.63023	6.7546	7.06748	6.59155	6.34426	6.71211	6.46132	6.54622	6.97237	6.77263	6.45892	6.3902	6.50843	7.11376	6.76085	7.28286	7.01861	6.30396	6.98859	6.63678	6.8112	6.6886	6.25631	7.27855	7.02034	7.19024	6.53742	6.73053	6.73911	7.08263	6.50897	6.54092	6.72766	6.71188	6.78274	6.43554	6.76149	6.80867	6.6536	6.41654	6.53555	6.81607
CHERP	8.39254	8.26293	8.45861	8.46424	8.11148	8.62993	8.23262	8.10972	8.01269	8.05953	7.91596	7.7353	8.0085	7.67005	8.06535	8.23194	8.17152	7.7788	7.9993	7.92336	8.04604	7.86167	8.60153	8.55098	7.86504	8.40254	7.81994	8.17669	8.02492	7.95219	8.5964	8.52702	8.43944	7.73608	8.17328	8.21177	8.20182	7.86399	7.90541	8.03571	8.14214	7.97501	7.30265	8.17658	8.17061	8.21153	8.10183	8.0025	8.51753
CHIC2	9.21445	8.96333	9.26314	9.58503	8.94512	9.58081	9.57308	9.13435	9.08429	9.47764	9.05251	8.77825	9.28142	8.02398	9.13512	9.19176	9.2946	8.73567	9.3565	8.57368	8.9284	8.6609	9.99124	9.41085	8.41109	9.48173	8.44347	9.52686	9.10773	9.13993	9.46332	9.36519	9.35334	8.87237	8.91144	9.21354	9.09156	8.78799	9.09583	9.10408	8.93013	9.11381	8.31968	9.03714	9.02318	9.22988	8.94937	9.1292	9.10233
CHMP2A	10.6712	10.0534	10.4729	10.612	10.3926	10.6211	10.7084	10.2536	10.4074	10.683	10.1467	9.77572	10.4387	9.75113	10.2508	10.6646	10.5285	10.186	10.2609	10.1355	10.3973	10.2739	10.5828	10.7833	10.0143	10.7116	10.179	10.4793	10.0229	9.89352	10.8476	10.734	10.578	10.3269	10.7031	10.6798	10.4421	10.3736	10.5195	10.5509	10.3843	10.3293	9.57288	10.3749	10.3281	10.2391	10.4516	10.3309	10.387
CHMP2B	9.24608	9.0894	9.52954	9.51766	9.16772	9.40136	9.71317	9.01005	8.84957	9.20066	8.71702	8.21229	8.97729	8.07896	8.72655	9.09082	9.50013	8.93981	9.44207	9.01008	9.39514	8.72193	9.12347	9.25402	8.49419	9.23737	8.70659	9.07995	8.67622	8.73214	9.45086	9.48157	8.77949	9.08809	9.18311	9.38372	8.81503	8.90426	9.17493	9.15544	8.85633	9.03602	7.91756	8.9221	8.89119	9.08121	8.99082	9.14477	9.2684
CHMP4A	8.0993	7.99477	8.27173	8.54064	8.23614	8.47649	8.6425	8.13977	8.23746	8.61562	7.90532	7.69635	8.1859	7.89787	8.24196	8.50414	8.43788	7.99746	8.14722	8.31463	8.2736	8.03516	8.53395	8.279	7.79457	8.18821	8.02871	8.72707	7.89126	7.99089	8.5968	8.19717	8.17308	8.05062	8.17844	8.31274	8.26579	7.87847	8.05389	8.23239	8.09606	8.20828	7.54546	8.14017	8.10861	8.26985	8.41034	8.04081	8.4989
CHMP6	8.1316	7.75574	7.94641	8.06693	7.98201	8.27542	8.21503	7.77943	7.87879	8.12244	7.73117	7.47956	7.94394	7.65962	7.78743	8.09068	8.00776	7.78861	7.93018	7.7237	8.01557	7.88794	8.28529	8.06638	7.5433	8.17845	7.72704	7.94618	7.54842	7.53468	8.28963	8.17277	8.04918	7.44995	7.76425	7.90818	8.04145	7.79123	7.94868	7.93727	7.87104	7.71395	7.26655	7.98011	7.9457	7.98985	8.01422	7.83664	8.1039
CHMP7	7.7338	7.7964	7.50718	7.96573	7.42264	7.87793	7.56774	7.64214	7.67716	7.47259	7.26911	7.04648	7.59362	7.64703	7.90056	7.57237	7.73752	7.35389	7.39602	7.49896	7.49479	7.51949	8.01376	7.95148	7.409	7.77373	7.26599	7.86848	7.59391	7.31439	7.98859	7.89761	7.56702	7.38955	7.61366	7.48964	7.58182	7.43012	7.54086	7.61961	7.85356	7.89343	7.26581	7.81075	7.79851	7.62631	7.8697	7.73749	7.82633
CHN1	8.72107	7.95161	8.65748	8.75691	9.02016	8.76929	9.06177	8.73674	8.93577	9.2081	9.84264	8.50233	8.23912	8.11571	8.76568	9.31479	8.55253	8.35973	8.39494	9.00196	9.66331	8.7225	8.96589	8.9238	8.31357	8.45355	8.65947	8.52412	7.96934	7.99622	9.47853	8.69002	9.47745	8.11664	7.90721	8.03119	8.74662	8.56653	7.67644	7.79289	8.75798	8.96523	8.49077	8.77062	8.79805	8.92532	8.32796	8.50434	9.32417
CHN2	8.12721	7.7925	7.83384	7.86791	7.76924	8.25677	8.02062	7.61065	7.44733	7.59841	7.22601	7.1524	7.55363	7.4383	7.38362	7.67133	8.11367	7.4513	7.64095	7.46595	7.57679	7.53985	8.28445	7.80968	7.48217	7.74221	7.01474	7.94339	7.76515	7.56721	7.46843	7.42331	7.51182	7.30823	7.52099	7.48286	7.65292	7.58847	7.31398	7.65385	7.47022	7.49798	7.50977	7.55	7.48916	7.59292	7.56123	7.69645	7.90994
CHORDC1	7.93883	7.78954	8.17208	8.57133	7.86013	8.32812	7.98637	7.92164	7.81093	8.0171	7.60661	7.29713	7.62736	7.24638	7.71306	7.8478	7.85833	7.23407	7.644	7.71217	7.9637	7.82644	8.2404	8.18072	7.58627	7.87259	7.43393	8.05943	7.77685	7.31542	8.38841	7.93271	8.48837	7.36699	7.79079	8.06842	7.57044	7.52741	7.4935	7.61344	7.54794	7.64843	7.32711	7.59052	7.57807	7.77422	7.94772	7.81332	8.33856
CHPF	10.0197	10.7587	10.2107	10.1694	10.3969	10.0759	9.89334	9.88936	9.83123	9.7016	9.5932	9.31433	9.40132	10.596	9.8343	10.1521	10.2029	9.97696	10.3281	9.90741	10.2169	9.72843	10.3699	10.294	9.61974	9.99049	9.72982	10.2125	9.67289	10.0307	10.4072	10.51	9.37836	9.97614	10.6362	10.7593	10.2838	10.0333	10.4126	10.1526	10.2007	10.1072	9.02168	10.2267	10.1986	10.2692	10.0843	9.97018	9.77448
CHPT1	9.14451	8.34604	9.22954	9.09651	8.7283	9.36733	9.37719	8.57096	9.0464	9.41898	8.69885	8.32705	9.07963	8.04052	8.9851	9.27495	9.32996	9.07729	9.2358	9.01396	9.12474	8.55073	8.8555	8.65281	8.32565	8.56826	8.94788	9.90663	8.38581	8.13255	9.15704	8.79348	8.79099	8.39742	8.4893	8.73735	8.88335	7.95121	8.28333	8.48183	8.86842	8.89621	8.56926	9.0831	9.08113	9.17452	8.26749	8.53198	8.91229
CHRM3	6.02546	5.40853	5.73884	6.25345	5.75612	6.08373	6.14972	5.62181	5.464	5.75139	5.48617	5.35939	5.45011	5.52748	5.67099	5.8106	5.76446	5.38359	5.20327	5.72386	6.15069	5.78178	6.02579	5.69991	5.50934	5.90755	5.61396	5.89756	5.45163	5.19483	5.87848	5.80423	5.94322	5.58359	5.83411	5.78869	5.59871	5.73228	5.68384	5.85625	5.8896	6.4606	5.40775	6.33259	5.81888	5.67982	5.59876	5.64385	5.6748
CHRNA1	6.23128	5.9331	6.06454	6.15727	6.01139	6.68956	6.12737	6.12516	6.01466	6.11217	5.79303	5.83129	5.89769	5.91496	5.72922	6.10141	6.00284	6.10287	5.72615	6.02737	5.85448	6.23076	6.44194	5.98159	6.00538	6.03718	6.02583	6.37093	6.36423	6.06404	5.73588	5.8077	6.10016	6.12795	6.20057	6.05501	6.20942	6.10457	6.1053	6.23289	6.04866	6.07769	5.91812	6.14278	6.03042	5.78223	6.08672	6.21675	5.95246
CHRNB1	7.85598	7.93901	8.0109	8.04508	7.78078	8.16443	7.94858	7.5269	7.444	7.62434	7.25741	7.02316	7.33393	7.16565	7.37269	7.72655	8.03613	7.40866	7.19799	7.33394	7.56486	7.97944	7.74473	7.56261	7.36182	7.17915	7.93855	7.95084	7.6685	7.72288	7.77336	7.97361	7.33174	7.17147	7.66157	7.91335	7.6972	7.20973	7.16272	7.34034	7.44785	7.19415	7.05926	7.62425	7.66136	7.75542	7.38841	7.15012	7.74699
CHRNE	6.6358	6.22336	6.11926	5.99804	6.18704	6.85025	6.68506	6.5991	6.78904	6.34721	6.09844	6.01148	6.53927	6.00415	6.5635	6.64375	6.25117	5.77009	6.9299	5.8679	5.84933	6.27982	6.46175	6.38124	5.67863	6.77568	6.10998	6.76011	6.17973	6.71344	6.898	6.11719	6.58085	6.01652	6.58159	6.45786	6.25641	6.1501	5.87001	6.26754	6.69617	6.08715	5.78345	6.67553	6.55344	6.68246	6.24537	6.01451	6.24992
CHST11	8.35788	7.93828	8.22279	8.33157	8.3177	8.39808	8.37106	8.24673	8.03275	8.17018	7.97294	7.97655	8.17478	7.82607	8.03762	8.10844	8.61715	7.82732	8.15431	8.27674	8.55149	8.136	8.10469	7.88607	8.13974	7.90672	7.9019	8.22701	7.95877	7.5012	8.7108	8.17151	8.1297	7.61932	7.7736	7.97843	8.3667	8.08173	8.1399	7.77589	8.14477	8.01503	7.40572	8.23845	8.24827	8.36474	8.04512	8.1951	8.35958
CHST12	8.21874	7.9463	8.11894	7.80179	8.23775	8.46173	7.98108	7.99075	8.104	8.28255	7.60693	7.53124	8.12047	8.03393	7.66989	8.17997	8.08196	7.83424	8.1031	7.92663	8.17632	8.27768	8.1518	7.99036	7.88184	8.05278	7.91585	8.55774	7.64501	7.58949	8.48617	7.73424	8.30215	7.7352	7.63825	7.67707	8.17926	7.70224	7.8837	7.77552	8.19613	8.3139	7.79696	8.22913	8.20725	8.30691	7.97362	8.11238	8.03535
CHST2	8.10342	7.03755	7.67892	7.94051	7.27839	7.88811	8.19896	7.69366	7.38325	7.81945	7.8358	7.16442	7.53864	7.17173	7.59426	7.38992	7.47313	7.24752	7.89206	7.76462	7.79162	7.28749	8.14133	7.67846	6.98399	7.5402	7.22694	8.95749	7.69874	7.34088	7.27618	7.34584	7.60796	7.0297	7.03882	6.95698	7.13234	6.96227	7.21126	7.40049	8.07773	8.10819	7.44198	8.14051	8.11248	8.10515	7.83095	7.64686	7.58374
CHST3	7.18113	6.80685	6.99668	7.18713	7.02297	6.95274	7.15039	7.38795	6.93262	7.19301	7.63339	6.616	6.81395	7.03048	7.07634	7.34028	7.16979	6.72515	7.22361	7.38988	7.12651	7.01944	7.54325	6.92396	6.7176	7.1277	6.63096	7.85678	6.77873	6.69957	7.17164	7.03597	6.97927	6.63737	6.60777	6.39263	6.89584	6.65905	6.69425	7.07057	7.2801	7.44313	6.91329	7.359	7.25526	7.18609	7.59091	7.4146	7.36541
CHST7	7.50369	7.11353	7.28991	8.02119	7.48203	7.90473	8.12161	7.64444	7.65059	7.41145	7.56922	7.1559	7.4621	6.83104	7.64717	7.68387	7.60987	7.25801	7.4902	7.66163	7.35244	7.50745	7.74268	7.4772	7.01925	7.51484	6.99479	8.75426	7.41959	7.35198	7.68103	7.2649	7.87653	6.96069	7.25572	7.3245	7.35688	6.90482	7.21795	7.24918	7.94641	8.08229	6.90832	7.95894	7.95894	8.06055	7.71422	7.48445	7.56458
CHSY1	10.7837	11.5088	11.5146	11.7037	11.768	11.2737	11.3263	11.2919	10.8972	10.7323	10.8187	10.6222	10.8342	11.0103	10.567	10.7777	11.3201	10.8811	11.1218	11.1502	11.2175	11.0689	10.5335	11.2805	11.0027	11.0721	10.9956	11.0442	10.3251	10.8483	11.6926	11.7883	11.1832	10.5525	11.0311	11.197	11.165	11.275	11.5822	11.0834	10.9222	11.0853	9.93538	10.9242	10.911	11.0495	11.282	11.0487	11.3148
CHUK	8.37248	8.25863	8.45626	8.61186	8.37354	8.46344	8.57634	8.28698	8.1425	8.48198	8.2087	7.70767	8.13796	7.62484	7.89851	8.40037	8.31795	8.06215	8.37267	8.257	8.33956	7.92387	8.60843	8.66737	7.7096	8.40935	8.03932	8.25269	7.69517	8.10853	8.64418	8.45502	8.29242	8.07269	8.28868	8.41833	8.23763	8.23861	8.36081	8.41082	7.96342	8.08077	7.43776	7.99014	8.02143	8.13404	8.25641	8.07149	8.3806
CHURC1	8.57862	8.0098	9.36826	9.42293	8.52419	9.82636	8.81589	8.48126	8.29539	8.55026	9.06096	7.8129	8.17001	8.32886	8.44003	8.5258	8.87689	8.33185	9.26923	8.72119	8.95469	8.79081	8.914	8.52968	8.00622	8.80619	8.3137	9.43015	8.33008	8.54237	8.71079	8.38596	8.5071	8.35788	8.54011	8.71094	8.18844	8.1397	8.28723	8.34144	8.7162	8.65818	8.04653	8.6827	8.65155	8.84143	8.00563	7.82116	9.45829
CIC	7.74822	8.17064	7.96324	8.12256	7.76373	8.64172	8.18604	7.88257	7.83702	7.81941	7.66792	7.60369	7.47765	8.05631	7.74034	8.03607	7.93167	7.38156	7.65548	7.60441	7.70538	7.9669	8.64019	8.27603	7.69869	8.11537	7.61901	8.19989	8.09085	7.83877	8.16488	7.89278	8.17654	7.44481	7.98799	7.85318	7.90794	7.56219	7.90427	7.97427	8.29774	8.10332	7.27888	8.3003	8.31297	8.08646	7.89799	7.88001	8.0775
CIRBP	11.129	10.3492	10.89	10.7456	10.7182	11.01	11.2508	10.5368	10.6393	10.9621	10.6657	9.9197	10.7676	9.67126	10.5912	10.9142	11.0756	10.2965	10.619	10.5284	10.7994	10.8562	10.9237	10.7412	10.4206	10.3755	10.6815	11.4241	10.7068	10.4108	10.7035	10.5357	10.7075	10.4964	11.0612	11.1007	10.7126	10.2649	10.6121	10.7782	10.6449	10.4061	9.60939	10.7036	10.7081	10.7724	10.7825	10.6226	11.042
CISH	9.15575	9.13131	8.98157	8.95462	8.75963	8.92547	8.75522	8.64455	8.99107	9.23084	8.44033	9.16475	8.44008	8.12135	9.66062	8.91051	9.24428	8.70639	8.92187	8.81364	8.83799	8.65395	9.03422	9.22117	8.45394	9.39589	8.54712	8.39489	8.1934	8.37	9.48732	9.6187	9.03869	8.56105	8.75839	9.29631	8.62235	8.55227	8.71738	8.66892	8.56555	8.57786	7.78819	8.67008	8.73577	9.4278	9.11034	8.98775	9.51076
CITED2	10.1054	10.0637	9.82035	10.3004	9.01679	10.3825	10.1808	9.3408	9.79003	10.312	9.60223	9.37042	9.91657	8.21054	9.62176	9.84433	9.78498	9.28405	10.1994	9.69184	9.637	9.28002	10.3718	10.0111	8.99032	9.48232	8.96331	11.2431	10.2868	10.1968	9.48417	9.47921	9.46036	9.67551	10.1401	10.1142	9.31268	8.84267	9.1462	9.8809	10.1541	10.2016	9.21195	10.1474	10.1396	10.1053	9.58195	9.95505	9.30308
CKAP4	9.75964	9.42402	9.61613	9.80428	9.45146	9.73004	9.70386	9.43041	9.67171	9.84538	9.63808	8.90132	9.08107	8.59936	9.42242	10.1469	9.69135	8.89833	10.0963	8.95667	10.1314	9.63598	10.1886	9.39022	8.98306	9.41511	9.17147	9.82897	9.61378	9.07792	9.74784	9.37748	9.41316	8.66717	9.17307	9.61557	9.22375	8.7548	9.17872	9.15974	9.40716	9.41917	8.71146	9.58218	9.60141	9.86989	9.22823	9.5491	9.78078
CKAP5	8.85827	8.72042	8.91781	8.89848	8.68343	9.04681	8.8533	8.6894	8.70154	8.9487	8.75691	8.16908	8.57178	8.17988	8.63013	8.94797	8.87102	8.44079	8.6403	8.56562	8.98013	8.46961	9.11764	8.86975	8.3565	8.79654	8.39556	8.82938	8.39818	8.37287	9.14328	9.01323	8.91384	8.36096	8.80679	9.1177	8.52452	8.42958	8.46914	8.62186	8.62374	8.63568	8.11231	8.61525	8.65826	8.79506	8.62196	8.44179	9.11509
CKS2	9.40398	8.79437	9.52787	9.39274	9.51467	9.65795	9.61693	9.01862	8.9416	9.36122	8.78086	8.07201	8.84859	8.09256	8.95213	9.34421	9.05732	8.58834	8.62745	8.60083	9.45205	9.47438	9.15569	9.05468	8.84518	8.74262	8.98585	9.49036	8.65683	9.0935	9.81102	9.14721	9.43248	8.98399	9.17368	9.36215	9.32029	8.91928	9.31045	9.39696	8.3121	8.47135	8.30113	8.38709	8.32953	8.54301	8.78869	8.55256	8.94805
CLASP1	8.39478	8.73561	8.48103	8.88293	8.60337	8.92082	8.70964	8.61575	8.27679	8.08914	8.21547	8.12556	8.15742	8.5189	8.0204	8.46789	8.51046	8.0929	8.35968	8.27779	8.42126	8.49657	8.82905	8.90594	8.15899	8.55642	7.97834	8.52252	8.2209	7.92589	8.81129	8.65571	8.94507	8.10685	8.45155	8.6185	8.29572	8.19929	8.10676	8.39144	8.31509	7.98725	7.90886	8.34468	8.28584	8.6002	8.51036	8.44058	8.74295
CLCC1	7.99208	7.60034	7.99179	7.96323	7.97397	8.07105	8.11156	7.7486	7.75041	7.88992	7.68535	7.26257	7.81438	7.46986	7.52704	8.02336	7.69635	7.38238	7.66948	7.74858	7.79346	7.68491	8.35465	8.0208	7.59604	7.90643	7.71291	8.20174	7.48986	7.40513	8.07882	7.89743	8.02287	7.42577	7.71196	7.63319	7.59885	8.03261	7.57674	7.55354	7.95243	7.80473	7.29591	8.00883	8.03589	7.92683	7.69683	7.81848	7.82675
CLCF1	7.36923	7.58132	7.3087	7.77106	7.2423	7.36696	7.45249	7.01273	7.32855	7.25824	6.914	7.341	7.25747	6.94118	7.21015	7.12521	7.62968	7.00837	7.26569	7.35379	7.42185	7.21594	7.53172	7.18969	7.13036	7.18434	7.06748	7.92772	7.27116	7.02668	7.07632	7.08832	7.02668	6.88953	7.06612	7.04103	7.14471	6.84428	7.51491	7.53558	7.32194	7.11466	6.65313	7.36758	7.27987	7.33743	7.29413	7.25696	7.3224
CLCN3	8.29157	8.05645	8.20872	8.36463	8.27527	8.5306	8.37138	8.08252	8.08604	8.15238	7.92358	7.63258	7.91522	7.63912	7.86389	8.11917	8.13506	7.86309	8.03904	7.90742	8.07347	7.97417	8.2431	8.44623	7.8218	8.35335	7.8402	8.14347	7.86503	7.64605	8.59698	8.38627	8.492	8.03865	8.15433	8.19961	8.25509	8.17451	8.26569	8.34741	8.04073	8.22998	7.41682	7.99088	7.92101	7.94112	8.31928	8.28981	8.3307
CLCN5	7.01178	6.91424	7.16291	7.28978	7.12492	7.41356	7.33106	7.21315	7.21814	7.14721	7.09618	6.4525	7.0884	6.84413	7.18246	7.26376	7.19841	6.98333	6.99626	6.95196	7.10805	6.80802	7.58006	8.04547	6.79672	7.02508	6.89098	6.97107	6.75723	6.75723	7.07776	7.11976	7.03962	6.5958	6.90063	7.07171	7.01038	6.75388	6.85889	6.93213	6.9843	6.95689	6.58041	7.01888	6.93336	7.08376	7.17049	6.81259	7.25587
CLCN7	9.14568	9.11807	9.47064	9.44024	9.15252	9.17319	9.43743	8.67663	9.03371	9.41434	8.97735	8.44217	9.02625	9.04105	9.01598	9.56258	9.43762	8.93057	9.23484	8.81787	8.98549	9.05871	9.35201	9.40079	8.73425	8.93788	9.34682	9.69865	8.70574	8.84161	9.32018	9.01759	9.22068	8.29553	8.93959	8.98821	9.3655	9.07816	9.29868	9.06933	9.08304	9.01641	8.27863	9.19915	9.16487	9.15412	9.34747	9.21718	9.3938
CLDN1	9.11206	9.00068	9.49532	9.50841	9.28147	9.7373	9.62236	8.85414	9.52135	9.12332	8.82807	8.84566	9.33957	8.47662	8.64374	8.55526	10.7996	9.94749	9.98766	10.4496	9.70699	8.5535	8.88714	8.79065	8.6805	8.06543	8.95379	7.54729	8.30311	7.781	10.3878	8.60043	8.049	8.17275	7.7511	7.99005	8.02479	8.42547	9.6398	8.41179	9.36128	9.67539	7.87538	9.38339	9.39396	9.5518	9.838	10.6012	10.8253
CLDN10	5.79372	5.72245	5.75489	5.56923	5.71021	6.28549	6.34243	5.49478	6.20513	6.3827	5.94802	5.91645	6.05004	5.87728	6.3578	6.21013	6.50219	5.63923	5.73592	6.3606	5.99928	5.91236	5.6953	5.94996	5.50563	5.83771	5.7291	7.33353	5.66848	6.19902	6.052	5.76218	6.05726	6.11942	6.08989	5.50789	6.23564	6.11678	5.92867	6.75984	6.05766	6.00789	5.54357	5.75985	6.05461	5.14587	6.23259	6.29804	5.62385
CLDN15	7.03679	7.35056	7.44135	7.50985	7.29259	7.42744	7.53408	7.1113	7.01557	7.0927	7.14896	6.89108	7.25587	6.93038	6.88145	7.08413	7.62939	6.84643	7.04329	7.16775	7.47347	7.35706	7.40397	7.35706	7.0059	7.18277	7.02125	7.33618	6.87572	7.23559	7.11312	7.14863	7.16159	7.11163	7.22623	7.08278	7.11163	7.02262	7.28227	7.18717	7.40848	7.25113	6.86137	7.46648	7.27595	7.31806	7.52635	7.40305	7.23721
CLDN16	6.74442	6.74794	6.77902	6.57209	6.92106	6.8983	6.98401	6.8086	6.44896	6.505	6.47011	6.35079	6.39347	6.47841	6.66356	6.42261	7.95396	6.82796	6.61033	7.07314	6.91355	6.03517	6.38721	5.88253	6.25906	6.61147	6.78403	6.68027	6.26332	6.22001	7.15089	6.08324	6.26332	6.1475	6.14124	5.96251	5.86757	6.34478	6.45569	6.07629	6.8093	7.36717	5.96408	6.7723	6.52487	6.77981	6.90931	7.98297	7.15971
CLDN3	7.89687	7.7349	8.15575	7.7802	8.06269	8.24846	7.85515	7.37472	7.50521	7.76703	7.23651	6.88978	7.6974	7.56549	7.37766	7.72176	7.75539	7.64608	7.38315	7.74981	7.39349	7.84298	8.21437	7.71699	7.57883	7.48	7.56996	8.28179	7.2996	7.39201	8.1491	7.72863	7.80178	8.0219	8.32615	8.37583	8.14775	7.98616	7.8985	7.7514	7.54917	8.23974	7.06822	7.59966	7.59906	7.61259	7.58805	7.39175	7.42073
CLDN4	8.78998	8.29234	8.58453	8.43203	8.24922	8.68253	8.26825	8.34256	8.81244	8.90706	8.42274	8.32054	8.50135	8.11441	8.24182	8.8822	8.75964	8.29478	8.53714	8.31011	8.42596	8.37251	8.94105	8.60519	8.39231	8.8868	8.32933	8.15957	8.42992	8.54906	8.89447	9.09855	7.79983	8.50033	8.88717	8.86344	8.64857	8.64092	8.63597	8.93452	8.50449	8.43699	7.49985	8.47942	8.43012	8.56117	8.76077	8.81105	8.49172
CLDN5	8.98331	9.55611	9.0463	9.04692	9.18293	8.7223	8.69309	8.95615	7.61787	7.62772	7.68063	7.70098	8.05745	8.53183	7.9046	7.92038	7.96555	7.52627	7.74566	8.10068	8.1973	8.78031	9.18612	9.15158	8.25219	8.86778	8.02273	9.12212	8.32793	9.31161	8.55673	8.69295	9.09043	8.44828	8.60303	8.54334	8.8062	8.34441	7.66634	8.35291	8.44294	8.73584	8.11503	8.46263	8.44422	8.41474	8.9107	8.52886	8.87089
CLDN7	11.074	11.0892	10.6663	10.5313	10.5614	11.17	10.6954	10.0198	9.86846	10.1895	9.51561	9.45628	10.0231	9.80403	10.0532	10.2433	10.3745	10.0261	10.3607	9.72816	9.90365	9.92371	10.594	10.5787	9.79874	10.5951	10.0662	10.3129	11.7478	10.0795	10.942	10.6142	10.33	10.2861	10.7504	10.8367	10.572	10.1656	10.8336	10.3909	10.2794	10.2124	8.98351	10.3062	10.2698	10.3459	10.1809	9.95226	10.2759
CLDND1	10.2995	10.5347	10.5102	10.723	10.143	10.5312	10.5338	10.2515	10.0254	10.2906	10.0174	9.52258	10.0743	9.16965	9.98349	10.2433	10.1639	9.80402	10.2053	10.0289	10.1379	9.95105	10.7551	10.6107	9.77365	10.3855	9.66765	10.6107	10.1628	9.95039	10.5605	10.3093	10.5102	10.0798	10.2976	10.3097	10.2105	9.96761	10.0135	10.2706	10.0925	10.2921	9.50279	10.1572	10.0824	10.1656	10.1239	10.1089	10.191
CLEC11A	7.08905	6.65704	6.67297	7.03639	6.78325	7.19507	6.84796	6.60525	6.97128	7.23613	7.50359	6.6147	6.55496	6.86365	6.84935	7.17971	6.68341	6.44884	6.80091	7.07076	7.57269	7.26781	7.40109	6.81098	6.85279	6.72891	7.01085	7.09735	6.75305	6.38091	7.03932	6.50907	7.12221	6.54613	6.58799	6.61159	6.71898	6.79609	6.42837	6.38821	7.29726	7.26965	6.75886	7.28686	7.27439	7.25091	6.8059	6.99455	7.24453
CLEC1A	9.40658	8.93083	9.49149	9.51043	9.59165	9.87088	9.83061	9.16233	9.37647	9.28778	9.20537	8.6637	9.2023	8.37458	8.93433	9.32153	9.06683	8.98414	9.14385	9.34761	9.21157	9.34232	9.63282	9.51321	9.01341	9.71419	8.65019	9.18926	8.48786	8.77085	9.51644	9.69232	9.66155	8.9171	9.22955	9.51884	9.06453	8.91761	8.41403	8.71023	9.18629	9.62852	8.99958	9.23341	9.22795	9.43521	9.42382	9.12013	9.77139
CLEC2B	6.58395	6.32245	6.64398	6.85371	6.96735	6.84782	6.83076	6.31487	6.36887	6.30469	6.15176	6.10243	6.17033	6.00831	6.44691	6.4875	6.801	6.04134	6.17599	6.65719	6.36039	6.40861	6.78443	6.38214	6.27447	6.70776	6.11036	7.41349	6.41087	5.73854	6.46767	6.4018	6.80026	6.16984	6.07126	5.98379	6.72039	6.97073	5.74182	6.55549	6.59431	6.65748	6.40559	6.60728	6.5914	6.62571	6.59721	6.39492	6.7517
CLEC3B	9.35636	9.18974	9.81402	9.79353	10.1104	9.56365	10.2099	10.1215	9.36074	9.48985	9.55587	8.8144	10.2543	9.16244	9.60467	9.65017	9.89084	9.86896	9.63695	9.97505	9.54263	9.3982	9.32885	9.82391	9.42322	9.79642	9.42826	10.3606	8.47572	9.21073	10.2243	9.68494	9.95017	8.88893	8.95725	9.13987	8.5498	9.55695	9.61201	8.92994	10.0344	10.4465	10.2526	10.0045	9.89184	10.1237	10.2364	10.1338	10.1505
CLIC2	6.40167	6.19333	6.2447	6.88446	6.09349	6.68833	6.94325	6.20631	6.04667	5.90892	5.8967	6.15358	6.24488	5.77673	6.34539	6.05493	6.49786	5.81918	6.30893	6.21226	6.41629	6.10189	7.04182	6.50356	6.05171	6.53924	5.72698	6.90328	5.87547	5.95632	5.83182	6.11103	6.45143	6.03895	5.97908	6.03739	5.51651	5.90397	5.68116	6.47361	6.24158	6.39159	6.67001	6.27469	6.26464	6.4447	6.67716	6.24028	7.0849
CLIC3	11.5114	12.0845	11.7022	11.3158	11.4333	11.5305	11.4569	10.5155	10.4392	10.7528	9.98795	9.72697	10.8834	10.8605	10.6659	10.6576	10.6264	10.6032	10.5309	10.7441	10.3402	11.0228	10.9282	12.145	11.1333	11.5751	10.9773	10.9453	10.7262	11.2352	11.5756	11.6164	11.4317	11.0774	11.7672	11.7704	11.4057	11.1812	11.5141	11.3139	11.0449	11.0058	9.86564	10.8967	10.9043	11.0713	11.1915	10.9304	10.9727
CLIC4	10.1101	10.2808	10.4328	10.6814	10.208	10.5394	10.4331	10.0121	9.58028	9.81627	9.57761	9.35504	9.88365	9.14518	9.48899	9.90136	9.67352	9.56429	9.90196	9.578	9.80621	9.67202	10.5287	10.5378	9.56079	10.4432	9.40105	10.0264	9.74949	9.81125	10.6026	10.5996	10.4178	10.1065	10.43	10.5744	9.98191	9.9533	10.1136	10.0185	9.71952	9.76909	8.83928	9.71994	9.74266	9.86812	9.61136	9.52981	10.1612
CLIC5	8.60834	9.45807	9.68054	9.57618	9.38637	9.22757	9.38421	9.24267	8.46621	8.39961	8.40749	8.26195	8.56264	8.55273	8.35617	8.46646	8.43798	9.19588	8.74165	9.80068	8.63389	9.00024	9.3478	8.77384	8.13965	8.5872	8.40164	8.6819	8.56815	8.2113	10.0995	9.43072	8.83769	8.27808	8.64767	8.7585	8.27043	9.02264	9.38859	8.18235	9.01843	9.5045	7.89215	9.0897	9.08834	9.10085	9.49782	9.23114	9.4923
CLK1	9.26867	9.83867	9.84503	10.1085	9.4014	9.71623	9.57124	9.5145	8.94954	9.17097	9.28359	8.9372	9.47854	8.45401	8.91882	9.21195	9.37974	8.76028	9.09317	8.96895	9.19757	9.29373	9.92796	10.1848	9.06193	9.67729	9.0024	9.37439	9.18423	9.07923	9.91251	9.56358	9.99119	9.19176	9.44707	9.70842	9.10797	9.1755	9.15815	9.43479	9.11375	9.1728	8.56561	9.20342	9.13581	9.46281	9.43418	9.18702	9.77189
CLK3	8.22585	8.99179	8.4612	8.42683	8.07501	8.16134	8.10351	7.90613	7.73699	7.85216	7.74154	7.49073	7.85438	8.04383	7.64371	7.80746	8.31995	7.59667	7.96932	7.68026	8.03895	7.94758	8.51766	8.59504	7.45482	8.27335	7.65619	8.08251	7.47401	7.81948	8.65231	8.47975	8.3679	7.70982	7.93083	8.86518	7.79049	7.70615	7.77095	7.83291	7.74274	7.57991	7.28	7.83283	7.83552	8.68911	7.8803	7.7472	8.70869
CLK4	7.39698	7.85234	7.77548	8.3065	7.32633	7.82144	7.72543	7.61084	7.33225	7.6059	7.4005	7.21693	7.37242	7.01405	7.26585	7.61869	7.50208	7.05261	7.32692	7.25093	7.52709	7.37472	8.21057	8.02265	7.09502	7.82564	7.24338	7.90452	7.34798	7.28599	7.84374	7.58455	7.99732	7.43582	7.44549	7.58885	7.31926	7.18885	7.06671	7.4295	7.42836	7.43497	6.98847	7.41722	7.40649	7.61204	7.52038	7.37168	7.79554
CLN3	9.73149	9.60032	9.48651	9.29718	9.67852	9.79099	9.57087	9.05575	9.09331	9.40135	8.64152	8.49729	9.22936	9.32351	9.10249	9.62161	9.29771	8.99726	9.29031	9.05722	9.27961	9.31464	9.59423	9.74471	9.01922	9.49866	9.25384	9.36027	8.8058	8.98379	10.0229	9.88421	9.42453	9.27327	9.54847	9.56158	9.90616	9.26677	9.80797	9.50494	9.0425	8.93945	8.39972	9.19167	9.30212	9.23451	9.34778	9.29565	9.22676
CLN5	8.68151	8.54832	8.87348	8.83855	8.63541	8.96221	9.0417	8.43316	8.34847	8.74671	8.06838	7.77184	8.09246	7.66297	8.07464	8.59817	8.00412	8.0707	9.16592	8.02742	8.5352	8.12984	9.01427	8.67215	7.71209	8.6173	8.22071	9.14645	8.37773	8.13514	8.64631	8.89867	8.68181	8.09329	8.38479	8.81343	8.24164	8.15976	8.51619	8.25782	8.58556	8.39048	7.58159	8.53186	8.56332	8.91	8.24207	8.68611	8.53855
CLN6	7.55718	7.31058	7.48833	7.62054	7.55375	7.6342	7.67678	7.41603	7.44728	7.69816	7.445	7.13824	7.29468	7.03255	7.35749	7.94651	8.05287	7.08447	7.5804	7.57799	7.90012	7.56795	7.65604	7.03219	7.15596	7.44145	7.60997	7.71741	7.10145	6.96396	7.41642	7.36288	7.24428	6.98967	7.24381	7.06945	7.49858	6.90091	7.28115	7.18238	7.27093	7.2372	7.01132	7.27258	7.34344	7.20556	7.34042	7.3313	7.71235
CLNS1A	9.72774	9.21196	9.69302	9.78339	9.60525	9.88635	9.78824	9.47393	9.35437	9.69111	9.36053	8.75924	9.37618	8.38827	9.44284	9.59548	9.33	9.13499	9.31361	9.27607	9.46892	9.29013	10.0388	9.7273	9.01666	9.65583	9.03544	9.82601	9.24568	9.04122	9.79039	9.6414	9.76464	9.12149	9.51254	9.48194	9.33652	9.08524	9.29554	9.34247	9.27946	9.35493	8.74402	9.39894	9.31665	9.29776	9.41246	9.26708	9.62305
CLOCK	8.33061	7.52712	7.70732	7.87686	7.57817	7.76766	7.66302	8.02543	8.15419	7.47516	7.84676	7.61993	7.88961	7.31603	7.42191	7.89859	8.24656	7.38373	8.03883	7.78058	8.16963	7.69659	7.81584	7.78985	7.29961	7.60486	7.28871	8.01032	7.23864	7.57427	7.94864	7.64735	7.56094	7.24644	7.79309	8.02595	7.41923	7.29955	7.4437	7.67253	7.78327	7.81286	7.02086	7.79223	7.82851	8.00066	7.73585	7.60637	8.24597
CLPP	8.86327	8.35582	8.29315	8.58988	8.59274	8.74555	8.78212	8.42041	8.66426	8.7294	8.39209	8.08796	8.40205	7.8537	8.47954	8.73571	8.55163	8.12536	8.44755	8.28661	8.65224	8.46127	8.96996	8.72137	8.02142	8.70496	8.22236	8.70582	8.38295	8.07793	8.92656	8.45823	8.88159	8.03304	8.57995	8.53054	8.4122	8.04371	8.35728	8.30895	8.55191	8.77152	8.08197	8.52524	8.53537	8.42141	8.61927	8.33461	8.66265
CLPTM1	9.90213	9.75344	9.56185	9.52905	9.71056	9.87192	9.9443	9.53819	9.59124	10.0359	9.42289	9.06866	9.47384	9.20784	9.31872	10.0976	10.1636	9.74363	9.66999	9.73467	9.87044	9.56514	9.63968	9.73006	9.25684	9.51804	9.53476	9.61781	8.86961	9.35518	9.97864	9.99123	9.08056	8.91285	9.63227	9.56227	9.74323	9.34078	9.89586	9.64022	9.84081	9.66569	8.98889	9.94172	9.8791	9.79413	9.85739	9.43189	9.83859
CLPX	8.94281	8.65899	8.88322	8.97169	8.65474	9.06841	9.01667	8.63693	8.48198	8.76301	8.38377	8.17428	8.66747	7.97273	8.37522	8.93951	9.03766	8.45357	8.77421	8.40862	8.8253	8.37698	8.96519	8.8866	8.29442	8.73684	8.43194	8.88583	8.53454	8.53096	9.07775	8.79372	8.70094	8.38947	8.77667	8.74632	8.64771	8.61278	8.50143	8.83709	8.48229	8.32931	7.94502	8.54757	8.48948	8.56175	8.62128	8.55385	8.89008
CLSTN1	8.42097	8.43051	8.27037	8.35677	8.13365	8.73304	8.53018	8.16431	8.31082	8.41786	8.17834	7.83759	7.99192	8.08863	8.1453	8.62881	8.40239	7.96007	8.18901	8.06093	8.32832	8.12804	8.79764	8.51221	7.88403	8.49254	7.92537	8.45745	8.24853	7.81036	8.68195	8.49944	8.70257	7.75246	8.14365	8.23254	8.16526	7.88465	8.01652	8.25632	8.43661	8.20176	7.55514	8.40663	8.38421	8.56846	8.31657	8.09802	8.49458
CLSTN3	7.14068	7.67995	7.62856	6.93552	7.04807	7.13013	6.99996	6.94773	6.79769	6.93518	6.87307	6.76526	6.84169	6.79133	6.85344	6.7707	7.19893	6.5918	7.37828	6.57032	7.03428	6.91463	7.62712	6.98124	6.75292	7.0298	6.92597	7.21234	6.89128	7.07586	7.11352	7.26572	6.64792	6.42253	6.96884	6.88602	7.16331	7.02093	7.20732	7.37387	7.33129	7.13135	6.45509	7.35172	7.29976	7.32136	6.95225	7.07045	6.85118
CLTA	10.1798	9.59326	9.9742	9.96612	9.85868	10.0905	10.2116	9.62057	10.052	10.2916	9.51329	9.03467	9.90448	9.01211	10.0159	10.1669	10.1354	9.37725	9.81352	9.73569	10.056	9.77019	10.1587	10.0132	9.23999	9.98981	9.59266	9.95025	9.52212	9.34804	10.3374	9.96904	9.99263	9.37258	9.78323	10.032	9.91011	9.40205	9.79105	9.82553	9.69366	9.59679	8.84671	9.63982	9.65234	9.98041	9.88242	9.74028	10.0141
CMAS	9.38778	8.93215	9.28333	9.35125	9.14756	9.44274	9.28795	9.04209	9.10973	9.29481	8.80775	8.33337	8.95144	8.0848	8.77378	9.22782	9.26836	8.76889	9.52653	8.81003	9.16385	8.57259	9.24452	9.14623	8.13867	9.41856	8.70122	8.82242	8.395	8.5303	9.79522	9.35696	9.2111	8.29284	8.57084	9.04861	9.22697	8.82517	8.95781	8.83703	8.37031	8.54891	7.88237	8.52569	8.4882	8.83434	8.64754	8.72273	9.52874
CMKLR1	7.19972	7.06024	7.10614	7.30639	6.98627	7.83668	7.49171	7.36049	7.54871	7.55388	7.03928	6.95775	7.17656	6.94925	7.36667	7.74359	7.38617	6.70242	7.12533	7.3475	7.67279	7.46354	7.97956	7.21765	7.03643	7.36998	7.05039	7.78336	7.19409	6.8153	6.90602	7.13501	7.37608	6.67252	6.70705	6.77265	6.96011	6.60381	6.57797	7.22593	7.20601	6.98879	7.32191	7.22197	7.21336	7.27059	7.42977	7.00977	7.86649
CMTM6	9.5253	9.19865	9.70613	9.81324	9.50827	9.88843	9.81163	9.44881	9.47182	9.77181	9.15816	8.57545	9.29297	8.40042	9.36294	9.75538	9.26203	8.93364	9.45153	9.17359	9.69459	9.27836	10.0604	9.66164	8.86397	9.60757	9.27632	9.79944	9.25446	8.97088	9.91258	9.63426	9.57523	9.0484	9.33529	9.65552	9.30931	8.84387	9.19479	9.09463	9.30287	9.4515	8.76903	9.4071	9.28476	9.56765	9.11863	9.02574	9.85343
CNBP	10.1259	9.67865	10.1967	10.3483	9.98263	10.3532	10.2681	9.95454	9.88665	10.1503	9.93769	9.39347	10.1558	8.96733	10.0368	10.1139	10.0129	9.62789	9.80516	9.87258	9.92751	9.63011	10.5006	10.3584	9.55102	10.2479	9.45146	10.3599	9.70951	9.64015	10.2412	10.4965	10.2257	9.44489	10.2484	10.2035	9.93501	9.72226	9.79645	10.0336	9.89592	10.0501	9.22836	10.0076	9.91191	9.84902	10.2105	9.77811	10.3021
CNDP2	10.4883	10.2337	10.6084	10.6616	10.3848	10.7885	10.6135	10.2228	10.385	10.6612	9.9262	9.3217	10.4035	9.69328	10.2134	10.6809	10.6095	10.2499	10.5436	10.3684	10.3451	9.85477	10.8127	10.2578	9.53525	10.4136	10.2694	10.4864	9.79414	10.3002	10.428	10.6812	9.71811	9.6465	10.3034	10.6191	10.3876	9.8028	10.2293	10.0444	10.2389	10.1099	9.45507	10.3484	10.3886	10.588	9.93825	10.0743	10.863
CNKSR1	7.93591	7.73832	8.26372	7.90035	7.96489	8.11601	7.55181	7.73465	7.83084	8.06554	7.48313	7.48839	8.06733	7.51165	7.44512	7.77801	7.95279	7.74008	7.74538	7.49203	7.71322	7.67904	8.14041	8.37339	7.6894	7.91903	7.64974	7.98614	7.45386	7.91441	7.97741	7.84775	7.31441	7.57359	7.91347	8.06154	7.70815	7.61972	7.76143	7.86983	7.8992	7.79057	6.84733	7.97705	7.99047	8.10692	7.85086	7.74886	8.13489
CNKSR2	5.80203	5.88382	5.84457	5.91603	6.13179	5.89062	5.98235	5.8993	6.03337	6.09034	5.99823	5.68647	5.92348	5.93462	5.96362	5.9187	5.6861	5.77725	5.74162	6.05753	5.58741	5.95865	5.97386	5.7949	5.82294	5.51977	6.01178	6.25519	6.01834	5.89582	6.0037	5.70375	5.68465	6.09549	6.0658	5.72131	6.13018	5.95003	6.04722	6.09339	6.04561	5.88261	5.79276	5.76608	5.86984	5.6444	6.03506	6.11055	5.63471
CNN1	7.61826	7.30021	7.36007	8.05275	7.20943	7.53127	7.37272	7.30542	6.97938	7.46361	6.95966	7.12093	6.76658	6.8257	7.17977	7.66509	8.18236	6.99673	7.69381	7.42316	7.53294	6.73142	8.13993	7.64636	7.0911	7.79685	7.08639	7.63685	7.46046	6.21698	6.56567	6.84312	7.25546	6.92946	6.31356	6.29376	6.60556	6.08217	6.9449	7.89135	7.45468	8.10022	7.38031	7.49686	7.49816	7.41434	8.10128	7.68382	7.54573
CNN2	7.72009	7.64547	7.68756	8.12942	7.84164	7.94556	7.88957	7.70486	8.00297	8.45254	7.93438	7.66845	8.0422	7.14528	8.23113	8.51099	8.10028	7.43275	8.02415	7.52016	8.26959	7.9421	8.68848	7.69423	7.66232	8.2116	7.56366	8.30218	7.94411	7.5448	7.55184	7.41629	8.00157	7.11072	7.38275	7.40814	7.84933	7.24922	7.38146	7.72901	7.96539	7.73758	7.59283	7.95048	7.96998	8.01735	8.05191	8.02964	8.19472
CNN3	10.7283	10.7937	10.9524	11.302	10.5531	10.9225	11.2601	11.0978	10.5313	11.187	10.7933	10.673	10.9788	10.0839	10.5752	11.1303	11.2683	10.1972	10.6865	10.512	10.7535	10.9327	11.3605	11.2908	10.2165	11.2027	10.1368	11.1573	10.8317	10.7069	11.0724	10.6993	11.3868	11.1796	11.4128	11.5546	11.4408	10.5566	10.8516	11.2076	10.2246	11.2132	10.53	10.3091	10.2411	10.3898	11.028	10.7645	10.8615
CNNM2	7.4509	7.27467	7.50487	7.33354	7.40442	7.74606	7.41579	7.31875	7.24173	7.33841	7.20837	7.03119	7.12066	7.10227	7.17058	7.30357	7.44824	7.29776	7.28707	7.25457	7.14813	6.99837	7.46611	7.64617	6.95333	7.2369	7.19182	7.30367	6.92965	7.05194	7.56177	7.56745	7.36404	7.08853	7.30373	7.29376	7.40015	7.32412	7.13555	7.22125	7.30311	7.12865	6.45701	7.34192	7.30995	7.40712	7.42762	7.34271	7.25144
CNNM3	8.1127	8.09255	8.0898	8.24689	7.84644	8.23753	8.31224	7.83852	7.75782	8.25064	7.58317	7.42918	7.91916	8.16812	7.86126	7.96442	8.24506	7.72391	7.87453	8.04343	8.15362	8.00007	8.35913	7.73894	8.01085	7.8053	7.94078	8.52073	8.29523	8.02493	7.7763	7.83355	7.55202	7.40508	7.8038	7.90561	7.85887	7.67353	7.72103	7.86321	8.05688	8.08595	7.561	8.12346	8.09782	8.13035	8.23875	7.98039	8.12367
CNNM4	8.02953	7.70888	8.16901	7.68043	7.86732	7.99693	8.10929	7.62706	7.756	8.25771	7.95889	7.49194	8.01196	7.61675	8.13345	8.21838	7.7378	7.33902	7.61972	7.29678	7.56913	7.80265	8.51019	8.63133	7.77652	8.37465	7.57365	7.65969	7.88375	8.02969	8.27918	8.66444	8.45468	8.59147	8.21982	8.51148	8.10361	8.05436	7.77768	8.3426	7.45339	7.63042	6.81776	7.55292	7.56414	7.77083	7.58637	7.39434	7.89781
CNOT3	7.9162	8.26311	7.86766	7.99262	7.62094	8.31868	8.09564	7.83216	7.84921	8.09824	7.70919	7.41739	7.35776	7.74352	7.79797	7.99829	8.24381	7.76653	7.92129	7.65926	7.89779	7.83468	8.37354	8.2732	7.54663	7.89918	7.69647	7.86493	7.43647	7.61075	8.26297	7.98918	7.89193	7.67879	7.82841	8.10803	7.70967	7.62871	7.58775	7.57939	8.19151	7.9899	7.18971	8.19592	8.15079	8.3247	7.83587	7.81988	8.02319
CNOT4	7.81738	7.82724	7.8163	7.98013	7.7236	8.10718	8.02562	7.73656	7.7261	7.92168	7.58927	7.35973	7.59181	7.41623	7.63119	7.85382	7.78777	7.48353	7.54421	7.60777	7.57125	7.62063	8.07601	8.04167	7.52133	7.78768	7.56499	8.01195	7.46631	7.55713	7.94867	8.11861	8.01963	7.61438	7.84665	7.85372	7.63487	7.61837	7.58208	7.6926	7.72616	7.6925	7.18502	7.72233	7.74419	7.77932	7.83669	7.64788	7.98199
CNOT7	9.40772	9.08465	9.37938	9.49779	9.32899	9.70866	9.49754	9.13828	9.14165	9.28608	8.90829	8.54542	9.08384	8.35112	8.94744	9.29136	9.17788	8.87196	9.07582	9.03085	9.26613	8.81556	9.60814	9.54343	8.72425	9.35184	8.79728	9.28311	9.0213	8.76066	9.67676	9.47966	9.48561	8.85225	9.08183	9.2443	8.96096	8.93928	9.02603	9.2226	8.96063	9.04063	8.32921	8.92454	8.94669	9.09835	9.17661	9.02399	9.55389
CNOT8	8.23118	8.27937	8.45226	8.56684	8.06433	8.56483	8.4077	8.15291	8.0246	8.22116	8.0047	7.62458	8.02109	7.29997	7.7884	8.28655	8.20607	7.59525	8.14857	7.69392	8.34038	8.02781	8.65341	8.46147	7.55584	8.31688	7.7335	8.6571	7.86937	7.87236	8.48313	8.33095	8.34686	8.04107	8.26605	8.55475	7.75417	7.577	7.69282	7.89785	7.91536	8.12011	7.67425	8.05838	8.03917	8.19471	7.81631	7.72105	8.53634
CNR1	6.33579	5.79957	6.65492	6.32639	6.53305	6.30066	6.87839	5.67834	5.97962	6.26862	6.19941	6.16829	5.64684	5.90701	5.90748	6.05785	5.49068	5.78455	6.1653	6.63826	5.83105	5.49982	5.47014	5.7751	5.28345	5.48938	5.48099	7.9206	6.06387	5.99863	5.46106	5.80071	6.12638	5.48914	5.69193	5.55909	6.09712	5.09176	5.24107	5.55378	6.88636	7.16658	6.38126	6.91983	6.91341	6.83761	6.61737	6.24253	5.19859
COASY	9.53556	9.5927	9.71855	9.60617	10.0964	9.47556	9.65823	9.0902	9.12941	9.47452	8.89761	8.67032	9.11189	9.16216	9.30201	9.33516	9.91021	9.06567	9.32694	9.63333	9.27293	9.41851	9.59612	9.62874	9.33111	9.43818	9.78566	9.35933	8.43766	8.84256	9.7305	9.34041	9.56529	9.03782	9.30598	9.30864	9.26304	9.0706	9.14993	9.24995	10.0736	9.43193	8.32623	10.0834	10.047	10.0583	9.92081	9.54181	9.52695
COBLL1	11.8782	12.8358	12.7237	12.0341	12.2644	12.0856	11.8416	11.7228	11.0602	11.2254	10.943	10.9444	11.5017	11.5893	10.937	11.2631	12.1402	11.5284	11.6314	11.4153	11.2257	11.2057	11.6449	12.63	11.5288	12.0905	11.2108	11.6664	11.5221	11.7966	12.3708	12.3721	11.6286	12.0267	12.2796	12.3631	11.7286	11.9265	12.0696	12.1537	11.5267	11.5765	10.3012	11.4995	11.4789	11.6613	11.861	11.7749	11.9281
COG2	8.04641	7.74762	7.85141	8.19356	7.8929	8.22109	8.32173	7.82899	7.62107	7.80959	7.75574	7.32326	7.83014	7.59647	7.63297	8.15112	7.82366	7.5696	7.64815	7.67928	7.82208	7.73981	8.4212	8.12008	7.53117	7.99899	7.68556	8.15766	7.68947	7.3632	8.239	7.91881	8.14837	7.64484	8.04184	7.96796	7.77844	7.79421	7.64525	8.05669	7.86282	7.93664	7.21158	7.8569	7.87809	7.74912	7.86609	7.60382	8.03799
COG4	8.5609	8.2031	8.49383	8.35051	7.95615	8.58384	8.57564	8.106	7.97173	8.12573	8.15717	7.77347	8.16076	8.31552	8.14486	8.26993	8.56144	8.05625	8.20594	8.09946	8.29999	8.2247	8.63965	8.42971	7.72534	8.37042	8.1185	8.3346	7.60165	7.98577	8.40798	8.56197	8.28959	7.77339	8.14124	8.16796	8.29282	8.24217	8.12894	8.21182	8.24336	7.97574	7.61279	8.25501	8.1794	8.22421	8.43751	8.20562	8.49029
COG5	8.02758	7.92909	8.16335	8.34968	8.10748	8.18288	8.35471	8.00482	7.8395	8.06552	7.81467	7.61755	7.83583	7.62852	7.78995	8.10333	7.98414	7.61309	8.04278	7.77839	8.02164	7.79041	8.4186	8.3615	7.65257	8.19911	7.68877	8.25903	7.82314	7.73187	8.21971	8.19224	8.19132	7.88061	8.11811	8.21752	7.88392	7.80976	7.73807	7.9579	8.10669	7.99666	7.42356	8.0921	8.04589	8.17202	7.88074	7.91819	7.95845
COG7	8.09921	7.62636	7.61527	7.61458	7.70006	7.6681	7.62865	7.52187	7.85496	7.77137	7.56894	7.38246	7.29569	7.20014	7.4535	7.76023	7.81815	7.4141	7.6296	7.48064	7.65775	7.51368	8.01426	7.91957	7.40757	7.88563	7.32561	7.57475	7.15878	7.27074	7.94669	7.91346	7.54115	7.64334	7.81598	7.70936	7.54481	7.39035	7.63088	7.68624	7.90895	7.67639	6.9427	7.85302	7.86195	7.75036	7.72464	7.46977	7.49609
COL11A1	6.37947	6.39022	6.62959	7.08049	6.52856	6.40737	6.8251	6.30811	6.23564	6.44488	6.6719	7.01616	6.94094	5.96392	6.8803	6.11882	6.93165	6.62778	6.47348	6.55461	6.8808	6.25781	7.81781	6.61426	5.95453	7.11809	6.34667	6.33799	6.74997	6.17632	6.27657	6.20472	5.99048	6.84931	6.7	6.14751	6.89948	7.16448	7.04992	6.84931	7.24745	6.49348	6.68195	6.33085	6.49348	5.89726	6.73896	6.89593	6.04726
COL14A1	8.21325	7.81299	8.35863	8.33892	8.0227	8.48742	8.32213	8.19572	8.87199	8.73489	8.59988	7.91692	8.00794	7.55586	8.50348	9.0412	8.78239	7.95224	8.1495	8.21066	9.00176	8.50256	8.81776	8.21159	7.67889	8.11605	8.1998	8.59038	7.70253	7.50319	8.20988	8.13586	8.6247	8.0685	7.56755	7.63197	8.03598	7.58063	7.47776	7.32958	8.52144	8.29866	8.13102	8.59169	8.6209	8.57302	8.49134	8.0305	8.469
COL15A1	9.75864	9.41799	9.67873	9.89352	9.59139	10.1107	9.95608	9.73758	10.0499	9.88428	10.2845	9.33859	9.50367	8.58076	10.003	10.2357	10.1255	9.60284	9.51987	9.77972	10.3419	9.77099	10.2574	9.76542	9.44609	9.74998	9.44945	10.1691	8.97736	9.14892	9.47646	9.37939	10.054	9.04974	8.74751	9.00214	9.42714	9.33228	8.95306	9.17463	9.93489	10.2824	9.73033	10.0285	10.0258	10.1876	9.47296	9.70246	10.6433
COL17A1	10.0875	10.8906	9.9287	10.5699	8.73859	10.3411	9.5502	9.00786	7.64468	7.60756	7.59918	7.50123	7.85847	8.33495	8.01591	7.64934	7.58459	8.16455	8.72759	6.65154	7.80284	9.35558	11.0139	10.156	8.65695	10.6499	7.1201	9.61454	10.0257	9.99709	8.778	9.21654	9.42617	8.9564	9.58442	9.90611	7.87148	8.36972	8.6685	9.41015	9.04091	8.61752	7.59793	9.02747	9.03878	9.32118	7.91968	9.03568	9.22198
COL1A1	9.94346	10.0005	10.0071	10.7791	9.75141	10.3163	10.135	10.0522	11.2525	11.2284	11.0848	10.5718	9.59418	9.80504	10.5718	11.2669	10.8726	9.73959	10.1503	10.2311	11.191	10.7424	11.0838	10.4376	9.69541	10.2423	9.99944	10.4943	10.6025	9.57511	10.0674	9.65903	10.823	9.47823	8.91437	9.37053	10.1362	9.06714	10.1048	9.78072	10.7345	10.661	9.74067	10.7274	10.6309	10.9765	10.2522	10.231	11.1267
COL1A2	10.0205	9.68068	10.2524	10.726	10.0414	10.3046	10.1486	10.1935	11.0234	10.8131	11.0204	10.0599	9.45844	9.11751	10.2433	11.0169	10.6993	9.88025	9.95996	10.3013	11.1562	10.6648	10.9022	9.96539	9.68296	9.82472	10.1393	10.6231	10.1019	9.19356	9.99751	9.34947	10.6514	9.79449	9.07927	9.43085	9.69928	9.20544	9.29416	9.46874	10.4492	10.417	9.90019	10.5826	10.4309	10.6953	9.91862	9.95722	11.0405
COL3A1	10.5412	10.5328	10.8357	11.2275	10.4315	10.8005	10.7311	10.7089	11.0414	11.2549	11.3449	10.8696	10.3783	9.64813	10.8712	11.2253	11.2671	10.2819	10.55	10.8486	11.6791	11.0714	11.6698	10.6246	10.3239	10.3664	10.6545	10.9928	10.2946	10.2005	10.1085	10.0986	10.7947	10.6171	9.95954	9.99029	10.423	9.65581	9.75795	9.73639	11.0277	10.9955	10.4847	10.9724	11.0946	10.9187	10.4878	10.4416	11.2276
COL4A1	11.1953	11.7851	11.1913	11.7702	11.3466	11.6663	11.2875	11.5551	11.1466	10.998	11.6136	11.3174	10.8866	10.8283	11.0336	11.3513	11.4102	11.0247	11.4477	11.1858	11.6162	11.4502	12.1592	11.2657	10.8595	11.4421	11.2245	11.6272	10.6577	10.8373	11.4384	11.0046	11.4613	10.3008	10.6469	10.7503	11.1121	11.076	10.7455	11.149	11.2914	11.4514	11.205	11.4708	11.2371	11.3609	11.1951	11.4093	11.8635
COL4A2	10.7905	10.536	10.9026	11.1265	10.8165	11.2021	10.9113	10.951	10.5919	10.3225	10.8942	10.4124	10.3818	9.59302	10.5576	10.5567	10.7478	10.2258	10.8202	10.405	10.8798	10.8232	11.2797	10.7628	10.391	11.0339	10.5331	10.8586	10.3667	10.2656	10.8985	10.7073	11.0483	9.79584	10.0672	10.3559	10.5662	10.3749	10.2632	10.555	11.0884	11.1555	10.3537	11.0632	10.9588	11.2402	10.788	10.9282	11.2572
COL4A3BP	8.01072	7.86956	7.77251	7.85341	8.09364	8.53112	7.69823	7.84845	7.93198	7.9793	7.52894	7.45105	7.76055	7.63255	7.84247	8.004	7.81867	7.5208	7.76728	7.67814	7.82728	7.77333	8.28379	8.29587	7.52281	8.07239	7.58315	8.09687	7.64607	7.57655	8.13254	8.12177	8.26972	7.58669	7.74797	7.97491	7.53185	7.72153	7.57434	7.89639	7.7139	7.89569	7.38259	7.74657	7.75576	7.97594	8.01582	7.72177	8.19753
COL4A5	6.85097	7.28701	7.25683	7.31972	7.32875	7.84283	7.28979	7.32037	6.66548	7.10242	7.89844	7.13588	6.52423	6.71262	6.51491	7.38879	6.92196	6.57772	6.62582	7.19054	7.31759	7.07256	8.05223	7.48834	6.45495	7.0058	7.05711	7.6457	6.59416	6.5515	7.57473	7.17494	7.60692	6.45889	6.85412	7.05343	6.56233	6.70686	5.95071	6.22158	7.18961	7.11495	6.6822	7.2575	7.2544	7.54963	7.3709	7.03758	7.55588
COL5A1	8.79852	8.54023	8.87085	9.26573	8.45557	9.02343	8.82008	8.6899	9.48317	9.31688	9.52303	8.33759	8.23532	7.91196	8.81933	9.70437	8.98577	8.00167	8.32073	8.52652	9.29297	8.66778	10.1544	9.00479	8.30892	9.06565	8.78101	9.15371	8.66596	8.28956	8.57893	8.57407	9.19986	7.90274	8.06108	8.1961	8.95068	7.97288	8.40815	8.39177	9.14294	9.27968	8.0663	9.35628	9.20637	9.19734	8.63046	9.06321	9.0863
COL5A2	8.09505	8.30015	8.64456	9.10926	8.37783	8.54711	8.44801	8.67469	8.91441	8.9587	9.2246	8.46479	7.91701	7.78879	8.37234	9.06693	8.72345	8.02427	8.61605	8.65955	9.25658	8.86161	9.08143	8.24581	8.2912	8.27138	8.32148	8.99216	8.37001	7.90065	8.11224	7.90673	8.76383	8.18382	7.65727	7.70644	8.26544	7.65198	7.8543	8.10007	8.70804	9.0869	8.54099	8.85288	8.75215	8.81608	8.5753	8.43717	9.04313
COL6A1	9.12045	9.34921	9.65297	9.98175	9.01707	9.5266	9.47818	9.7274	10.1416	10.193	10.6276	10.007	9.16079	9.2711	9.83882	10.6927	10.0633	9.36548	9.54554	9.73703	10.6022	10.1253	10.1694	9.53	9.36583	9.4001	9.90102	10.1132	9.00162	9.03846	9.7527	9.11872	10.008	8.88246	8.70988	8.77579	9.87834	9.09813	9.10805	9.15118	10.1933	10.1638	9.34754	10.2078	10.1684	10.2117	9.95797	9.74985	9.97417
COL6A2	8.67158	8.48372	8.59835	8.91	8.17061	8.67456	8.68201	8.6226	9.26923	9.24274	9.56163	8.94697	8.50338	8.46196	8.98402	9.54566	9.20794	8.70441	8.73492	8.96551	9.46064	9.02447	9.4308	8.76059	8.37914	8.69585	8.76462	9.3287	8.20593	8.24382	8.43005	8.32837	8.75229	8.12766	7.87747	7.94362	8.8755	8.08852	8.45023	8.70338	8.8728	8.82855	8.42086	8.92385	8.90698	8.8223	9.1377	8.91196	9.18612
COL6A3	9.05138	9.22969	9.14096	9.84504	9.05563	9.77546	9.23012	9.30487	10.1164	9.71581	10.6342	9.97594	8.78977	8.90732	9.29356	9.92953	9.51793	9.23828	9.05988	9.31209	10.0337	9.6051	9.9175	9.26611	8.85056	9.16465	9.00553	9.83888	9.20322	8.57984	10.0918	9.47579	9.88846	8.87623	8.44827	8.73639	9.46254	8.47127	8.76566	9.00416	9.51982	9.42277	8.919	9.60398	9.59745	9.93697	9.10289	9.03254	9.71085
COL7A1	7.20053	7.91104	7.63866	7.43911	7.31988	7.15967	7.2253	7.04794	7.02347	7.16604	7.5529	7.23742	7.21594	7.93563	6.90246	7.11244	7.36318	7.09847	7.38808	7.1816	7.24041	7.48586	7.5905	7.71222	7.12403	7.1404	7.25605	7.88673	7.80158	6.89871	7.51424	6.89217	7.38089	6.84395	7.05916	7.02884	7.06228	7.01073	7.06539	7.5076	7.96532	7.3874	6.75536	8.02935	7.99218	7.93201	7.60438	7.4566	7.323
COLEC11	7.25261	6.74194	6.8953	7.19197	7.4687	7.42383	7.7112	7.08217	7.51532	7.61054	7.39047	7.25343	6.77934	6.58884	7.00269	7.40806	7.00384	6.7823	7.06935	7.25876	7.30382	8.12238	7.07206	7.56857	6.77492	7.14674	6.84629	8.05939	6.94584	6.73913	7.62519	6.68712	7.64854	6.49769	7.45038	7.69741	7.28509	6.6323	7.18209	6.10432	7.22565	7.52679	7.12589	7.31328	7.31742	7.45411	7.1033	6.93749	7.51803
COLEC12	10.2383	9.98223	10.4423	10.0931	10.1962	10.4361	10.4004	10.0237	10.2356	10.4832	9.7511	8.6385	9.87486	8.72839	10.0686	10.3757	10.0195	9.46507	9.7795	9.57943	9.93466	9.76297	10.2752	10.4625	9.64511	10.3261	9.75189	9.77789	9.68626	9.69478	10.5671	10.9024	10.2522	9.91721	10.3122	10.6373	9.65125	9.80102	9.68256	10.4619	9.6241	9.78892	8.98611	9.69019	9.65273	9.94966	9.72942	9.50922	10.3108
COMMD10	8.65262	8.39166	8.87407	9.00768	8.77076	8.98832	8.96779	8.57559	8.58004	8.81749	8.33903	7.97854	8.44827	7.74364	8.36528	8.72161	8.78569	8.18899	8.54412	8.34	8.70179	8.32875	9.0137	8.75395	8.03976	8.68719	8.29533	8.91542	8.09132	8.15079	9.13077	8.88921	8.84448	8.32966	8.55698	8.83105	8.49539	8.38916	8.46981	8.41863	8.18875	8.4851	7.7693	8.27132	8.25039	8.4225	8.38494	8.35913	9.01673
COMMD3	9.30326	8.81316	9.30145	9.51655	9.44999	9.54932	9.67485	9.16756	9.11317	9.44946	8.95035	8.45461	9.09464	8.19615	9.11763	9.45253	9.20153	8.7034	9.09836	8.99998	9.37584	9.0929	9.7563	9.42225	8.71736	9.27143	8.81615	9.66306	8.96248	8.70921	9.38709	9.03815	9.43898	9.01221	9.39177	9.1452	8.99945	8.76903	9.14455	9.18814	9.11793	9.39522	8.69734	9.13742	9.12772	8.9193	9.03844	8.87667	9.12776
COMMD8	8.70533	8.11146	8.80773	8.84843	8.71282	8.90709	8.84833	8.4954	8.655	8.81324	8.29282	7.91827	8.40882	7.71341	8.37728	8.67788	8.5011	8.09219	8.30636	8.43684	8.59352	8.29044	9.05614	8.84936	8.18016	8.79581	8.32059	8.83112	8.17887	8.05938	8.96814	8.85711	8.75118	8.31739	8.49926	8.67548	8.47318	8.2067	8.55187	8.50885	8.21619	8.41541	7.79359	8.25336	8.23168	8.39627	8.56186	8.32613	8.9247
COMMD9	8.25094	7.8893	8.00119	8.25058	7.99456	8.21205	8.32909	8.04915	8.17021	8.37857	7.84359	7.63344	7.90249	7.55345	8.12965	8.44444	8.44959	7.91303	8.08744	8.1193	8.488	8.09361	8.25507	7.61787	7.76616	7.83058	7.85963	8.58583	8.06561	7.7019	7.96012	7.96119	7.93735	7.67155	7.85595	8.0154	7.75537	7.71798	7.7341	7.87098	7.88092	7.90099	7.50721	7.89278	7.95202	8.03913	7.92403	7.77057	8.50685
COPB2	10.4323	10.3434	10.4616	10.5667	10.2715	10.7518	10.6635	10.2177	10.2869	10.5391	10.1303	9.47733	10.05	9.53643	10.129	10.6099	10.3199	10.0319	10.4734	10.0866	10.3756	9.95839	10.7659	10.4484	9.83064	10.4714	9.89722	10.7421	10.0098	9.92191	10.6977	10.5154	10.4247	10.1049	10.493	10.6417	10.3416	10.1589	10.4265	10.4817	10.1875	10.313	9.389	10.2489	10.1859	10.3209	10.3042	10.1973	10.399
COPE	9.41029	8.75552	9.24997	9.34114	9.11845	9.39969	9.40543	8.93241	9.17854	9.31526	8.85454	8.42005	9.02373	8.40189	8.93996	9.30709	9.35759	8.66214	8.99978	8.92915	9.35602	9.06241	9.40779	9.13444	8.86215	8.94887	9.16239	9.50859	8.65383	8.98787	9.26314	9.09863	8.81611	9.01046	9.43912	9.26154	9.09581	8.92691	9.23171	9.28956	9.22628	9.04567	8.39313	9.34097	9.31238	9.07056	9.07155	9.09818	9.16304
COPS2	9.4496	9.05434	9.67832	9.71737	9.24989	9.68045	9.57279	9.2217	9.22123	9.31967	9.01432	8.73603	9.10527	8.61089	9.24055	9.33887	9.34981	9.03395	9.15809	9.0342	9.16703	8.89846	9.74722	9.64579	8.91517	9.50591	8.94487	9.71549	9.06777	9.06043	9.71977	9.53057	9.54378	9.0822	9.35319	9.47127	9.26716	9.14603	9.36481	9.48834	8.9945	9.12277	8.46543	9.12836	9.08717	9.0864	9.25434	9.05714	9.44795
COPS3	9.95501	9.60029	9.94808	9.98206	9.84558	10.1253	10.2553	9.58369	9.67626	10.0855	9.49269	9.05244	9.63147	8.81354	9.47896	9.88501	9.74336	9.34927	9.56794	9.51401	9.52879	9.53047	10.2155	10.1446	9.29761	10.0956	9.34817	9.76391	9.38062	9.23917	10.3432	10.1634	10.0775	9.49093	9.84539	10.0667	9.66708	9.49313	9.71593	9.73877	9.43645	9.44305	8.77862	9.39553	9.39916	9.65571	9.72178	9.47274	9.94123
COPS4	9.32639	8.96627	9.45691	9.53306	9.38962	9.65266	9.61058	9.11722	9.14882	9.46677	9.05455	8.55581	9.13362	8.17229	9.04714	9.25303	9.28328	8.82389	9.03281	9.07108	9.24997	8.93506	9.60015	9.56483	8.68032	9.5353	8.79859	9.37073	8.81012	8.75231	9.78066	9.57651	9.38158	8.92693	9.33432	9.47115	9.06134	8.81374	9.02573	9.171	8.90935	9.13346	8.44892	8.94791	8.87484	9.00917	9.0546	8.87736	9.536
COPS5	9.5082	9.12307	9.45297	9.63319	9.46467	9.6912	9.58928	9.34966	9.13866	9.48678	9.05912	8.53924	9.16833	8.14421	9.16954	9.34596	9.47724	8.88998	9.05109	9.14269	9.38536	8.97653	9.58741	9.52588	8.72005	9.41377	8.9968	9.32844	8.60318	9.00782	9.8266	9.52347	9.36335	8.95346	9.30283	9.44023	9.24394	9.03766	9.34274	9.3379	8.93422	9.18435	8.39036	8.98132	8.93517	9.09947	9.29241	9.08439	9.47149
COPS6	9.80165	9.39589	9.74593	9.92972	9.74072	9.86375	9.98884	9.73414	9.68213	10.1132	9.57748	9.07041	9.53576	9.05642	9.53842	10.0239	9.8267	8.90954	9.53855	9.649	9.88344	9.72599	10.024	9.86038	9.3638	9.80695	9.51262	10.0711	9.46305	9.45705	9.95251	9.93576	9.81807	9.47405	9.79378	9.81888	9.63054	9.48211	9.61487	9.75842	9.63936	9.70789	8.96946	9.69822	9.62773	9.62456	9.68133	9.55583	9.8108
COPS7A	9.51351	9.16695	9.53974	9.46161	9.32656	9.55172	9.65415	9.28669	9.54441	9.78901	9.28724	8.55467	9.30657	8.93138	9.21747	9.82088	9.46906	9.00316	9.24756	9.10306	9.41841	9.31669	10.0335	9.59913	8.92759	9.66361	8.92857	9.44597	8.83056	8.88099	9.67795	9.66401	9.63662	8.80956	9.19384	9.24903	9.47509	8.84407	9.35604	9.3176	9.17694	9.07511	8.81416	9.14685	9.14971	9.17601	9.25319	9.15634	9.5853
COPZ1	10.2325	9.67762	9.768	9.88097	9.7621	10.1472	10.2398	9.58057	9.82588	10.0854	9.57875	9.02223	9.69728	8.91882	9.70741	9.94051	9.92932	9.48548	9.69147	9.64071	9.71612	9.5902	10.2312	9.9697	9.36799	9.82061	9.32693	10.1884	9.43976	9.39293	10.1153	10.2024	9.78392	9.63097	10.1993	10.0626	10.0491	9.96831	10.228	10.1954	9.49912	9.69849	8.77256	9.56289	9.46539	9.44802	9.8138	9.71391	9.75325
COPZ2	7.10358	7.07198	7.20677	7.4716	7.15542	7.37912	7.45916	7.08388	7.65745	7.59311	7.36207	7.13325	6.9134	6.94289	7.18257	8.06016	7.32757	6.82195	7.25752	7.30077	7.67361	7.13277	8.03669	7.29954	6.75973	7.30854	7.09096	8.06288	7.00325	6.7638	7.02959	7.10813	7.50473	6.89558	6.59168	6.732	6.86308	6.55627	6.7885	6.96925	7.39845	7.41479	7.06573	7.45827	7.46964	7.55621	7.21541	7.27713	7.55027
COQ10B	9.74236	9.62602	9.67123	10.0339	9.92394	10.0303	10.1498	9.71392	9.53939	9.66801	9.36017	8.98768	9.59802	8.77249	9.30446	9.80423	9.59528	9.44203	9.62081	9.38789	9.55411	9.36494	9.94932	9.86403	9.23286	9.79717	9.28147	9.71411	8.97007	9.249	9.86243	10.4429	9.40779	9.45816	9.65946	9.66619	9.77859	9.67957	9.98352	9.82165	9.56808	9.59454	8.64381	9.7108	9.60675	9.51791	9.75852	9.64482	9.61185
COQ6	7.39818	7.00868	7.31961	7.23674	7.26863	7.33506	7.43846	7.11859	7.25231	7.5284	7.11745	6.86919	7.18252	6.86057	7.14436	7.34952	7.48167	7.02722	7.21701	7.20121	7.41644	7.02281	7.42448	7.26398	6.86771	7.28303	7.08831	7.31968	6.72001	6.86203	7.59249	7.33871	7.29496	6.94144	7.14922	7.14464	7.34011	7.05795	7.23866	7.21692	7.15521	7.19004	6.65939	7.2831	7.27915	7.25015	7.26959	7.21337	7.36356
COQ7	7.28475	6.89089	7.10217	7.18986	7.09543	7.35068	7.44444	7.0586	7.05584	7.23613	6.95175	6.75223	7.07598	6.77224	7.01208	7.25587	7.25344	6.77072	6.94102	6.93997	7.27501	7.14859	7.37857	7.27507	6.95783	7.15365	6.91144	7.27223	6.85233	6.70979	7.405	7.07857	7.31226	6.77264	7.06771	6.94224	7.12188	7.04746	6.8795	7.0945	7.10893	7.11436	6.67131	7.13178	7.17076	6.9407	7.16566	7.02567	7.19544
CORO1A	7.81338	7.69278	7.40466	8.32417	7.60807	8.19377	8.27339	7.73595	8.30415	8.16219	7.91044	7.37091	7.91817	7.26513	8.1643	8.33187	8.31175	7.47833	8.10236	7.86579	8.26725	7.64886	8.78156	7.65385	7.5654	8.19732	7.66324	8.43775	7.65551	7.38465	7.57568	7.67838	7.63878	7.61167	7.51378	7.36168	7.61167	7.18131	7.40842	7.80586	8.40323	8.11423	7.66642	8.24676	8.24098	8.11944	8.2187	7.80066	8.5304
CORO1C	10.0546	10.2095	10.294	10.5739	9.77671	10.1837	10.0026	9.90742	9.54317	9.96358	9.49072	8.91612	9.42575	8.98508	9.533	10.1355	9.93116	9.39793	9.75744	9.60532	9.88852	9.19237	10.6392	10.1834	9.613	10.4355	9.14164	10.3458	9.88107	9.71379	9.82862	9.94184	9.92541	9.78396	10.2559	10.4678	9.53258	9.36484	9.74505	10.064	9.70235	10.0171	8.99068	9.84717	9.79152	9.88713	10.147	9.92732	9.66387
CORO2A	7.49103	8.6426	7.97148	7.25487	6.88611	7.46654	6.83417	6.65138	7.01885	7.15987	6.93583	6.73617	6.97624	7.26212	7.30938	7.23058	6.21742	6.57468	7.28616	6.33064	6.18119	7.04633	8.32742	8.15082	6.92922	7.94071	5.95011	8.15674	7.89732	8.11115	7.65245	8.11073	8.02601	8.54353	8.69721	8.92592	6.81041	7.43091	6.81053	7.72497	7.12827	7.09333	6.51374	7.14045	7.16609	7.36765	6.92815	6.9315	6.97778
CORO7	8.09269	8.37223	7.79762	8.37561	8.00672	8.34665	8.52281	7.94715	8.09405	8.03347	7.88023	7.9282	7.61314	8.11459	8.31303	7.882	8.14523	7.76259	7.93968	7.97439	8.11348	8.19224	8.4557	8.26134	7.71785	8.25673	8.32721	8.20614	7.7734	7.74186	8.368	8.26068	8.24014	8.05075	8.11774	7.77642	8.22597	7.98805	8.15811	8.07723	8.49509	8.37606	7.40462	8.44945	8.46772	8.0976	8.21148	8.03761	8.03667
COTL1	9.08819	8.60904	8.64495	9.7993	8.75835	9.41018	9.15267	8.45562	8.98412	8.8601	8.60238	8.11899	8.49457	8.35275	8.94949	9.10969	8.52748	8.30026	9.14832	8.4022	8.73177	8.47814	10.0624	9.05048	8.40076	9.23034	8.56516	9.58884	8.72835	8.85083	9.23757	8.61963	8.77974	8.35285	8.63579	8.82364	8.99882	8.0762	9.04955	9.06688	8.98649	8.83401	8.05083	9.07173	9.02575	9.20207	8.5755	9.05243	9.06899
COX10	7.69209	7.50074	7.7274	7.82622	7.71871	7.84775	7.90793	7.61383	7.53379	7.773	7.3829	7.02249	7.52571	7.14176	7.23924	7.68678	7.76433	7.20127	7.47296	7.60119	7.7856	7.38584	7.93597	7.65299	7.34758	7.43566	7.42621	7.88021	7.19115	7.31247	7.90383	7.70278	7.42059	7.26673	7.65749	7.59766	7.67003	7.34577	7.59498	7.67748	7.61281	7.58599	6.93388	7.54437	7.55283	7.49796	7.71336	7.63115	7.80723
COX15	7.67477	7.54341	7.75039	7.79405	7.65539	7.7589	8.01559	7.59675	7.63263	7.78855	7.54178	7.17826	7.5598	7.44723	7.38801	7.75616	7.7768	7.48599	7.78566	7.41519	7.97553	7.39696	7.84198	7.79519	7.38894	7.6332	7.37061	7.76385	7.43615	7.1105	7.81998	7.73349	7.61358	7.35743	7.58475	7.54342	7.70246	7.3974	7.58164	7.49467	7.56595	7.61526	6.98816	7.46179	7.51	7.51775	7.67919	7.6348	7.77299
COX17	9.63241	9.34466	9.41497	9.4824	9.47387	9.73956	9.75943	9.44408	9.33072	9.69913	9.10349	8.65719	9.30084	8.22401	9.31953	9.55273	9.41554	8.81675	8.86683	9.29787	9.20966	9.53869	9.45491	9.74998	8.81902	9.56402	8.85119	9.25162	9.17094	9.04112	10.0082	9.78291	9.66484	9.52264	9.80402	9.87318	9.36795	9.28708	9.50095	9.30948	9.08139	9.16798	8.43741	9.04258	9.06198	9.14397	9.48214	9.04471	9.27293
COX5A	10.641	9.88923	10.4808	10.544	10.5237	10.6364	10.6431	10.2851	10.4602	10.7599	10.0659	9.67085	10.3119	9.36921	10.1311	10.6962	10.5832	9.89843	10.5339	9.84584	10.6986	10.4031	10.6391	10.496	9.65939	10.4963	9.84707	10.1429	9.7322	9.51064	10.8893	10.6293	10.5921	9.78843	9.98474	10.4892	10.4412	9.80755	10.2345	9.90405	9.94702	10.0184	9.49893	10.0313	10.0195	10.4199	10.1797	9.9568	10.7483
COX5B	11.2326	10.4828	11.1523	11.1263	11.1325	11.3247	11.3213	10.8989	11.0012	11.2421	10.8002	10.4242	10.9542	9.88019	10.9417	11.2681	10.977	10.6595	10.8261	10.9239	11.1205	10.7975	11.1732	11.0259	10.6728	11.0234	10.8937	11.7066	10.9176	10.5151	11.2337	10.6398	11.0658	10.9059	11.2124	11.1291	11.0167	10.733	10.9015	11.0078	10.8402	11.0236	10.4272	10.8519	10.8644	10.7999	11.0131	10.8612	10.7621
COX6A1	11.6915	11.1303	11.4873	11.6606	11.4642	11.7772	11.8569	11.354	11.5884	11.7125	11.3074	10.8634	11.5022	10.4249	11.5596	11.7978	11.6216	11.179	11.4611	11.2257	11.3655	11.6214	11.4542	11.5666	11.1728	11.3958	11.3709	11.6373	10.9895	11.0091	11.6466	12.2404	11.5635	11.3473	11.7889	11.8679	11.5277	11.4379	11.5647	11.4153	11.4115	11.2961	10.4311	11.3132	11.2533	11.535	11.6217	11.3917	11.4719
COX6B1	11.0093	10.4714	10.9792	10.9449	11.0119	11.0812	11.0538	10.7104	11.0292	11.2319	10.6853	10.1883	10.7883	9.98419	10.7526	11.1532	10.7288	10.5665	10.6446	10.6364	10.8407	10.8376	11.1675	10.9835	10.3741	10.9049	10.7177	11.2935	10.8514	10.2738	11.1862	10.6585	11.0373	10.6663	10.9931	10.987	10.9446	10.6813	10.7619	10.7994	10.8448	10.8458	10.0646	10.8796	10.7825	10.7787	10.8058	10.7192	10.5911
COX7A1	8.51286	8.02443	8.0669	8.37232	8.23427	8.15771	7.73567	8.44918	8.09226	8.35525	8.19796	8.12878	8.20713	6.95354	7.48384	7.32343	7.37801	7.66209	8.13365	8.03739	8.02769	8.27463	8.47661	8.27825	7.72604	8.53496	7.57008	7.37958	8.00355	7.85019	8.14623	7.90733	9.0003	7.83252	7.64966	7.7067	7.78599	7.82651	6.58312	8.1238	8.26854	8.60828	8.09691	8.28178	8.26987	8.30663	8.33555	8.09066	8.16844
COX7A2	10.9242	10.3457	10.9559	10.9447	10.9582	11.0725	11.0739	10.6973	10.7602	11.0222	10.6707	10.3617	10.7069	9.55654	10.7694	11.0608	10.9293	10.4243	10.8568	10.7049	11.0066	10.7419	10.7669	10.8827	10.2433	10.6239	10.4906	11.0022	10.4787	9.9817	11.1787	10.8112	10.8274	10.581	10.6563	10.9305	10.7983	10.5428	10.8938	10.5492	10.4403	10.5445	9.75316	10.4102	10.3802	10.6494	10.6472	10.4897	10.8156
COX7A2L	9.65282	9.25665	9.77437	9.85691	9.57845	9.82963	9.92518	9.51184	9.40309	9.6617	9.21321	8.7453	9.45859	8.38881	9.36473	9.68104	9.58277	9.00844	9.3415	9.15775	9.54561	9.20463	9.92701	9.88574	8.80003	9.65644	9.05358	9.72713	9.0023	9.27575	10.0304	9.84866	9.6873	9.29275	9.87511	10.0011	9.54074	9.13975	9.60121	9.53109	9.10872	9.27079	8.68235	9.1102	9.11418	9.18835	9.42672	9.31528	9.52453
COX7B	9.35349	8.62968	9.35803	9.67084	9.41517	9.44261	9.41929	8.84458	9.00667	9.49617	9.04019	8.81726	8.91489	8.21458	9.04395	9.492	9.11748	8.83791	8.96098	9.28538	9.01681	9.19596	9.3053	9.41381	8.8087	9.13713	8.92375	9.47243	8.92503	8.25925	9.46076	9.26977	9.09766	8.93119	9.18575	9.34071	9.1117	8.81567	9.05565	8.75142	8.96398	9.0707	8.1128	9.0543	9.05661	9.13811	8.93056	8.81041	9.11308
COX8A	11.0673	10.5065	10.8718	10.906	10.8801	11.0628	11.1052	10.5906	10.9732	11.2795	10.7837	10.3333	10.8356	9.90786	11.0215	11.2751	11.1777	10.6641	10.8619	10.9418	11.2316	11.0301	10.8088	10.6414	10.5528	10.3949	10.7787	11.3709	10.7507	10.2871	10.8819	10.4084	10.8911	10.6042	11.064	11.0802	10.9713	10.5368	10.6813	10.657	10.8362	10.6058	9.88307	10.802	10.7434	10.8972	10.971	10.7526	10.8303
CPD	9.90173	10.2995	10.2771	10.4377	10.1544	10.4461	10.1677	10.2508	9.75719	9.79669	9.63538	9.03659	9.75691	9.16604	9.55354	9.95511	10.1739	9.73646	9.80045	9.90804	10.0526	9.5046	9.92784	10.3471	9.56964	10.1178	9.80505	9.8918	9.16328	9.44487	10.582	10.5109	10.1187	9.58553	10.2301	10.5747	9.71239	9.63202	9.70838	9.67205	9.76647	10.1641	9.05429	9.86246	9.81374	10.0091	9.78559	9.58839	10.5729
CPLX2	6.35224	6.17801	6.45978	6.35179	6.30287	6.60463	6.47299	6.21583	6.44592	6.60037	6.13699	6.35911	6.27292	6.20376	6.47827	6.62346	6.52858	6.21435	6.11074	6.26897	5.76892	6.22052	6.35096	6.3497	6.15292	6.11675	6.32224	6.77864	6.26334	5.99679	6.70071	6.42922	6.50614	6.47856	6.43925	6.15979	6.24824	6.46068	6.34031	6.37859	6.52085	6.39982	5.89316	6.44875	6.33436	6.47092	6.59706	6.5662	5.92053
CPNE3	9.61955	9.4341	9.67302	9.82747	9.60147	9.92027	9.8822	9.3815	9.45762	9.66702	9.467	9.10113	9.39394	8.56432	9.40776	9.72459	9.74993	9.1387	9.41541	9.42491	9.75538	9.2829	9.97772	9.69638	9.10887	9.53089	9.23757	9.95055	9.22688	9.19134	9.78279	9.65018	9.51669	9.08468	9.48469	9.64478	9.20949	9.09969	9.20611	9.36459	9.31163	9.6646	8.95222	9.49852	9.48806	9.47485	9.57387	9.43422	9.88304
CPOX	8.35373	8.58175	8.51397	8.95989	8.10001	8.34178	8.55642	8.44601	7.76766	8.03757	7.78309	7.313	7.77193	8.14916	7.86832	8.11084	7.73621	7.64404	8.18795	7.60505	8.14978	7.85969	8.80483	8.71129	7.88372	8.67671	7.66756	8.4956	8.06699	8.13317	8.65041	8.28864	8.51885	7.86061	8.23914	8.40361	7.9209	7.88966	7.8244	8.10229	7.92274	8.18689	7.58655	7.97608	7.9921	8.10266	8.09536	7.99829	8.2002
CPSF1	7.67555	7.64864	7.89772	7.99425	7.63737	7.9766	7.92006	7.6038	7.46777	7.53474	7.74705	7.00564	7.49955	7.44222	7.23643	7.84497	7.5743	7.15343	7.54145	7.49518	7.74901	7.70151	8.15928	7.92632	7.51071	7.46257	7.4631	8.204	7.45825	7.50078	7.55377	7.54578	7.61195	7.38683	7.51506	7.28101	7.62692	7.30634	7.45827	7.79512	7.72464	7.52203	7.25267	7.78564	7.65405	7.62638	7.66312	7.79905	7.59838
CPSF3L	8.55644	9.01658	8.68303	8.58981	8.30738	8.58021	8.62695	8.17244	8.13932	8.4827	8.0586	7.88918	8.2809	8.27989	8.14036	8.24424	8.66509	8.01843	8.16955	8.22003	8.1469	8.30935	8.73654	8.85821	8.21603	8.66974	8.23158	8.57895	7.98954	8.31021	8.75652	8.69725	8.32911	8.13888	8.66991	8.60577	8.43122	8.24293	8.46026	8.49182	8.50112	8.30011	7.66781	8.48838	8.46597	8.40379	8.65741	8.53701	8.45584
CPSF4	9.25641	9.01535	9.17937	9.287	9.3478	9.43944	9.39352	8.94525	8.92735	9.29241	8.76104	8.29908	8.94256	8.87569	8.78121	9.25369	9.09226	8.6498	8.7997	8.83871	9.14511	8.99613	9.31643	9.2349	8.8515	9.06941	8.9371	9.42072	9.03883	8.67965	9.54577	9.16565	9.36655	8.76853	9.10429	9.14567	9.13837	8.83669	9.04896	9.0625	9.1578	8.86649	8.17459	9.24652	9.18024	9.19699	9.05992	8.89772	9.22182
CPSF6	7.65598	7.33925	7.69779	7.80869	7.70373	7.97476	7.61141	7.57912	7.52633	7.73815	7.559	7.25451	7.39422	7.15507	7.32948	7.71847	7.56353	7.30528	7.45485	7.45485	7.58199	7.31103	7.99447	7.82538	7.31664	7.74767	7.41482	7.69181	7.2814	7.35754	7.96058	7.9211	7.78542	7.34467	7.7024	7.66056	7.4563	7.43477	7.52313	7.69603	7.55363	7.62119	6.82496	7.54688	7.49623	7.47645	7.60849	7.46872	7.74933
CPT1A	7.5749	7.27966	7.33867	7.48032	7.518	7.68152	7.57277	7.50538	7.36533	7.33031	7.15846	7.02901	7.28651	7.0858	7.18945	7.46463	7.61736	7.092	7.8245	7.01112	7.77294	7.38625	7.51732	7.34331	6.95852	7.01385	7.51672	7.63793	7.24444	6.91947	7.29789	7.21086	7.31937	6.63124	6.92495	7.03099	7.38617	7.2153	7.30682	6.88387	7.20257	7.12912	7.17481	7.2805	7.29045	7.29725	7.18741	7.15809	7.42089
CPT2	8.77416	8.33331	8.57318	8.64562	8.70148	8.99277	8.8962	8.44159	8.66217	9.20612	8.30471	8.04172	8.78738	7.7959	8.3315	9.08468	9.20482	8.96968	8.90035	8.61946	8.8715	8.59911	8.28667	8.24471	8.34553	8.25827	9.16685	8.54239	8.1907	8.351	8.62547	8.57007	7.9185	8.01862	8.44883	8.49581	8.73913	8.37106	8.41114	8.25744	8.75954	8.37893	7.6653	8.81288	8.84541	8.84681	8.33253	8.17445	8.53035
CPVL	9.41067	9.07566	8.97839	9.364	9.21158	9.57566	9.80035	8.79122	8.83529	9.41017	8.63482	7.43315	8.61488	7.74064	9.33733	9.18716	8.43129	8.90152	9.03725	8.24504	8.55637	8.49816	9.83185	9.54891	8.76232	9.86599	8.77009	9.49098	9.0011	8.37945	8.52282	8.95762	9.50954	8.86337	8.60422	8.82979	8.61244	8.7415	8.5513	9.34317	8.78205	9.05648	8.19407	8.76312	8.76668	8.89032	8.62021	8.20735	9.24409
CPZ	8.41231	8.61453	8.86599	8.5945	8.35738	8.04688	8.40776	8.42903	8.85576	8.77574	9.06055	8.05575	8.14119	7.96102	8.45326	9.19016	8.98605	7.83059	8.61591	8.51416	8.80855	8.59869	9.15356	8.77939	8.34019	8.63467	8.59302	8.8011	8.21573	8.29777	8.35644	8.40848	8.10081	7.99854	8.37394	8.33822	8.46724	8.42313	8.39366	8.81424	8.50813	8.48498	7.38959	8.52343	8.49753	8.46113	9.091	8.59707	8.62413
CR1	6.56166	6.54046	6.60147	6.5246	6.58283	6.83238	7.11361	6.61172	6.78071	6.64467	6.52035	6.27125	6.62727	6.30316	6.59027	6.73616	6.64381	6.17486	6.64102	6.66583	6.96037	6.21461	6.85817	6.30475	6.32743	6.73205	6.6387	6.91892	6.60006	6.4911	6.54094	6.54551	6.6241	6.21093	6.25107	6.16202	6.56499	6.18327	6.19025	6.29599	6.6944	6.43909	6.70761	6.85406	6.7753	6.96189	6.81149	6.43909	7.05183
CRABP2	7.56001	6.9085	7.14616	7.59032	6.90333	7.31292	7.36739	7.0133	8.2445	8.03677	7.69528	6.91892	6.46331	6.85047	7.2099	8.41535	6.50779	7.1303	8.91365	6.82826	8.07646	7.25392	7.81846	6.8737	6.45292	7.22165	6.94252	7.95549	7.71988	7.55001	6.75095	6.92137	6.9734	6.83493	7.09889	7.04578	6.82162	6.57835	6.53632	6.81143	8.23132	7.78834	6.74494	7.79724	7.78543	8.07106	7.28189	7.64663	7.1865
CRAT	8.51905	8.4207	8.83659	8.75492	8.29055	8.73569	8.75995	8.45376	8.5383	8.62869	8.20611	8.12943	8.25853	7.82997	8.59583	8.78273	9.06544	8.39993	8.85986	8.18846	8.70805	8.31067	8.67016	8.12513	8.44368	8.47384	8.60929	8.74825	7.72829	8.21686	8.57976	8.364	8.08662	8.23999	8.62067	8.80624	8.23571	8.23225	8.78547	8.55061	8.3481	8.48329	7.4378	8.40569	8.36064	8.50181	8.29864	8.08559	8.40313
CREB1	8.07668	8.39462	8.60834	8.51897	8.33113	8.30032	7.88764	8.22302	8.11031	8.02988	8.07116	8.22135	7.9755	8.53596	7.9389	8.06763	8.26825	7.86202	8.08648	7.89258	8.29326	7.97597	8.65973	8.56542	7.82163	8.35906	7.85043	8.3394	7.89126	7.59218	8.55536	8.23861	8.45908	7.72232	7.9483	8.32044	7.84794	7.67592	7.6957	7.85321	7.97855	8.24417	7.90997	8.0528	8.01626	8.32648	7.99328	7.98669	8.94734
CREB3	8.74653	8.17443	8.31322	8.31436	8.28497	8.26588	8.79557	8.41649	8.27258	8.59307	8.14802	8.37806	8.34026	8.20038	8.01863	8.75064	8.39257	8.0634	8.2524	8.09906	8.34882	8.3096	9.03265	8.64386	8.05378	8.73266	8.02188	8.49449	8.31116	8.08796	8.72209	8.91307	8.47316	8.36178	8.41081	8.33301	8.49339	8.42086	8.68563	8.82111	8.2845	8.21193	7.67673	8.17713	8.18675	8.15018	8.58389	8.57753	8.32768
CREB3L2	11.0917	11.4472	11.4979	11.436	11.171	11.4914	11.3896	10.8881	11.0179	11.0708	10.7683	9.97896	10.7331	9.87047	10.6117	11.1872	10.9167	10.6199	11.0567	10.5793	10.751	10.5258	11.0588	11.823	10.6703	11.5334	10.5419	10.7964	10.7681	10.6463	11.7465	11.5997	11.3794	10.8764	11.3452	11.3987	10.9872	10.9056	11.1935	11.2857	10.9788	10.8829	9.61051	10.9911	10.9109	11.0245	11.0374	11.0866	11.2887
CREB5	8.49018	8.77147	8.79821	8.69764	8.57976	8.54867	8.38331	8.48411	8.00617	8.12125	7.91936	7.78406	8.1393	8.04596	8.094	8.03095	9.37165	8.29917	8.54524	8.15393	8.12403	7.80262	8.55508	8.68304	7.86317	8.26626	7.96758	8.34625	7.83884	8.00941	8.65164	8.57855	8.20633	8.28766	8.29281	8.29281	8.71517	8.18439	7.81376	8.42675	8.45466	8.27657	7.30489	8.48101	8.46671	8.4437	8.63369	8.70995	8.65362
CREBBP	9.14932	9.23003	9.30374	9.48641	9.07146	9.78994	9.34041	8.99627	8.95036	9.24739	8.99282	8.55139	8.95107	8.41704	8.87851	9.19446	9.52465	8.80595	9.06546	8.77191	9.09179	8.86284	9.44634	9.79456	8.85153	9.20798	8.65384	9.05365	9.00306	8.87577	9.41552	9.12801	9.07274	8.68196	8.64886	9.08563	8.64463	8.6033	8.84676	8.66143	8.96234	9.14275	8.57901	9.00509	9.08079	9.46466	9.31544	8.73563	9.80122
CREBL2	8.32343	8.01877	8.40169	8.37963	8.00922	8.31247	8.42105	8.03698	8.11362	8.03265	7.84035	7.70741	7.98975	7.52341	8.16325	8.25105	8.28162	7.87202	8.0464	8.04306	8.29762	7.71395	8.43266	8.34437	7.68605	8.19224	7.69409	8.17031	7.91956	7.69282	8.4265	8.50961	8.24985	7.85619	8.0152	8.36018	7.83757	7.80534	7.93591	7.88807	7.95064	8.01794	7.40854	7.9455	7.91741	8.23967	8.02561	7.95489	8.66839
CREG1	10.5243	10.3299	10.7323	10.8472	10.6295	10.9365	11.2196	10.3818	11.0945	11.2786	10.549	9.83956	10.9571	9.3197	10.9918	11.3564	10.9183	10.3435	10.5533	10.6695	10.2853	10.696	10.5393	11.5541	10.6022	10.5741	10.245	11.0836	10.1822	10.3915	10.8388	11.3971	10.7851	10.0422	10.7608	11.138	10.7866	10.5241	10.3251	10.6185	10.4946	10.7072	9.76826	10.5544	10.475	10.8442	10.4162	10.0596	10.7333
CREM	7.23259	7.09671	7.52948	7.64682	7.35126	7.37984	7.39299	7.1441	7.06489	7.18319	7.17795	6.81253	6.94617	6.78912	7.08153	7.45071	7.02894	6.87458	6.98716	7.12535	7.04656	7.22461	7.45084	7.64956	6.88823	7.45129	6.91187	7.19914	6.93857	6.93688	7.7193	7.50069	7.54309	6.88254	7.23094	7.34202	7.36988	7.01908	7.25286	7.18641	6.94715	7.12349	6.47375	6.98161	6.95119	7.04943	7.20374	6.9963	7.29444
CRH	13.8972	14.3773	14.4002	13.147	14.1398	12.1067	12.2032	11.2088	10.7892	10.2348	10.4071	10.1398	10.6149	10.4005	10.6977	10.2171	11.061	11.6872	11.2784	11.3501	10.2658	12.8572	13.4649	13.8003	11.6996	13.2717	11.164	11.9769	12.0056	12.0791	13.1552	13.5488	13.1342	13.5469	13.902	13.8072	12.0321	13.0238	13.0659	13.516	12.4267	12.5579	9.48878	12.4578	12.3243	12.6417	12.8672	12.2669	13.0797
CRHBP	7.2025	6.63862	7.47603	8.07887	8.82547	7.4648	7.98203	6.97566	7.44099	7.56571	8.83533	7.26792	8.38466	6.73186	7.46591	7.75332	7.10677	7.08256	8.01493	7.51205	7.96985	8.60948	6.59724	7.08415	8.0902	8.38461	6.89126	7.17259	6.35274	7.05677	8.6102	8.00698	9.19152	8.10919	6.44579	6.27761	8.81651	8.7812	7.91673	7.99306	7.91506	7.01243	8.47731	7.90263	7.93624	8.02425	7.1635	7.43489	6.97975
CRIP1	9.70408	10.292	9.69302	10.2089	9.53152	9.48626	9.90949	9.3378	8.8257	8.97361	9.2017	9.35102	8.40743	9.00731	8.90034	9.28202	9.10986	8.53323	9.43769	8.99	9.10615	9.50602	9.98124	10.2816	9.28783	9.58911	8.76712	9.99795	9.06696	9.3142	9.9036	10.0332	9.65533	9.58251	9.89852	9.85876	9.30092	9.27301	9.33262	10.0036	9.50626	9.32317	8.54671	9.45138	9.4501	9.45015	9.83016	9.72278	9.49187
CRIPT	8.68438	8.31825	8.55615	9.07396	8.57461	8.71843	9.24258	8.53036	8.72936	8.72275	8.50806	8.1797	8.71983	7.87324	8.58598	8.79324	8.75406	8.223	8.43613	8.36176	8.6334	8.43777	8.98634	9.10319	8.30455	8.89776	8.10514	8.63891	8.31099	8.17989	9.15886	8.84738	8.96166	8.29197	8.5417	8.7018	8.71897	8.47399	8.84903	8.74272	8.21794	8.60637	7.77125	8.19893	8.2053	8.40467	8.81273	8.47296	8.66446
CRISPLD2	9.43361	9.2604	9.42836	10.0151	8.55073	9.49852	9.451	9.26664	9.47176	9.79635	9.88462	9.91968	9.60767	8.30719	9.65544	9.53195	10.0338	9.06433	9.54279	9.3413	9.27823	9.06273	10.2641	9.6902	8.78812	9.00759	8.9149	10.5418	9.3052	9.63069	9.05724	8.94647	9.61396	9.12776	8.79012	8.89968	9.58655	8.07673	9.19612	9.52037	9.91954	9.79494	9.52226	10.0537	10.0439	10.1011	9.73905	9.28965	9.1276
CRKL	9.70882	9.74924	9.9291	9.94617	9.62231	9.99602	9.86713	9.36402	9.38224	9.64156	9.08454	8.46571	9.38	8.56513	9.19991	9.65331	9.71095	9.12193	9.56766	8.89634	9.51811	9.30332	9.85379	10.3048	8.93056	9.69574	8.85251	9.68867	9.08797	9.21617	9.90917	9.92855	9.55003	9.10451	9.65007	10.3749	9.31247	9.03525	9.15424	9.34417	9.0307	8.95582	8.61109	9.20859	9.27595	9.73552	9.21936	9.07744	10.013
CRLF1	7.82242	7.81079	7.79441	8.33535	7.56113	8.05468	8.05669	7.54144	8.14709	7.70385	7.49177	9.8234	7.75139	7.48941	8.08651	7.50594	8.06955	7.81897	8.33164	8.30452	7.11616	7.41621	9.31449	8.03363	7.92044	8.30407	6.57711	9.30836	8.76932	8.2642	7.43992	7.4547	6.99984	6.27172	7.45472	7.66846	7.74224	6.84238	8.31959	8.61828	8.62821	8.65815	7.98708	8.62928	8.61942	8.68473	8.71108	7.84601	8.34245
CRNKL1	7.29316	7.12561	7.3705	7.4353	7.17885	7.83051	7.80634	7.32792	7.36251	7.32612	7.19126	7.07935	7.28755	6.88435	7.32023	7.50675	7.48287	7.08371	7.35953	7.10133	7.42486	7.07643	7.6575	7.60675	6.84762	7.55901	6.84893	7.49804	7.01463	6.94979	7.79411	7.52443	7.60335	7.24914	7.15556	7.48602	7.18197	7.10664	7.00158	7.15142	7.15035	6.94494	6.83084	7.09309	7.04959	7.41779	7.14639	7.12426	7.71199
CROT	8.47446	8.48743	7.61008	8.0942	7.4933	8.82688	8.2908	8.14188	7.97446	8.61279	7.51904	7.36144	7.81522	8.22663	7.87883	8.3562	8.40412	7.90226	7.73281	7.94587	8.6393	7.77303	8.88732	8.17154	7.14298	8.42388	7.91927	7.81391	8.09993	7.24527	8.60893	7.45347	8.3932	6.88111	7.40487	7.38619	8.05218	7.93199	7.31753	7.77354	7.98928	8.04032	8.03893	7.96456	8.0176	8.02748	8.06117	7.77523	8.01259
CRY1	8.11685	8.22971	8.48083	8.42169	8.17265	8.24674	8.26984	7.86311	7.62494	8.12142	7.45406	7.29881	7.67265	7.16993	7.60769	7.83302	8.17722	7.70936	7.85864	7.76785	7.90902	7.48408	8.40579	8.42086	7.60661	8.0274	7.50579	7.82129	7.70056	7.28386	8.32988	8.69019	8.04542	7.69667	8.00192	8.64027	7.62381	7.64044	7.69017	7.98043	7.46157	7.60637	7.02154	7.55022	7.58587	8.11701	7.84834	7.82289	8.38821
CRYAB	11.4453	11.2961	11.6309	11.4432	11.1454	10.8663	11.7156	10.9614	11.5589	11.4734	10.7323	11.1359	11.0292	10.2277	11.1777	11.2838	12.0424	11.1714	11.5502	11.3903	10.9878	10.7579	10.6121	10.9523	10.9106	11.3888	11.3565	11.6766	10.5702	10.5729	11.5624	11.1559	11.1578	10.8995	11.4458	11.5147	11.0625	11.0176	11.4058	10.9961	11.1058	11.2779	10.1917	11.1565	11.0874	11.179	11.4039	11.3631	11.5548
CRYBB1	6.62477	6.54744	6.69879	6.66883	6.83172	6.69119	7.05393	6.78258	7.06722	7.2032	6.64564	6.44894	6.69237	6.43012	6.80307	7.03098	7.21661	6.56748	6.84227	7.04711	7.14906	6.61679	6.98854	6.67112	6.44193	6.54646	6.92144	7.09037	6.85736	6.45977	6.19812	6.21063	6.57691	6.72249	6.41696	6.23799	6.64662	6.14087	6.39732	6.59808	7.01419	6.91868	6.97039	7.07781	6.9293	6.87472	6.88872	6.52	6.66139
CRYBB2	7.3689	6.35436	6.6532	6.5875	6.59322	6.99517	6.67079	6.37179	6.54517	6.70277	6.48518	6.30835	6.85903	6.13435	6.49761	6.62227	6.58847	6.31496	6.54092	6.60687	6.63139	6.49008	6.86741	6.74391	6.09704	6.6653	6.24063	6.54474	6.06547	6.30182	7.01095	6.86691	7.59781	6.75283	6.59126	6.32771	7.13455	6.27542	6.75859	6.7056	6.60506	6.43474	6.21943	6.43474	6.41195	6.38474	7.00083	6.91929	6.58912
CRYL1	7.33518	6.98217	7.22894	7.27578	7.19822	7.0953	7.40604	7.1554	7.50976	7.6675	7.07854	6.87467	7.36037	6.68573	7.49457	7.67462	7.33728	7.15418	7.44211	7.11923	7.49787	7.06745	7.69622	7.01275	6.84343	7.3705	7.5258	7.56366	6.9929	6.6404	7.14617	7.01484	7.57274	7.07025	6.82265	6.80491	6.68133	6.58483	6.84368	7.20371	7.43357	7.4867	7.1973	7.44021	7.45949	7.45053	7.55644	7.3909	7.45393
CRYZ	8.09405	7.55065	8.72716	8.53073	7.63276	8.40618	8.13577	8.09837	7.61533	8.022	8.05212	7.6617	7.15795	6.97085	7.78824	7.67516	7.67354	7.08758	7.95423	7.8058	8.51249	8.26007	8.78146	7.65517	7.21309	7.7542	7.32578	8.35275	7.74021	7.60126	8.32093	7.91522	7.81611	7.46888	7.65317	7.66446	7.8022	6.88057	7.47937	7.28628	7.87359	8.29431	7.61655	7.83135	7.95283	7.8194	7.44024	7.44181	8.69019
CRYZL1	7.83326	7.69349	7.94306	8.04979	7.6971	7.93749	7.87118	7.6851	7.51634	7.79865	7.54954	7.03715	7.56096	7.23798	7.49454	7.71956	7.7259	7.56681	7.56362	7.64186	7.75952	7.38742	8.04499	8.00701	7.12925	7.91898	7.43637	7.77874	7.22708	7.55088	8.11332	7.98297	7.68021	7.55022	7.83578	7.98254	7.46125	7.53935	7.61593	7.58639	7.44846	7.40865	6.87297	7.45212	7.53376	7.65316	7.57	7.60362	8.09055
CS	8.919	8.7436	8.90044	9.04021	8.92253	9.13273	9.12264	8.72759	8.86683	9.18496	8.76591	8.2091	8.82156	8.46692	8.65814	9.17327	9.03835	8.69272	8.67323	8.70035	9.54185	8.68158	8.87457	9.06175	8.64483	8.81458	8.49876	8.841	8.441	8.72451	8.841	9.03488	8.42451	8.70094	8.99393	9.11149	8.89103	8.50097	8.50678	8.70446	8.90274	8.90565	8.28305	8.94922	8.92926	8.97019	9.02183	8.79768	8.86245
CSAD	6.91383	6.87693	6.92492	7.11837	6.99884	7.15266	6.95684	6.82471	6.7877	7.03773	6.96807	6.51226	6.76189	6.51612	6.62614	6.9654	6.90513	6.61127	6.74882	6.9252	6.94755	6.76078	7.3228	6.99545	6.63268	7.18962	6.8572	7.27898	6.54403	6.56158	6.88652	6.68235	6.83853	6.45817	6.43625	6.44729	6.77845	6.80657	6.60243	6.72408	6.83804	6.63052	7.24	7.0895	7.00716	6.98885	6.98327	6.84699	6.92963
CSE1L	10.2208	10.1293	10.507	10.4226	10.2946	10.3232	10.2258	9.89366	9.75435	10.1129	9.74893	9.30286	9.74645	9.29547	9.67386	9.99366	10.1012	9.58518	9.85396	9.657	10.0321	9.98899	10.4088	10.4851	9.69859	10.2535	9.69353	10.0577	9.66879	9.76752	10.4558	10.3841	10.2372	9.9195	10.4291	10.3747	10.0973	9.99662	10.0745	10.1295	9.90889	9.96065	9.20348	9.93912	9.87645	9.82549	10.0537	9.83617	10.0952
CSF1R	11.5292	11.759	11.7951	11.772	11.3159	11.6778	11.5505	11.4339	11.9492	11.9635	11.3493	11.1035	11.7749	10.2954	11.9236	12.1116	11.9168	11.3315	11.898	11.2877	11.8735	11.5553	11.8899	11.8521	10.8265	11.9735	11.5004	11.3936	11.1659	11.2999	11.9468	11.9024	11.2415	11.946	11.8902	12.0194	11.8118	11.3386	11.5593	11.5466	11.7027	11.5115	10.6817	11.6427	11.6385	11.8428	11.799	11.5364	11.823
CSF2RA	10.2596	10.2186	10.5634	10.3775	10.2499	10.8276	10.2197	9.98447	9.72066	10.1726	9.33772	9.13806	9.7957	9.53198	9.94548	10.0036	10.4696	9.65757	10.3407	9.62219	9.75397	9.65223	10.3721	10.1549	9.63288	10.4647	9.89755	9.95354	9.31709	9.96681	10.5872	10.901	9.78776	9.97471	10.2815	10.2745	10.2559	9.89178	10.3474	10.0881	9.86224	9.66853	8.95435	9.84052	9.85794	9.73358	10.2914	10.1086	9.89111
CSF2RB	9.45063	9.00458	8.99999	9.23885	9.15743	9.18053	9.0878	8.72442	9.20759	9.32392	9.193	8.84632	9.35572	9.1707	9.44971	9.52945	9.16406	8.37347	9.82716	8.95715	8.92774	9.05654	9.38223	9.38646	8.84459	9.47389	8.43694	9.57332	8.99312	9.50672	9.37372	9.58049	8.80714	8.88508	9.67564	9.56663	9.72523	9.36808	10.0469	9.68863	8.90506	8.7555	8.11523	8.85901	8.91815	8.72172	9.16328	9.10742	8.40199
CSF3R	11.9578	11.6805	11.7976	11.1848	11.3595	11.6674	11.3737	10.9535	11.211	11.5239	10.211	10.4099	11.2428	11.1105	11.1675	11.2215	12.0634	11.1526	11.7558	11.7116	11.1666	11.0735	10.7997	11.3014	10.8868	11.4504	11.2825	10.5621	11.2354	11.1663	11.5506	11.7508	10.6041	11.401	11.3781	11.4851	11.6021	11.3548	11.3709	11.185	11.2994	11.4395	9.88883	11.2674	11.1518	11.41	11.8142	11.325	11.5975
CSHL1	13.4951	14.1783	14.5118	12.8187	14.0878	13.2242	13.5835	12.3716	13.5873	12.8326	13.1417	12.8551	13.3194	13.4237	12.8781	12.9973	13.7369	13.304	13.5974	13.2691	13.6591	13.4823	12.4349	13.8718	13.1588	13.8075	13.3907	12.8497	12.6064	12.8294	14.0728	14.0072	13.8327	13.594	13.2142	13.6447	13.152	13.5682	13.2015	12.888	13.6267	13.5379	12.0789	13.7143	13.4581	13.8791	13.9029	13.8518	13.8378
CSNK1A1	8.87242	8.77557	9.00189	8.95606	8.80656	9.1287	8.84786	8.64274	8.59378	8.75394	8.50678	8.15384	8.68222	8.19722	8.50993	8.81592	8.71372	8.39082	8.72779	8.38996	8.64653	8.48481	9.17979	9.1417	8.37208	8.99092	8.44069	8.90605	8.56685	8.45087	9.06682	8.9421	8.81738	8.53527	8.83751	9.05434	8.7239	8.55975	8.64498	8.79091	8.75207	8.78214	8.09195	8.78425	8.77896	8.75642	8.82774	8.75967	8.73992
CSNK1E	8.87256	9.63438	9.11774	9.17017	8.83247	9.12035	9.08392	8.78631	8.37776	8.58567	8.49586	7.91421	8.53962	8.22737	8.26711	8.55562	8.62681	8.18491	8.53435	8.29599	8.5215	8.76788	9.25826	9.27301	8.31184	9.0897	8.40533	8.9735	8.26031	8.85081	9.34871	9.07632	9.27248	8.71271	9.52501	9.51942	8.65188	8.36665	8.63479	8.55007	8.65812	8.67969	8.09547	8.69145	8.68589	8.73098	8.57865	8.49525	8.71153
CSNK1G2	8.57965	8.71252	8.76881	8.93892	8.71177	8.8488	8.81633	8.4873	8.36317	8.59881	8.45527	7.72739	8.28715	8.22345	8.17785	8.63707	8.50845	7.96943	8.54465	8.2641	8.57932	8.52719	8.8405	8.71475	8.22493	8.35811	8.37405	8.75511	8.66383	8.13442	8.71792	8.34006	8.74154	7.92642	8.55248	8.57183	8.29377	8.17533	8.37063	8.36336	8.69254	8.3937	7.89487	8.68491	8.67483	8.69371	8.42685	8.34758	8.73711
CSNK2A2	10.113	10.3714	10.6324	10.324	9.83352	10.2951	10.2067	9.718	9.87797	10.3522	9.49766	9.15375	10.0866	9.03487	9.95492	10.1325	10.2654	9.59778	9.87855	9.29286	9.85268	9.78605	10.0391	10.7622	9.5964	10.2883	9.43741	10.292	9.83036	10.3256	10.4479	10.5377	10.238	9.92261	10.5837	10.777	10.0441	9.79833	10.2248	10.7273	9.78184	9.78968	8.58611	9.80208	9.82492	9.87978	10.3404	9.73264	10.0925
CSNK2B	10.9759	10.8135	10.7497	10.9039	10.6801	10.8561	11.1198	10.5905	10.8203	11.0017	10.6602	10.0454	10.8223	10.0295	10.8075	11.1581	11.2509	10.7273	10.9443	10.8141	11.0314	10.6182	10.735	10.6438	10.3737	10.3817	10.6144	11.2659	10.7262	10.4378	10.991	10.7176	10.5808	10.7319	10.9908	10.8698	10.607	10.1924	10.5782	10.5449	10.8741	10.906	10.2047	10.9055	10.8516	10.7492	10.663	10.4915	10.9197
CSPG4	6.69087	7.1156	6.65676	7.25563	7.03589	7.16574	6.84477	7.42901	6.53543	6.46184	7.53604	6.67088	6.70305	6.84927	6.55353	6.85284	7.25128	6.70066	7.10547	6.84683	7.19197	7.31713	6.95617	6.94249	6.75701	7.03502	6.71049	7.17127	6.25358	6.40817	6.96503	6.46563	7.17652	6.4431	6.31819	6.3221	6.75459	7.00955	6.58949	6.59694	7.3857	6.96196	6.57898	7.33264	7.36386	7.14915	6.88174	6.91249	7.15482
CSRP1	11.2914	11.7501	11.1816	11.5071	11.3628	11.1189	11.3034	11.012	10.5996	11.279	10.5072	10.6032	10.6966	10.6775	10.9922	11.2706	11.5789	11.1075	11.1298	11.4248	11.0018	10.8599	10.9026	11.0424	10.7036	10.996	11.2111	11.1601	10.1623	11.2247	11.3907	11.623	10.5341	10.4977	11.0634	11.0626	11.0992	11.1545	11.5028	11.4466	11.2404	10.9376	10.1629	11.3196	11.2503	11.0487	11.3476	11.3341	11.1101
CSRP2	10.0816	9.43492	10.1193	9.85389	9.71558	9.967	9.89888	9.47389	9.73751	10.2863	9.16025	8.68953	9.52487	8.80705	9.54182	10.1258	9.54444	9.16509	9.46896	9.12798	10.0239	9.59784	10.4147	10.02	9.19551	9.90124	9.72862	9.69256	9.22058	9.30693	9.99239	9.51761	10.1186	9.65858	9.53146	9.53781	10.1561	9.45512	9.71347	9.25477	9.48319	9.41317	9.30025	9.45026	9.42691	9.52024	9.57308	9.74671	9.09032
CST3	11.3746	11.2163	11.0971	11.4549	10.9637	11.3055	11.5352	10.771	11.2325	11.4765	11.0038	10.5285	11.083	10.203	11.6008	11.693	11.3287	11.0859	11.1078	11.3209	11.1329	10.8213	11.3644	10.9345	10.859	11.229	11.2436	12.41	11.2416	11.1191	10.9336	10.6724	10.6467	10.6557	10.9175	11.0698	10.9111	10.5697	10.803	11.0593	11.4631	11.2976	10.481	11.4067	11.4246	11.6581	11.2037	10.6868	11.7462
CST6	8.63959	10.0986	8.82049	9.6324	8.1118	9.20727	8.70054	7.76315	7.55268	7.63304	7.48278	7.43295	7.5038	7.93866	7.65999	7.6116	7.24563	7.29685	8.45848	6.46723	7.48867	8.15928	10.0186	9.46032	8.03221	9.32516	7.68797	9.20361	9.25968	9.05313	7.71776	8.65672	8.50687	8.78648	9.12552	9.10206	8.11177	8.65218	8.76995	9.50341	8.47308	7.63761	6.50106	8.45919	8.44922	8.43047	7.63118	8.6111	8.0902
CSTB	10.6357	10.1513	10.5726	11.2642	10.6173	10.7957	10.8213	10.3975	10.732	10.8949	10.3077	9.69947	10.3467	9.45203	10.6282	11.0081	10.6035	10.0433	10.5214	10.1944	10.4689	10.3148	11.3138	10.7605	9.97176	10.6141	10.4502	11.2753	10.5887	10.0669	10.4111	10.2719	10.9593	9.96206	10.1858	10.3872	10.447	9.57564	10.2575	10.3803	10.511	10.9749	10.4107	10.5574	10.5487	10.6284	10.2271	10.2759	10.9946
CSTF1	7.94139	7.65546	7.84447	7.86689	7.67517	7.84529	7.90122	7.70542	7.73295	8.01904	7.56541	7.44193	7.63583	7.28833	7.54344	7.80609	7.84739	7.63022	7.61335	7.71708	7.68372	7.68033	7.99798	8.00559	7.63908	7.86532	7.58113	7.71326	7.34973	7.05896	7.9468	7.91513	7.88631	7.63003	7.81632	7.81977	7.82587	7.66953	7.80665	7.86096	7.48761	7.60362	7.06049	7.55515	7.58026	7.58101	7.75883	7.71346	7.83318
CSTF3	8.05601	7.74977	8.05121	8.05987	7.95698	8.15753	8.16683	7.86179	7.84376	8.26539	7.94507	7.44109	7.86658	7.44099	7.71969	8.28273	7.97946	7.60878	7.87407	7.97533	8.33685	7.86372	8.14996	8.0022	7.72784	7.6876	7.91881	8.4553	7.76751	7.56253	8.03798	7.8436	7.96131	7.65292	7.87263	8.16584	7.93985	7.66052	7.73447	7.86114	7.76234	7.73096	7.28974	7.85197	7.86301	7.93897	7.80809	7.81155	8.0358
CTBP1	9.11114	9.24828	8.83891	8.87769	8.82736	9.18144	8.94627	8.48372	8.77189	8.9891	8.63496	8.1333	8.7291	8.59698	8.54886	8.94948	8.74636	8.34106	8.56775	8.47045	8.71106	8.7099	9.36651	9.29738	8.48613	9.13098	8.39245	9.05601	8.75733	8.68458	9.08966	9.08399	8.98594	8.63659	9.05156	9.08114	8.58629	8.41972	8.59953	8.60538	8.85491	8.85725	7.93497	8.8619	8.88068	8.86336	8.97107	8.74724	9.03869
CTBP2	7.53321	7.18924	7.27529	7.3565	7.19908	7.54059	7.44251	7.05039	7.37597	7.43558	7.13258	6.85394	7.21352	7.00168	7.00299	7.22739	7.54182	7.00074	7.33527	7.27588	7.3136	7.0418	7.64869	7.30251	6.97564	7.25065	7.06541	7.64767	7.04242	7.23072	7.31339	7.12392	6.95368	6.83289	7.08207	7.1135	7.12726	7.08802	7.15545	7.36482	7.30203	7.19358	6.60423	7.31173	7.20158	7.25524	7.51442	7.27526	7.33429
CTBS	8.84102	8.49907	8.81899	8.86215	8.73368	8.947	9.0624	8.53481	8.8628	8.96206	8.39989	8.12551	8.50324	7.97031	8.58485	8.93073	9.12248	8.65464	9.03262	8.77432	8.9826	8.26273	8.8472	8.44425	8.33371	8.4893	8.38907	9.21396	8.70352	8.32038	8.6941	8.4971	8.42136	8.33453	8.60637	8.78467	8.46348	8.10497	8.45663	8.80064	8.75656	8.61037	7.93609	8.74566	8.77378	8.94716	8.54152	8.52901	8.83493
CTDSP1	9.88629	10.3311	10.499	10.185	10.2379	10.0267	9.90524	9.7398	9.59397	9.8093	9.45616	9.34427	9.64681	9.56581	9.58619	9.78399	9.97004	9.46409	10.0515	9.63822	9.8437	9.96055	10.1445	10.3391	9.6201	10.0895	9.71988	9.83882	9.38617	9.50703	10.316	10.1441	10.0228	9.29624	9.99401	10.0299	9.74915	9.62019	9.80419	9.75162	10.1672	10.051	9.04886	10.1351	10.0958	10.1563	10.0449	9.8672	10.2343
CTDSP2	10.5702	10.0169	10.497	10.6172	10.3613	10.9062	10.7659	10.3163	10.3624	10.6209	10.1914	9.51081	10.3228	9.58978	10.266	10.6085	10.5904	9.97159	10.3251	10.0766	10.4554	9.95495	10.9569	10.5993	9.78824	10.5616	9.84656	10.4246	10.2819	9.84446	10.7685	10.5311	10.825	9.85905	9.94372	9.96957	10.5264	10.158	10.3066	10.5486	10.2459	10.2971	9.50491	10.2689	10.124	10.2897	10.7139	10.4853	10.824
CTDSPL	9.06606	8.82762	9.28382	9.10222	9.1963	9.53835	9.4886	9.04104	9.01825	9.37241	8.99686	8.28572	9.05992	9.20878	8.85076	9.44589	9.37088	8.82218	9.01623	8.98482	9.4682	9.04898	9.26209	9.23878	8.63862	9.11031	8.85819	9.07606	8.65312	8.45404	9.58522	9.39716	9.28645	8.5119	8.82797	9.10808	8.77324	8.76781	8.41131	8.68416	8.95408	8.80657	8.55157	9.05619	9.06072	9.26881	8.99493	8.96797	9.41593
CTGF	9.40198	9.71708	9.67666	10.6585	8.99236	9.83208	10.4938	9.83123	9.80989	9.62199	10.1805	10.0244	10.8084	8.39011	9.50619	9.80508	10.7868	9.70954	10.9327	9.26426	9.36212	8.7002	11.169	9.73599	9.54545	9.72194	9.07431	10.1076	9.57741	9.60884	9.20698	9.58427	9.7515	8.72563	8.68376	8.89153	9.75522	8.92934	9.14236	10.1313	9.67783	10.044	9.69173	9.79545	9.79646	9.93391	9.80396	10.8365	10.6963
CTNNAL1	9.51941	8.80487	9.47613	9.36926	9.10701	9.61823	9.5836	9.02084	8.89397	9.42259	8.61677	8.41777	9.00906	8.1304	8.89726	9.27949	9.04475	8.42078	8.88962	8.67861	9.27274	8.95714	9.59828	9.32983	8.50921	9.42593	8.82927	9.41274	8.83078	8.5713	9.66411	9.04839	9.51558	8.55523	8.80465	8.93729	9.05456	8.68239	8.53678	8.4935	8.86664	8.64755	8.80181	8.91036	8.88422	8.95469	8.81881	8.94799	8.98272
CTNNB1	10.1762	9.7827	10.1663	10.112	10.1301	10.4799	10.0747	9.92335	9.7844	10.0814	9.69799	9.36185	9.99042	9.33796	9.89229	10.0117	9.91112	9.4698	9.80108	9.61944	9.84687	9.83458	10.3274	10.1618	9.66067	10.0872	9.61711	9.9946	9.68493	9.44298	10.4019	10.2125	10.3621	9.46324	9.4732	9.84691	9.88994	9.70334	9.58803	9.63115	9.52432	9.61542	9.33444	9.54025	9.60193	9.85526	9.69242	9.6488	10.3625
CTNNBIP1	8.39087	8.09468	8.19784	8.40959	8.58802	8.64845	8.93681	8.3851	8.09536	8.06603	8.04082	7.87026	8.14899	7.83885	7.90763	8.2132	7.81174	7.76943	8.04949	8.23998	8.27186	8.43943	8.47663	8.74331	8.16888	8.49047	8.16775	8.3222	7.95533	7.87604	8.62576	8.49395	8.76112	7.95195	7.80996	7.78186	8.09429	8.16692	7.86637	7.92081	8.42644	8.68573	8.11339	8.40534	8.43767	8.42776	8.35894	8.36387	8.69509
CTNS	7.79183	7.56532	7.87851	8.03732	7.91696	8.02624	8.14818	7.65913	7.96716	8.18302	7.75103	7.26465	7.81149	7.4003	7.86847	8.20453	8.14689	7.42689	7.73464	7.60737	8.02673	7.74397	8.1227	7.87934	7.40807	8.22725	7.74727	8.06725	7.54393	7.41551	7.98905	7.94505	8.10289	7.48151	7.68851	7.97666	7.6905	7.64529	7.78625	7.56708	8.12423	8.28402	7.36445	8.32497	7.84035	8.15227	7.64245	7.60396	8.06083
CTR9	8.46628	8.20975	8.46486	8.67451	8.42365	8.90172	8.58124	8.26936	8.35557	8.55344	8.2079	7.91349	8.37604	7.79758	8.37988	8.45921	8.42651	8.05626	8.28244	8.26057	8.43465	8.17868	8.71924	8.67576	8.05677	8.65373	7.99583	8.48213	8.15805	7.95076	8.81496	8.684	8.67291	8.12049	8.43355	8.58656	8.58342	8.24215	8.4181	8.39515	8.19627	8.32583	7.69691	8.29399	8.17984	8.29942	8.36587	8.20949	8.68311
CTSA	10.6706	10.6508	10.4466	10.7122	10.318	10.4373	10.648	10.2289	10.574	10.9044	10.4067	10.0843	10.3335	9.5282	10.5096	10.8013	10.7142	10.0871	10.4555	10.2688	10.5416	10.4312	10.507	10.73	10.1537	10.4094	10.1854	11.2459	10.3168	10.5433	10.5996	10.7689	10.3019	10.2632	10.7164	10.6724	10.7267	10.4358	10.8269	10.9545	10.4165	10.2596	9.42679	10.4478	10.4211	10.3812	10.6104	10.4526	10.2679
CTSB	10.8851	11.108	10.916	11.6977	11.0114	11.5181	11.3044	10.9088	11.0844	11.3416	10.5073	10.2857	10.9461	9.95651	10.895	11.2282	10.8704	10.6019	11.2578	10.6911	10.8412	10.8561	11.614	10.9585	10.2518	11.3309	10.5862	11.6215	10.8321	10.8576	11.1633	11.569	11.096	10.1838	11.4767	11.6362	11.3384	10.528	11.1093	10.6106	11.0405	11.0518	10.2533	11.0403	11.0718	11.2016	10.8303	10.4173	11.031
CTSC	8.97166	8.53735	8.88914	9.17959	8.81154	9.14891	9.28957	8.94463	9.56709	9.75111	9.11033	8.44899	9.45875	8.31451	9.61187	9.6951	9.319	8.78686	9.14544	9.02819	9.47911	8.92189	9.59509	8.94925	8.44852	9.1696	8.99917	9.3624	8.85612	8.41408	9.14365	8.96496	9.38988	8.94475	8.58932	8.51971	9.03952	8.11788	8.52853	8.84165	9.18638	9.43476	8.98336	9.22358	9.19688	9.18094	9.15745	8.64743	9.59802
CTSE	5.84578	5.61031	5.69388	6.04074	5.97439	6.19489	6.24958	6.00754	6.17953	6.18626	6.0812	5.80593	5.88997	5.84178	6.13079	5.9259	5.94497	5.56577	5.91427	6.05205	5.74805	5.94253	6.21085	6.22871	5.67833	6.13191	5.91627	6.27244	5.74564	5.87197	6.40496	6.03497	6.2317	5.94351	6.07756	5.968	6.06037	5.96737	6.13443	6.15003	6.26172	6.11092	5.61627	6.22211	6.17185	6.08374	6.10207	6.11382	5.77532
CTSF	8.76548	8.11656	8.57738	8.40641	8.22751	8.98585	9.03591	8.51212	8.5074	8.96087	8.23204	7.71308	8.25484	7.76322	8.61016	8.6493	8.76315	8.46018	8.59165	8.72181	9.1004	7.82897	8.85346	8.51201	8.20698	8.37775	8.24987	8.2112	7.4599	7.85211	8.83597	8.82584	8.70609	7.5411	8.91903	9.00207	7.98847	8.12354	8.84829	8.50351	8.4031	8.87909	7.70594	8.38896	8.33242	8.45851	9.09806	8.62574	8.36606
CTSH	8.69946	8.63146	8.66067	9.51761	8.68863	8.97615	9.33255	8.45503	8.0123	8.39169	7.94903	7.49259	8.45261	7.60882	8.45875	8.19337	8.32351	8.06175	8.66983	8.0906	8.39796	8.5399	9.71659	8.84702	8.00851	8.56216	7.87661	9.29509	9.03793	8.82351	8.37682	8.17327	8.45749	8.69114	8.72137	8.77252	7.7286	8.37791	8.87903	8.74149	8.71343	8.69262	7.6293	8.71547	8.68819	8.72599	8.7901	8.29837	8.53641
CTSK	8.05992	7.54108	8.07195	8.74097	7.64308	7.81689	8.9412	7.85706	8.57339	8.7118	9.0967	7.45311	7.49556	7.35486	7.97564	8.78322	7.6824	7.49429	8.34928	8.97317	8.51409	7.49298	8.53713	8.04063	7.66682	7.62795	8.05872	9.76401	8.09494	7.34715	7.68053	7.80419	8.56905	7.33533	7.33533	7.48874	7.33987	7.17227	6.85606	7.60564	8.71896	8.97982	8.52523	8.70934	8.73854	8.87811	8.66721	8.35422	8.20792
CTSO	8.51558	8.13659	8.50138	8.88526	8.61521	8.78069	8.71027	8.44611	8.36601	8.65095	8.53543	7.76419	8.29922	7.39944	8.2274	8.74006	8.41196	8.08977	8.07409	8.47979	8.66617	7.96007	9.0991	8.44415	8.14097	8.61775	8.06813	8.93319	7.99838	7.91137	8.57869	8.43004	8.66012	8.23125	7.95768	8.13804	7.79935	8.08759	8.15368	8.00579	8.23158	8.56813	8.09967	8.2007	8.19284	8.3706	8.48063	8.35582	8.86976
CTSS	7.14088	7.02585	7.06195	8.30616	7.18028	7.61019	7.56767	7.25515	7.49892	7.37365	7.12815	6.8995	7.35086	6.85095	7.71221	7.84941	7.41276	6.98725	7.817	7.2613	8.06733	6.76273	8.4538	7.21575	6.93955	7.54018	7.31204	7.66526	6.94878	6.68897	7.09877	7.18291	7.45454	6.96854	6.99933	7.22049	7.577	6.92033	7.01436	7.15249	7.36739	7.52697	6.68936	7.41872	7.47208	8.01297	7.2493	7.12765	8.23768
CTSZ	9.28648	8.77791	8.68774	9.49902	9.11449	9.4622	9.35729	8.94815	9.63386	9.74309	8.72823	8.28556	8.88287	8.29545	9.54582	10.1496	8.61219	8.49368	8.85618	8.61301	9.63726	8.93509	9.68661	9.61197	8.78033	9.22206	8.67008	9.65273	9.77747	8.40447	9.77599	9.31889	9.70281	8.81484	9.11223	9.27147	9.1194	8.56048	9.08498	9.06785	8.88171	8.9875	8.79171	8.77675	8.83954	8.97254	9.5668	9.51633	9.5221
CTTN	8.43287	8.33832	8.52763	8.52977	8.52083	8.72088	8.54922	8.09499	8.28805	8.53397	8.36474	7.61049	8.22122	7.87553	7.89193	8.53835	8.26975	7.70426	8.15557	7.86082	8.16337	8.28855	8.89272	8.77561	7.85327	8.81566	7.8645	8.32938	8.20383	7.97812	8.81404	8.64901	8.84507	7.98905	8.36105	8.42741	8.42172	8.29321	8.34418	8.41563	8.39705	8.43735	7.45564	8.40451	8.36422	8.50574	8.43865	8.41048	8.41642
CUBN	6.27887	5.9748	6.16351	6.34354	6.41139	6.46761	6.47976	6.24576	6.16196	6.02353	6.22866	6.00626	5.95288	5.79351	5.98509	6.19356	5.90627	6.04746	6.06915	6.71479	6.11114	6.19539	6.01177	6.30121	6.02151	5.91773	6.12308	6.70682	5.75738	6.37373	6.2758	6.21384	5.98909	6.11383	5.90477	5.59146	6.12528	6.33795	6.24451	6.1719	6.29693	6.3818	6.02841	6.12416	6.26521	6.55396	6.25937	6.50779	6.63878
CUEDC2	8.44354	7.95757	8.43224	8.48515	8.29655	8.51366	8.6181	8.14728	8.3488	8.55912	8.25035	7.74715	8.13196	7.58743	8.20516	8.46556	8.47256	8.01904	8.1466	8.30963	8.66554	8.30109	8.62233	8.24884	7.77067	8.21289	8.11345	8.59115	7.92204	7.8232	8.44763	8.16384	8.40771	7.99683	8.23261	8.23389	8.1113	7.65877	7.89629	7.98737	8.36383	8.43969	7.95195	8.37378	8.3534	8.24403	8.22424	8.1132	8.54675
CUL2	9.22969	9.07232	9.56255	9.49917	9.37401	9.66789	9.51503	9.05902	8.91775	9.20659	8.70331	8.31828	8.859	8.09959	8.6304	9.1888	9.33281	8.55479	9.10629	8.71909	9.30935	8.98819	9.45311	9.7574	8.5366	9.39935	8.61902	8.9064	8.55867	8.81914	9.58156	9.56098	9.08159	8.63707	9.11143	9.5603	8.77803	8.71989	9.05785	9.07897	8.7013	8.89074	8.08986	8.83939	8.82187	9.03688	8.74101	8.60349	9.6586
CUL4A	8.33371	8.33419	8.57767	8.7495	8.32133	8.65827	8.60301	8.23791	8.08978	8.29925	8.12558	7.771	8.21788	7.79589	8.00367	8.29451	8.33837	7.87297	8.17713	8.0793	8.23498	8.01838	8.65404	8.48157	7.91463	8.39598	8.4184	8.51564	8.276	7.95895	8.64689	8.32157	8.35286	7.92756	8.25228	8.44362	8.34245	8.22275	8.16584	8.29564	8.11555	8.04721	7.51178	8.28054	8.2495	8.3601	8.35092	8.21476	8.59722
CUL7	7.52287	7.23979	7.25043	7.45072	7.45622	7.80556	7.56065	7.67771	7.3006	7.48804	7.51181	6.98095	7.43206	7.16593	7.41145	7.43295	7.33818	7.07207	7.60728	7.21109	7.83685	7.49794	7.73918	7.60804	7.1182	7.41044	7.232	7.62284	7.01956	7.10266	7.46	7.70611	7.22669	7.11641	7.27061	7.21925	7.30088	7.31199	7.34455	7.31749	7.41138	7.51877	6.77524	7.41303	7.39476	7.27702	7.3658	7.40973	7.95759
CUTA	10.2338	9.77214	10.1463	10.122	9.94906	10.1787	10.3731	9.84435	10.066	10.3411	9.95064	9.35205	9.88053	9.3798	10.061	10.2663	9.88249	9.59583	10.1368	9.82178	9.98229	9.74441	10.2997	10.2441	9.62684	10.0595	9.78133	10.608	9.84609	9.81097	10.4196	10.1495	10.2594	10.0572	10.4637	10.5086	9.93537	9.63576	10.1436	10.0967	10.0932	10.1404	9.2739	10.0522	10.0375	10.1771	9.86531	9.94061	9.73983
CUTC	7.71473	7.45413	7.59608	7.94218	7.54338	7.90935	8.01167	7.56223	7.45581	7.67616	7.64129	7.21852	7.53824	6.88721	7.45178	7.59378	7.72151	7.16221	7.28906	7.49085	7.46351	7.27787	8.00033	7.87567	7.29469	7.77878	7.32604	7.736	7.29179	7.20322	7.97355	8.01899	7.83626	7.4174	7.58429	7.60915	7.625	7.25293	7.41211	7.51007	7.30596	7.43407	6.98379	7.43407	7.41869	7.31904	7.54623	7.45417	7.97772
CWF19L1	7.51495	7.37525	7.55295	7.85109	7.56715	7.71672	7.84738	7.44203	7.19774	7.48594	7.24832	6.82935	7.38496	7.11744	7.16836	7.59429	7.22054	6.9937	7.11514	6.99568	7.30472	7.42594	7.98134	7.65961	7.1664	7.59292	6.99602	7.47039	7.61702	6.87891	7.72514	7.5507	7.62638	7.09656	7.13279	7.15557	7.37251	7.17182	7.17182	7.304	7.26255	7.12143	6.79173	7.25712	7.23138	7.31018	7.26435	7.26074	7.60397
CX3CR1	6.42388	6.02419	6.15309	6.56967	6.12133	6.56659	7.14911	6.16878	7.02378	6.27811	7.07399	6.00773	6.48799	5.90155	6.82883	5.94245	6.22105	5.58904	6.32037	6.84546	7.60462	5.83704	7.30029	6.76129	6.59428	6.85169	6.12847	5.87068	5.97181	5.4489	6.58599	6.18473	6.16019	5.38056	5.73382	5.89218	5.46852	5.8284	5.30651	6.4657	6.77487	6.97262	6.36015	6.84972	6.70938	6.94464	7.12559	6.42767	7.75245
CXCL1	9.06348	9.07001	9.16901	9.70258	9.32535	9.21963	9.6728	9.6147	8.9294	9.21907	8.03991	7.79569	7.55751	7.62137	8.37183	8.3562	8.03427	8.35185	9.39138	9.2935	8.78438	8.99004	8.37999	9.63963	8.03134	9.63862	8.7387	7.0246	8.31398	7.40743	10.326	10.3174	10.3349	8.90057	8.81162	8.94034	9.43511	8.90464	8.5659	7.17759	9.59133	9.17393	6.83582	9.61416	9.59173	9.72165	7.68746	8.35984	8.11006
CXCL14	9.42704	8.16174	9.1217	9.06356	8.27527	8.91168	9.24624	8.95685	9.50709	10.2236	10.0257	8.37958	8.17356	8.22083	10.0769	10.5396	8.98061	7.84493	8.14557	9.53954	10.2756	8.81644	9.99085	9.28761	8.89106	8.35924	9.51225	9.59629	8.47466	8.69636	8.60117	9.42108	9.7764	8.90055	8.0556	8.33045	8.13063	8.24382	7.44666	7.17612	9.75454	9.01568	9.58424	9.7285	9.71429	9.81604	9.40275	8.96369	9.28087
CXCR4	8.29421	8.33873	8.4813	8.97837	8.75692	8.8957	8.69343	8.48491	8.1488	8.17051	8.51373	7.89018	8.13393	7.66525	8.05292	8.28312	9.50211	7.89331	7.94225	8.41212	8.26104	8.31752	8.77225	8.53364	8.14035	8.06693	8.08344	8.58215	7.97936	7.69371	8.76508	8.42115	8.81138	7.7432	7.8965	8.00118	7.7934	8.11483	7.29215	7.59204	8.62758	8.60097	8.18487	8.70033	8.74388	8.70766	8.20391	8.6383	8.81468
CXXC1	8.63037	9.39562	9.43511	9.22235	9.28186	8.91403	8.90254	8.33831	8.23564	8.53329	8.26312	8.08369	8.28175	8.46475	8.33046	8.6372	8.52594	8.34087	8.30729	8.48019	8.47846	8.48817	9.38206	9.274	8.83631	8.77946	8.38004	9.04	8.31294	9.45172	8.7908	8.96958	8.34542	8.68635	8.90188	8.81743	8.65385	8.70071	9.16279	9.41782	8.35856	8.25547	7.57377	8.42811	8.36622	8.29308	8.9059	8.55022	8.68907
CYB561	8.03217	8.43237	8.61619	8.39031	8.26482	8.5441	8.55348	8.0228	8.07195	8.20337	7.94749	7.4538	7.87491	7.47642	7.85448	8.24333	8.35185	7.64326	7.94801	8.03519	8.09806	8.20114	7.97941	8.4727	7.98302	7.93336	8.09758	8.36006	7.69539	8.11054	8.64576	8.76994	8.15045	8.11115	8.77007	8.78338	8.29525	8.21244	8.57779	8.37774	8.06989	7.85319	6.96662	8.05013	8.0456	8.09562	8.25089	8.06574	8.03158
CYB561D2	8.06258	7.87343	8.13197	8.39489	8.18962	8.19351	8.47488	7.8791	8.19184	8.50431	8.0336	7.5412	8.04142	7.48726	8.06524	8.38856	8.24707	7.65249	7.89931	7.80249	8.01974	8.03975	8.30099	8.4368	7.81055	8.37581	7.97528	8.25192	7.97856	7.62655	8.65519	8.4265	8.45358	8.06457	8.53399	8.42832	8.1933	8.24304	8.31457	8.43494	8.23191	8.00013	7.18265	8.16531	8.20969	8.0327	8.15942	8.01071	8.11656
CYB5A	10.0654	9.30204	9.86894	10.1169	10.029	10.1783	10.3437	9.69829	9.97532	10.2593	9.77687	9.39758	9.90568	8.68937	9.9604	10.0734	9.7297	9.36807	9.7695	9.97751	10.0241	9.74791	10.3281	10.0124	9.45546	9.92655	9.51459	10.2835	9.82906	9.26333	10.3354	9.67263	10.2602	9.13362	9.50312	9.71898	9.42573	9.48027	9.32154	9.65191	9.84339	10.0437	9.92743	9.93991	9.8893	10.0279	9.48161	9.64216	9.95988
CYB5B	9.96758	9.55727	10.1086	10.0059	9.99804	10.2184	10.0029	9.76302	9.82215	10.1977	9.75758	9.01496	9.5673	9.37636	9.43345	10.0123	9.62668	9.34219	9.51271	9.75276	9.84578	9.3872	10.3107	10.1669	9.4113	10.0947	9.61155	9.76951	9.20152	9.44771	10.3967	10.073	10.1838	9.29294	9.51631	9.59993	9.63884	9.74328	9.42221	9.21604	9.59295	9.90941	9.55514	9.60224	9.62294	9.7136	9.86774	9.69635	9.93692
CYB5R1	11.7624	12.201	11.6838	11.6762	11.9819	11.7427	11.7078	10.9598	11.0733	11.4287	10.4801	10.6175	10.9626	11.5386	10.983	11.5913	11.5912	11.0364	11.4013	11.2763	11.041	11.1165	11.5496	12.1652	11.1009	11.9072	11.23	11.277	11.4153	11.3881	11.8649	12.2186	11.2146	11.5204	11.978	12.0771	11.8162	11.6559	11.9657	11.6997	11.1653	11.2501	10.2098	11.214	11.1389	11.292	11.4474	11.3021	11.5086
CYB5R2	7.63227	7.35756	7.41253	7.56554	7.34724	7.69044	7.66231	7.4029	7.83206	7.88668	7.72241	6.72442	7.01407	7.20827	7.32658	7.71762	7.03371	6.73829	7.62761	7.255	7.68058	7.3144	8.46636	7.57494	7.08109	7.57027	7.10924	7.98827	7.37438	7.5672	7.73505	7.30723	7.50238	7.26604	7.24402	7.37009	6.84728	7.10405	6.95431	7.1071	7.42324	7.30499	6.78794	7.49876	7.45825	7.5204	6.95222	7.54492	7.44215
CYB5R3	9.64631	9.44769	9.74991	9.99355	9.61097	10.0359	9.99514	9.60356	9.6769	9.76223	9.51522	9.05623	9.54319	8.94801	9.45368	9.77424	9.80215	9.19671	9.88226	9.38356	9.82621	9.64247	10.0105	9.88431	9.07076	9.91714	9.26297	9.71532	8.94854	9.36861	9.87388	9.97368	9.69249	9.12685	9.32375	9.37013	9.48437	9.13394	10.0654	9.78575	9.77064	9.72739	9.02593	9.67698	9.73867	9.78024	9.73166	9.59585	9.765
CYBA	8.78409	8.36468	8.49106	9.18927	8.65347	8.85579	9.08271	8.47229	9.08611	9.3577	8.72255	7.98938	9.00641	7.73982	9.29283	9.44061	8.81861	8.51079	8.9615	8.64216	9.24653	8.90433	8.97725	8.47873	8.5088	8.57042	8.84649	9.65436	8.74987	8.31246	8.64565	8.26439	8.68429	8.60009	8.32762	8.39214	8.67948	8.01681	8.3192	8.75715	8.97098	9.39234	8.62044	8.94048	8.93264	8.90338	8.9382	8.14566	9.44228
CYBRD1	8.29104	8.14562	8.47395	8.85853	7.81782	8.6193	8.89009	8.20075	8.77678	8.55568	8.44408	8.3768	8.23557	7.18634	8.49288	8.83183	8.38916	8.18433	8.4105	8.55829	8.59971	8.07625	8.95711	8.12463	8.08777	8.14646	8.15993	9.71904	8.34267	8.10976	7.97162	7.76747	8.33368	7.78849	7.82368	7.75064	7.94219	6.93475	7.85945	8.48598	8.57739	8.87205	8.43252	8.59787	8.61746	8.58127	8.56489	8.39907	8.56371
CYC1	9.55203	9.17652	9.50547	9.63642	9.49222	9.77343	9.76787	9.20732	9.29895	9.68151	9.25387	8.79152	9.34238	8.53737	9.26107	9.55091	9.57399	9.10027	9.29966	9.22899	9.43978	9.26346	9.74128	9.62633	8.92924	9.51036	9.28621	9.46234	8.73704	8.99219	9.70923	9.69338	9.48794	9.32235	9.64393	9.47591	9.60963	8.92859	9.26937	9.22309	9.49083	9.61589	8.8314	9.44592	9.41766	9.27236	9.46257	9.28505	9.41458
CYFIP1	8.69409	8.24364	8.68839	8.8502	8.53012	8.9732	8.95242	8.51553	8.794	8.94587	8.577	8.09068	8.67744	7.80406	8.76702	8.96588	8.74261	8.30605	8.71091	8.35165	8.90379	8.46342	9.05679	8.75942	8.13696	8.7941	8.23362	8.92348	8.52095	8.23507	8.87896	8.55606	8.87732	8.13052	8.52489	8.62414	8.56025	8.11418	8.26012	8.55034	8.59929	8.75438	8.11992	8.57594	8.56925	8.68492	8.51067	8.47437	8.95253
CYFIP2	8.56678	8.67966	8.68534	8.57943	8.02697	8.78094	8.58594	8.15241	8.20893	8.83996	7.65587	7.53611	8.19174	8.10794	8.07233	8.24157	8.21218	7.93767	8.00065	8.19545	8.52307	8.28691	8.88209	8.4076	7.60788	8.49174	8.4287	8.17699	8.06587	7.92619	8.93783	8.47141	8.67005	8.25255	8.41849	8.29455	8.20176	8.07798	7.81525	8.15564	8.4255	8.20957	7.81534	8.43701	8.3415	8.32888	8.17255	8.20151	8.24482
CYHR1	7.16688	7.03199	6.94126	7.1049	7.14196	7.41911	7.24252	7.1459	7.03317	7.34319	7.09503	6.73078	6.86678	6.75885	7.19545	7.33917	7.20172	6.79015	6.99588	6.86251	7.08227	7.074	7.51498	7.49656	6.84359	7.2156	6.76975	7.37374	6.8628	6.87962	7.30054	7.2052	7.10954	6.69196	7.05146	7.02391	7.14143	6.8414	7.21241	7.27969	7.06131	7.09614	6.36273	7.11676	7.09735	7.01676	7.30424	7.13881	7.16303
CYLD	7.20387	7.31317	7.54422	7.54429	7.11532	7.58025	7.44859	7.30112	7.22791	7.06758	6.99528	6.84486	7.03963	6.702	7.015	7.05395	7.15847	6.75588	6.93171	7.16473	7.12436	6.98753	7.85351	7.31318	6.95789	7.35507	6.89823	7.5764	7.03339	7.18842	7.26844	7.33286	7.3576	6.97303	7.00539	7.28247	6.90175	6.97303	6.74725	7.04835	7.07608	7.23617	6.83178	7.15544	7.15284	7.38402	7.22451	7.05553	7.64331
CYP11A1	13.1333	13.9046	13.7202	13.2547	13.5519	12.9609	12.6294	12.1601	11.5654	11.6215	11.4546	11.5519	12.1612	12.0373	11.9219	11.7899	12.7205	12.1044	12.1015	12.0448	11.8975	12.5502	11.7741	13.0754	12.8625	12.8166	12.4796	12.4323	12.0254	13.2733	13.0605	13.5922	12.2892	13.023	13.4465	13.4073	12.8223	13.0421	13.3157	13.2889	12.1894	12.1601	11.112	12.2057	12.1718	12.1692	12.7232	12.3345	12.6432
CYP1A2	6.69672	6.37052	6.61095	6.70089	6.45497	6.51945	6.78998	6.47696	6.75621	7.04493	7.03638	6.62144	6.43997	6.24152	6.80749	7.13711	6.94696	6.50963	6.61643	6.60111	6.78499	6.50785	7.05646	6.58748	6.41576	6.55613	6.6288	7.04091	6.09559	6.68999	6.72083	6.71478	6.65848	6.29383	6.27646	6.40328	6.38786	6.26765	6.41468	6.38396	6.7466	6.81603	6.46129	6.74392	6.75192	6.8477	7.15832	6.76248	6.57985
CYP1B1	6.90497	7.42786	7.09802	8.62932	7.22981	6.92838	8.31158	6.90687	7.3273	7.04974	7.02459	7.51167	8.21026	6.55208	8.7424	7.4578	7.36937	7.41131	7.71827	7.41318	7.40881	6.69799	6.89622	8.26432	6.56471	6.61966	7.14251	9.82952	7.50345	6.72678	8.10891	7.56227	7.11946	6.67108	6.82039	7.06123	5.99098	7.15969	8.1955	7.27725	7.55819	8.11825	6.43157	7.57759	7.64845	7.78443	7.87371	7.36471	7.48233
CYP20A1	7.72136	7.57158	7.77078	7.95403	7.74744	7.93396	7.90959	7.58395	7.68762	8.004	7.64299	7.32011	8.43085	7.0367	7.63161	7.87017	8.10387	7.57412	7.84055	7.62075	7.80089	7.41821	8.22131	7.92007	7.16152	7.83776	7.52203	7.87552	7.17899	7.22963	8.10724	8.03993	7.7101	7.31874	7.51	7.73847	7.676	7.21195	7.59388	7.47769	7.77945	7.63858	6.93172	7.8132	7.77344	7.87799	7.49808	7.67644	8.10189
CYP26B1	7.1051	6.90925	7.27398	7.02812	7.0128	7.90999	7.28174	7.0793	6.64824	7.60108	6.98424	6.59414	6.81778	6.71706	7.07533	6.38494	6.81039	6.73451	6.82361	7.0973	7.19612	6.34646	7.76972	7.12137	6.65139	7.19077	6.68779	7.8585	6.84559	6.84391	6.75641	6.98171	7.48006	6.93152	6.93152	6.24119	7.64526	7.01273	7.19145	7.19145	7.60108	7.33302	6.8291	6.80332	6.95101	6.8291	7.25197	7.13559	6.66814
CYP27A1	6.68233	6.43907	6.82135	7.84962	6.71768	6.72063	6.89893	6.69262	6.86379	6.99995	6.61154	6.48737	6.52856	6.3936	6.8824	6.82224	6.78331	6.40034	6.33367	6.73113	6.80007	6.46478	7.67552	6.60722	6.63633	6.80689	6.85216	7.30847	6.49968	6.60722	6.47657	6.7821	7.00408	6.40608	6.39089	6.41077	6.1675	6.13409	6.13932	6.72718	7.02349	7.14143	6.77909	7.03358	7.0525	7.00199	7.12163	6.65075	6.91686
CYP2J2	10.0967	9.97467	9.96913	9.66967	9.9091	10.2745	9.79871	9.67021	8.90648	9.27482	8.29293	7.57107	9.33812	8.1186	9.12273	9.63089	9.55002	8.85542	8.62141	8.32489	8.49816	9.40011	10.3043	9.94974	8.81838	9.71605	8.90295	9.5647	10.1746	9.70143	9.75872	9.20692	10.5218	9.4968	10.0681	10.2476	9.36088	9.28702	8.59078	9.63044	9.00423	8.90106	8.84896	9.23125	9.16133	9.23439	8.79531	8.55638	9.22146
CYP3A5	5.77008	5.62895	5.54771	5.64458	5.93354	5.65708	5.89034	5.75103	5.62581	5.17871	5.90352	5.32154	5.58236	5.84151	6.20669	5.74671	5.67668	5.17686	5.68222	5.89389	5.97746	5.99546	5.7589	5.6821	5.11337	5.54388	5.29371	6.23485	5.38294	5.30609	6.16636	5.85649	6.084	5.25504	5.57655	5.28667	5.60558	5.66833	5.4169	5.36253	5.90775	5.99009	6.4853	5.84569	5.8177	5.73891	6.01722	5.73121	5.54259
CYP4A11	5.70625	5.60465	5.67466	5.42407	5.88401	5.90596	6.13461	5.9063	5.75657	5.73575	5.84072	5.49293	5.8015	5.68371	5.7824	6.1072	5.72126	5.59646	6.00924	5.79257	5.99717	5.90573	5.83774	5.71925	5.43311	5.5452	5.94552	6.07132	5.735	5.77529	5.87854	5.65608	5.36243	5.84662	5.84601	5.48808	5.8727	5.69679	5.83548	5.84743	5.95956	5.88421	5.60878	6.04347	5.8044	5.6396	5.87972	5.90257	5.59499
CYP51A1	7.15474	7.05446	7.37852	7.62816	7.19779	7.31464	7.43141	7.00518	7.04267	7.52606	7.09117	6.69789	6.86502	6.54158	7.06947	7.49138	7.0353	6.79379	7.00125	7.09041	7.29125	6.87709	7.4467	7.5055	6.64389	7.31887	6.79577	7.66485	7.0546	6.39354	7.59802	7.35885	7.29408	6.70164	7.10914	7.45388	7.30179	6.69655	7.02815	6.93308	6.95391	6.90697	6.38224	7.00306	6.96736	7.22049	6.95671	6.81518	7.37423
CYR61	9.32364	9.40798	8.90467	9.93241	8.70521	9.00501	9.74375	9.24225	8.89698	8.91526	9.24067	10.124	10.3475	7.7765	8.93039	9.25509	9.92961	9.00543	9.75136	8.59087	8.51792	8.16002	10.5696	9.51388	9.48209	9.95695	8.50705	9.79094	9.29551	8.81978	8.87638	8.99037	9.23487	7.88067	8.67347	8.87679	8.60841	8.31965	8.29135	9.34517	9.50737	9.68801	9.72544	9.63351	9.53475	9.66221	8.95242	10.1705	9.31136
CYTL1	7.69379	7.06004	7.73104	7.61801	7.52254	7.45389	7.66372	7.61264	7.21166	8.64993	8.32763	7.6386	7.51141	7.06374	8.07852	9.41207	7.40473	7.56426	7.14193	8.40642	8.4589	7.86527	8.27492	7.98528	7.54727	8.0044	8.42792	8.49048	6.85327	7.2282	6.91357	7.3085	7.64941	7.1969	6.73035	6.84083	7.4073	6.97374	7.07744	7.15432	7.91819	7.71002	8.86774	8.0281	8.02893	8.04706	8.00057	7.51559	8.75329
DAAM1	8.53032	8.66471	9.05341	8.87461	8.49256	8.82008	8.86411	8.24679	8.18239	8.6143	8.20477	7.95181	8.22645	7.59223	8.27008	8.25531	8.68713	7.94312	8.37207	8.35978	8.54518	8.13351	8.78452	8.94461	8.0393	8.68864	7.98789	8.81725	8.31418	8.20183	8.71693	8.57768	8.38292	8.20708	8.62091	8.58332	8.25722	8.52829	8.14243	8.8337	8.49601	8.60937	7.57548	8.60064	8.50438	8.43324	8.65973	8.57909	8.7938
DAB2	12.4943	12.2444	12.5075	12.4491	12.7905	12.176	12.7514	12.0713	12.9889	13.0118	12.2272	11.9334	12.4195	11.5824	12.7253	13.1499	12.8897	12.4537	12.5997	12.5294	12.5509	11.8203	12.145	12.8479	12.0532	12.6728	12.3042	12.1093	11.9411	11.9633	13.1288	12.8997	12.8323	11.9868	12.5496	12.6395	12.5148	12.5808	12.7165	12.4466	12.4257	12.4402	11.4203	12.405	12.368	12.5156	12.6352	12.486	12.9525
DACT1	7.43557	7.47285	7.43718	7.97511	7.71216	7.69685	7.58024	7.6302	7.32992	7.5234	7.04301	7.0919	7.13279	6.75084	7.25355	7.54663	7.34563	6.79286	7.19558	7.53711	7.54337	7.38108	8.14514	7.70895	7.44078	7.62373	7.25629	6.96715	7.61993	6.84702	7.52122	7.10284	7.80313	6.75714	6.74752	6.86025	6.94891	7.21176	6.46645	7.3497	7.56026	7.6841	7.12205	7.57425	7.55486	7.63795	7.39369	7.56895	8.18383
DAG1	10.0812	9.89079	10.0294	9.9802	10.0332	10.2364	10.1242	9.74534	9.78454	9.95045	9.37592	9.16331	9.64933	9.30088	9.56492	9.75622	10.0788	9.70941	10.0656	9.6754	9.91883	9.57264	10.2416	9.81056	9.4074	9.84509	9.62308	9.85252	9.32446	9.71779	10.1578	10.2467	9.33046	9.12284	9.81135	9.93245	9.6754	9.65179	9.84791	10.0111	9.79782	9.76854	8.94435	9.87197	9.83031	9.81322	9.93927	9.83244	9.86518
DAP	10.3524	9.89428	9.91109	10.4421	9.9738	10.2539	10.5692	9.675	10.1221	10.2008	9.97572	9.47121	9.8626	9.1147	10.0206	10.3228	9.80395	9.75926	10.6707	9.89239	10.1874	9.60877	10.6105	9.88996	9.47501	10.0903	9.73366	10.5671	9.71174	10.1209	10.06	10.0859	9.53381	9.46402	9.93558	10.0233	9.81083	9.44269	10.315	10.0549	10.012	9.8351	8.9278	10.0907	10.0604	10.0857	9.85608	10.19	10.0906
DAP3	8.97997	8.55678	8.90442	9.07217	8.79197	9.03066	9.14688	8.71792	8.86045	9.20387	8.72311	8.21787	8.80428	8.07272	8.68873	9.00844	8.83406	8.45986	8.78715	8.55905	8.82324	8.55396	9.27933	9.15088	8.37707	9.05888	8.4396	9.03648	8.64421	8.34598	9.22427	8.88979	9.20888	8.39834	8.69618	8.91457	8.84444	8.31044	8.50711	8.57341	8.69749	8.74175	8.13592	8.76897	8.72345	8.83584	8.64926	8.54685	9.05755
DAPK1	10.6852	11.1659	11.4707	10.7468	10.1729	10.923	10.2314	10.0784	10.1635	10.4968	9.89056	9.63827	10.0577	9.49794	10.1879	10.4731	11.1799	10.5237	10.6641	10.135	9.9549	10.0168	10.2206	10.6417	10.2471	10.2664	9.87749	10.7205	10.7323	10.4437	10.371	10.9988	10.1355	10.7251	11.1719	11.0205	9.77045	10.5687	10.1108	10.9396	10.5513	10.4216	9.16522	10.5777	10.5575	10.4542	10.8399	10.6174	10.722
DAPK3	8.7854	9.24451	8.37419	8.75121	8.44372	8.49278	8.38915	8.44296	8.21908	8.47593	8.14472	8.14577	8.37906	8.77535	8.42684	8.32617	8.62205	7.97458	8.37621	8.37025	8.58116	8.38824	8.94189	8.90377	8.22412	8.71838	8.42416	8.89309	8.19759	8.47798	8.64851	8.69911	8.43118	8.16826	8.79553	8.63207	8.31028	8.2728	8.37993	8.81363	8.8659	8.61728	7.66705	8.71257	8.78298	8.70382	8.71304	8.58121	8.53623
DAPP1	6.98398	7.51825	7.64285	8.16515	7.39518	7.81368	6.76919	6.83025	6.84887	6.71846	6.77901	6.95669	6.75786	7.3383	6.96444	6.91001	6.98842	7.03197	7.61022	6.76701	6.84576	6.37718	8.27652	7.64951	6.77458	7.82765	6.64345	7.95759	7.19435	7.27571	7.18757	6.84485	6.50772	6.44713	6.85533	6.99915	6.4946	6.64067	6.72306	7.19745	7.32135	7.49076	6.692	7.35275	7.33722	7.39745	7.07058	7.2283	7.80821
DARS	10.5725	10.6845	10.8129	10.7679	10.4387	11.0233	10.8602	10.4694	10.308	10.5354	10.2912	9.58928	10.2175	9.94531	10.1414	10.4581	10.4558	10.2122	10.4528	10.2385	10.4518	10.2337	10.8656	10.6715	9.86536	10.5049	10.0856	10.8352	10.6441	10.185	10.8386	10.3021	10.9007	10.232	10.5906	10.6839	10.2304	10.2449	10.1138	10.344	10.3311	10.268	9.81118	10.4013	10.2771	10.3694	10.3248	10.1671	10.64
DARS2	7.88381	7.66059	7.85772	7.91584	7.87726	8.04726	7.72736	7.54179	7.6088	7.75947	7.43838	7.20926	7.60432	7.14577	7.29436	7.86484	7.53455	7.3959	7.58402	7.38064	7.60962	7.52924	8.1893	7.84442	7.23293	7.90835	7.25902	7.78812	7.46688	7.29076	8.18333	7.96502	7.93583	7.39306	7.82789	8.02993	7.75026	7.36768	7.61185	7.55058	7.50831	7.61545	7.0464	7.46533	7.41982	7.59937	7.38075	7.37767	7.82555
DAXX	7.37359	7.54375	7.23189	7.33209	6.99627	7.42332	7.75121	7.04247	6.87191	7.38801	6.78551	6.52744	7.07044	6.87865	7.0786	7.07903	7.29172	6.6748	7.09175	6.82115	7.06016	6.99735	7.57268	7.32298	6.73017	7.32298	6.9134	7.89208	7.19307	7.12371	7.25164	7.30988	7.12949	7.01112	7.31453	7.19204	7.06087	6.88857	7.40492	7.43322	7.08873	6.85786	6.44663	7.1177	7.03587	6.98638	7.53572	7.03188	7.26193
DAZAP2	10.6836	10.4293	10.8218	11.0473	10.5147	10.9897	11.058	10.5921	10.8754	11.0411	10.5336	9.95131	10.8175	9.59379	10.6365	11.0465	11.0986	10.3555	10.7337	10.596	10.72	10.2494	11.0312	10.6643	10.1854	10.6201	10.425	11.1433	10.5194	10.3843	10.9672	11.0671	10.6348	10.5774	10.9214	10.9875	10.7399	10.5246	10.7515	10.7634	10.6273	10.6107	9.60731	10.6296	10.6043	10.6373	10.803	10.5582	10.7495
DBH	6.4098	6.42377	6.48419	6.75196	6.74012	6.63866	6.78016	6.64629	6.63764	6.48274	7.32565	6.28485	6.21811	6.31883	6.38971	6.49197	6.33752	6.0592	6.17173	6.69087	6.95172	6.43294	7.02592	6.77506	6.41031	6.66154	6.43406	6.30741	6.13306	6.08634	6.99716	6.54863	7.14515	6.1127	6.14366	5.93988	6.45077	6.31174	6.14463	6.39991	6.65568	6.58121	6.46102	6.61854	6.60491	6.58668	6.47638	6.57069	6.98052
DBI	9.98046	9.1422	9.93262	9.86332	9.75619	10.06	10.0475	9.56086	9.8334	10.075	9.27795	8.78583	9.73154	8.71372	9.66852	9.9451	9.70627	9.47376	9.65891	9.30672	9.89531	9.79488	10.0944	9.61593	9.04266	9.73044	9.57677	9.8954	9.42552	8.7377	10.0398	9.75989	10.2127	9.3799	9.42867	9.42479	10.1163	9.66981	9.27297	9.39218	9.52324	9.62285	9.25353	9.55547	9.49789	9.48696	9.45679	9.40207	9.19365
DBT	8.15146	8.11065	8.17328	8.37099	8.18563	8.54752	8.38613	8.09984	8.11457	8.30463	7.87756	7.48089	7.93872	7.88846	7.64107	8.15514	8.43785	7.98788	8.21808	8.14821	8.43414	7.8358	8.36598	8.07159	7.65748	7.93491	7.99127	8.60882	7.83453	7.85734	8.18835	8.03357	7.93568	7.76065	8.15529	7.98606	8.2002	7.842	7.98007	8.19969	8.13428	8.1427	7.58609	7.87607	7.94832	8.06183	8.20387	8.04545	7.92918
DCBLD2	7.93949	7.76437	7.64755	7.8696	7.64133	8.15878	7.87009	7.77796	7.49318	7.72576	7.52121	6.99528	7.44506	7.65516	7.52181	7.98098	7.73662	7.37255	7.6397	7.82121	7.88413	7.57936	7.90144	7.56958	7.34683	7.71345	7.37769	8.30405	7.78383	7.24977	7.9876	7.33288	7.89075	7.12955	7.21631	7.27795	7.3998	7.33681	7.17974	7.48726	7.6958	7.89893	7.60791	7.73252	7.66859	7.82905	7.78884	7.82364	7.94359
DCHS1	7.28336	7.61776	7.20224	7.55174	7.30622	7.91842	7.47471	7.45552	6.98478	7.13111	7.12516	7.08412	7.04986	7.26267	7.13935	7.25933	7.22256	6.91691	7.12018	7.2339	7.50587	7.56864	7.69391	7.76841	7.10045	7.47388	7.051	7.22417	6.94044	6.94797	7.51749	7.32169	7.68743	6.69391	6.87414	6.95122	7.21001	7.02881	6.95645	6.96165	7.66768	7.7184	7.3425	7.58962	7.59089	7.64048	7.44424	7.51176	7.8235
[truncated: 3,808 more rows]
[truncated: 323 more columns]
