# Supplementary material for: Elevated expression of glycolytic genes as a prominent feature of early-onset preeclampsia: insights from integrative transcriptomic analysis
Source: Front Mol Biosci. 2023 Sep 25;10:1248771. doi: 10.3389/fmolb.2023.1248771 (PMC10561389; doi:10.3389/fmolb.2023.1248771)
Supplement: Supplementary file 1 [file DataSheet1.ZIP › supplement tables/supp_table_3.xlsx]

## Sheet: supp_table_4
Supplement Table 3. Gene and meta-gene mapping matrix of integrated dataset.
Gene	Rank	ID	Symbol	mean expression	SD	max delta e	min delta e	correlation	->t.score	->p.value	Metagene	Chromosome	Description	module
STC2	1	STC2	STC2	7.60809	0.67158	3.65562	-1.88105	0.41834	8.85943	0 .	20 x 1	5 q35	stanniocalcin 2	A
LEP	2	LEP	LEP	10.3978	1.97675	3.33371	-3.97348	0.869439	33.8515	0 .	20 x 1	7 q32	leptin	A
LTF	3	LTF	LTF	7.01518	0.856684	3.30683	-1.47904	0.485971	10.6958	0 .	20 x 1	3 p21	lactotransferrin	A
HK2	4	HK2	HK2	7.72494	0.922159	2.90118	-1.47601	0.827746	28.3763	0 .	20 x 1	2 p12	hexokinase 2	A
COL17A1	5	COL17A1	COL17A1	8.77925	0.926411	2.83717	-2.0808	0.669142	17.3201	0 .	20 x 1	10 q25	collagen type XVII alpha 1 chain	A
GP6	6	GP6	GP6	6.71464	0.411891	2.81719	-0.765515	0.393654	8.23717	1.55431223447522e-15 .	18 x 2	CHR_HSCHR19_4_CTG3_1 q13	glycoprotein VI platelet	A
TREM1	7	TREM1	TREM1	8.02898	0.871822	2.69486	-2.65925	0.674828	17.5895	0 .	20 x 1	6 p21	triggering receptor expressed on myeloid cells 1	A
DIO2	8	DIO2	DIO2	6.98735	0.864144	2.64994	-1.6959	0.63879	15.9705	0 .	20 x 1	14 q31	iodothyronine deiodinase 2	A
MUC1	9	MUC1	MUC1	7.9845	0.813682	2.56352	-1.96242	0.531034	12.0548	0 .	20 x 1	1 q22	mucin 1, cell surface associated	A
CORO2A	10	CORO2A	CORO2A	7.19383	0.585624	2.56319	-1.24471	0.764672	22.8248	0 .	20 x 1	9 q22	coronin 2A	A
TMEM45A	11	TMEM45A	TMEM45A	8.41062	0.843402	2.51174	-1.84228	0.740587	21.1998	0 .	20 x 1	3 q12	transmembrane protein 45A	A
FSTL3	12	FSTL3	FSTL3	11.0389	1.16648	2.45592	-2.77021	0.807415	26.3243	0 .	20 x 1	19 p13	follistatin like 3	A
SLCO4A1	13	SLCO4A1	SLCO4A1	8.47331	0.937111	2.41194	-1.87115	0.589479	14.037	0 .	20 x 1	20 q13	solute carrier organic anion transporter family member 4A1	A
SCD	14	SCD	SCD	7.8889	0.545962	2.36565	-1.49684	0.509185	11.3801	0 .	20 x 1	10 q24	stearoyl-CoA desaturase	A
INHA	15	INHA	INHA	8.96494	0.837559	2.35189	-2.06974	0.885666	36.6902	0 .	20 x 1	2 q35	inhibin subunit alpha	A
QPCT	16	QPCT	QPCT	7.38123	0.710692	2.10446	-1.44646	0.766342	22.9454	0 .	20 x 1	2 p22	glutaminyl-peptide cyclotransferase	A
LPL	17	LPL	LPL	8.94439	0.945818	2.09354	-3.2808	0.337165	6.88888	1.21400667296712e-11 .	20 x 1	8 p21	lipoprotein lipase	A
S100A14	18	S100A14	S100A14	6.43186	0.484534	2.07517	-1.33167	0.30252	6.10516	1.29819965888345e-09 .	20 x 3	1 q21	S100 calcium binding protein A14	A
SASH1	19	SASH1	SASH1	9.62674	0.753174	2.03918	-1.50516	0.876322	34.9917	0 .	20 x 1	6 q24	SAM and SH3 domain containing 1	A
TPI1	20	TPI1	TPI1	9.4605	0.375267	2.00752	-1.65469	0.484476	10.6528	0 .	19 x 2	12 p13	triosephosphate isomerase 1	A
NRIP1	21	NRIP1	NRIP1	9.86713	0.691844	1.99055	-1.73355	0.693095	18.4948	0 .	20 x 1	21 q21	nuclear receptor interacting protein 1	A
ABCA12	22	ABCA12	ABCA12	6.85149	0.465207	1.98236	-1.26433	0.401764	8.43913	4.44089209850063e-16 .	18 x 1	2 q35	ATP binding cassette subfamily A member 12	A
GUCA2A	23	GUCA2A	GUCA2A	8.34058	0.622004	1.95852	-1.77899	0.652372	16.5571	0 .	20 x 1	1 p34	guanylate cyclase activator 2A	A
PRKAB2	24	PRKAB2	PRKAB2	8.14638	0.385238	1.88926	-0.854182	0.56257	13.0889	0 .	19 x 1	1 q21	protein kinase AMP-activated non-catalytic subunit beta 2	A
CST6	25	CST6	CST6	8.17888	0.661949	1.86919	-2.10554	0.672216	17.465	0 .	20 x 1	11 q13	cystatin E/M	A
NEK11	26	NEK11	NEK11	7.09422	0.586426	1.8485	-1.69731	0.790427	24.8209	0 .	20 x 1	3 q22	NIMA related kinase 11	A
FZD10	27	FZD10	FZD10	8.97965	0.523367	1.84317	-1.33476	0.379843	7.89842	1.62092561595273e-14 .	20 x 3	12 q24	frizzled class receptor 10	A
NDRG1	28	NDRG1	NDRG1	10.8932	0.653502	1.81989	-1.53394	0.899469	39.5932	0 .	20 x 1	8 q24	N-myc downstream regulated 1	A
SPAG4	29	SPAG4	SPAG4	7.12205	0.610467	1.81763	-1.18044	0.860558	32.4984	0 .	20 x 1	20 q11	sperm associated antigen 4	A
FLT1	30	FLT1	FLT1	10.0891	0.766226	1.81051	-1.54518	0.903921	40.6529	0 .	20 x 1	13 q12	fms related tyrosine kinase 1	A
ANG	31	ANG	ANG	7.14252	0.413812	1.78883	-0.897799	0.623831	15.3535	0 .	20 x 1	14 q11	angiogenin	A
FOXJ2	32	FOXJ2	FOXJ2	8.702	0.315997	1.78148	-0.896806	0.672898	17.4974	0 .	19 x 1	12 p13	forkhead box J2	A
FABP4	33	FABP4	FABP4	10.0292	0.875761	1.77744	-4.24639	0.362928	7.49187	2.52242671194836e-13 .	19 x 1	8 q21	fatty acid binding protein 4	A
GREM2	34	GREM2	GREM2	7.94956	0.616614	1.75832	-2.02235	0.732863	20.7193	0 .	20 x 1	1 q43	gremlin 2, DAN family BMP antagonist	A
KEL	35	KEL	KEL	6.67407	0.425385	1.74324	-0.924993	0.334774	6.83383	1.70881087058206e-11 .	20 x 3	7 q34	Kell metallo-endopeptidase (Kell blood group)	A
ENG	36	ENG	ENG	10.8255	0.645964	1.74276	-1.46297	0.823036	27.8727	0 .	20 x 1	9 q34	endoglin	A
INSL4	37	INSL4	INSL4	10.4929	0.660939	1.7036	-3.06349	0.37906	7.8794	1.85407245112401e-14 .	19 x 1	9 p24	insulin like 4	A
CYP2J2	38	CYP2J2	CYP2J2	9.24306	0.51871	1.70012	-1.197	0.596541	14.2972	0 .	20 x 1	1 p32	cytochrome P450 family 2 subfamily J member 2	A
PIK3CB	39	PIK3CB	PIK3CB	8.8673	0.429135	1.69611	-1.19876	0.769262	23.159	0 .	20 x 1	3 q22	phosphatidylinositol-4,5-bisphosphate 3-kinase catalytic subunit beta	A
CRH	40	CRH	CRH	12.046	1.02824	1.68546	-3.93193	0.651211	16.5059	0 .	20 x 1	8 q13	corticotropin releasing hormone	A
GPR17	41	GPR17	GPR17	6.25277	0.308616	1.6807	-0.828694	0.622419	15.2967	0 .	20 x 3	2 q14	G protein-coupled receptor 17	A
BCL6	42	BCL6	BCL6	8.79328	0.617282	1.65715	-1.49138	0.857279	32.0288	0 .	20 x 1	3 q27	BCL6 transcription repressor	A
PAPPA2	43	PAPPA2	PAPPA2	10.577	0.713959	1.63674	-3.29472	0.751557	21.9148	0 .	20 x 1	1 q25	pappalysin 2	A
TNIP2	44	TNIP2	TNIP2	8.70599	0.302811	1.62977	-0.77377	0.534581	12.1674	0 .	19 x 3	4 p16	TNFAIP3 interacting protein 2	A
TPBG	45	TPBG	TPBG	8.84671	0.577974	1.62306	-1.06741	0.858235	32.1642	0 .	20 x 1	6 q14	trophoblast glycoprotein	A
RARRES3	46	RARRES3		8.27007	0.498481	1.622	-1.39027	0.48383	10.6342	0 .	20 x 1			A
FLNB	47	FLNB	FLNB	9.40964	0.534867	1.61409	-1.0439	0.7451	21.4892	0 .	20 x 1	3 p14	filamin B	A
CDA	48	CDA	CDA	7.9743	0.47929	1.59543	-1.55002	0.390361	8.1558	2.66453525910038e-15 .	20 x 3	1 p36	cytidine deaminase	A
PHYHIP	49	PHYHIP	PHYHIP	6.67751	0.429551	1.58756	-0.8739	0.689253	18.299	0 .	20 x 1	8 p21	phytanoyl-CoA 2-hydroxylase interacting protein	A
CCRN4L	50	CCRN4L		7.16727	0.34415	1.58182	-1.15918	0.495744	10.98	0 .	18 x 1			A
LRRC32	51	LRRC32	LRRC32	9.32021	0.330476	1.58131	-0.978655	0.500347	11.1158	0 .	18 x 1	11 q13	leucine rich repeat containing 32	A
INHBA	52	INHBA	INHBA	10.0465	0.672896	1.56994	-2.81575	0.777627	23.7909	0 .	20 x 1	7 p14	inhibin subunit beta A	A
P4HA1	53	P4HA1	P4HA1	8.53396	0.468146	1.54555	-1.16091	0.724562	20.222	0 .	20 x 1	10 q22	prolyl 4-hydroxylase subunit alpha 1	A
NLRP2	54	NLRP2	NLRP2	8.70056	0.54112	1.53427	-1.25857	0.46016	9.96957	0 .	20 x 1	CHR_HSCHR19_4_CTG3_1 q13	NLR family pyrin domain containing 2	A
SLC6A8	55	SLC6A8	SLC6A8	8.28467	0.501801	1.52599	-1.08572	0.700628	18.8877	0 .	20 x 1	X q28	solute carrier family 6 member 8	A
SYDE1	56	SYDE1	SYDE1	9.81751	0.567281	1.51842	-1.53976	0.85913	32.2921	0 .	20 x 1	19 p13	synapse defective Rho GTPase homolog 1	A
SLC7A1	57	SLC7A1	SLC7A1	8.63132	0.561349	1.5142	-2.27952	0.364806	7.53657	1.87516668859189e-13 .	19 x 3	13 q12	solute carrier family 7 member 1	A
SFXN3	58	SFXN3	SFXN3	8.98008	0.52692	1.4924	-1.28385	0.85516	31.7332	0 .	20 x 1	10 q24	sideroflexin 3	A
BCAT2	59	BCAT2	BCAT2	8.65373	0.388786	1.46569	-1.10409	0.598298	14.3628	0 .	20 x 2	19 q13	branched chain amino acid transaminase 2	A
ZNF175	60	ZNF175	ZNF175	7.43054	0.46043	1.46545	-1.74061	0.615858	15.0361	0 .	19 x 1	19 q13	zinc finger protein 175	A
SUV39H1	61	SUV39H1	SUV39H1	7.53257	0.304588	1.45448	-0.629759	0.632412	15.7038	0 .	19 x 2	X p11	suppressor of variegation 3-9 homolog 1	A
ARHGEF4	62	ARHGEF4	ARHGEF4	6.24683	0.440621	1.4494	-1.05973	0.664627	17.1102	0 .	20 x 1	2 q21	Rho guanine nucleotide exchange factor 4	A
NFIL3	63	NFIL3	NFIL3	9.56479	0.345689	1.44894	-0.872086	0.511733	11.4572	0 .	17 x 1	9 q22	nuclear factor, interleukin 3 regulated	A
TRIM14	64	TRIM14	TRIM14	6.94253	0.339593	1.43857	-0.813276	0.652426	16.5595	0 .	20 x 1	9 q22	tripartite motif containing 14	A
ERO1L	65	ERO1L		9.00171	0.523082	1.43217	-1.22752	0.849475	30.9686	0 .	20 x 1			A
LYPD3	66	LYPD3	LYPD3	8.57291	0.455066	1.43062	-1.40415	0.453936	9.79944	0 .	20 x 2	19 q13	LY6/PLAUR domain containing 3	A
NNAT	67	NNAT	NNAT	10.4408	0.586837	1.42681	-2.56764	0.336826	6.88105	1.27460264565116e-11 .	18 x 1	20 q11	neuronatin	A
HMOX1	68	HMOX1	HMOX1	9.66861	0.406164	1.42546	-1.23525	0.508802	11.3686	0 .	20 x 1	22 q12	heme oxygenase 1	A
ARID3A	69	ARID3A	ARID3A	9.87204	0.348299	1.42413	-0.787909	0.651091	16.5006	0 .	20 x 1	19 p13	AT-rich interaction domain 3A	A
PFKFB4	70	PFKFB4	PFKFB4	8.42669	0.403948	1.38543	-0.856694	0.504253	11.232	0 .	19 x 1	3 p21	6-phosphofructo-2-kinase/fructose-2,6-biphosphatase 4	A
NDRG2	71	NDRG2	NDRG2	8.70884	0.465908	1.38336	-1.55812	0.385594	8.03868	6.21724893790088e-15 .	18 x 1	14 q11	NDRG family member 2	A
SH3PXD2A	72	SH3PXD2A	SH3PXD2A	9.55685	0.560428	1.38215	-1.544	0.855777	31.8186	0 .	20 x 1	10 q24	SH3 and PX domains 2A	A
DDR1	73	DDR1	DDR1	8.7697	0.411122	1.37388	-1.75572	0.61649	15.0609	0 .	20 x 2	CHR_HSCHR6_MHC_MANN_CTG1 p21	discoidin domain receptor tyrosine kinase 1	A
INSIG1	74	INSIG1	INSIG1	9.67956	0.534657	1.36337	-1.91421	0.740687	21.2062	0 .	20 x 1	7 q36	insulin induced gene 1	A
AQP1	75	AQP1	AQP1	7.71409	0.449823	1.36055	-1.11009	0.591735	14.1196	0 .	20 x 1	7 p14	aquaporin 1 (Colton blood group)	A
FGD6	76	FGD6	FGD6	7.89567	0.339275	1.35842	-1.39332	0.613569	14.9463	0 .	17 x 1	12 q22	FYVE, RhoGEF and PH domain containing 6	A
CBLB	77	CBLB	CBLB	9.35735	0.516525	1.35281	-1.39081	0.324307	6.59459	7.37392369387635e-11 .	17 x 1	3 q13	Cbl proto-oncogene B	A
HEY1	78	HEY1	HEY1	8.70614	0.386482	1.34731	-1.22366	0.518901	11.6762	0 .	17 x 1	8 q21	hes related family bHLH transcription factor with YRPW motif 1	A
LYN	79	LYN	LYN	10.7313	0.514947	1.347	-1.58376	0.736408	20.9376	0 .	20 x 1	8 q12	LYN proto-oncogene, Src family tyrosine kinase	A
GBA	80	GBA	GBA	10.3418	0.542832	1.33275	-1.70068	0.768911	23.1331	0 .	20 x 1	CHR_HSCHR1_2_CTG31 q22	glucosylceramidase beta	A
IER3	81	IER3	IER3	9.25949	0.383162	1.32835	-0.952729	0.381957	7.94985	1.14352971536391e-14 .	17 x 1	CHR_HSCHR6_MHC_COX_CTG1 p21	immediate early response 3	A
CXXC1	82	CXXC1	CXXC1	8.61991	0.354862	1.32802	-0.695194	0.544809	12.4971	0 .	20 x 3	18 q21	CXXC finger protein 1	A
HPCAL1	83	HPCAL1	HPCAL1	8.99561	0.445403	1.3264	-1.34667	0.614102	14.9672	0 .	20 x 1	2 p25	hippocalcin like 1	A
MXI1	84	MXI1	MXI1	7.74263	0.359381	1.30555	-0.766155	0.734273	20.8057	0 .	20 x 1	10 q25	MAX interactor 1, dimerization protein	A
RHOB	85	RHOB	RHOB	10.1641	0.369426	1.30387	-1.17468	0.423094	8.98189	0 .	17 x 1	2 p24	ras homolog family member B	A
SWAP70	86	SWAP70	SWAP70	9.64657	0.302464	1.3007	-1.09433	0.556577	12.8864	0 .	17 x 1	11 p15	switching B cell complex subunit SWAP70	A
SDC3	87	SDC3	SDC3	7.4017	0.326095	1.29776	-0.673453	0.515266	11.5648	0 .	20 x 3	1 p35	syndecan 3	A
SLCO2A1	88	SLCO2A1	SLCO2A1	11.1681	0.639189	1.28983	-2.52365	0.720839	20.0051	0 .	20 x 1	3 q22	solute carrier organic anion transporter family member 2A1	A
KIF2A	89	KIF2A	KIF2A	10.3765	0.475396	1.28941	-1.8439	0.768584	23.1091	0 .	20 x 1	5 q12	kinesin family member 2A	A
PROCR	90	PROCR	PROCR	10.2407	0.595611	1.28654	-2.19099	0.777015	23.7436	0 .	20 x 1	20 q11	protein C receptor	A
PPL	91	PPL	PPL	7.70031	0.495133	1.27537	-1.45137	0.699405	18.8231	0 .	20 x 1	16 p13	periplakin	A
CCBL1	92	CCBL1		6.97198	0.334134	1.25388	-0.723043	0.701444	18.9309	0 .	20 x 1			A
SLC2A1	93	SLC2A1	SLC2A1	12.0778	0.334206	1.24806	-0.83142	0.58568	13.8991	0 .	17 x 1	1 p34	solute carrier family 2 member 1	A
DCP2	94	DCP2	DCP2	10.325	0.369413	1.24394	-1.22807	0.652663	16.57	0 .	18 x 1	5 q22	decapping mRNA 2	A
SDC4	95	SDC4	SDC4	9.59673	0.412264	1.24087	-1.21129	0.534868	12.1765	0 .	20 x 1	20 q13	syndecan 4	A
OSMR	96	OSMR	OSMR	9.50868	0.442458	1.22558	-1.29806	0.451433	9.73153	0 .	18 x 2	5 p13	oncostatin M receptor	A
MGAT3	97	MGAT3	MGAT3	7.73607	0.351582	1.2254	-0.866606	0.630278	15.6158	0 .	19 x 1	22 q13	beta-1,4-mannosyl-glycoprotein 4-beta-N-acetylglucosaminyltransferase	A
WFS1	98	WFS1	WFS1	9.82815	0.40699	1.22488	-1.22125	0.599108	14.3931	0 .	20 x 1	4 p16	wolframin ER transmembrane glycoprotein	A
SEMA4C	99	SEMA4C	SEMA4C	8.39437	0.402068	1.22468	-0.935526	0.641722	16.0949	0 .	20 x 1	2 q11	semaphorin 4C	A
PRKD3	100	PRKD3	PRKD3	6.91935	0.369836	1.22226	-0.924993	0.673757	17.5383	0 .	19 x 1	2 p22	protein kinase D3	A
SNX10	101	SNX10	SNX10	9.50315	0.400635	1.21716	-2.16818	0.507196	11.3202	0 .	17 x 1	7 p15	sorting nexin 10	A
CEBPA	102	CEBPA	CEBPA	10.3014	0.424343	1.21168	-1.01395	0.531288	12.0628	0 .	20 x 3	19 q13	CCAAT enhancer binding protein alpha	A
RASSF7	103	RASSF7	RASSF7	8.63275	0.395004	1.21082	-1.01985	0.57546	13.5348	0 .	20 x 2	CHR_HSCHR11_1_CTG8 p15	Ras association domain family member 7	A
PRRG1	104	PRRG1	PRRG1	8.56288	0.434551	1.21054	-1.39509	0.769967	23.2111	0 .	20 x 1	X p21	proline rich and Gla domain 1	A
GATA3	105	GATA3	GATA3	9.97401	0.344387	1.20644	-0.998332	0.654085	16.633	0 .	19 x 1	10 p14	GATA binding protein 3	A
MAFF	106	MAFF	MAFF	9.16673	0.357235	1.20534	-1.39651	0.598945	14.387	0 .	20 x 3	22 q13	MAF bZIP transcription factor F	A
FOXJ3	107	FOXJ3	FOXJ3	10.2899	0.356297	1.19964	-1.02803	0.641753	16.0962	0 .	18 x 1	1 p34	forkhead box J3	A
CNNM4	108	CNNM4	CNNM4	7.84919	0.323241	1.199	-0.826541	0.583598	13.8241	0 .	20 x 3	2 q11	cyclin and CBS domain divalent metal cation transport mediator 4	A
S100A6	109	S100A6	S100A6	10.6059	0.323822	1.19144	-0.898063	0.580521	13.714	0 .	19 x 1	1 q21	S100 calcium binding protein A6	A
BTD	110	BTD	BTD	7.75641	0.279843	1.18784	-0.679161	0.560811	13.0292	0 .	17 x 1	3 p25	biotinidase	A
GPR157	111	GPR157	GPR157	7.73602	0.359499	1.18765	-0.736072	0.675495	17.6214	0 .	20 x 2	1 p36	G protein-coupled receptor 157	A
SERPINB9	112	SERPINB9	SERPINB9	8.84791	0.407993	1.17738	-1.11009	0.582715	13.7924	0 .	19 x 1	6 p25	serpin family B member 9	A
RAB17	113	RAB17	RAB17	7.31876	0.37758	1.17633	-1.02628	0.373147	7.73642	4.90718576884319e-14 .	17 x 1	2 q37	RAB17, member RAS oncogene family	A
KCNK1	114	KCNK1	KCNK1	7.27067	0.367599	1.17537	-0.859013	0.411771	8.69164	0 .	17 x 1	1 q42	potassium two pore domain channel subfamily K member 1	A
BASP1	115	BASP1	BASP1	11.7083	0.348337	1.1739	-0.896584	0.596428	14.293	0 .	20 x 1	5 p15	brain abundant membrane attached signal protein 1	A
TRIM24	116	TRIM24	TRIM24	9.08937	0.370096	1.17173	-1.06399	0.722116	20.0791	0 .	20 x 1	7 q33	tripartite motif containing 24	A
SIPA1L1	117	SIPA1L1	SIPA1L1	9.22021	0.483718	1.14463	-1.3024	0.518526	11.6647	0 .	20 x 3	14 q24	signal induced proliferation associated 1 like 1	A
SMARCA1	118	SMARCA1	SMARCA1	8.58548	0.347826	1.1441	-0.808133	0.637554	15.9184	0 .	18 x 1	X q26	SWI/SNF related, matrix associated, actin dependent regulator of chromatin, subfamily a, member 1	A
BCAR3	119	BCAR3	BCAR3	9.85462	0.413511	1.14079	-1.56635	0.659591	16.8801	0 .	19 x 1	1 p22	BCAR3 adaptor protein, NSP family member	A
MAN1C1	120	MAN1C1	MAN1C1	11.2962	0.483178	1.13676	-2.06826	0.622566	15.3026	0 .	20 x 3	1 p36	mannosidase alpha class 1C member 1	A
JPH2	121	JPH2	JPH2	6.9248	0.328453	1.13628	-0.6979	0.632393	15.703	0 .	19 x 1	20 q13	junctophilin 2	A
SLC11A2	122	SLC11A2	SLC11A2	9.48513	0.348212	1.13467	-0.85983	0.626215	15.4499	0 .	19 x 1	12 q13	solute carrier family 11 member 2	A
CSNK1E	123	CSNK1E	CSNK1E	8.64765	0.320481	1.12859	-0.650686	0.6856	18.1156	0 .	20 x 1	22 q13	casein kinase 1 epsilon	A
NCOR2	124	NCOR2	NCOR2	8.71116	0.351987	1.12673	-0.898178	0.554268	12.8092	0 .	20 x 1	12 q24	nuclear receptor corepressor 2	A
STEAP4	125	STEAP4	STEAP4	9.64897	0.457577	1.1251	-2.41905	0.49128	10.8495	0 .	19 x 3	7 q21	STEAP4 metalloreductase	A
SH3BP2	126	SH3BP2	SH3BP2	7.21981	0.297139	1.11922	-0.841063	0.5749	13.5152	0 .	19 x 3	4 p16	SH3 domain binding protein 2	A
RPS6KA5	127	RPS6KA5	RPS6KA5	9.27455	0.373933	1.1156	-1.17721	0.554224	12.8077	0 .	17 x 1	14 q32	ribosomal protein S6 kinase A5	A
FRMD4A	128	FRMD4A	FRMD4A	7.39723	0.301972	1.10783	-0.714648	0.488574	10.771	0 .	17 x 1	10 p13	FERM domain containing 4A	A
MTMR4	129	MTMR4	MTMR4	10.7414	0.438242	1.10668	-1.46382	0.763378	22.7322	0 .	20 x 1	17 q22	myotubularin related protein 4	A
ANXA4	130	ANXA4	ANXA4	10.1041	0.469647	1.1051	-1.60703	0.698924	18.7977	0 .	20 x 1	2 p13	annexin A4	A
TRIP10	131	TRIP10	TRIP10	8.98572	0.361423	1.10463	-1.09507	0.713539	19.5902	0 .	20 x 1	19 p13	thyroid hormone receptor interactor 10	A
NT5E	132	NT5E	NT5E	9.62186	0.435123	1.10198	-1.60028	0.457155	9.88722	0 .	18 x 1	6 q14	5'-nucleotidase ecto	A
ABCA1	133	ABCA1	ABCA1	9.70672	0.378408	1.09759	-1.27276	0.402109	8.44777	3.33066907387547e-16 .	17 x 1	9 q31	ATP binding cassette subfamily A member 1	A
ELF3	134	ELF3	ELF3	8.59819	0.388803	1.09504	-1.34693	0.623559	15.3425	0 .	20 x 3	1 q32	E74 like ETS transcription factor 3	A
WDR60	135	WDR60	WDR60	7.64101	0.389733	1.08509	-1.68504	0.677068	17.6971	0 .	20 x 1	7 q36	WD repeat domain 60	A
CSNK2A2	136	CSNK2A2	CSNK2A2	9.9798	0.341402	1.08315	-1.05305	0.701213	18.9187	0 .	19 x 2	16 q21	casein kinase 2 alpha 2	A
CSF2RB	137	CSF2RB	CSF2RB	9.03005	0.400585	1.08208	-1.14403	0.525955	11.8951	0 .	20 x 2	22 q12	colony stimulating factor 2 receptor beta common subunit	A
RASSF8	138	RASSF8	RASSF8	7.59191	0.308253	1.07855	-0.873274	0.628166	15.5293	0 .	18 x 1	12 p12	Ras association domain family member 8	A
TFPI	139	TFPI	TFPI	11.2422	0.410689	1.07852	-1.57394	0.465575	10.1191	0 .	17 x 1	2 q32	tissue factor pathway inhibitor	A
AMOTL2	140	AMOTL2	AMOTL2	8.09723	0.310398	1.07398	-0.839977	0.516162	11.5922	0 .	17 x 1	3 q22	angiomotin like 2	A
GALNT2	141	GALNT2	GALNT2	8.16542	0.320024	1.06829	-0.810853	0.616134	15.0469	0 .	20 x 2	1 q42	polypeptide N-acetylgalactosaminyltransferase 2	A
ZNF331	142	ZNF331	ZNF331	8.11538	0.328832	1.06783	-0.803058	0.540145	12.3458	0 .	17 x 1	19 q13	zinc finger protein 331	A
PREP	143	PREP	PREP	8.29776	0.318308	1.06576	-0.885656	0.553264	12.7757	0 .	18 x 1	6 q21	prolyl endopeptidase	A
EPHB3	144	EPHB3	EPHB3	7.47773	0.266074	1.06563	-0.796885	0.505471	11.2685	0 .	19 x 3	3 q27	EPH receptor B3	A
SLC35F2	145	SLC35F2	SLC35F2	8.23753	0.429031	1.06429	-1.76292	0.698425	18.7716	0 .	20 x 1	11 q22	solute carrier family 35 member F2	A
JUP	146	JUP	JUP	9.79544	0.300618	1.05751	-0.895068	0.611915	14.8819	0 .	20 x 3	17 q21	junction plakoglobin	A
HMGB3	147	HMGB3	HMGB3	9.94591	0.393024	1.05439	-1.34985	0.650596	16.4789	0 .	20 x 1	X q28	high mobility group box 3	A
SRI	148	SRI	SRI	9.11405	0.381121	1.05112	-1.00565	0.422651	8.97046	0 .	17 x 1	7 q21	sorcin	A
PTPRU	149	PTPRU	PTPRU	7.8273	0.298552	1.04636	-0.737974	0.527121	11.9316	0 .	20 x 3	1 p35	protein tyrosine phosphatase receptor type U	A
EPS8L1	150	EPS8L1	EPS8L1	9.02173	0.404249	1.03865	-1.21075	0.712319	19.5222	0 .	20 x 1	19 q13	EPS8 like 1	A
STS	151	STS	STS	10.1835	0.45609	1.0381	-2.49467	0.461949	10.0188	0 .	20 x 3	X p22	steroid sulfatase	A
IL1RAP	152	IL1RAP	IL1RAP	8.82777	0.375925	1.03529	-1.69773	0.770895	23.28	0 .	20 x 1	3 q28	interleukin 1 receptor accessory protein	A
ILVBL	153	ILVBL	ILVBL	9.85897	0.398148	1.03453	-1.66703	0.639387	15.9957	0 .	20 x 3	19 p13	ilvB acetolactate synthase like	A
DSCR4	154	DSCR4		7.02896	0.385426	1.03336	-1.13403	0.653898	16.6247	0 .	20 x 1	21 q22	Down syndrome critical region 4	A
KRT19	155	KRT19	KRT19	12.2991	0.469033	1.02667	-1.80992	0.761528	22.6007	0 .	20 x 1	17 q21	keratin 19	A
EFNB1	156	EFNB1	EFNB1	8.99629	0.387257	1.0225	-0.948945	0.640584	16.0464	0 .	20 x 1	X q13	ephrin B1	A
PAM	157	PAM	PAM	10.8919	0.423599	1.0189	-2.30487	0.668977	17.3124	0 .	19 x 1	5 q21	peptidylglycine alpha-amidating monooxygenase	A
RFK	158	RFK	RFK	8.31982	0.368932	1.01878	-1.49185	0.696697	18.6812	0 .	20 x 1	9 q21	riboflavin kinase	A
DUSP1	159	DUSP1	DUSP1	11.984	0.481725	1.0045	-1.69169	0.662552	17.0149	0 .	20 x 1	5 q35	dual specificity phosphatase 1	A
ITGA5	160	ITGA5	ITGA5	11.447	0.361836	0.985982	-1.2641	0.695115	18.599	0 .	20 x 2	12 q13	integrin subunit alpha 5	A
P2RY2	161	P2RY2	P2RY2	8.07689	0.347803	0.971293	-0.994612	0.693293	18.505	0 .	20 x 2	11 q13	purinergic receptor P2Y2	A
BACH1	162	BACH1	BACH1	7.13468	0.272862	0.967514	-0.949696	0.630574	15.628	0 .	17 x 1	21 q21	BTB domain and CNC homolog 1	A
GALE	163	GALE	GALE	7.94887	0.286484	0.963279	-1.15069	0.607092	14.6957	0 .	20 x 3	1 p36	UDP-galactose-4-epimerase	A
SLC6A6	164	SLC6A6	SLC6A6	8.14853	0.32493	0.962133	-1.17651	0.551179	12.7065	0 .	19 x 3	3 p25	solute carrier family 6 member 6	A
JUNB	165	JUNB	JUNB	8.25374	0.309527	0.957873	-0.81476	0.536197	12.219	0 .	20 x 3	19 p13	JunB proto-oncogene, AP-1 transcription factor subunit	A
MBD2	166	MBD2	MBD2	8.88425	0.310483	0.953652	-1.02036	0.621998	15.2798	0 .	17 x 1	18 q21	methyl-CpG binding domain protein 2	A
MXD1	167	MXD1	MXD1	9.63954	0.34445	0.948297	-1.41049	0.595126	14.2447	0 .	19 x 3	2 p13	MAX dimerization protein 1	A
CRKL	168	CRKL	CRKL	9.46753	0.292307	0.94811	-0.705614	0.631615	15.6709	0 .	17 x 1	22 q11	CRK like proto-oncogene, adaptor protein	A
LRRC1	169	LRRC1	LRRC1	9.0407	0.413514	0.941626	-1.47205	0.853118	31.4539	0 .	20 x 1	6 p12	leucine rich repeat containing 1	A
HTRA1	170	HTRA1	HTRA1	12.7903	0.606602	0.941159	-2.95681	0.649888	16.4478	0 .	20 x 1	10 q26	HtrA serine peptidase 1	A
SSFA2	171	SSFA2		9.73106	0.373606	0.931336	-1.55793	0.5538	12.7936	0 .	17 x 1			A
PARD6B	172	PARD6B	PARD6B	8.3574	0.297421	0.921221	-0.849012	0.54841	12.6151	0 .	17 x 1	20 q13	par-6 family cell polarity regulator beta	A
FAM120A	173	FAM120A	FAM120A	9.44666	0.308382	0.92048	-0.714463	0.685619	18.1166	0 .	18 x 1	9 q22	family with sequence similarity 120A	A
DLX5	174	DLX5	DLX5	8.78166	0.370451	0.907746	-1.14548	0.649889	16.4479	0 .	19 x 1	7 q21	distal-less homeobox 5	A
GLA	175	GLA	GLA	9.30856	0.349919	0.892623	-1.62514	0.444696	9.55017	0 .	17 x 1	X q22	galactosidase alpha	A
IGSF3	176	IGSF3	IGSF3	9.4167	0.31072	0.889473	-1.02209	0.64933	16.4234	0 .	19 x 3	1 p13	immunoglobulin superfamily member 3	A
SCARB1	177	SCARB1	SCARB1	11.4211	0.414502	0.863751	-1.52142	0.678863	17.784	0 .	20 x 1	12 q24	scavenger receptor class B member 1	A
DSP	178	DSP	DSP	9.71677	0.304913	0.861857	-0.778694	0.638965	15.9779	0 .	17 x 1	6 p24	desmoplakin	A
PJA1	179	PJA1	PJA1	8.35371	0.313597	0.858824	-0.94614	0.571556	13.3982	0 .	17 x 1	X q13	praja ring finger ubiquitin ligase 1	A
STK24	180	STK24	STK24	8.91628	0.262878	0.848789	-0.74491	0.666982	17.2193	0 .	17 x 1	13 q32	serine/threonine kinase 24	A
PRDX6	181	PRDX6	PRDX6	10.9358	0.31423	0.812778	-1.05739	0.446505	9.59864	0 .	17 x 1	1 q25	peroxiredoxin 6	A
PIK3R1	182	PIK3R1	PIK3R1	8.73323	0.296454	0.805678	-0.732526	0.602426	14.518	0 .	18 x 1	5 q13	phosphoinositide-3-kinase regulatory subunit 1	A
NEBL	183	NEBL	NEBL	8.33975	0.289963	0.79984	-1.19841	0.589191	14.0265	0 .	17 x 1	10 p12	nebulette	A
IDS	184	IDS	IDS	9.18789	0.274872	0.787502	-1.21313	0.640667	16.05	0 .	20 x 3	X q28	iduronate 2-sulfatase	A
MIF	185	MIF	MIF	11.5889	0.332433	0.77208	-1.03783	0.638034	15.9386	0 .	20 x 2	22 q11	macrophage migration inhibitory factor	A
ALDOA	186	ALDOA	ALDOA	9.9937	0.289551	0.733445	-0.992909	0.552976	12.7661	0 .	18 x 1	16 p11	aldolase, fructose-bisphosphate A	A
DNM2	187	DNM2	DNM2	8.97508	0.305596	0.700036	-1.72118	0.65759	16.7898	0 .	20 x 2	19 p13	dynamin 2	A
DDX3Y	1	DDX3Y	DDX3Y	7.08176	1.40166	2.45597	-2.11587	0.185426	3.62968	0.000161847349428479 .	1 x 1	Y q11	DEAD-box helicase 3 Y-linked	B
GNGT1	2	GNGT1	GNGT1	7.23843	0.635192	2.40132	-2.27255	0.32153	6.5316	1.0766865177203e-10 .	2 x 1	7 q21	G protein subunit gamma transducin 1	B
CCK	3	CCK	CCK	8.62452	0.994795	2.28107	-2.6754	0.216806	4.27196	1.23342985698383e-05 .	6 x 1	3 p22	cholecystokinin	B
HIST1H4H	4	HIST1H4H		8.57202	0.446121	2.26912	-1.13076	0.380202	7.90713	1.53210777398272e-14 .	6 x 1			B
DHRS2	5	DHRS2	DHRS2	7.88238	0.649158	2.19713	-2.0229	0.180158	3.52306	0.000239989777841121 .	6 x 1	14 q11	dehydrogenase/reductase 2	B
CLDN1	6	CLDN1	CLDN1	9.46209	0.910206	2.12238	-3.12822	0.50452	11.24	0 .	6 x 1	3 q28	claudin 1	B
VNN3	7	VNN3	VNN3	6.53102	0.626024	2.11535	-1.43083	0.366474	7.57637	1.4388490399142e-13 .	6 x 1	6 q23	vanin 3	B
ABCB1	8	ABCB1	ABCB1	8.67112	0.745137	2.08462	-1.97451	0.278747	5.5831	2.28954798453529e-08 .	5 x 1	7 q21	ATP binding cassette subfamily B member 1	B
CLDN16	9	CLDN16	CLDN16	6.82189	0.537215	2.06082	-1.39782	0.446783	9.60613	0 .	6 x 1	3 q28	claudin 16	B
FRZB	10	FRZB	FRZB	10.641	0.842722	2.03151	-2.59875	0.493569	10.9163	0 .	6 x 1	2 q32	frizzled related protein	B
GMFB	11	GMFB	GMFB	9.32831	0.318868	1.91803	-1.05237	0.498417	11.0588	0 .	2 x 1	14 q22	glia maturation factor beta	B
HSD11B2	12	HSD11B2	HSD11B2	10.5568	0.621735	1.85046	-2.33025	0.321773	6.5371	1.04176889337282e-10 .	6 x 1	16 q22	hydroxysteroid 11-beta dehydrogenase 2	B
USP46	13	USP46	USP46	8.36657	0.43176	1.79653	-1.1588	0.487423	10.7377	0 .	6 x 1	4 q12	ubiquitin specific peptidase 46	B
TRIM45	14	TRIM45	TRIM45	7.26642	0.359071	1.77117	-0.75864	0.420621	8.91808	0 .	7 x 1	1 p13	tripartite motif containing 45	B
DNAJB1	15	DNAJB1	DNAJB1	9.987	0.301609	1.68752	-0.977176	0.280092	5.61232	1.96021259224466e-08 .	7 x 4	19 p13	DnaJ heat shock protein family (Hsp40) member B1	B
AHCY	16	AHCY	AHCY	9.83026	0.358959	1.67494	-1.66258	0.404801	8.51538	2.22044604925031e-16 .	7 x 1	20 q11	adenosylhomocysteinase	B
RDX	17	RDX	RDX	9.57936	0.333614	1.66697	-2.19633	0.71396	19.6137	0 .	4 x 1	11 q22	radixin	B
KMO	18	KMO	KMO	8.70583	0.49591	1.66131	-1.87921	0.406797	8.56566	2.22044604925031e-16 .	5 x 1	1 q43	kynurenine 3-monooxygenase	B
DNAJA1	19	DNAJA1	DNAJA1	10.451	0.305372	1.64104	-1.02135	0.491757	10.8634	0 .	3 x 1	9 p21	DnaJ heat shock protein family (Hsp40) member A1	B
ADAMTS3	20	ADAMTS3	ADAMTS3	6.99394	0.496433	1.62611	-1.62421	0.537558	12.2626	0 .	6 x 1	4 q13	ADAM metallopeptidase with thrombospondin type 1 motif 3	B
GPR1	21	GPR1	GPR1	7.13903	0.438189	1.62221	-1.17538	0.227474	4.49335	4.69373393929828e-06 .	4 x 3	2 q33	G protein-coupled receptor 1	B
SERPINI1	22	SERPINI1	SERPINI1	7.3581	0.635937	1.60266	-1.68097	0.405274	8.52729	2.22044604925031e-16 .	6 x 1	3 q26	serpin family I member 1	B
MINPP1	23	MINPP1	MINPP1	8.92851	0.420953	1.56353	-1.09648	0.600264	14.4365	0 .	6 x 1	10 q23	multiple inositol-polyphosphate phosphatase 1	B
HLF	24	HLF	HLF	7.68239	0.592974	1.55528	-2.43455	0.574	13.4836	0 .	6 x 1	17 q22	HLF transcription factor, PAR bZIP family member	B
RASGRP1	25	RASGRP1	RASGRP1	7.94586	0.542831	1.55026	-1.86687	0.391899	8.19376	2.1094237467878e-15 .	7 x 1	15 q14	RAS guanyl releasing protein 1	B
TFRC	26	TFRC	TFRC	12.1957	0.535277	1.53581	-1.85533	0.295992	5.96061	2.93169311049724e-09 .	6 x 1	3 q29	transferrin receptor	B
GCLM	27	GCLM	GCLM	7.99581	0.417821	1.52424	-1.53985	0.463776	10.0693	0 .	6 x 1	1 p22	glutamate-cysteine ligase modifier subunit	B
LGALS14	28	LGALS14	LGALS14	10.9121	0.696608	1.52082	-3.37241	0.510967	11.434	0 .	6 x 1	19 q13	galectin 14	B
PLAC1	29	PLAC1	PLAC1	11.461	0.576309	1.47159	-1.94597	0.571357	13.3913	0 .	6 x 1	X q26	placenta enriched 1	B
CTSF	30	CTSF	CTSF	8.51848	0.440512	1.45529	-1.3222	0.261547	5.2124	1.55295659887145e-07 .	6 x 1	11 q13	cathepsin F	B
CD200	31	CD200	CD200	10.1195	0.401708	1.44943	-1.44385	0.523433	11.8165	0 .	7 x 1	3 q13	CD200 molecule	B
EPHB6	32	EPHB6	EPHB6	7.28144	0.4636	1.42762	-1.29467	0.370568	7.6744	7.46069872548105e-14 .	6 x 1	CHR_HSCHR7_2_CTG6 q34	EPH receptor B6	B
HSD17B1	33	HSD17B1	HSD17B1	11.7076	0.564096	1.41404	-2.05226	0.434245	9.27278	0 .	6 x 1	17 q21	hydroxysteroid 17-beta dehydrogenase 1	B
KLHL3	34	KLHL3	KLHL3	7.63746	0.410647	1.39767	-1.03136	0.404117	8.49817	2.22044604925031e-16 .	6 x 1	5 q31	kelch like family member 3	B
INSL6	35	INSL6	INSL6	6.60315	0.34766	1.39501	-0.717324	0.254956	5.07178	3.12291176030044e-07 .	9 x 4	9 p24	insulin like 6	B
PDK4	36	PDK4	PDK4	9.8873	0.445626	1.3836	-1.23616	0.196655	3.85807	6.73997577430585e-05 .	4 x 2	7 q21	pyruvate dehydrogenase kinase 4	B
PRKAG2	37	PRKAG2	PRKAG2	8.9703	0.324727	1.37004	-1.29617	0.330586	6.73777	3.08804093407389e-11 .	10 x 1	7 q36	protein kinase AMP-activated non-catalytic subunit gamma 2	B
SOD1	38	SOD1	SOD1	11.8462	0.420826	1.36438	-1.13601	0.430046	9.16265	0 .	5 x 1	21 q22	superoxide dismutase 1	B
TXK	39	TXK	TXK	7.18377	0.563267	1.35765	-1.93592	0.550137	12.672	0 .	6 x 1	4 p12	TXK tyrosine kinase	B
SH3TC2	40	SH3TC2	SH3TC2	8.55679	0.431636	1.34128	-1.46348	0.367375	7.59789	1.24567023362943e-13 .	6 x 1	5 q32	SH3 domain and tetratricopeptide repeats 2	B
HIST2H2BE	41	HIST2H2BE		9.48231	0.340478	1.33671	-1.32309	0.475104	10.3858	0 .	6 x 1			B
MOCOS	42	MOCOS	MOCOS	8.10869	0.533238	1.31987	-1.8999	0.417883	8.84771	0 .	6 x 1	18 q12	molybdenum cofactor sulfurase	B
LCP1	43	LCP1	LCP1	10.5938	0.501124	1.31696	-2.04851	0.430028	9.16218	0 .	6 x 1	13 q14	lymphocyte cytosolic protein 1	B
CLIC5	44	CLIC5	CLIC5	8.95507	0.542084	1.31261	-1.68755	0.338492	6.91949	1.00290886706489e-11 .	6 x 1	6 p21	chloride intracellular channel 5	B
SPCS2	45	SPCS2	SPCS2	8.87344	0.510798	1.30942	-3.05137	0.309975	6.27138	4.99442487367219e-10 .	2 x 1	11 q13	signal peptidase complex subunit 2	B
ADAMTS6	46	ADAMTS6	ADAMTS6	8.23244	0.4375	1.30305	-1.26486	0.40244	8.45609	3.33066907387547e-16 .	6 x 1	5 q12	ADAM metallopeptidase with thrombospondin type 1 motif 6	B
FZD7	47	FZD7	FZD7	7.16772	0.380537	1.28397	-0.972949	0.316033	6.40742	2.25248153462587e-10 .	9 x 1	2 q33	frizzled class receptor 7	B
SLC30A1	48	SLC30A1	SLC30A1	8.45341	0.323469	1.28168	-1.33854	0.39427	8.25242	1.33226762955019e-15 .	8 x 1	1 q32	solute carrier family 30 member 1	B
DDIT3	49	DDIT3	DDIT3	8.29925	0.329087	1.26798	-0.893174	0.259682	5.17252	1.89616349288713e-07 .	1 x 1	12 q13	DNA damage inducible transcript 3	B
MAOA	50	MAOA	MAOA	11.6669	0.389041	1.26572	-1.626	0.598341	14.3643	0 .	6 x 1	X p11	monoamine oxidase A	B
TXNRD1	51	TXNRD1	TXNRD1	9.02869	0.412492	1.26156	-1.10903	0.438977	9.39779	0 .	6 x 1	12 q23	thioredoxin reductase 1	B
MPP5	52	MPP5	MPP5	9.52845	0.391554	1.25307	-1.45695	0.636501	15.8741	0 .	6 x 1	14 q23	membrane palmitoylated protein 5	B
GNPDA1	53	GNPDA1	GNPDA1	8.79389	0.342715	1.24176	-0.835793	0.312189	6.321	3.74111519541032e-10 .	6 x 4	5 q31	glucosamine-6-phosphate deaminase 1	B
MS4A4A	54	MS4A4A	MS4A4A	8.75068	0.428598	1.22471	-1.02473	0.280968	5.63138	1.77072456697402e-08 .	4 x 2	11 q12	membrane spanning 4-domains A4A	B
ACPP	55	ACPP	ACPP	7.9222	0.383489	1.21649	-1.18277	0.34068	6.97007	7.30526750203353e-12 .	5 x 1	3 q22	acid phosphatase, prostate	B
KIAA1467	56	KIAA1467		8.41651	0.416784	1.21041	-1.12431	0.276713	5.53896	2.89149186816218e-08 .	6 x 1			B
MYLK	57	MYLK	MYLK	8.64542	0.31763	1.20444	-1.10072	0.353929	7.27913	1.01585406753202e-12 .	7 x 2	3 q21	myosin light chain kinase	B
KLRD1	58	KLRD1	KLRD1	6.62352	0.321162	1.2034	-1.06948	0.448021	9.63941	0 .	5 x 1	12 p13	killer cell lectin like receptor D1	B
DAB2	59	DAB2	DAB2	12.5329	0.36932	1.19858	-1.45985	0.428881	9.13221	0 .	7 x 1	5 p13	DAB adaptor protein 2	B
GTF2F2	60	GTF2F2	GTF2F2	8.33489	0.277298	1.19811	-1.21812	0.488755	10.7762	0 .	3 x 1	13 q14	general transcription factor IIF subunit 2	B
SLC19A3	61	SLC19A3	SLC19A3	9.9124	0.468024	1.1971	-1.5793	0.335824	6.85797	1.47124534777276e-11 .	6 x 1	2 q36	solute carrier family 19 member 3	B
ITFG1	62	ITFG1	ITFG1	10.5447	0.269416	1.19408	-1.12599	0.643956	16.1905	0 .	3 x 1	16 q12	integrin alpha FG-GAP repeat containing 1	B
SLC39A6	63	SLC39A6	SLC39A6	9.50079	0.458612	1.18201	-2.55712	0.548524	12.6188	0 .	8 x 1	18 q12	solute carrier family 39 member 6	B
GGPS1	64	GGPS1	GGPS1	7.88665	0.251735	1.17438	-1.2948	0.387767	8.09197	4.21884749357559e-15 .	1 x 1	1 q42	geranylgeranyl diphosphate synthase 1	B
SLC16A4	65	SLC16A4	SLC16A4	10.0743	0.461897	1.17202	-2.02341	0.699922	18.8503	0 .	6 x 1	1 p13	solute carrier family 16 member 4	B
PSG11	66	PSG11	PSG11	12.5645	0.514583	1.16695	-2.70588	0.39483	8.2663	1.33226762955019e-15 .	8 x 1	19 q13	pregnancy specific beta-1-glycoprotein 11	B
DTNB	67	DTNB	DTNB	7.68623	0.351276	1.16622	-1.07814	0.405283	8.5275	2.22044604925031e-16 .	6 x 1	2 p23	dystrobrevin beta	B
PIGP	68	PIGP	PIGP	7.60112	0.242805	1.16565	-0.951187	0.37771	7.84665	2.32036612146658e-14 .	5 x 5	21 q22	phosphatidylinositol glycan anchor biosynthesis class P	B
SLC38A1	69	SLC38A1	SLC38A1	11.4448	0.352912	1.15641	-1.5268	0.606714	14.6812	0 .	7 x 1	12 q13	solute carrier family 38 member 1	B
HBP1	70	HBP1	HBP1	9.3702	0.321564	1.15359	-1.46547	0.624312	15.3728	0 .	3 x 1	7 q22	HMG-box transcription factor 1	B
HIST1H1C	71	HIST1H1C		10.4488	0.483937	1.15147	-1.42037	0.430562	9.17614	0 .	6 x 1			B
NRCAM	72	NRCAM	NRCAM	8.21944	0.41663	1.14092	-1.35527	0.537508	12.261	0 .	6 x 1	7 q31	neuronal cell adhesion molecule	B
STX7	73	STX7	STX7	8.7835	0.275531	1.14088	-0.872397	0.532536	12.1024	0 .	4 x 2	6 q23	syntaxin 7	B
SOCS2	74	SOCS2	SOCS2	8.94094	0.310157	1.13489	-0.924372	0.425707	9.04962	0 .	6 x 1	12 q22	suppressor of cytokine signaling 2	B
SLC20A1	75	SLC20A1	SLC20A1	10.7656	0.461977	1.13405	-1.37575	0.544009	12.4711	0 .	6 x 1	2 q14	solute carrier family 20 member 1	B
SMUG1	76	SMUG1	SMUG1	8.47165	0.352104	1.13248	-0.947559	0.165515	3.22827	0.000678321886250499 .	1 x 1	12 q13	single-strand-selective monofunctional uracil-DNA glycosylase 1	B
GCM1	77	GCM1	GCM1	11.3031	0.345963	1.1298	-1.05946	0.356616	7.34239	6.73239242132695e-13 .	9 x 1	6 p12	glial cells missing transcription factor 1	B
STK3	78	STK3	STK3	9.88383	0.308649	1.12528	-0.964095	0.613961	14.9617	0 .	10 x 1	8 q22	serine/threonine kinase 3	B
SQSTM1	79	SQSTM1	SQSTM1	11.5546	0.392197	1.11793	-1.79756	0.392855	8.21738	1.77635683940025e-15 .	7 x 1	5 q35	sequestosome 1	B
KYNU	80	KYNU	KYNU	9.43735	0.419002	1.11677	-1.90882	0.475021	10.3835	0 .	8 x 1	2 q22	kynureninase	B
ABHD5	81	ABHD5	ABHD5	9.3762	0.337193	1.10728	-0.932006	0.538812	12.3029	0 .	6 x 1	3 p21	abhydrolase domain containing 5	B
TLR3	82	TLR3	TLR3	9.74102	0.482107	1.10371	-2.32968	0.494259	10.9365	0 .	8 x 1	4 q35	toll like receptor 3	B
ACSL4	83	ACSL4	ACSL4	9.6659	0.369635	1.09771	-1.35056	0.612117	14.8897	0 .	8 x 1	X q23	acyl-CoA synthetase long chain family member 4	B
PVRL3	84	PVRL3		11.1057	0.485746	1.09085	-2.73269	0.767742	23.0474	0 .	6 x 1			B
SERPINB2	85	SERPINB2	SERPINB2	11.3692	0.516934	1.08874	-2.83981	0.65541	16.6921	0 .	6 x 1	18 q21	serpin family B member 2	B
ZCCHC6	86	ZCCHC6		9.38808	0.323526	1.0844	-1.00143	0.332485	6.78126	2.36402009079484e-11 .	1 x 1			B
DNAJB9	87	DNAJB9	DNAJB9	10.454	0.368067	1.08161	-2.84974	0.720786	20.0021	0 .	6 x 1	7 q31	DnaJ heat shock protein family (Hsp40) member B9	B
MCPH1	88	MCPH1	MCPH1	7.6049	0.257877	1.07984	-0.9475	0.5459	12.5328	0 .	2 x 1	8 p23	microcephalin 1	B
GULP1	89	GULP1	GULP1	9.83107	0.497841	1.07452	-1.87365	0.58346	13.8191	0 .	7 x 1	2 q32	GULP PTB domain containing engulfment adaptor 1	B
LGR4	90	LGR4	LGR4	10.1226	0.334315	1.0692	-1.16896	0.38689	8.07045	4.88498130835069e-15 .	3 x 1	11 p14	leucine rich repeat containing G protein-coupled receptor 4	B
NEB	91	NEB	NEB	7.03829	0.334767	1.06517	-1.05153	0.472989	10.3263	0 .	9 x 1	2 q23	nebulin	B
TMEM2	92	TMEM2		10.6204	0.33138	1.06257	-1.40592	0.487086	10.7279	0 .	6 x 1			B
GPR126	93	GPR126		11.018	0.444466	1.06028	-1.76004	0.449108	9.66871	0 .	7 x 1			B
PTPN3	94	PTPN3	PTPN3	8.83467	0.338635	1.0574	-1.12848	0.42308	8.98154	0 .	7 x 1	9 q31	protein tyrosine phosphatase non-receptor type 3	B
PSMD7	95	PSMD7	PSMD7	10.3282	0.225989	1.05506	-1.40456	0.388798	8.11732	3.5527136788005e-15 .	5 x 5	16 q23	proteasome 26S subunit, non-ATPase 7	B
ACAA2	96	ACAA2	ACAA2	8.21087	0.305186	1.05488	-1.61902	0.340376	6.96303	7.63555885185951e-12 .	5 x 5	18 q21	acetyl-CoA acyltransferase 2	B
GFPT2	97	GFPT2	GFPT2	8.7447	0.466712	1.04892	-1.82823	0.438265	9.37891	0 .	6 x 1	5 q35	glutamine-fructose-6-phosphate transaminase 2	B
UNC50	98	UNC50	UNC50	9.56702	0.260277	1.04321	-0.981254	0.558717	12.9584	0 .	2 x 1	2 q11	unc-50 inner nuclear membrane RNA binding protein	B
GNAQ	99	GNAQ	GNAQ	8.0959	0.287488	1.03849	-0.916229	0.360031	7.42313	3.96793709001031e-13 .	6 x 3	9 q21	G protein subunit alpha q	B
TRPV6	100	TRPV6	TRPV6	10.9571	0.493692	1.03427	-1.98229	0.50281	11.189	0 .	6 x 1	7 q34	transient receptor potential cation channel subfamily V member 6	B
EXPH5	101	EXPH5	EXPH5	10.8991	0.455552	1.03386	-2.14927	0.626381	15.4566	0 .	7 x 1	11 q22	exophilin 5	B
ARL4C	102	ARL4C	ARL4C	8.26801	0.43022	1.02963	-1.53339	0.541556	12.3914	0 .	6 x 1	2 q37	ADP ribosylation factor like GTPase 4C	B
FDX1	103	FDX1	FDX1	9.2528	0.347377	1.02831	-1.15909	0.432522	9.2275	0 .	8 x 1	11 q22	ferredoxin 1	B
FAM98A	104	FAM98A	FAM98A	9.8781	0.284114	1.02749	-0.989481	0.416703	8.81745	0 .	10 x 1	2 p22	family with sequence similarity 98 member A	B
LMAN1	105	LMAN1	LMAN1	9.0239	0.241899	1.01868	-0.815039	0.285017	5.71964	1.10199824820967e-08 .	5 x 5	18 q21	lectin, mannose binding 1	B
OSTM1	106	OSTM1	OSTM1	8.38881	0.266301	1.01859	-1.32247	0.431395	9.19795	0 .	1 x 1	6 q21	osteoclastogenesis associated transmembrane protein 1	B
ARFGAP3	107	ARFGAP3	ARFGAP3	9.19568	0.268455	1.01796	-0.865016	0.262257	5.22758	1.43881399350398e-07 .	8 x 5	22 q13	ADP ribosylation factor GTPase activating protein 3	B
BLZF1	108	BLZF1	BLZF1	8.3785	0.238057	1.01677	-1.09705	0.368937	7.63527	9.70334923522387e-14 .	3 x 4	1 q24	basic leucine zipper nuclear factor 1	B
SLC23A2	109	SLC23A2	SLC23A2	8.66177	0.354724	1.01468	-1.30245	0.488298	10.763	0 .	7 x 1	20 p13	solute carrier family 23 member 2	B
WDR48	110	WDR48	WDR48	8.58176	0.252649	1.01117	-0.718483	0.389601	8.13708	3.10862446895044e-15 .	1 x 1	3 p22	WD repeat domain 48	B
AFF3	111	AFF3	AFF3	6.8286	0.327191	1.01116	-0.864953	0.392527	8.20928	1.88737914186277e-15 .	6 x 1	2 q11	AF4/FMR2 family member 3	B
ZNF281	112	ZNF281	ZNF281	8.62269	0.26631	1.00684	-0.797064	0.388254	8.10395	3.99680288865056e-15 .	6 x 3	1 q32	zinc finger protein 281	B
RRAS2	113	RRAS2	RRAS2	9.49997	0.35148	1.00627	-1.09186	0.484873	10.6642	0 .	7 x 1	11 p15	RAS related 2	B
OPHN1	114	OPHN1	OPHN1	8.51128	0.27047	1.00505	-0.829225	0.306358	6.19058	7.96541832492892e-10 .	10 x 1	X q12	oligophrenin 1	B
SIAH1	115	SIAH1	SIAH1	8.9187	0.293518	0.999269	-1.04558	0.469889	10.2393	0 .	8 x 1	16 q12	siah E3 ubiquitin protein ligase 1	B
BTBD7	116	BTBD7	BTBD7	7.75154	0.192312	0.997543	-0.69552	0.473144	10.3306	0 .	10 x 1	CHR_HSCHR14_7_CTG1 q32	BTB domain containing 7	B
USP6NL	117	USP6NL	USP6NL	7.79239	0.318912	0.995487	-1.17836	0.339854	6.95095	8.23641155278665e-12 .	10 x 1	10 p14	USP6 N-terminal like	B
ENSA	118	ENSA	ENSA	7.50403	0.23853	0.994836	-1.06828	0.485826	10.6916	0 .	10 x 1	1 q21	endosulfine alpha	B
YIPF6	119	YIPF6	YIPF6	10.6597	0.320953	0.989917	-1.51573	0.592772	14.1577	0 .	6 x 1	X q12	Yip1 domain family member 6	B
ETFA	120	ETFA	ETFA	10.1718	0.27891	0.985564	-1.05852	0.515678	11.5773	0 .	3 x 2	15 q24	electron transfer flavoprotein subunit alpha	B
NDFIP1	121	NDFIP1	NDFIP1	8.81441	0.201871	0.980518	-0.617078	0.430824	9.18299	0 .	6 x 4	5 q31	Nedd4 family interacting protein 1	B
BBX	122	BBX	BBX	9.81807	0.258066	0.97839	-1.53161	0.364236	7.52301	2.05169214950729e-13 .	3 x 3	3 q13	BBX high mobility group box domain containing	B
B3GNT2	123	B3GNT2	B3GNT2	7.31991	0.356329	0.970203	-1.0085	0.496812	11.0114	0 .	5 x 1	2 p15	UDP-GlcNAc:betaGal beta-1,3-N-acetylglucosaminyltransferase 2	B
FOXN2	124	FOXN2	FOXN2	9.06916	0.29025	0.969886	-1.00748	0.37941	7.88789	1.75415237890775e-14 .	1 x 1	2 p16	forkhead box N2	B
MAN1A2	125	MAN1A2	MAN1A2	10.7334	0.342769	0.968083	-1.42455	0.707019	19.2306	0 .	7 x 1	1 p12	mannosidase alpha class 1A member 2	B
RNF141	126	RNF141	RNF141	8.14815	0.282345	0.966873	-1.03234	0.420495	8.91484	0 .	3 x 1	11 p15	ring finger protein 141	B
BPGM	127	BPGM	BPGM	10.7843	0.449341	0.964285	-2.9516	0.655351	16.6894	0 .	6 x 1	7 q33	bisphosphoglycerate mutase	B
RSRC1	128	RSRC1	RSRC1	7.85753	0.209243	0.961987	-0.788141	0.439797	9.41953	0 .	3 x 4	3 q25	arginine and serine rich coiled-coil 1	B
ARHGAP26	129	ARHGAP26	ARHGAP26	8.61649	0.296231	0.961513	-0.962082	0.436325	9.32762	0 .	8 x 1	5 q31	Rho GTPase activating protein 26	B
CREB5	130	CREB5	CREB5	8.3678	0.353128	0.950461	-1.00239	0.467757	10.1798	0 .	7 x 1	7 p15	cAMP responsive element binding protein 5	B
PCDH11X	131	PCDH11X	PCDH11X	6.81144	0.362613	0.948471	-1.2753	0.378405	7.86349	2.06501482580279e-14 .	8 x 3	X q21	protocadherin 11 X-linked	B
RYBP	132	RYBP	RYBP	11.3734	0.417231	0.947369	-2.2067	0.531946	12.0837	0 .	8 x 1	3 p13	RING1 and YY1 binding protein	B
ZMYND11	133	ZMYND11	ZMYND11	8.10568	0.20578	0.945068	-0.724201	0.469957	10.2412	0 .	8 x 4	10 p15	zinc finger MYND-type containing 11	B
ANK3	134	ANK3	ANK3	8.47222	0.330772	0.943085	-1.34871	0.524905	11.8623	0 .	6 x 1	10 q21	ankyrin 3	B
PSG1	135	PSG1	PSG1	12.3857	0.502574	0.940135	-4.12483	0.561197	13.0422	0 .	6 x 1	19 q13	pregnancy specific beta-1-glycoprotein 1	B
ADAM10	136	ADAM10	ADAM10	9.61579	0.287652	0.938338	-0.998403	0.520891	11.7377	0 .	9 x 1	15 q21	ADAM metallopeptidase domain 10	B
VN1R1	137	VN1R1	VN1R1	6.2505	0.271116	0.93564	-0.880778	0.572438	13.429	0 .	9 x 1	19 q13	vomeronasal 1 receptor 1	B
ARPC5	138	ARPC5	ARPC5	11.0443	0.344001	0.934938	-0.904387	0.297993	6.00481	2.28894714293659e-09 .	5 x 1	1 q25	actin related protein 2/3 complex subunit 5	B
CAP2	139	CAP2	CAP2	9.67862	0.373531	0.934681	-1.60647	0.613535	14.945	0 .	6 x 1	6 p22	cyclase associated actin cytoskeleton regulatory protein 2	B
GFPT1	140	GFPT1	GFPT1	10.1144	0.281455	0.933777	-0.959509	0.378583	7.86781	2.00950367457153e-14 .	6 x 4	2 p13	glutamine--fructose-6-phosphate transaminase 1	B
GRHL2	141	GRHL2	GRHL2	9.0138	0.320519	0.930916	-1.14725	0.436312	9.32725	0 .	10 x 1	8 q22	grainyhead like transcription factor 2	B
ENPP4	142	ENPP4	ENPP4	6.96808	0.287055	0.930848	-0.653121	0.281108	5.63443	1.74212927417372e-08 .	6 x 5	6 p21	ectonucleotide pyrophosphatase/phosphodiesterase 4	B
USP9X	143	USP9X	USP9X	10.2797	0.323513	0.929471	-1.08803	0.636764	15.8852	0 .	7 x 1	X p11	ubiquitin specific peptidase 9 X-linked	B
PPM1D	144	PPM1D	PPM1D	9.10078	0.267017	0.928042	-1.38002	0.412242	8.70359	0 .	7 x 2	17 q23	protein phosphatase, Mg2+/Mn2+ dependent 1D	B
TGFBR3	145	TGFBR3	TGFBR3	11.0895	0.323019	0.925174	-1.43279	0.513344	11.5061	0 .	7 x 1	1 p22	transforming growth factor beta receptor 3	B
BAZ2B	146	BAZ2B	BAZ2B	8.9862	0.356945	0.924409	-1.19516	0.447035	9.61288	0 .	3 x 1	2 q24	bromodomain adjacent to zinc finger domain 2B	B
ANKRD10	147	ANKRD10	ANKRD10	8.80038	0.28111	0.920878	-0.863673	0.266748	5.3239	8.82811648228454e-08 .	10 x 2	13 q34	ankyrin repeat domain 10	B
VAV3	148	VAV3	VAV3	9.04338	0.298279	0.920499	-0.958316	0.566454	13.2217	0 .	5 x 1	1 p13	vav guanine nucleotide exchange factor 3	B
ADPRH	149	ADPRH	ADPRH	7.79181	0.320435	0.919365	-1.39625	0.414012	8.7487	0 .	7 x 1	3 q13	ADP-ribosylarginine hydrolase	B
IMPAD1	150	IMPAD1	IMPAD1	8.55547	0.286235	0.911788	-1.61864	0.503772	11.2177	0 .	3 x 1	8 q12	inositol monophosphatase domain containing 1	B
LMBRD1	151	LMBRD1	LMBRD1	10.3171	0.346909	0.910816	-1.73729	0.43259	9.22929	0 .	1 x 1	6 q13	LMBR1 domain containing 1	B
ABAT	152	ABAT	ABAT	7.31894	0.301618	0.910718	-0.883184	0.403431	8.48094	2.22044604925031e-16 .	6 x 1	16 p13	4-aminobutyrate aminotransferase	B
PAK1	153	PAK1	PAK1	9.23317	0.332324	0.908527	-0.996408	0.43408	9.26844	0 .	7 x 1	11 q14	p21 (RAC1) activated kinase 1	B
MAGEA10	154	MAGEA10	MAGEA10	8.59066	0.341429	0.907805	-1.31081	0.601806	14.4945	0 .	6 x 1	X q28	MAGE family member A10	B
MMD	155	MMD	MMD	10.1407	0.36792	0.907481	-1.2513	0.596894	14.3104	0 .	6 x 1	17 q22	monocyte to macrophage differentiation associated	B
MAN2A1	156	MAN2A1	MAN2A1	9.82345	0.342714	0.900389	-1.53519	0.405321	8.52846	2.22044604925031e-16 .	1 x 1	5 q21	mannosidase alpha class 2A member 1	B
SLC44A1	157	SLC44A1	SLC44A1	10.0769	0.348593	0.900156	-1.23487	0.441307	9.4597	0 .	10 x 1	9 q31	solute carrier family 44 member 1	B
PFN2	158	PFN2	PFN2	8.60292	0.353295	0.896757	-1.42513	0.368384	7.62203	1.06026298851702e-13 .	6 x 3	3 q25	profilin 2	B
MAPK8	159	MAPK8	MAPK8	7.59912	0.281608	0.896591	-0.870875	0.320061	6.49832	1.31356370225433e-10 .	7 x 4	10 q11	mitogen-activated protein kinase 8	B
HSPBAP1	160	HSPBAP1	HSPBAP1	8.4104	0.25931	0.895511	-0.771531	0.511848	11.4607	0 .	4 x 1	3 q21	HSPB1 associated protein 1	B
LNPEP	161	LNPEP	LNPEP	10.3294	0.3509	0.892182	-1.66969	0.688742	18.2733	0 .	7 x 1	5 q15	leucyl and cystinyl aminopeptidase	B
RCN2	162	RCN2	RCN2	10.1863	0.31151	0.891776	-1.13121	0.659794	16.8893	0 .	5 x 1	15 q24	reticulocalbin 2	B
CLOCK	163	CLOCK	CLOCK	7.77991	0.296115	0.890552	-1.31588	0.520925	11.7387	0 .	7 x 2	4 q12	clock circadian regulator	B
CDC37L1	164	CDC37L1	CDC37L1	7.71177	0.251109	0.88936	-0.929666	0.532036	12.0865	0 .	1 x 1	9 p24	cell division cycle 37 like 1	B
HTATIP2	165	HTATIP2	HTATIP2	8.76494	0.278024	0.889057	-1.13501	0.58912	14.0239	0 .	4 x 1	11 p15	HIV-1 Tat interactive protein 2	B
RNF11	166	RNF11	RNF11	9.3545	0.300088	0.887107	-1.26445	0.639693	16.0087	0 .	8 x 1	1 p32	ring finger protein 11	B
RNF13	167	RNF13	RNF13	9.16271	0.209341	0.885365	-0.635295	0.474493	10.3686	0 .	4 x 3	3 q25	ring finger protein 13	B
ETFDH	168	ETFDH	ETFDH	8.97687	0.288524	0.88323	-1.40962	0.493761	10.9219	0 .	8 x 1	4 q32	electron transfer flavoprotein dehydrogenase	B
FAM63B	169	FAM63B		8.67543	0.288935	0.880653	-1.22035	0.470687	10.2616	0 .	10 x 1			B
SOS2	170	SOS2	SOS2	9.16839	0.335675	0.877835	-1.47216	0.529758	12.0145	0 .	8 x 1	14 q21	SOS Ras/Rho guanine nucleotide exchange factor 2	B
RHOBTB3	171	RHOBTB3	RHOBTB3	11.7951	0.381091	0.87741	-1.60619	0.634004	15.7699	0 .	7 x 1	5 q15	Rho related BTB domain containing 3	B
IFNGR1	172	IFNGR1	IFNGR1	10.7576	0.270728	0.875527	-1.487	0.529758	12.0145	0 .	3 x 1	6 q23	interferon gamma receptor 1	B
ARL6IP5	173	ARL6IP5	ARL6IP5	11.3218	0.304624	0.874708	-1.54981	0.461561	10.0081	0 .	3 x 1	3 p14	ADP ribosylation factor like GTPase 6 interacting protein 5	B
TMEM140	174	TMEM140	TMEM140	9.68401	0.358971	0.873246	-1.39021	0.419692	8.89417	0 .	7 x 1	7 q33	transmembrane protein 140	B
MBTPS2	175	MBTPS2	MBTPS2	7.56974	0.214802	0.873181	-0.871291	0.470308	10.251	0 .	8 x 2	X p22	membrane bound transcription factor peptidase, site 2	B
ZNF217	176	ZNF217	ZNF217	9.36401	0.286555	0.870824	-1.07021	0.465346	10.1128	0 .	9 x 1	20 q13	zinc finger protein 217	B
ARMC1	177	ARMC1	ARMC1	8.43774	0.264986	0.870118	-1.17699	0.544251	12.4789	0 .	1 x 1	8 q13	armadillo repeat containing 1	B
PHTF2	178	PHTF2	PHTF2	7.68139	0.269615	0.86838	-0.731867	0.473349	10.3364	0 .	3 x 1	7 q11	putative homeodomain transcription factor 2	B
DAAM1	179	DAAM1	DAAM1	8.4821	0.304394	0.86794	-1.05714	0.358388	7.38424	5.12145881259585e-13 .	10 x 1	14 q23	dishevelled associated activator of morphogenesis 1	B
PIGA	180	PIGA	PIGA	7.76878	0.256764	0.864333	-1.00991	0.434384	9.27645	0 .	2 x 1	X p22	phosphatidylinositol glycan anchor biosynthesis class A	B
NR1D2	181	NR1D2	NR1D2	7.82707	0.298841	0.863705	-0.966665	0.45457	9.81668	0 .	5 x 1	3 p24	nuclear receptor subfamily 1 group D member 2	B
S100P	182	S100P	S100P	12.6311	0.295793	0.863664	-1.26786	0.442085	9.48041	0 .	5 x 1	4 p16	S100 calcium binding protein P	B
IQGAP2	183	IQGAP2	IQGAP2	10.073	0.332515	0.861876	-1.14321	0.535209	12.1874	0 .	6 x 1	5 q13	IQ motif containing GTPase activating protein 2	B
DYNLT3	184	DYNLT3	DYNLT3	9.08933	0.347608	0.860155	-1.96489	0.571114	13.3829	0 .	3 x 1	X p11	dynein light chain Tctex-type 3	B
MAGEA11	185	MAGEA11	MAGEA11	6.56898	0.316279	0.858974	-0.905384	0.314377	6.37014	2.80538814401154e-10 .	8 x 3	X q28	MAGE family member A11	B
TUSC3	186	TUSC3	TUSC3	11.0128	0.393712	0.854765	-1.37055	0.350717	7.20374	1.65312208366686e-12 .	9 x 1	8 p22	tumor suppressor candidate 3	B
TMEM39A	187	TMEM39A	TMEM39A	9.03749	0.199075	0.854577	-1.21123	0.413503	8.73572	0 .	5 x 4	3 q13	transmembrane protein 39A	B
RALBP1	188	RALBP1	RALBP1	8.96838	0.280878	0.853858	-1.16451	0.242137	4.80045	1.15085551510852e-06 .	5 x 4	18 p11	ralA binding protein 1	B
ARHGEF12	189	ARHGEF12	ARHGEF12	8.7583	0.246015	0.853189	-0.972991	0.519166	11.6844	0 .	9 x 1	11 q23	Rho guanine nucleotide exchange factor 12	B
SLC25A16	190	SLC25A16	SLC25A16	7.7688	0.254014	0.853172	-0.680542	0.280112	5.61275	1.95573718331232e-08 .	10 x 3	10 q21	solute carrier family 25 member 16	B
GLRX5	191	GLRX5	GLRX5	10.9153	0.261638	0.852731	-0.916384	0.343125	7.02673	5.11191089458407e-12 .	8 x 2	14 q32	glutaredoxin 5	B
APBB2	192	APBB2	APBB2	8.4744	0.278611	0.852037	-0.88764	0.318112	6.45429	1.70685909850476e-10 .	6 x 2	4 p13	amyloid beta precursor protein binding family B member 2	B
MINA	193	MINA		7.84713	0.213678	0.851693	-0.759926	0.428529	9.12304	0 .	6 x 4			B
PIGH	194	PIGH	PIGH	7.81191	0.294613	0.851195	-1.00085	0.468965	10.2135	0 .	8 x 1	14 q24	phosphatidylinositol glycan anchor biosynthesis class H	B
TBL1XR1	195	TBL1XR1	TBL1XR1	8.83664	0.279701	0.850107	-0.942185	0.478142	10.4718	0 .	10 x 1	3 q26	transducin beta like 1 X-linked receptor 1	B
GTPBP4	196	GTPBP4	GTPBP4	8.60708	0.229317	0.847685	-0.70423	0.330293	6.73108	3.21720428075878e-11 .	1 x 1	10 p15	GTP binding protein 4	B
CYP20A1	197	CYP20A1	CYP20A1	7.72784	0.233253	0.846824	-1.25855	0.401938	8.4435	3.33066907387547e-16 .	5 x 5	2 q33	cytochrome P450 family 20 subfamily A member 1	B
GRAMD3	198	GRAMD3		10.5911	0.32718	0.84655	-1.64064	0.615338	15.0156	0 .	8 x 1			B
ANKMY2	199	ANKMY2	ANKMY2	8.13989	0.278751	0.846393	-1.13561	0.559575	12.9873	0 .	2 x 1	7 p21	ankyrin repeat and MYND domain containing 2	B
ARHGAP5	200	ARHGAP5	ARHGAP5	7.91754	0.225316	0.845744	-0.566875	0.341411	6.987	6.56741327986765e-12 .	9 x 4	14 q12	Rho GTPase activating protein 5	B
EXOC5	201	EXOC5	EXOC5	6.91443	0.215513	0.845489	-0.835438	0.452932	9.77217	0 .	1 x 1	14 q22	exocyst complex component 5	B
ATP10D	202	ATP10D	ATP10D	9.15341	0.272452	0.845466	-1.20749	0.491119	10.8448	0 .	8 x 1	4 p12	ATPase phospholipid transporting 10D (putative)	B
TDG	203	TDG	TDG	8.83885	0.238983	0.842846	-0.891552	0.577692	13.6135	0 .	4 x 1	12 q23	thymine DNA glycosylase	B
BZW2	204	BZW2	BZW2	11.9107	0.285011	0.841125	-1.41866	0.560761	13.0275	0 .	9 x 1	7 p21	basic leucine zipper and W2 domains 2	B
INTS12	205	INTS12	INTS12	7.73236	0.220042	0.840925	-0.824644	0.464356	10.0853	0 .	1 x 1	4 q24	integrator complex subunit 12	B
LPGAT1	206	LPGAT1	LPGAT1	7.19743	0.210702	0.839158	-0.684854	0.207415	4.07841	2.7777324708711e-05 .	6 x 5	1 q32	lysophosphatidylglycerol acyltransferase 1	B
HIST1H2AC	207	HIST1H2AC		9.1623	0.337088	0.838149	-0.810982	0.443454	9.51693	0 .	5 x 2			B
WDR61	208	WDR61	WDR61	8.78777	0.273811	0.835212	-1.00646	0.449333	9.67476	0 .	5 x 4	15 q25	WD repeat domain 61	B
CRYAB	209	CRYAB	CRYAB	11.2291	0.379163	0.83494	-2.30311	0.459512	9.95177	0 .	6 x 1	11 q23	crystallin alpha B	B
STT3A	210	STT3A	STT3A	10.4292	0.278238	0.834513	-1.33226	0.278539	5.57858	2.34517145702995e-08 .	7 x 5	11 q24	STT3 oligosaccharyltransferase complex catalytic subunit A	B
LPIN2	211	LPIN2	LPIN2	8.77543	0.253585	0.833611	-0.74003	0.387018	8.0736	4.88498130835069e-15 .	9 x 2	18 p11	lipin 2	B
MAP4K3	212	MAP4K3	MAP4K3	8.69506	0.347632	0.83322	-1.18029	0.673863	17.5434	0 .	6 x 1	2 p22	mitogen-activated protein kinase kinase kinase kinase 3	B
NDRG3	213	NDRG3	NDRG3	8.47454	0.270726	0.83024	-1.60765	0.339465	6.94196	8.71391847567793e-12 .	6 x 3	20 q11	NDRG family member 3	B
ZNF701	214	ZNF701	ZNF701	7.33322	0.252932	0.828936	-1.02935	0.411483	8.6843	0 .	1 x 1	19 q13	zinc finger protein 701	B
DHX40	215	DHX40	DHX40	6.9598	0.261336	0.828153	-1.29621	0.384102	8.00219	7.99360577730113e-15 .	2 x 1	17 q23	DEAH-box helicase 40	B
SCML2	216	SCML2	SCML2	6.98693	0.25501	0.828098	-1.0081	0.458293	9.91835	0 .	7 x 4	X p22	Scm polycomb group protein like 2	B
MYO9A	217	MYO9A	MYO9A	9.3643	0.310115	0.826695	-0.923235	0.599612	14.412	0 .	6 x 1	15 q23	myosin IXA	B
PSMC6	218	PSMC6	PSMC6	9.43544	0.25245	0.825663	-0.983748	0.618118	15.1253	0 .	2 x 2	14 q22	proteasome 26S subunit, ATPase 6	B
PSG3	219	PSG3	PSG3	12.9072	0.397007	0.824279	-2.22812	0.414978	8.77334	0 .	6 x 1	19 q13	pregnancy specific beta-1-glycoprotein 3	B
GNPAT	220	GNPAT	GNPAT	8.53392	0.249807	0.823394	-0.927646	0.411365	8.68132	0 .	2 x 2	1 q42	glyceronephosphate O-acyltransferase	B
SLC39A8	221	SLC39A8	SLC39A8	10.4872	0.392726	0.823292	-2.38989	0.590547	14.076	0 .	7 x 1	4 q24	solute carrier family 39 member 8	B
EIF2B2	222	EIF2B2	EIF2B2	9.2506	0.244575	0.821681	-0.919323	0.475471	10.3962	0 .	5 x 3	14 q24	eukaryotic translation initiation factor 2B subunit beta	B
DDX28	223	DDX28	DDX28	8.07992	0.274582	0.821156	-0.936645	0.558033	12.9353	0 .	6 x 1	16 q22	DEAD-box helicase 28	B
RAD17	224	RAD17	RAD17	7.70735	0.217325	0.817577	-0.869826	0.375355	7.78967	3.41948691584548e-14 .	3 x 3	CHR_HSCHR5_2_CTG1_1 q13	RAD17 checkpoint clamp loader component	B
RANBP9	225	RANBP9	RANBP9	9.50355	0.240684	0.816035	-0.775368	0.586518	13.9294	0 .	8 x 1	6 p23	RAN binding protein 9	B
ABCD3	226	ABCD3	ABCD3	7.82146	0.277658	0.814979	-0.768727	0.613763	14.9539	0 .	5 x 1	1 p21	ATP binding cassette subfamily D member 3	B
SLC35A5	227	SLC35A5	SLC35A5	9.64643	0.286184	0.814692	-2.26034	0.680482	17.8629	0 .	4 x 1	3 q13	solute carrier family 35 member A5	B
CHMP2B	228	CHMP2B	CHMP2B	9.0475	0.314972	0.814228	-1.93365	0.672205	17.4645	0 .	3 x 1	3 p11	charged multivesicular body protein 2B	B
PAFAH1B1	229	PAFAH1B1	PAFAH1B1	9.62228	0.211967	0.8116	-1.48126	0.3907	8.16416	2.55351295663786e-15 .	10 x 2	17 p13	platelet activating factor acetylhydrolase 1b regulatory subunit 1	B
ZFAND6	230	ZFAND6	ZFAND6	9.1834	0.33537	0.810515	-1.01204	0.557785	12.927	0 .	4 x 3	15 q25	zinc finger AN1-type containing 6	B
PIK3C2A	231	PIK3C2A	PIK3C2A	8.7775	0.267117	0.80781	-0.939761	0.341747	6.99478	6.25333118620119e-12 .	4 x 4	11 p15	phosphatidylinositol-4-phosphate 3-kinase catalytic subunit type 2 alpha	B
SLC7A2	232	SLC7A2	SLC7A2	9.66835	0.391443	0.806899	-2.0879	0.54011	12.3447	0 .	8 x 1	8 p22	solute carrier family 7 member 2	B
STK17A	233	STK17A	STK17A	8.23634	0.328808	0.806847	-1.5663	0.606737	14.6821	0 .	7 x 1	7 p13	serine/threonine kinase 17a	B
DHX32	234	DHX32	DHX32	9.39948	0.294479	0.805975	-1.66762	0.536988	12.2443	0 .	8 x 1	10 q26	DEAH-box helicase 32 (putative)	B
SCARB2	235	SCARB2	SCARB2	10.9154	0.285082	0.804299	-0.879753	0.366234	7.57064	1.49436019114546e-13 .	8 x 1	4 q21	scavenger receptor class B member 2	B
HYAL4	236	HYAL4	HYAL4	6.83398	0.288109	0.804292	-0.96496	0.323182	6.56905	8.59958770860203e-11 .	9 x 3	7 q31	hyaluronidase 4	B
AHR	237	AHR	AHR	11.8689	0.376984	0.803562	-1.65111	0.633078	15.7314	0 .	6 x 1	7 p21	aryl hydrocarbon receptor	B
AZIN1	238	AZIN1	AZIN1	10.542	0.31439	0.800665	-1.29755	0.745492	21.5146	0 .	7 x 1	8 q22	antizyme inhibitor 1	B
PAWR	239	PAWR	PAWR	8.78698	0.317838	0.797147	-1.50134	0.559128	12.9722	0 .	6 x 1	12 q21	pro-apoptotic WT1 regulator	B
RBMS1	240	RBMS1	RBMS1	10.1502	0.262	0.79702	-0.894257	0.423145	8.98323	0 .	10 x 1	2 q24	RNA binding motif single stranded interacting protein 1	B
RNF103	241	RNF103	RNF103	9.52594	0.296533	0.793646	-1.0315	0.498508	11.0614	0 .	9 x 1	2 p11	ring finger protein 103	B
HIST1H2AM	242	HIST1H2AM		6.89496	0.288725	0.793259	-0.853104	0.401384	8.42964	4.44089209850063e-16 .	6 x 4			B
RBX1	243	RBX1	RBX1	10.9373	0.240234	0.791559	-0.791793	0.407004	8.57089	2.22044604925031e-16 .	1 x 1	22 q13	ring-box 1	B
GHITM	244	GHITM	GHITM	10.3351	0.234859	0.790074	-1.3205	0.569386	13.3229	0 .	3 x 1	10 q23	growth hormone inducible transmembrane protein	B
MIS12	245	MIS12	MIS12	8.06879	0.244697	0.789506	-1.51627	0.522687	11.7933	0 .	2 x 1	17 p13	MIS12 kinetochore complex component	B
MYLIP	246	MYLIP	MYLIP	11.5316	0.259402	0.789163	-0.927639	0.411595	8.68715	0 .	9 x 1	6 p22	myosin regulatory light chain interacting protein	B
MYNN	247	MYNN	MYNN	7.69411	0.260044	0.788145	-0.763325	0.635474	15.8312	0 .	2 x 1	3 q26	myoneurin	B
DSG2	248	DSG2	DSG2	8.76221	0.328826	0.786612	-1.13513	0.347543	7.12955	2.65987232239695e-12 .	8 x 2	18 q12	desmoglein 2	B
CAPZA1	249	CAPZA1	CAPZA1	8.75486	0.223294	0.78533	-0.67786	0.338284	6.91469	1.03346220470257e-11 .	3 x 4	1 p13	capping actin protein of muscle Z-line subunit alpha 1	B
CUL2	250	CUL2	CUL2	9.05518	0.293181	0.784127	-1.30082	0.523882	11.8305	0 .	1 x 1	10 p11	cullin 2	B
THSD4	251	THSD4	THSD4	7.36665	0.321256	0.783955	-0.916446	0.474949	10.3815	0 .	6 x 1	15 q23	thrombospondin type 1 domain containing 4	B
CCBL2	252	CCBL2		8.183	0.249049	0.783859	-1.15287	0.398178	8.34954	6.66133814775094e-16 .	3 x 4			B
SOCS5	253	SOCS5	SOCS5	7.76534	0.239245	0.782559	-0.876392	0.403393	8.47999	2.22044604925031e-16 .	10 x 1	2 p21	suppressor of cytokine signaling 5	B
KCTD3	254	KCTD3	KCTD3	8.7427	0.278304	0.779724	-0.887235	0.438765	9.39215	0 .	5 x 2	1 q41	potassium channel tetramerization domain containing 3	B
COQ10B	255	COQ10B	COQ10B	9.60512	0.242066	0.777245	-1.34125	0.538468	12.2918	0 .	3 x 1	2 q33	coenzyme Q10B	B
PRLR	256	PRLR	PRLR	9.54612	0.288477	0.775899	-1.61078	0.379766	7.89654	1.64313007644523e-14 .	7 x 3	5 p13	prolactin receptor	B
FAM46A	257	FAM46A		12.2762	0.340123	0.775406	-1.8037	0.549789	12.6606	0 .	8 x 1			B
TUFT1	258	TUFT1	TUFT1	9.60401	0.293052	0.772953	-0.93425	0.355963	7.32701	7.44293515708705e-13 .	9 x 1	1 q21	tuftelin 1	B
PCCB	259	PCCB	PCCB	8.93517	0.290584	0.772702	-1.12218	0.400691	8.41227	4.44089209850063e-16 .	6 x 3	3 q22	propionyl-CoA carboxylase subunit beta	B
CDS1	260	CDS1	CDS1	9.07427	0.307938	0.772461	-1.32463	0.654811	16.6653	0 .	7 x 1	4 q21	CDP-diacylglycerol synthase 1	B
CASP3	261	CASP3	CASP3	8.59015	0.201865	0.772359	-0.527254	0.363708	7.51044	2.22932783344731e-13 .	3 x 4	4 q35	caspase 3	B
SYT1	262	SYT1	SYT1	6.83628	0.255227	0.772	-0.775764	0.37173	7.70232	6.17284001691587e-14 .	6 x 4	12 q21	synaptotagmin 1	B
USP8	263	USP8	USP8	8.73399	0.263271	0.771774	-0.990913	0.625547	15.4228	0 .	2 x 1	15 q21	ubiquitin specific peptidase 8	B
TAF7	264	TAF7	TAF7	8.7992	0.276462	0.766744	-1.00069	0.434493	9.2793	0 .	1 x 1	5 q31	TATA-box binding protein associated factor 7	B
BET1	265	BET1	BET1	9.22434	0.279474	0.766121	-1.73809	0.721679	20.0538	0 .	5 x 1	7 q21	Bet1 golgi vesicular membrane trafficking protein	B
WBP4	266	WBP4	WBP4	7.82363	0.254667	0.761441	-1.22967	0.500049	11.107	0 .	1 x 1	13 q14	WW domain binding protein 4	B
ACTR10	267	ACTR10	ACTR10	9.41757	0.218759	0.761329	-1.12191	0.562248	13.078	0 .	3 x 3	14 q23	actin related protein 10	B
DERL1	268	DERL1	DERL1	9.20592	0.229156	0.761282	-2.15319	0.280874	5.62932	1.79032988434358e-08 .	6 x 5	8 q24	derlin 1	B
ZNF302	269	ZNF302	ZNF302	7.57375	0.231844	0.761154	-0.758498	0.397134	8.32355	8.88178419700125e-16 .	9 x 4	19 q13	zinc finger protein 302	B
SERINC1	270	SERINC1	SERINC1	10.6424	0.284632	0.760227	-1.00634	0.532299	12.0949	0 .	1 x 1	6 q22	serine incorporator 1	B
USP16	271	USP16	USP16	9.08852	0.250862	0.759685	-1.05688	0.505877	11.2806	0 .	1 x 1	21 q21	ubiquitin specific peptidase 16	B
AKTIP	272	AKTIP	AKTIP	9.48976	0.291527	0.756093	-0.978443	0.696219	18.6563	0 .	5 x 1	16 q12	AKT interacting protein	B
DDT	273	DDT	DDT	9.87889	0.358497	0.754091	-2.19886	0.207688	4.08401	2.71437958452303e-05 .	9 x 4	CHR_HSCHR22_1_CTG7 q11	D-dopachrome tautomerase	B
LEMD3	274	LEMD3	LEMD3	8.37407	0.259405	0.753975	-0.896394	0.531805	12.0792	0 .	1 x 1	12 q14	LEM domain containing 3	B
LEPR	275	LEPR	LEPR	7.22357	0.1858	0.753686	-0.847921	0.399233	8.37585	5.55111512312578e-16 .	7 x 5	1 p31	leptin receptor	B
RANBP6	276	RANBP6	RANBP6	7.80233	0.258558	0.751823	-1.21048	0.543344	12.4494	0 .	3 x 3	9 p24	RAN binding protein 6	B
SPTLC1	277	SPTLC1	SPTLC1	8.79237	0.257845	0.751663	-1.24766	0.622182	15.2872	0 .	6 x 3	9 q22	serine palmitoyltransferase long chain base subunit 1	B
FNDC3B	278	FNDC3B	FNDC3B	10.9499	0.278141	0.751598	-0.982687	0.321349	6.52748	1.10354614335506e-10 .	10 x 1	3 q26	fibronectin type III domain containing 3B	B
RASAL2	279	RASAL2	RASAL2	8.50169	0.269249	0.751475	-1.01257	0.473472	10.3398	0 .	9 x 1	1 q25	RAS protein activator like 2	B
ATP6V1A	280	ATP6V1A	ATP6V1A	9.82802	0.221192	0.750614	-1.02301	0.449699	9.68465	0 .	4 x 4	3 q13	ATPase H+ transporting V1 subunit A	B
GABARAPL2	281	GABARAPL2	GABARAPL2	10.6688	0.244426	0.7479	-0.842483	0.270788	5.41088	5.64505414635263e-08 .	5 x 5	16 q23	GABA type A receptor associated protein like 2	B
SSBP2	282	SSBP2	SSBP2	8.31439	0.271404	0.74664	-1.15409	0.135094	2.62263	0.00454300022013288 .	5 x 5	5 q14	single stranded DNA binding protein 2	B
TBK1	283	TBK1	TBK1	9.57593	0.297239	0.746087	-1.75435	0.52283	11.7977	0 .	1 x 1	12 q14	TANK binding kinase 1	B
BCKDHB	284	BCKDHB	BCKDHB	7.62177	0.285141	0.745867	-1.06237	0.538021	12.2774	0 .	6 x 1	6 q14	branched chain keto acid dehydrogenase E1 subunit beta	B
OSBPL11	285	OSBPL11	OSBPL11	8.19411	0.231821	0.743174	-0.900186	0.624658	15.3868	0 .	4 x 1	3 q21	oxysterol binding protein like 11	B
PTEN	286	PTEN	PTEN	9.89634	0.235588	0.743122	-1.06611	0.440505	9.43835	0 .	2 x 1	10 q23	phosphatase and tensin homolog	B
RAB3GAP1	287	RAB3GAP1	RAB3GAP1	10.3306	0.280188	0.742491	-1.22236	0.622561	15.3024	0 .	10 x 1	2 q21	RAB3 GTPase activating protein catalytic subunit 1	B
SLC35B1	288	SLC35B1	SLC35B1	9.80906	0.201361	0.742051	-1.02612	0.415169	8.77822	0 .	7 x 4	17 q21	solute carrier family 35 member B1	B
RPN1	289	RPN1	RPN1	11.036	0.259286	0.741998	-0.851227	0.252607	5.02185	3.98749216090621e-07 .	1 x 1	3 q21	ribophorin I	B
LIG4	290	LIG4	LIG4	6.70972	0.226706	0.741121	-0.70163	0.467781	10.1805	0 .	7 x 5	13 q33	DNA ligase 4	B
PEX3	291	PEX3	PEX3	8.11276	0.246686	0.741079	-0.965832	0.495416	10.9704	0 .	1 x 1	6 q24	peroxisomal biogenesis factor 3	B
SNW1	292	SNW1	SNW1	8.90386	0.187918	0.741003	-1.06741	0.427229	9.08918	0 .	3 x 4	14 q24	SNW domain containing 1	B
UBE2A	293	UBE2A	UBE2A	9.18092	0.278311	0.738602	-0.810879	0.445145	9.56218	0 .	7 x 1	X q24	ubiquitin conjugating enzyme E2 A	B
RAB27A	294	RAB27A	RAB27A	7.30637	0.228795	0.738403	-0.62199	0.284602	5.71059	1.1572131364268e-08 .	5 x 5	15 q21	RAB27A, member RAS oncogene family	B
SAR1B	295	SAR1B	SAR1B	9.30437	0.392678	0.738205	-1.48138	0.323772	6.58243	7.93451970793058e-11 .	2 x 1	5 q31	secretion associated Ras related GTPase 1B	B
MED6	296	MED6	MED6	8.81507	0.203445	0.73746	-1.04688	0.594916	14.2369	0 .	1 x 1	14 q24	mediator complex subunit 6	B
ELMO1	297	ELMO1	ELMO1	8.61545	0.279418	0.736628	-0.823179	0.385964	8.04775	5.77315972805081e-15 .	6 x 1	7 p14	engulfment and cell motility 1	B
GNG12	298	GNG12	GNG12	9.82807	0.306245	0.735331	-1.22437	0.537782	12.2698	0 .	6 x 2	1 p31	G protein subunit gamma 12	B
SNAP23	299	SNAP23	SNAP23	9.53812	0.31665	0.73388	-1.66838	0.523773	11.827	0 .	9 x 1	15 q15	synaptosome associated protein 23	B
CALU	300	CALU	CALU	10.7041	0.277901	0.733565	-1.2209	0.334534	6.82831	1.76818559793901e-11 .	1 x 1	7 q32	calumenin	B
NUP153	301	NUP153	NUP153	9.613	0.258731	0.732197	-1.13456	0.621387	15.2553	0 .	9 x 1	6 p22	nucleoporin 153	B
NFE2L2	302	NFE2L2	NFE2L2	9.42092	0.313608	0.730299	-1.24048	0.429708	9.15382	0 .	4 x 2	2 q31	nuclear factor, erythroid 2 like 2	B
TMEM9B	303	TMEM9B	TMEM9B	10.5052	0.236584	0.728873	-1.59759	0.444719	9.55078	0 .	3 x 1	11 p15	TMEM9 domain family member B	B
CTR9	304	CTR9	CTR9	8.40364	0.191963	0.728077	-0.826679	0.370364	7.6695	7.70494779089859e-14 .	4 x 4	11 p15	CTR9 homolog, Paf1/RNA polymerase II complex component	B
ESRRG	305	ESRRG	ESRRG	8.51422	0.269391	0.724432	-0.919453	0.453457	9.78642	0 .	6 x 1	1 q41	estrogen related receptor gamma	B
PCTP	306	PCTP	PCTP	9.65593	0.273642	0.723685	-0.955769	0.44384	9.52726	0 .	5 x 3	17 q22	phosphatidylcholine transfer protein	B
THOC7	307	THOC7	THOC7	10.1421	0.276332	0.723171	-1.61149	0.635773	15.8437	0 .	2 x 1	3 p14	THO complex 7	B
USP33	308	USP33	USP33	8.82561	0.258707	0.722032	-0.920238	0.610072	14.8104	0 .	3 x 1	1 p31	ubiquitin specific peptidase 33	B
ANKRD12	309	ANKRD12	ANKRD12	8.80778	0.283696	0.721797	-1.54283	0.486334	10.7062	0 .	1 x 1	18 p11	ankyrin repeat domain 12	B
FNDC3A	310	FNDC3A	FNDC3A	10.2692	0.315288	0.721598	-1.33628	0.71038	19.4147	0 .	7 x 1	13 q14	fibronectin type III domain containing 3A	B
GCLC	311	GCLC	GCLC	8.05294	0.255976	0.72102	-0.852191	0.425914	9.05498	0 .	1 x 1	6 p12	glutamate-cysteine ligase catalytic subunit	B
ZNF544	312	ZNF544	ZNF544	7.72917	0.248502	0.719386	-0.947067	0.352316	7.24123	1.29829480499666e-12 .	9 x 3	19 q13	zinc finger protein 544	B
PIGN	313	PIGN	PIGN	7.84191	0.255571	0.717935	-0.894732	0.304828	6.15649	9.686222934846e-10 .	3 x 4	18 q21	phosphatidylinositol glycan anchor biosynthesis class N	B
NEDD4	314	NEDD4	NEDD4	8.16868	0.232643	0.717716	-1.25587	0.480247	10.5317	0 .	3 x 3	15 q21	NEDD4 E3 ubiquitin protein ligase	B
SLC25A20	315	SLC25A20	SLC25A20	7.02385	0.214619	0.716606	-0.8244	0.379756	7.89629	1.64313007644523e-14 .	6 x 5	3 p21	solute carrier family 25 member 20	B
GABARAPL1	316	GABARAPL1	GABARAPL1	11.7183	0.324089	0.714614	-1.46377	0.522071	11.7742	0 .	6 x 1	12 p13	GABA type A receptor associated protein like 1	B
FUT8	317	FUT8	FUT8	9.8094	0.319154	0.71439	-1.24571	0.693616	18.5217	0 .	6 x 1	14 q23	fucosyltransferase 8	B
DYNC1LI1	318	DYNC1LI1	DYNC1LI1	7.54967	0.246357	0.711176	-0.690491	0.470376	10.2529	0 .	5 x 3	3 p22	dynein cytoplasmic 1 light intermediate chain 1	B
MTFR1	319	MTFR1	MTFR1	8.2194	0.24699	0.710374	-1.18412	0.525339	11.8759	0 .	9 x 1	8 q13	mitochondrial fission regulator 1	B
CPD	320	CPD	CPD	9.97582	0.296985	0.709999	-1.78742	0.632261	15.6976	0 .	5 x 1	17 q11	carboxypeptidase D	B
KBTBD2	321	KBTBD2	KBTBD2	9.2102	0.241515	0.709319	-0.889909	0.516246	11.5947	0 .	10 x 1	7 p14	kelch repeat and BTB domain containing 2	B
ENTPD4	322	ENTPD4	ENTPD4	8.58518	0.254665	0.708124	-0.870996	0.333058	6.79441	2.18016715791691e-11 .	8 x 3	8 p21	ectonucleoside triphosphate diphosphohydrolase 4	B
ANKRA2	323	ANKRA2	ANKRA2	7.81803	0.239283	0.700141	-1.06221	0.692484	18.4635	0 .	2 x 1	5 q13	ankyrin repeat family A member 2	B
TMEM41B	324	TMEM41B	TMEM41B	9.19763	0.246825	0.69895	-1.00204	0.522791	11.7965	0 .	2 x 1	11 p15	transmembrane protein 41B	B
CAST	325	CAST	CAST	9.77662	0.224677	0.698628	-0.856177	0.445376	9.56837	0 .	5 x 3	5 q15	calpastatin	B
TMEM87A	326	TMEM87A	TMEM87A	10.1754	0.218903	0.69798	-1.01145	0.614449	14.9808	0 .	2 x 1	15 q15	transmembrane protein 87A	B
NUP160	327	NUP160	NUP160	8.935	0.282237	0.693269	-0.892746	0.557233	12.9084	0 .	7 x 1	11 p11	nucleoporin 160	B
TTBK2	328	TTBK2	TTBK2	7.90514	0.297815	0.692893	-0.969497	0.406131	8.54886	2.22044604925031e-16 .	10 x 1	15 q15	tau tubulin kinase 2	B
IFRD1	329	IFRD1	IFRD1	8.10799	0.251258	0.692642	-0.701189	0.530168	12.0274	0 .	4 x 1	7 q31	interferon related developmental regulator 1	B
UBE2E3	330	UBE2E3	UBE2E3	8.02348	0.204261	0.691869	-0.768713	0.467083	10.161	0 .	7 x 3	2 q31	ubiquitin conjugating enzyme E2 E3	B
NIF3L1	331	NIF3L1	NIF3L1	8.8455	0.230477	0.689998	-1.18163	0.408389	8.60587	1.11022302462516e-16 .	1 x 1	2 q33	NGG1 interacting factor 3 like 1	B
TMEM30A	332	TMEM30A	TMEM30A	9.51198	0.280705	0.689199	-1.1378	0.507158	11.3191	0 .	1 x 1	6 q14	transmembrane protein 30A	B
ARL8B	333	ARL8B	ARL8B	10.1685	0.300727	0.688635	-1.55434	0.552544	12.7518	0 .	8 x 1	3 p26	ADP ribosylation factor like GTPase 8B	B
DHX29	334	DHX29	DHX29	8.70166	0.231848	0.688203	-0.825279	0.631668	15.6731	0 .	2 x 1	5 q11	DExH-box helicase 29	B
PTER	335	PTER	PTER	7.65658	0.308357	0.688006	-1.5063	0.308072	6.22883	6.38992192492083e-10 .	3 x 4	10 p13	phosphotriesterase related	B
EDEM1	336	EDEM1	EDEM1	8.91131	0.266782	0.685357	-1.52075	0.513378	11.5072	0 .	8 x 1	3 p26	ER degradation enhancing alpha-mannosidase like protein 1	B
GSPT1	337	GSPT1	GSPT1	9.68812	0.285123	0.683949	-2.42231	0.368044	7.61389	1.11910480882216e-13 .	5 x 4	16 p13	G1 to S phase transition 1	B
RCHY1	338	RCHY1	RCHY1	7.43875	0.240284	0.682833	-0.959457	0.499834	11.1006	0 .	10 x 1	4 q21	ring finger and CHY zinc finger domain containing 1	B
STAM2	339	STAM2	STAM2	8.25934	0.258467	0.682589	-1.18995	0.56376	13.1295	0 .	3 x 3	2 q23	signal transducing adaptor molecule 2	B
PTPLAD1	340	PTPLAD1		9.90348	0.316459	0.681346	-1.76306	0.381652	7.94242	1.19904086659517e-14 .	5 x 4			B
TAX1BP1	341	TAX1BP1	TAX1BP1	10.9942	0.275709	0.680289	-1.17775	0.563588	13.1236	0 .	1 x 1	7 p15	Tax1 binding protein 1	B
APPBP2	342	APPBP2	APPBP2	8.31653	0.250232	0.680195	-0.763467	0.668988	17.3129	0 .	7 x 1	17 q23	amyloid beta precursor protein binding protein 2	B
ZMPSTE24	343	ZMPSTE24	ZMPSTE24	9.97108	0.24225	0.678817	-1.58865	0.418246	8.857	0 .	2 x 2	1 p34	zinc metallopeptidase STE24	B
FRS2	344	FRS2	FRS2	7.81908	0.236402	0.674047	-0.657861	0.56148	13.0518	0 .	9 x 2	12 q15	fibroblast growth factor receptor substrate 2	B
MFAP3	345	MFAP3	MFAP3	8.61268	0.255648	0.673795	-1.12013	0.480294	10.5331	0 .	5 x 4	5 q33	microfibril associated protein 3	B
TMEM135	346	TMEM135	TMEM135	8.08741	0.264087	0.673158	-1.01911	0.444828	9.5537	0 .	1 x 1	11 q14	transmembrane protein 135	B
E2F6	347	E2F6	E2F6	8.20894	0.214363	0.672949	-0.729832	0.430198	9.16662	0 .	9 x 3	2 p25	E2F transcription factor 6	B
IRAK4	348	IRAK4		7.81999	0.214855	0.67253	-0.668322	0.52409	11.8369	0 .	8 x 3			B
STRN3	349	STRN3	STRN3	8.70988	0.247889	0.672511	-0.864175	0.539612	12.3286	0 .	3 x 2	14 q12	striatin 3	B
NBR1	350	NBR1	NBR1	8.65414	0.196052	0.672291	-0.751291	0.344299	7.05401	4.30122604200278e-12 .	8 x 5	17 q21	NBR1 autophagy cargo receptor	B
CHUK	351	CHUK	CHUK	8.21958	0.213407	0.672057	-0.739805	0.464433	10.0875	0 .	1 x 1	10 q24	component of inhibitor of nuclear factor kappa B kinase complex	B
SRPK1	352	SRPK1	SRPK1	9.44847	0.286854	0.670949	-1.23427	0.642658	16.1348	0 .	5 x 1	6 p21	SRSF protein kinase 1	B
UBE2V2	353	UBE2V2	UBE2V2	8.43027	0.27322	0.67008	-1.0953	0.450803	9.71447	0 .	1 x 1	8 q11	ubiquitin conjugating enzyme E2 V2	B
KIAA0232	354	KIAA0232	KIAA0232	8.66885	0.300243	0.669756	-1.24463	0.596457	14.2941	0 .	10 x 1	4 p16	KIAA0232	B
SORBS1	355	SORBS1	SORBS1	8.51091	0.235447	0.666785	-0.820667	0.29382	5.91271	3.82727693981622e-09 .	9 x 4	10 q24	sorbin and SH3 domain containing 1	B
PIP5K1B	356	PIP5K1B	PIP5K1B	7.71109	0.278905	0.665553	-0.928984	0.479704	10.5163	0 .	6 x 1	9 q21	phosphatidylinositol-4-phosphate 5-kinase type 1 beta	B
PPP3CB	357	PPP3CB	PPP3CB	9.05628	0.230474	0.664983	-1.1547	0.490276	10.8203	0 .	2 x 1	10 q22	protein phosphatase 3 catalytic subunit beta	B
MAPK9	358	MAPK9	MAPK9	8.69049	0.272889	0.663642	-1.14085	0.385079	8.02608	6.66133814775094e-15 .	5 x 4	5 q35	mitogen-activated protein kinase 9	B
RNF170	359	RNF170	RNF170	8.39795	0.240244	0.661364	-1.0257	0.664424	17.1009	0 .	5 x 1	8 p11	ring finger protein 170	B
ARFIP1	360	ARFIP1	ARFIP1	8.37686	0.220828	0.659929	-0.577662	0.451986	9.74651	0 .	4 x 4	4 q31	ADP ribosylation factor interacting protein 1	B
PIK3R4	361	PIK3R4	PIK3R4	8.33829	0.179683	0.656816	-0.656925	0.389948	8.14564	2.88657986402541e-15 .	9 x 4	3 q22	phosphoinositide-3-kinase regulatory subunit 4	B
ATP6V1E1	362	ATP6V1E1	ATP6V1E1	10.4133	0.241301	0.654333	-0.903013	0.477754	10.4608	0 .	1 x 1	22 q11	ATPase H+ transporting V1 subunit E1	B
TRIP11	363	TRIP11	TRIP11	9.02398	0.288408	0.652471	-2.17815	0.501266	11.1431	0 .	1 x 1	14 q32	thyroid hormone receptor interactor 11	B
GOSR1	364	GOSR1	GOSR1	8.27987	0.188595	0.652233	-0.90063	0.437456	9.35749	0 .	9 x 4	17 q11	golgi SNAP receptor complex member 1	B
STAM	365	STAM	STAM	8.4609	0.238437	0.649762	-1.06584	0.395857	8.2918	1.11022302462516e-15 .	6 x 4	10 p12	signal transducing adaptor molecule	B
PTP4A1	366	PTP4A1	PTP4A1	8.46449	0.222774	0.647052	-0.720143	0.345381	7.07918	3.66640051652212e-12 .	6 x 4	6 q12	protein tyrosine phosphatase 4A1	B
TNPO1	367	TNPO1	TNPO1	9.51501	0.214466	0.645933	-0.641346	0.467578	10.1748	0 .	9 x 3	5 q13	transportin 1	B
AMMECR1	368	AMMECR1	AMMECR1	8.50103	0.217589	0.645604	-1.11274	0.331021	6.74772	2.90520940637862e-11 .	9 x 3	X q23	AMMECR nuclear protein 1	B
TMEM106B	369	TMEM106B	TMEM106B	9.00739	0.286696	0.645253	-1.58763	0.716397	19.751	0 .	5 x 1	7 p21	transmembrane protein 106B	B
CDKAL1	370	CDKAL1	CDKAL1	7.69507	0.240574	0.644596	-0.788551	0.311882	6.31411	3.89458909566542e-10 .	6 x 5	6 p22	CDK5 regulatory subunit associated protein 1 like 1	B
TFCP2	371	TFCP2	TFCP2	8.12719	0.213681	0.644561	-0.834986	0.38845	8.10876	3.77475828372553e-15 .	8 x 4	12 q13	transcription factor CP2	B
MTMR6	372	MTMR6	MTMR6	8.00536	0.253714	0.643068	-0.935971	0.508402	11.3565	0 .	3 x 3	13 q12	myotubularin related protein 6	B
TOR1A	373	TOR1A	TOR1A	8.61503	0.186979	0.641981	-0.600922	0.446506	9.59868	0 .	6 x 5	9 q34	torsin family 1 member A	B
ZNF148	374	ZNF148	ZNF148	8.90538	0.25648	0.639886	-0.821524	0.377963	7.85277	2.22044604925031e-14 .	1 x 1	3 q21	zinc finger protein 148	B
CNOT7	375	CNOT7	CNOT7	9.18903	0.213998	0.638761	-0.896999	0.610191	14.815	0 .	3 x 2	8 p22	CCR4-NOT transcription complex subunit 7	B
ZNF136	376	ZNF136	ZNF136	7.48047	0.177964	0.637945	-0.5981	0.459376	9.94804	0 .	8 x 5	19 p13	zinc finger protein 136	B
SELT	377	SELT		10.2495	0.258242	0.635795	-2.38101	0.488064	10.7562	0 .	3 x 1			B
TSNAX	378	TSNAX	TSNAX	8.23014	0.251385	0.635559	-0.94701	0.549714	12.6581	0 .	4 x 3	1 q42	translin associated factor X	B
SUCLA2	379	SUCLA2	SUCLA2	8.26275	0.251118	0.634735	-1.04777	0.504534	11.2404	0 .	3 x 4	13 q14	succinate-CoA ligase ADP-forming beta subunit	B
ATF6	380	ATF6	ATF6	10.1213	0.265637	0.634415	-1.20993	0.507379	11.3257	0 .	2 x 1	1 q23	activating transcription factor 6	B
RNF6	381	RNF6	RNF6	7.54009	0.227538	0.634302	-0.987568	0.43335	9.24924	0 .	4 x 4	13 q12	ring finger protein 6	B
ZDHHC13	382	ZDHHC13	ZDHHC13	7.77849	0.222764	0.633296	-0.75584	0.343603	7.03783	4.7652992662961e-12 .	6 x 5	11 p15	zinc finger DHHC-type containing 13	B
RSU1	383	RSU1	RSU1	8.91726	0.23247	0.632861	-0.766054	0.442499	9.49146	0 .	7 x 3	10 p13	Ras suppressor protein 1	B
TAPT1	384	TAPT1	TAPT1	7.69549	0.255067	0.631519	-1.07528	0.617967	15.1193	0 .	7 x 1	4 p15	transmembrane anterior posterior transformation 1	B
RIT1	385	RIT1	RIT1	7.80563	0.197204	0.630291	-0.721409	0.423172	8.98392	0 .	4 x 4	1 q22	Ras like without CAAX 1	B
COPB2	386	COPB2	COPB2	10.2966	0.211176	0.625797	-1.28037	0.490583	10.8292	0 .	3 x 4	3 q23	coatomer protein complex subunit beta 2	B
RSL1D1	387	RSL1D1	RSL1D1	9.19214	0.212666	0.625704	-1.21174	0.336466	6.87277	1.34197097878541e-11 .	6 x 5	16 p13	ribosomal L1 domain containing 1	B
SYNJ1	388	SYNJ1	SYNJ1	8.01778	0.233	0.624755	-0.995131	0.346589	7.10729	3.06576986019991e-12 .	10 x 3	21 q22	synaptojanin 1	B
IKZF5	389	IKZF5	IKZF5	7.49176	0.222963	0.621676	-1.51293	0.41427	8.75526	0 .	6 x 5	10 q26	IKAROS family zinc finger 5	B
KPNA4	390	KPNA4	KPNA4	9.12818	0.24197	0.620431	-1.43524	0.52554	11.8821	0 .	1 x 1	3 q25	karyopherin subunit alpha 4	B
IKZF2	391	IKZF2	IKZF2	7.26242	0.226991	0.617809	-0.656329	0.299661	6.04173	1.85942194974587e-09 .	9 x 4	2 q34	IKAROS family zinc finger 2	B
WDFY3	392	WDFY3	WDFY3	8.23188	0.169284	0.616799	-0.525024	0.466426	10.1427	0 .	10 x 3	4 q21	WD repeat and FYVE domain containing 3	B
ADK	393	ADK	ADK	8.65148	0.219592	0.616231	-0.750574	0.555917	12.8643	0 .	5 x 3	10 q22	adenosine kinase	B
SMAD4	394	SMAD4	SMAD4	9.97839	0.268856	0.616004	-0.991342	0.494122	10.9325	0 .	9 x 1	18 q21	SMAD family member 4	B
POLR3B	395	POLR3B	POLR3B	8.94868	0.268366	0.614774	-0.962649	0.507733	11.3364	0 .	3 x 1	12 q23	RNA polymerase III subunit B	B
KPNA1	396	KPNA1	KPNA1	8.55099	0.228626	0.613923	-0.700697	0.598339	14.3643	0 .	7 x 2	3 q21	karyopherin subunit alpha 1	B
CGGBP1	397	CGGBP1	CGGBP1	8.74787	0.198784	0.613558	-0.684367	0.3568	7.34674	6.5447647301653e-13 .	10 x 3	3 p11	CGG triplet repeat binding protein 1	B
PICALM	398	PICALM	PICALM	9.73274	0.216006	0.612457	-0.704264	0.424045	9.0065	0 .	10 x 1	11 q14	phosphatidylinositol binding clathrin assembly protein	B
RNF14	399	RNF14	RNF14	9.37809	0.216912	0.612373	-0.738316	0.545577	12.5222	0 .	4 x 3	5 q31	ring finger protein 14	B
CREBL2	400	CREBL2	CREBL2	8.13477	0.215625	0.610923	-1.61274	0.485855	10.6924	0 .	3 x 1	12 p13	cAMP responsive element binding protein like 2	B
AKAP10	401	AKAP10	AKAP10	7.61106	0.186818	0.610495	-1.02558	0.407717	8.5889	1.11022302462516e-16 .	3 x 4	17 p11	A-kinase anchoring protein 10	B
GOLGA5	402	GOLGA5	GOLGA5	9.94922	0.26297	0.608035	-1.26375	0.727416	20.3908	0 .	3 x 1	14 q32	golgin A5	B
MAP2K4	403	MAP2K4	MAP2K4	9.09332	0.229869	0.605228	-1.00393	0.720419	19.9809	0 .	3 x 1	17 p12	mitogen-activated protein kinase kinase 4	B
PLA2G12A	404	PLA2G12A	PLA2G12A	7.74218	0.217552	0.604856	-0.870266	0.451838	9.7425	0 .	7 x 4	4 q25	phospholipase A2 group XIIA	B
TEX10	405	TEX10	TEX10	9.37595	0.235016	0.604612	-1.03984	0.384345	8.00813	7.66053886991358e-15 .	1 x 1	9 q31	testis expressed 10	B
ZNF507	406	ZNF507	ZNF507	7.8759	0.248203	0.603198	-0.934388	0.604485	14.5961	0 .	9 x 1	19 q13	zinc finger protein 507	B
NGRN	407	NGRN	NGRN	8.78228	0.223441	0.600116	-0.785307	0.429593	9.1508	0 .	7 x 4	15 q26	neugrin, neurite outgrowth associated	B
ARL5A	408	ARL5A	ARL5A	9.53241	0.258827	0.600107	-1.37199	0.647026	16.323	0 .	8 x 1	2 q23	ADP ribosylation factor like GTPase 5A	B
SLC33A1	409	SLC33A1	SLC33A1	7.96243	0.218033	0.599999	-1.28687	0.522418	11.7849	0 .	3 x 3	3 q25	solute carrier family 33 member 1	B
TOPORS	410	TOPORS	TOPORS	7.62932	0.234201	0.595967	-1.42053	0.622022	15.2808	0 .	1 x 1	9 p21	TOP1 binding arginine/serine rich protein	B
NXT2	411	NXT2	NXT2	8.41577	0.254999	0.595719	-2.28133	0.515452	11.5704	0 .	3 x 1	X q23	nuclear transport factor 2 like export factor 2	B
QKI	412	QKI	QKI	8.2027	0.232799	0.595114	-0.765191	0.22012	4.34055	9.18293511831259e-06 .	5 x 5	6 q26	QKI, KH domain containing RNA binding	B
PPP4R2	413	PPP4R2	PPP4R2	8.19075	0.240401	0.594949	-1.54081	0.530693	12.044	0 .	10 x 1	3 p13	protein phosphatase 4 regulatory subunit 2	B
EXOC2	414	EXOC2	EXOC2	8.54351	0.217703	0.593454	-0.936559	0.486367	10.7072	0 .	7 x 4	6 p25	exocyst complex component 2	B
LAMP2	415	LAMP2	LAMP2	9.91002	0.237072	0.593415	-1.00467	0.348499	7.15188	2.30615526675138e-12 .	1 x 1	X q24	lysosomal associated membrane protein 2	B
SLC25A36	416	SLC25A36	SLC25A36	8.36114	0.234091	0.592463	-1.11161	0.50201	11.1652	0 .	1 x 1	3 q23	solute carrier family 25 member 36	B
PEX19	417	PEX19	PEX19	8.87971	0.236019	0.592232	-1.15237	0.517313	11.6274	0 .	6 x 3	1 q23	peroxisomal biogenesis factor 19	B
BCL2L13	418	BCL2L13	BCL2L13	8.87061	0.209225	0.59208	-0.793611	0.41911	8.87919	0 .	7 x 4	22 q11	BCL2 like 13	B
RABEP1	419	RABEP1	RABEP1	8.68801	0.262974	0.587627	-1.23215	0.504192	11.2302	0 .	3 x 2	17 p13	rabaptin, RAB GTPase binding effector protein 1	B
SYF2	420	SYF2	SYF2	8.54658	0.210916	0.586943	-1.01115	0.363151	7.49717	2.43471909300297e-13 .	1 x 1	1 p36	SYF2 pre-mRNA splicing factor	B
ZFR	421	ZFR	ZFR	9.85819	0.22865	0.58661	-0.755329	0.623898	15.3561	0 .	3 x 1	5 p13	zinc finger RNA binding protein	B
TSPAN31	422	TSPAN31	TSPAN31	9.56729	0.251774	0.583927	-1.21719	0.486147	10.7009	0 .	6 x 3	12 q14	tetraspanin 31	B
HBB	423	HBB	HBB	13.1506	0.47582	0.580889	-1.71289	0.230277	4.55179	3.61317760622093e-06 .	5 x 2	11 p15	hemoglobin subunit beta	B
MTM1	424	MTM1	MTM1	8.1685	0.286253	0.579911	-1.33498	0.778269	23.8407	0 .	6 x 1	X q28	myotubularin 1	B
VTI1B	425	VTI1B	VTI1B	8.75471	0.196303	0.577743	-0.925802	0.397707	8.33781	7.7715611723761e-16 .	8 x 5	14 q24	vesicle transport through interaction with t-SNAREs 1B	B
USP1	426	USP1	USP1	7.99479	0.195317	0.573307	-0.809523	0.646119	16.2838	0 .	2 x 1	1 p31	ubiquitin specific peptidase 1	B
CASP8	427	CASP8	CASP8	7.06238	0.190901	0.57026	-0.528468	0.337832	6.90426	1.1029843705046e-11 .	8 x 5	2 q33	caspase 8	B
SYPL1	428	SYPL1	SYPL1	9.13932	0.228858	0.568551	-1.20398	0.471125	10.2739	0 .	5 x 4	7 q22	synaptophysin like 1	B
ZBTB24	429	ZBTB24	ZBTB24	7.81905	0.249131	0.565787	-1.05369	0.506834	11.3093	0 .	10 x 1	6 q21	zinc finger and BTB domain containing 24	B
SPAST	430	SPAST	SPAST	7.51499	0.202604	0.565753	-1.20003	0.550054	12.6693	0 .	1 x 1	2 p22	spastin	B
TMF1	431	TMF1	TMF1	8.52744	0.272173	0.55579	-1.75602	0.584265	13.848	0 .	1 x 1	3 p14	TATA element modulatory factor 1	B
TOR1AIP2	432	TOR1AIP2	TOR1AIP2	9.09307	0.22458	0.55303	-0.840415	0.673622	17.5319	0 .	8 x 1	1 q25	torsin 1A interacting protein 2	B
SENP5	433	SENP5	SENP5	8.3821	0.178299	0.552271	-0.798811	0.422893	8.97671	0 .	6 x 5	3 q29	SUMO specific peptidase 5	B
PDE4DIP	434	PDE4DIP	PDE4DIP	7.85675	0.220688	0.54838	-0.829825	0.373012	7.73315	5.01820807130571e-14 .	10 x 2	1 q21	phosphodiesterase 4D interacting protein	B
OCLN	435	OCLN	OCLN	7.65093	0.238229	0.548219	-1.29912	0.375517	7.79358	3.33066907387547e-14 .	7 x 5	CHR_HSCHR5_2_CTG1_1 q13	occludin	B
CASD1	436	CASD1	CASD1	8.29083	0.240044	0.545157	-0.834974	0.610196	14.8152	0 .	4 x 2	7 q21	CAS1 domain containing 1	B
GTF3C3	437	GTF3C3	GTF3C3	8.1969	0.208065	0.54477	-0.777141	0.678152	17.7495	0 .	3 x 2	2 q33	general transcription factor IIIC subunit 3	B
NUPL1	438	NUPL1		8.05865	0.222825	0.537413	-1.33188	0.5635	13.1206	0 .	2 x 1			B
VAPA	439	VAPA	VAPA	8.23845	0.179786	0.533299	-1.14818	0.400653	8.41134	4.44089209850063e-16 .	9 x 4	18 p11	VAMP associated protein A	B
RHOT1	440	RHOT1	RHOT1	8.26468	0.17916	0.531725	-0.719303	0.598797	14.3814	0 .	10 x 1	17 q11	ras homolog family member T1	B
CCDC28A	441	CCDC28A	CCDC28A	8.96506	0.214975	0.529935	-0.922138	0.3202	6.50147	1.28911548102906e-10 .	1 x 1	6 q24	coiled-coil domain containing 28A	B
PDHX	442	PDHX	PDHX	9.04267	0.205613	0.529454	-1.23298	0.513791	11.5197	0 .	4 x 3	11 p13	pyruvate dehydrogenase complex component X	B
SUV420H1	443	SUV420H1		8.0655	0.194924	0.528589	-0.683281	0.548685	12.6242	0 .	9 x 3			B
TAF2	444	TAF2	TAF2	8.57243	0.235701	0.527919	-1.00518	0.397999	8.3451	6.66133814775094e-16 .	3 x 4	8 q24	TATA-box binding protein associated factor 2	B
CDKN2AIP	445	CDKN2AIP	CDKN2AIP	8.0708	0.223631	0.525261	-1.21162	0.593412	14.1813	0 .	4 x 2	4 q35	CDKN2A interacting protein	B
DNAJC13	446	DNAJC13	DNAJC13	8.78873	0.182483	0.525181	-1.20686	0.361571	7.45964	3.11972669919669e-13 .	10 x 3	3 q22	DnaJ heat shock protein family (Hsp40) member C13	B
CSE1L	447	CSE1L	CSE1L	9.98593	0.214344	0.523383	-1.14691	0.440188	9.42994	0 .	1 x 1	20 q13	chromosome segregation 1 like	B
IDH3A	448	IDH3A	IDH3A	9.23313	0.22679	0.516844	-1.06966	0.443896	9.52875	0 .	7 x 4	15 q25	isocitrate dehydrogenase (NAD(+)) 3 catalytic subunit alpha	B
RNF146	449	RNF146	RNF146	8.30718	0.211997	0.515844	-0.672403	0.399289	8.37725	5.55111512312578e-16 .	4 x 4	6 q22	ring finger protein 146	B
PAFAH1B2	450	PAFAH1B2	PAFAH1B2	8.5567	0.19608	0.51197	-0.820839	0.457403	9.894	0 .	7 x 3	11 q23	platelet activating factor acetylhydrolase 1b catalytic subunit 2	B
SNX6	451	SNX6	SNX6	9.63166	0.18262	0.510039	-0.816909	0.437163	9.34975	0 .	3 x 4	14 q13	sorting nexin 6	B
SLC39A9	452	SLC39A9	SLC39A9	8.35186	0.212008	0.508707	-0.885738	0.468863	10.2106	0 .	8 x 3	14 q24	solute carrier family 39 member 9	B
FBXO38	453	FBXO38	FBXO38	8.15979	0.175571	0.507299	-0.543564	0.402499	8.45757	3.33066907387547e-16 .	5 x 5	5 q32	F-box protein 38	B
CEPT1	454	CEPT1	CEPT1	8.51568	0.215093	0.498084	-0.786377	0.586447	13.9268	0 .	2 x 1	1 p13	choline/ethanolamine phosphotransferase 1	B
CLCN3	455	CLCN3	CLCN3	8.12377	0.183001	0.490371	-0.910568	0.597291	14.3252	0 .	7 x 4	4 q33	chloride voltage-gated channel 3	B
NIPA2	456	NIPA2	NIPA2	8.81862	0.186297	0.488282	-1.30107	0.301798	6.08912	1.42209910514168e-09 .	6 x 5	15 q11	NIPA magnesium transporter 2	B
SLC9A6	457	SLC9A6	SLC9A6	7.72095	0.193231	0.486018	-0.952536	0.429895	9.1587	0 .	6 x 5	X q26	solute carrier family 9 member A6	B
ATP6V1C1	458	ATP6V1C1	ATP6V1C1	8.53593	0.196201	0.486003	-1.23648	0.55539	12.8467	0 .	2 x 1	8 q22	ATPase H+ transporting V1 subunit C1	B
NDUFS1	459	NDUFS1	NDUFS1	8.72015	0.189976	0.485199	-0.596157	0.570346	13.3562	0 .	7 x 4	2 q33	NADH:ubiquinone oxidoreductase core subunit S1	B
TRIM37	460	TRIM37	TRIM37	8.09517	0.200897	0.484042	-1.1491	0.340083	6.95625	7.96740451391997e-12 .	5 x 5	17 q22	tripartite motif containing 37	B
DNAJA2	461	DNAJA2	DNAJA2	9.15641	0.24141	0.477104	-1.51947	0.451557	9.73489	0 .	2 x 2	16 q11	DnaJ heat shock protein family (Hsp40) member A2	B
DOPEY1	462	DOPEY1		7.36023	0.200196	0.471167	-0.725985	0.495264	10.9659	0 .	10 x 1			B
SLC30A5	463	SLC30A5	SLC30A5	8.105	0.159422	0.470291	-0.610994	0.479893	10.5216	0 .	10 x 3	5 q13	solute carrier family 30 member 5	B
GALK2	464	GALK2	GALK2	7.70466	0.186614	0.460024	-0.573659	0.521917	11.7694	0 .	4 x 4	15 q21	galactokinase 2	B
MAT2B	465	MAT2B	MAT2B	8.12659	0.202552	0.448701	-0.84427	0.384171	8.00388	7.88258347483861e-15 .	5 x 5	5 q34	methionine adenosyltransferase 2B	B
INPP5F	466	INPP5F	INPP5F	7.5419	0.197805	0.444134	-1.2196	0.478343	10.4776	0 .	9 x 4	10 q26	inositol polyphosphate-5-phosphatase F	B
DPP8	467	DPP8	DPP8	8.4714	0.171445	0.440751	-0.779115	0.577787	13.6169	0 .	10 x 2	15 q22	dipeptidyl peptidase 8	B
CSHL1	468	CSHL1	CSHL1	13.4232	0.368715	0.30827	-1.97833	0.364568	7.5309	1.94733118519252e-13 .	6 x 1	17 q23	chorionic somatomammotropin hormone like 1	B
ANGPT2	1	ANGPT2	ANGPT2	9.57304	1.09838	3.30916	-3.00713	0.231834	4.58431	3.11984126588616e-06 .	4 x 12	8 p23	angiopoietin 2	C
RANBP1	2	RANBP1	RANBP1	8.90661	0.37409	2.52376	-1.23951	0.395356	8.27936	1.11022302462516e-15 .	5 x 11	22 q11	RAN binding protein 1	C
CXCL1	3	CXCL1	CXCL1	8.77056	0.827986	2.43278	-2.16247	0.142498	2.76927	0.0029506016710269 .	7 x 12	4 q13	C-X-C motif chemokine ligand 1	C
HSPA4L	4	HSPA4L	HSPA4L	6.86654	0.430494	2.42676	-1.05359	0.378725	7.87125	1.95399252334028e-14 .	4 x 12	4 q28	heat shock protein family A (Hsp70) member 4 like	C
SERPINB7	5	SERPINB7	SERPINB7	5.59698	0.329113	2.25331	-0.631098	0.0274536	0.52828	0.298810985524115 .	6 x 8	18 q21	serpin family B member 7	C
LXN	6	LXN	LXN	7.24792	0.438313	2.17082	-1.21911	0.424777	9.02547	0 .	1 x 13	3 q25	latexin	C
ARSB	7	ARSB	ARSB	7.12428	0.374101	2.13864	-1.16832	0.297126	5.98566	2.54847210001685e-09 .	9 x 14	5 q14	arylsulfatase B	C
PPP1R3C	8	PPP1R3C	PPP1R3C	7.85843	0.459569	2.13548	-1.34112	0.0476065	0.916769	0.179930536103029 .	1 x 16	10 q23	protein phosphatase 1 regulatory subunit 3C	C
FCGBP	9	FCGBP	FCGBP	7.86728	0.589356	2.11143	-1.31254	0.226727	4.4778	5.03003367535726e-06 .	7 x 16	19 q13	Fc fragment of IgG binding protein	C
RTN1	10	RTN1	RTN1	6.39209	0.222024	2.04512	-0.48891	0.152847	2.97502	0.0015609818887411 .	11 x 16	14 q23	reticulon 1	C
HSPH1	11	HSPH1	HSPH1	8.83617	0.368406	2.02909	-0.796331	0.257162	5.11877	2.47694873056759e-07 .	1 x 16	13 q12	heat shock protein family H (Hsp110) member 1	C
CDK5RAP1	12	CDK5RAP1	CDK5RAP1	7.38619	0.282769	2.02008	-0.824606	0.0366638	0.705717	0.240404133507572 .	11 x 10	20 q11	CDK5 regulatory subunit associated protein 1	C
SV2B	13	SV2B	SV2B	6.86106	0.53404	1.99801	-1.46415	0.0743988	1.43507	0.0760564400856442 .	11 x 12	15 q26	synaptic vesicle glycoprotein 2B	C
AGPAT5	14	AGPAT5	AGPAT5	8.88786	0.554466	1.96097	-1.57408	0.368374	7.6218	1.06137321154165e-13 .	4 x 14	8 p23	1-acylglycerol-3-phosphate O-acyltransferase 5	C
PHLDA2	15	PHLDA2	PHLDA2	9.99729	0.379375	1.94743	-1.08968	0.50647	11.2984	0 .	6 x 14	11 p15	pleckstrin homology like domain family A member 2	C
BST1	16	BST1	BST1	6.96592	0.218211	1.91062	-0.427269	0.425745	9.0506	0 .	1 x 15	4 p15	bone marrow stromal cell antigen 1	C
RPA3	17	RPA3	RPA3	8.29248	0.284131	1.89228	-0.735223	0.403903	8.49281	2.22044604925031e-16 .	2 x 10	7 p21	replication protein A3	C
CYP51A1	18	CYP51A1	CYP51A1	7.127	0.284797	1.86088	-0.758123	0.149503	2.90844	0.00192579265834802 .	6 x 9	7 q21	cytochrome P450 family 51 subfamily A member 1	C
BMP7	19	BMP7	BMP7	8.6181	0.371788	1.8377	-0.918601	0.41433	8.75681	0 .	6 x 14	20 q13	bone morphogenetic protein 7	C
PSTPIP2	20	PSTPIP2	PSTPIP2	7.62289	0.331786	1.82868	-1.04793	0.463	10.0478	0 .	3 x 14	18 q21	proline-serine-threonine phosphatase interacting protein 2	C
COX7B	21	COX7B	COX7B	9.06493	0.331625	1.82857	-1.31057	0.400161	8.39903	4.44089209850063e-16 .	1 x 9	X q21	cytochrome c oxidase subunit 7B	C
CCND3	22	CCND3	CCND3	10.0258	0.372128	1.82228	-1.18228	0.208148	4.09347	2.61058132347003e-05 .	14 x 16	6 p21	cyclin D3	C
CLEC2B	23	CLEC2B	CLEC2B	6.45039	0.322541	1.81226	-0.878751	0.199702	3.92032	5.26837972453231e-05 .	1 x 8	12 p13	C-type lectin domain family 2 member B	C
AMOT	24	AMOT	AMOT	9.00354	0.360974	1.80818	-1.05564	0.205694	4.04307	3.21078236895644e-05 .	11 x 14	X q23	angiomotin	C
CD5L	25	CD5L	CD5L	6.43029	0.284567	1.80704	-0.598971	0.257523	5.12646	2.38440310607047e-07 .	7 x 12	1 q23	CD5 molecule like	C
BCL2A1	26	BCL2A1	BCL2A1	6.45002	0.37153	1.78558	-0.933784	0.0897115	1.73262	0.0419981848375008 .	1 x 8	15 q25	BCL2 related protein A1	C
MRPS33	27	MRPS33	MRPS33	7.41319	0.250156	1.75714	-0.581009	0.558494	12.9509	0 .	2 x 10	7 q34	mitochondrial ribosomal protein S33	C
MAPK4	28	MAPK4	MAPK4	7.22819	0.373652	1.75082	-0.947651	0.315955	6.40564	2.27617702464045e-10 .	7 x 12	CHR_HSCHR18_1_CTG1_1 q21	mitogen-activated protein kinase 4	C
DPPA4	29	DPPA4	DPPA4	6.18329	0.492752	1.71311	-1.21741	0.177155	3.4624	0.000298997446236959 .	8 x 11	3 q13	developmental pluripotency associated 4	C
XDH	30	XDH	XDH	7.05568	0.534674	1.71037	-1.42054	0.137894	2.67803	0.00386791391177588 .	10 x 13	2 p23	xanthine dehydrogenase	C
GALNT11	31	GALNT11	GALNT11	8.92501	0.554881	1.68829	-1.38031	0.600948	14.4622	0 .	4 x 14	7 q36	polypeptide N-acetylgalactosaminyltransferase 11	C
CDH3	32	CDH3	CDH3	7.54386	0.439072	1.68789	-0.892203	0.673849	17.5427	0 .	4 x 14	16 q22	cadherin 3	C
PCDH17	33	PCDH17	PCDH17	6.95922	0.468314	1.67071	-1.07339	0.371508	7.69698	6.40598685208715e-14 .	5 x 14	13 q21	protocadherin 17	C
NDUFC1	34	NDUFC1	NDUFC1	8.93288	0.229662	1.65826	-0.778641	0.180744	3.53489	0.000229836548989892 .	4 x 9	4 q31	NADH:ubiquinone oxidoreductase subunit C1	C
KCNMB3	35	KCNMB3	KCNMB3	6.0028	0.275532	1.65633	-0.754955	0.139692	2.71364	0.00348306719442038 .	10 x 17	3 q26	potassium calcium-activated channel subfamily M regulatory beta subunit 3	C
GSTM3	36	GSTM3	GSTM3	7.05321	0.430466	1.61849	-1.15828	0.0865074	1.67026	0.0478563878789078 .	1 x 8	1 p13	glutathione S-transferase mu 3	C
FZD5	37	FZD5	FZD5	7.34081	0.250441	1.61357	-0.647618	0.380569	7.91605	1.4432899320127e-14 .	6 x 13	2 q33	frizzled class receptor 5	C
LEPREL1	38	LEPREL1		8.43727	0.542891	1.58802	-1.75112	0.452062	9.74857	0 .	5 x 15			C
NDUFA3	39	NDUFA3	NDUFA3	10.2018	0.27339	1.58544	-0.779821	0.369187	7.64127	9.32587340685131e-14 .	12 x 15	CHR_HSCHR19_4_CTG3_1 q13	NADH:ubiquinone oxidoreductase subunit A3	C
SLC34A2	40	SLC34A2	SLC34A2	6.68635	0.486811	1.58353	-0.971199	0.370511	7.67302	7.52731210695856e-14 .	5 x 13	4 p15	solute carrier family 34 member 2	C
TSPAN13	41	TSPAN13	TSPAN13	8.94488	0.368497	1.57298	-1.06722	0.49583	10.9826	0 .	1 x 13	7 p21	tetraspanin 13	C
HSPA8	42	HSPA8	HSPA8	11.9325	0.275894	1.56228	-1.20869	0.413238	8.72897	0 .	3 x 9	11 q24	heat shock protein family A (Hsp70) member 8	C
PGD	43	PGD	PGD	8.96693	0.356548	1.56004	-1.11925	0.70231	18.977	0 .	2 x 16	1 p36	phosphogluconate dehydrogenase	C
SLC38A4	44	SLC38A4	SLC38A4	5.6721	0.270258	1.5473	-0.706221	0.482237	10.5886	0 .	5 x 12	12 q13	solute carrier family 38 member 4	C
RGS5	45	RGS5	RGS5	7.14631	0.448069	1.5464	-1.52621	0.211684	4.16624	1.92910696947823e-05 .	1 x 15	1 q23	regulator of G protein signaling 5	C
BTN3A2	46	BTN3A2	BTN3A2	6.99193	0.32805	1.53609	-1.35679	0.295356	5.94657	3.17050430354016e-09 .	1 x 16	6 p22	butyrophilin subfamily 3 member A2	C
HSP90AB1	47	HSP90AB1	HSP90AB1	11.0056	0.273563	1.53281	-0.740298	0.347591	7.13067	2.64099853097832e-12 .	3 x 13	6 p21	heat shock protein 90 alpha family class B member 1	C
NDUFA6	48	NDUFA6	NDUFA6	9.95364	0.265245	1.52886	-0.958535	0.411741	8.69088	0 .	2 x 10	CHR_HSCHR22_2_CTG1 q13	NADH:ubiquinone oxidoreductase subunit A6	C
PELO	49	PELO	PELO	8.23886	0.285466	1.52079	-0.758357	0.275634	5.51559	3.26988340848544e-08 .	7 x 13	5 q11	pelota mRNA surveillance and ribosome rescue factor	C
CAT	50	CAT	CAT	9.23513	0.342172	1.52061	-1.07102	0.622777	15.3111	0 .	4 x 16	11 p13	catalase	C
RPL22	51	RPL22	RPL22	8.7751	0.228985	1.51945	-0.615272	0.264574	5.27723	1.11955704928945e-07 .	3 x 10	1 p36	ribosomal protein L22	C
NPL	52	NPL	NPL	8.27175	0.393764	1.51751	-1.09207	0.630935	15.6429	0 .	1 x 16	1 q25	N-acetylneuraminate pyruvate lyase	C
SLC27A2	53	SLC27A2	SLC27A2	8.7837	0.563444	1.51307	-2.53898	0.766209	22.9358	0 .	4 x 14	15 q21	solute carrier family 27 member 2	C
SLC13A4	54	SLC13A4	SLC13A4	9.9744	0.426662	1.5081	-1.52335	0.649062	16.4117	0 .	6 x 14	7 q33	solute carrier family 13 member 4	C
MRPL33	55	MRPL33	MRPL33	8.63167	0.290387	1.50085	-0.693633	0.263781	5.26024	1.2201884658225e-07 .	1 x 10	2 p23	mitochondrial ribosomal protein L33	C
MPP1	56	MPP1	MPP1	10.3875	0.393855	1.48991	-1.25576	0.769525	23.1784	0 .	5 x 14	X q28	membrane palmitoylated protein 1	C
FNBP1L	57	FNBP1L	FNBP1L	8.16239	0.286213	1.48763	-1.05046	0.165559	3.22916	0.000676270498832787 .	1 x 8	1 p22	formin binding protein 1 like	C
CDH1	58	CDH1	CDH1	9.31268	0.346532	1.48378	-1.01217	0.315045	6.38518	2.56796361952638e-10 .	6 x 14	16 q22	cadherin 1	C
PCCA	59	PCCA	PCCA	8.22556	0.420254	1.48364	-1.24019	0.303304	6.12259	1.17553988765451e-09 .	1 x 9	13 q32	propionyl-CoA carboxylase subunit alpha	C
CHN1	60	CHN1	CHN1	8.85291	0.457704	1.48284	-1.38751	0.625888	15.4366	0 .	4 x 15	2 q31	chimerin 1	C
TYMS	61	TYMS	TYMS	8.72745	0.448657	1.47373	-1.29065	0.644241	16.2027	0 .	3 x 13	18 p11	thymidylate synthetase	C
EPHX2	62	EPHX2	EPHX2	7.05747	0.373037	1.46995	-1.1227	0.436024	9.31967	0 .	6 x 14	8 p21	epoxide hydrolase 2	C
DOCK9	63	DOCK9	DOCK9	8.90765	0.283143	1.46932	-0.707285	0.372524	7.72142	5.44009282066327e-14 .	6 x 15	13 q32	dedicator of cytokinesis 9	C
FRAS1	64	FRAS1	FRAS1	7.24132	0.324534	1.46501	-0.933867	0.545784	12.529	0 .	6 x 14	4 q21	Fraser extracellular matrix complex subunit 1	C
RASL11B	65	RASL11B	RASL11B	8.5397	0.420326	1.46219	-1.10956	0.265203	5.29072	1.04543597556628e-07 .	8 x 14	4 q12	RAS like family 11 member B	C
GHR	66	GHR	GHR	7.66247	0.416714	1.45944	-1.13821	0.191832	3.75978	9.87915337167244e-05 .	7 x 16	5 p13	growth hormone receptor	C
ENPEP	67	ENPEP	ENPEP	7.86142	0.458906	1.45885	-1.85333	0.554425	12.8144	0 .	3 x 13	4 q25	glutamyl aminopeptidase	C
KITLG	68	KITLG	KITLG	6.298	0.34982	1.45772	-1.00655	0.435352	9.30193	0 .	3 x 16	12 q21	KIT ligand	C
CCNB1	69	CCNB1	CCNB1	7.0994	0.319358	1.45037	-0.710546	0.682637	17.9687	0 .	3 x 12	5 q13	cyclin B1	C
RPS24	70	RPS24	RPS24	10.7005	0.328007	1.44736	-1.11012	0.398389	8.3548	6.66133814775094e-16 .	1 x 11	10 q22	ribosomal protein S24	C
UBE2C	71	UBE2C	UBE2C	7.41002	0.289465	1.44243	-0.73272	0.472918	10.3242	0 .	4 x 12	20 q13	ubiquitin conjugating enzyme E2 C	C
CMAS	72	CMAS	CMAS	8.97401	0.306267	1.44163	-0.89886	0.303936	6.13663	1.08503750428923e-09 .	3 x 8	12 p12	cytidine monophosphate N-acetylneuraminic acid synthetase	C
GGH	73	GGH	GGH	8.92683	0.436826	1.44031	-1.25343	0.502109	11.1681	0 .	2 x 12	8 q12	gamma-glutamyl hydrolase	C
CRYZ	74	CRYZ	CRYZ	7.92322	0.447066	1.43609	-1.34195	0.148113	2.88078	0.00209897456126351 .	1 x 16	1 p31	crystallin zeta	C
TBL1X	75	TBL1X	TBL1X	8.69561	0.32046	1.43306	-0.887222	0.557495	12.9172	0 .	6 x 14	X p22	transducin beta like 1 X-linked	C
TOP2A	76	TOP2A	TOP2A	8.14402	0.440078	1.43044	-1.19912	0.673755	17.5382	0 .	2 x 13	17 q21	DNA topoisomerase II alpha	C
NUP85	77	NUP85	NUP85	8.55777	0.221268	1.42782	-0.64245	0.351331	7.21814	1.50679468902126e-12 .	7 x 11	17 q25	nucleoporin 85	C
PSMC5	78	PSMC5	PSMC5	9.80405	0.265415	1.42389	-1.17875	0.258437	5.14596	2.1644152592426e-07 .	9 x 10	17 q23	proteasome 26S subunit, ATPase 5	C
SEC61B	79	SEC61B	SEC61B	10.1474	0.236783	1.42158	-0.951096	0.226045	4.46359	5.35727277739539e-06 .	9 x 10	9 q22	SEC61 translocon beta subunit	C
S100A9	80	S100A9	S100A9	9.9988	0.43852	1.4179	-1.69829	0.192588	3.77518	9.30966348398066e-05 .	1 x 10	1 q21	S100 calcium binding protein A9	C
AHSA1	81	AHSA1	AHSA1	9.31769	0.27787	1.41657	-0.797633	0.280002	5.61036	1.98083442981556e-08 .	8 x 10	14 q24	activator of HSP90 ATPase activity 1	C
LIPG	82	LIPG	LIPG	9.13347	0.452798	1.41454	-1.38593	0.450991	9.71957	0 .	5 x 16	18 q21	lipase G, endothelial type	C
SLC26A2	83	SLC26A2	SLC26A2	9.17059	0.406859	1.41134	-1.04901	0.612849	14.9182	0 .	4 x 15	5 q32	solute carrier family 26 member 2	C
ELOVL2	84	ELOVL2	ELOVL2	7.84028	0.385774	1.41008	-1.20802	0.557876	12.93	0 .	3 x 16	6 p24	ELOVL fatty acid elongase 2	C
LMO4	85	LMO4	LMO4	8.83207	0.263141	1.4051	-0.905501	0.427548	9.09747	0 .	2 x 13	1 p22	LIM domain only 4	C
IFI6	86	IFI6	IFI6	11.9296	0.419952	1.39617	-1.21619	0.439812	9.41995	0 .	3 x 15	1 p35	interferon alpha inducible protein 6	C
MTR	87	MTR	MTR	7.91633	0.241273	1.39353	-0.736659	0.316609	6.42039	2.08638883947287e-10 .	5 x 13	1 q43	5-methyltetrahydrofolate-homocysteine methyltransferase	C
SYT17	88	SYT17	SYT17	7.23602	0.287832	1.38994	-0.656722	0.222577	4.39152	7.35641273674759e-06 .	7 x 15	16 p12	synaptotagmin 17	C
METTL7A	89	METTL7A	METTL7A	7.85842	0.336279	1.38512	-0.978626	0.553773	12.7927	0 .	3 x 14	12 q13	methyltransferase like 7A	C
HMBS	90	HMBS	HMBS	8.07435	0.277116	1.3838	-0.747207	0.460991	9.99244	0 .	4 x 12	11 q23	hydroxymethylbilane synthase	C
RPA2	91	RPA2	RPA2	7.51391	0.258201	1.38285	-0.578271	0.493629	10.9181	0 .	4 x 11	1 p35	replication protein A2	C
ACAA1	92	ACAA1	ACAA1	7.39014	0.274947	1.37733	-0.782046	0.18373	3.59531	0.00018395646991276 .	8 x 10	3 p22	acetyl-CoA acyltransferase 1	C
NFE2L3	93	NFE2L3	NFE2L3	10.131	0.378875	1.37416	-1.07756	0.703159	19.0224	0 .	3 x 13	7 p15	nuclear factor, erythroid 2 like 3	C
SF3B5	94	SF3B5	SF3B5	9.31679	0.275681	1.3727	-0.797367	0.433365	9.24963	0 .	1 x 11	6 q24	splicing factor 3b subunit 5	C
IGF1	95	IGF1	IGF1	7.81161	0.365658	1.36608	-1.17737	0.541927	12.4035	0 .	4 x 16	12 q23	insulin like growth factor 1	C
NUSAP1	96	NUSAP1	NUSAP1	7.73493	0.384691	1.36367	-1.12684	0.687615	18.2165	0 .	2 x 12	15 q15	nucleolar and spindle associated protein 1	C
TSPAN9	97	TSPAN9	TSPAN9	9.14974	0.274633	1.35957	-0.958385	0.284432	5.70687	1.18071029620026e-08 .	8 x 15	12 p13	tetraspanin 9	C
DBI	98	DBI	DBI	9.58763	0.36882	1.35554	-0.875748	0.629142	15.5692	0 .	1 x 12	2 q14	diazepam binding inhibitor, acyl-CoA binding protein	C
DHCR7	99	DHCR7	DHCR7	7.5599	0.336353	1.35011	-1.10969	0.127951	2.48159	0.00676158086806966 .	13 x 12	11 q13	7-dehydrocholesterol reductase	C
SLC25A5	100	SLC25A5	SLC25A5	11.6389	0.292846	1.34965	-0.883156	0.710556	19.4244	0 .	5 x 14	X q24	solute carrier family 25 member 5	C
ITGB8	101	ITGB8	ITGB8	7.17912	0.372036	1.34767	-1.3101	0.282768	5.67059	1.43539267138948e-08 .	1 x 16	7 p21	integrin subunit beta 8	C
SKP2	102	SKP2	SKP2	9.12579	0.266467	1.34399	-1.04629	0.696029	18.6464	0 .	4 x 14	5 p13	S-phase kinase associated protein 2	C
ACVRL1	103	ACVRL1	ACVRL1	9.83884	0.458348	1.3416	-1.29743	0.148851	2.89546	0.00200536744235347 .	8 x 16	12 q13	activin A receptor like type 1	C
PNPO	104	PNPO	PNPO	7.97799	0.320889	1.33806	-0.745437	0.604025	14.5786	0 .	4 x 15	17 q21	pyridoxamine 5'-phosphate oxidase	C
C1QBP	105	C1QBP	C1QBP	9.38905	0.275054	1.32778	-1.17128	0.627342	15.4957	0 .	4 x 14	17 p13	complement C1q binding protein	C
DSC3	106	DSC3	DSC3	7.93938	0.371539	1.32736	-1.13394	0.451582	9.73555	0 .	3 x 13	18 q12	desmocollin 3	C
ISL1	107	ISL1	ISL1	7.7806	0.460403	1.32675	-1.61538	0.381366	7.93544	1.26565424807268e-14 .	6 x 15	5 q11	ISL LIM homeobox 1	C
MRPL13	108	MRPL13	MRPL13	7.80231	0.276684	1.32666	-1.04814	0.415673	8.79111	0 .	1 x 9	8 q24	mitochondrial ribosomal protein L13	C
BNC2	109	BNC2	BNC2	6.7752	0.244481	1.32275	-0.803653	0.572652	13.4364	0 .	4 x 16	9 p22	basonuclin 2	C
APH1A	110	APH1A	APH1A	8.85086	0.238784	1.31813	-0.888951	0.268841	5.36892	7.00927439423182e-08 .	11 x 14	1 q21	aph-1 homolog A, gamma-secretase subunit	C
PCOLCE2	111	PCOLCE2	PCOLCE2	8.97975	0.434129	1.31702	-1.3402	0.196319	3.85122	6.92385945136875e-05 .	1 x 15	3 q23	procollagen C-endopeptidase enhancer 2	C
TAF15	112	TAF15	TAF15	9.84628	0.324494	1.31665	-1.17856	0.327725	6.67241	4.60258497980703e-11 .	7 x 14	CHR_HSCHR17_7_CTG4 q12	TATA-box binding protein associated factor 15	C
PLXNA1	113	PLXNA1	PLXNA1	8.24487	0.292175	1.31481	-0.933359	0.392499	8.20858	1.88737914186277e-15 .	7 x 15	3 q21	plexin A1	C
CCNA2	114	CCNA2	CCNA2	7.8263	0.357936	1.31067	-1.07703	0.646104	16.2831	0 .	2 x 13	4 q27	cyclin A2	C
YAP1	115	YAP1	YAP1	10.0798	0.280485	1.3097	-0.766884	0.336707	6.87832	1.29642963031529e-11 .	4 x 15	11 q22	Yes associated protein 1	C
ECM1	116	ECM1	ECM1	8.88077	0.497759	1.30814	-1.18849	0.150697	2.9322	0.00178749537211242 .	9 x 14	1 q21	extracellular matrix protein 1	C
CDC20	117	CDC20	CDC20	7.71673	0.370266	1.30759	-1.03058	0.526598	11.9152	0 .	5 x 13	1 p34	cell division cycle 20	C
IDI1	118	IDI1	IDI1	8.29675	0.265828	1.30613	-0.827089	0.420242	8.90833	0 .	1 x 10	10 p15	isopentenyl-diphosphate delta isomerase 1	C
PFDN5	119	PFDN5	PFDN5	10.4336	0.266262	1.30517	-0.779636	0.343298	7.03076	4.98334706833248e-12 .	1 x 9	12 q13	prefoldin subunit 5	C
PARP1	120	PARP1	PARP1	9.65109	0.328102	1.30481	-1.1026	0.818365	27.3909	0 .	4 x 14	1 q42	poly(ADP-ribose) polymerase 1	C
ASS1	121	ASS1	ASS1	8.89222	0.389498	1.30477	-1.01456	0.742881	21.3461	0 .	4 x 14	9 q34	argininosuccinate synthase 1	C
GSTO1	122	GSTO1	GSTO1	9.65336	0.360563	1.30254	-1.07618	0.414285	8.75565	0 .	1 x 14	10 q25	glutathione S-transferase omega 1	C
LAPTM4B	123	LAPTM4B	LAPTM4B	8.48562	0.311483	1.30216	-0.915619	0.566334	13.2176	0 .	1 x 16	8 q22	lysosomal protein transmembrane 4 beta	C
GLDC	124	GLDC	GLDC	10.3144	0.385141	1.30203	-1.29738	0.580069	13.6979	0 .	5 x 14	9 p24	glycine decarboxylase	C
HMGB2	125	HMGB2	HMGB2	8.10161	0.394553	1.3014	-1.30627	0.562258	13.0783	0 .	1 x 12	4 q34	high mobility group box 2	C
F5	126	F5	F5	9.8047	0.471559	1.29438	-1.56793	0.541485	12.3891	0 .	5 x 15	1 q24	coagulation factor V	C
ISYNA1	127	ISYNA1	ISYNA1	9.94051	0.35391	1.29356	-1.09621	0.448996	9.66567	0 .	6 x 15	19 p13	inositol-3-phosphate synthase 1	C
CPVL	128	CPVL	CPVL	8.89466	0.464638	1.2901	-1.37711	0.157968	3.07721	0.00112256221953788 .	1 x 11	7 p14	carboxypeptidase vitellogenic like	C
SSBP3	129	SSBP3	SSBP3	7.73351	0.24182	1.28592	-0.752556	0.432355	9.22312	0 .	7 x 15	1 p32	single stranded DNA binding protein 3	C
RBM4B	130	RBM4B	RBM4B	8.71898	0.223854	1.28455	-0.922315	0.367416	7.59889	1.23789867245705e-13 .	9 x 14	11 q13	RNA binding motif protein 4B	C
BLVRB	131	BLVRB	BLVRB	8.78409	0.270008	1.28329	-0.804321	-0.0258088	-0.496607	0.690119514687566 .	13 x 12	19 q13	biliverdin reductase B	C
ATP5I	132	ATP5I		9.10511	0.244384	1.2826	-0.658525	0.384687	8.01649	7.21644966006352e-15 .	1 x 11			C
SERPINF1	133	SERPINF1	SERPINF1	10.3675	0.354956	1.28218	-0.95783	0.562669	13.0923	0 .	5 x 15	17 p13	serpin family F member 1	C
LRP2	134	LRP2	LRP2	8.47771	0.392614	1.28193	-1.66808	0.549817	12.6615	0 .	5 x 14	2 q31	LDL receptor related protein 2	C
TNFRSF1B	135	TNFRSF1B	TNFRSF1B	8.66923	0.313623	1.28025	-0.70732	0.185844	3.63815	0.000156798162095573 .	12 x 16	1 p36	TNF receptor superfamily member 1B	C
GSR	136	GSR	GSR	8.27743	0.295937	1.27865	-0.76827	0.698662	18.784	0 .	5 x 15	8 p12	glutathione-disulfide reductase	C
TNFRSF21	137	TNFRSF21	TNFRSF21	9.11379	0.330064	1.27392	-0.795363	0.491029	10.8422	0 .	3 x 16	6 p12	TNF receptor superfamily member 21	C
AVPI1	138	AVPI1	AVPI1	9.32754	0.349505	1.2734	-0.99083	0.165097	3.21989	0.000697904101541358 .	6 x 11	10 q24	arginine vasopressin induced 1	C
RPL31	139	RPL31	RPL31	9.75459	0.353476	1.26914	-1.19025	0.237458	4.70208	1.82034412310461e-06 .	1 x 8	2 q11	ribosomal protein L31	C
ATP5J2	140	ATP5J2		9.91829	0.294184	1.26774	-1.05698	0.428605	9.12503	0 .	2 x 12			C
PANK2	141	PANK2	PANK2	7.79685	0.244734	1.26765	-0.753335	0.321878	6.53948	1.0270162498216e-10 .	1 x 10	20 p13	pantothenate kinase 2	C
PON2	142	PON2	PON2	9.49054	0.347771	1.26521	-1.07753	0.440771	9.44542	0 .	1 x 16	7 q21	paraoxonase 2	C
MANBA	143	MANBA	MANBA	8.37446	0.398845	1.26418	-1.02618	0.258088	5.13852	2.24597861309128e-07 .	1 x 13	4 q24	mannosidase beta	C
DUSP9	144	DUSP9	DUSP9	8.61404	0.305565	1.26126	-0.730549	0.515096	11.5595	0 .	6 x 13	X q28	dual specificity phosphatase 9	C
SLC6A4	145	SLC6A4	SLC6A4	8.98396	0.349711	1.25973	-1.06551	0.508938	11.3727	0 .	5 x 13	17 q11	solute carrier family 6 member 4	C
CAB39L	146	CAB39L	CAB39L	6.72978	0.344266	1.25826	-1.48194	0.353231	7.26272	1.12976294985856e-12 .	1 x 12	13 q14	calcium binding protein 39 like	C
UBE2E1	147	UBE2E1	UBE2E1	9.24342	0.297901	1.25427	-0.877684	0.375475	7.79258	3.35287353436797e-14 .	1 x 10	3 p24	ubiquitin conjugating enzyme E2 E1	C
OTUB2	148	OTUB2	OTUB2	7.18576	0.436161	1.25405	-1.27461	0.245748	4.87661	8.0271551161637e-07 .	10 x 12	CHR_HSCHR14_7_CTG1 q32	OTU deubiquitinase, ubiquitin aldehyde binding 2	C
FXYD5	149	FXYD5	FXYD5	8.81317	0.303898	1.25069	-1.07143	0.0227644	0.437995	0.330822675015006 .	14 x 16	19 q13	FXYD domain containing ion transport regulator 5	C
PRSS12	150	PRSS12	PRSS12	7.40685	0.28726	1.24957	-0.976892	0.408575	8.6106	1.11022302462516e-16 .	5 x 13	4 q26	serine protease 12	C
STEAP3	151	STEAP3	STEAP3	7.56214	0.289709	1.24766	-0.669284	0.46818	10.1916	0 .	7 x 14	2 q14	STEAP3 metalloreductase	C
OLR1	152	OLR1	OLR1	10.2423	0.464082	1.24728	-1.72354	0.475176	10.3879	0 .	2 x 13	12 p13	oxidized low density lipoprotein receptor 1	C
SMYD2	153	SMYD2	SMYD2	8.18633	0.260231	1.24648	-0.710067	0.669098	17.3181	0 .	2 x 14	1 q32	SET and MYND domain containing 2	C
CLEC1A	154	CLEC1A	CLEC1A	9.40035	0.383557	1.24618	-1.17259	0.326259	6.63899	5.63789015473048e-11 .	6 x 16	12 p13	C-type lectin domain family 1 member A	C
LHFP	155	LHFP		10.0898	0.389864	1.24613	-1.87141	0.390184	8.15144	2.88657986402541e-15 .	2 x 16			C
CCNE1	156	CCNE1	CCNE1	8.6054	0.376247	1.24585	-1.08568	0.405846	8.54168	2.22044604925031e-16 .	2 x 13	19 q12	cyclin E1	C
NDUFA7	157	NDUFA7	NDUFA7	9.2563	0.231476	1.24139	-0.697126	0.253639	5.04379	3.58230529351466e-07 .	5 x 9	19 p13	NADH:ubiquinone oxidoreductase subunit A7	C
ECHS1	158	ECHS1	ECHS1	9.65694	0.324522	1.2404	-0.837425	0.693208	18.5006	0 .	5 x 14	10 q26	enoyl-CoA hydratase, short chain 1	C
FECH	159	FECH	FECH	7.51613	0.315524	1.23893	-0.855104	0.240176	4.75919	1.3962241225407e-06 .	6 x 9	18 q21	ferrochelatase	C
TK1	160	TK1	TK1	8.01197	0.334855	1.23554	-0.886607	0.498695	11.067	0 .	4 x 13	17 q25	thymidine kinase 1	C
AURKA	161	AURKA	AURKA	7.42048	0.310027	1.23202	-1.11302	0.659392	16.8711	0 .	3 x 12	20 q13	aurora kinase A	C
UQCRQ	162	UQCRQ	UQCRQ	10.1253	0.282452	1.23149	-0.703391	0.55401	12.8006	0 .	1 x 11	5 q31	ubiquinol-cytochrome c reductase complex III subunit VII	C
ATP2B1	163	ATP2B1	ATP2B1	7.31379	0.265969	1.23085	-0.944909	0.710479	19.4202	0 .	4 x 13	12 q21	ATPase plasma membrane Ca2+ transporting 1	C
CROT	164	CROT	CROT	8.09275	0.441109	1.2285	-2.90565	0.499543	11.092	0 .	3 x 14	7 q21	carnitine O-octanoyltransferase	C
PGLS	165	PGLS	PGLS	8.27572	0.275848	1.22763	-0.770238	0.179296	3.50563	0.000255720190035946 .	14 x 16	19 p13	6-phosphogluconolactonase	C
ATP6V1B1	166	ATP6V1B1	ATP6V1B1	9.03358	0.421484	1.22752	-1.16581	0.418737	8.86963	0 .	6 x 15	2 p13	ATPase H+ transporting V1 subunit B1	C
CA8	167	CA8	CA8	6.98396	0.35201	1.22553	-1.02799	0.348549	7.15303	2.28905783217215e-12 .	6 x 16	8 q12	carbonic anhydrase 8	C
NAP1L1	168	NAP1L1	NAP1L1	8.99599	0.285131	1.22185	-1.49752	0.544608	12.4906	0 .	1 x 14	12 q21	nucleosome assembly protein 1 like 1	C
IPO4	169	IPO4	IPO4	7.45795	0.238461	1.21771	-0.963177	0.34771	7.13345	2.59459120854899e-12 .	11 x 16	14 q12	importin 4	C
PPIC	170	PPIC	PPIC	9.17298	0.349934	1.21717	-1.14134	0.245694	4.87545	8.07160364990622e-07 .	1 x 10	5 q23	peptidylprolyl isomerase C	C
CAV2	171	CAV2	CAV2	9.06142	0.351971	1.21509	-0.967113	0.250214	4.97108	5.10187553981467e-07 .	1 x 16	7 q31	caveolin 2	C
GLB1	172	GLB1	GLB1	8.62951	0.340883	1.20701	-0.877166	0.610576	14.8299	0 .	2 x 16	3 p22	galactosidase beta 1	C
ADM	173	ADM	ADM	12.5259	0.422761	1.20556	-1.49747	0.16029	3.12363	0.00096358043324396 .	9 x 12	11 p15	adrenomedullin	C
YIPF1	174	YIPF1	YIPF1	8.8425	0.249378	1.20194	-0.938452	0.434402	9.27692	0 .	5 x 8	1 p32	Yip1 domain family member 1	C
INPP1	175	INPP1	INPP1	7.34666	0.274033	1.19731	-1.1472	0.38069	7.91899	1.4210854715202e-14 .	7 x 16	2 q32	inositol polyphosphate-1-phosphatase	C
KISS1	176	KISS1	KISS1	12.5354	0.561752	1.19608	-2.04911	0.173806	3.39489	0.000380475839161454 .	7 x 12	1 q32	KiSS-1 metastasis suppressor	C
DPH2	177	DPH2	DPH2	7.33491	0.186233	1.19569	-0.728818	0.386279	8.05547	5.55111512312578e-15 .	10 x 13	1 p34	diphthamide biosynthesis 2	C
POSTN	178	POSTN	POSTN	8.59423	0.47997	1.19355	-1.9639	0.303509	6.12713	1.14552345387153e-09 .	3 x 14	13 q13	periostin	C
SEMA6A	179	SEMA6A	SEMA6A	10.1498	0.398131	1.19289	-1.71064	0.241398	4.7849	1.23801691165326e-06 .	7 x 15	5 q23	semaphorin 6A	C
MGST3	180	MGST3	MGST3	11.7436	0.295383	1.18904	-0.913189	0.391765	8.19046	2.22044604925031e-15 .	1 x 11	1 q24	microsomal glutathione S-transferase 3	C
PARK7	181	PARK7	PARK7	10.8642	0.227473	1.18782	-0.631507	0.581558	13.751	0 .	4 x 11	1 p36	Parkinsonism associated deglycase	C
IARS	182	IARS		8.72789	0.259927	1.18564	-0.693046	0.600034	14.4278	0 .	1 x 15			C
PRNP	183	PRNP	PRNP	10.1847	0.300604	1.18537	-0.970219	0.369172	7.64092	9.34807786734382e-14 .	1 x 15	20 p13	prion protein	C
CD14	184	CD14	CD14	10.9071	0.376226	1.1849	-1.45118	0.0837922	1.61746	0.0533152265073521 .	13 x 17	5 q31	CD14 molecule	C
MRPL17	185	MRPL17	MRPL17	9.50622	0.260124	1.18328	-0.841768	0.377812	7.84913	2.28705943072782e-14 .	1 x 10	11 p15	mitochondrial ribosomal protein L17	C
CPT1A	186	CPT1A	CPT1A	7.3256	0.253312	1.18142	-0.715492	0.365073	7.54295	1.7963408538435e-13 .	9 x 13	11 q13	carnitine palmitoyltransferase 1A	C
ENAH	187	ENAH	ENAH	6.97251	0.221947	1.18114	-0.627606	0.507389	11.326	0 .	5 x 13	1 q42	ENAH actin regulator	C
SNTB1	188	SNTB1	SNTB1	7.56168	0.301279	1.18068	-0.877304	0.346731	7.11061	3.00159896937657e-12 .	9 x 14	8 q24	syntrophin beta 1	C
BLMH	189	BLMH	BLMH	8.67952	0.264081	1.18058	-0.767234	0.63751	15.9165	0 .	5 x 14	17 q11	bleomycin hydrolase	C
MCM2	190	MCM2	MCM2	8.33006	0.312415	1.18025	-0.810341	0.697994	18.7489	0 .	5 x 14	3 q21	minichromosome maintenance complex component 2	C
MCM6	191	MCM6	MCM6	7.45986	0.303168	1.17991	-0.771929	0.801747	25.8036	0 .	3 x 13	2 q21	minichromosome maintenance complex component 6	C
GPR87	192	GPR87	GPR87	7.09714	0.322275	1.17943	-0.763273	0.206574	4.06113	2.98204352361386e-05 .	1 x 9	3 q25	G protein-coupled receptor 87	C
LGMN	193	LGMN	LGMN	11.653	0.315468	1.17811	-0.878891	0.0716434	1.38164	0.0839582260606035 .	12 x 12	14 q32	legumain	C
DNAJB4	194	DNAJB4	DNAJB4	7.77301	0.308144	1.17664	-0.935493	0.38991	8.1447	2.88657986402541e-15 .	1 x 15	1 p31	DnaJ heat shock protein family (Hsp40) member B4	C
RPL7	195	RPL7	RPL7	10.3214	0.324895	1.17611	-1.08476	0.348446	7.15063	2.32458496896015e-12 .	1 x 10	8 q21	ribosomal protein L7	C
NDUFB2	196	NDUFB2	NDUFB2	9.80112	0.306958	1.17589	-0.748559	0.436312	9.32726	0 .	1 x 11	7 q34	NADH:ubiquinone oxidoreductase subunit B2	C
ARHGAP28	197	ARHGAP28	ARHGAP28	7.4192	0.283654	1.17557	-1.05706	0.462555	10.0356	0 .	3 x 13	18 p11	Rho GTPase activating protein 28	C
HSPE1	198	HSPE1	HSPE1	9.24551	0.310524	1.17519	-0.821524	0.48341	10.6222	0 .	1 x 11	2 q33	heat shock protein family E (Hsp10) member 1	C
NAGA	199	NAGA	NAGA	8.66472	0.253967	1.17459	-0.762484	0.0795396	1.53484	0.0628391695896879 .	13 x 13	22 q13	alpha-N-acetylgalactosaminidase	C
CKS2	200	CKS2	CKS2	8.9829	0.395558	1.17402	-0.967526	0.247623	4.91623	6.643349901303e-07 .	1 x 11	9 q22	CDC28 protein kinase regulatory subunit 2	C
CSRP2	201	CSRP2	CSRP2	9.62242	0.34911	1.17041	-1.04198	0.558295	12.9441	0 .	2 x 14	12 q21	cysteine and glycine rich protein 2	C
TRAPPC2L	202	TRAPPC2L	TRAPPC2L	8.28118	0.250939	1.16928	-0.883901	0.293902	5.91452	3.78904196907115e-09 .	7 x 11	16 q24	trafficking protein particle complex 2 like	C
SMAD1	203	SMAD1	SMAD1	7.21186	0.284394	1.16924	-0.97143	0.307189	6.20913	7.15916992355403e-10 .	6 x 11	4 q31	SMAD family member 1	C
ADRB3	204	ADRB3	ADRB3	6.54374	0.255372	1.16714	-0.608971	0.322894	6.56252	8.94406770868272e-11 .	7 x 16	8 p11	adrenoceptor beta 3	C
DUOX1	205	DUOX1	DUOX1	6.7174	0.29729	1.16609	-0.831574	0.00273354	0.0525809	0.479047097874371 .	14 x 12	15 q21	dual oxidase 1	C
AASS	206	AASS	AASS	6.99173	0.233899	1.16565	-0.599667	0.325164	6.61407	6.55557830242515e-11 .	7 x 13	7 q31	aminoadipate-semialdehyde synthase	C
EHD1	207	EHD1	EHD1	10.0754	0.347385	1.16475	-0.924998	0.251038	4.98857	4.68776844342322e-07 .	11 x 14	11 q13	EH domain containing 1	C
AGPAT4	208	AGPAT4	AGPAT4	6.80581	0.238463	1.16267	-0.583172	0.45567	9.84667	0 .	4 x 16	6 q26	1-acylglycerol-3-phosphate O-acyltransferase 4	C
BTG2	209	BTG2	BTG2	9.53075	0.416608	1.16231	-1.38914	0.285148	5.72251	1.08500883833074e-08 .	7 x 16	1 q32	BTG anti-proliferation factor 2	C
S100A10	210	S100A10	S100A10	11.5519	0.339351	1.16123	-0.892616	0.554723	12.8244	0 .	2 x 16	1 q21	S100 calcium binding protein A10	C
SAMD4A	211	SAMD4A	SAMD4A	7.02521	0.259116	1.16077	-0.75635	-0.0105992	-0.203891	0.5807245198412 .	12 x 16	14 q22	sterile alpha motif domain containing 4A	C
SLC19A1	212	SLC19A1	SLC19A1	8.2	0.342054	1.15832	-0.859416	0.337498	6.89655	1.15729648086926e-11 .	7 x 13	21 q22	solute carrier family 19 member 1	C
SRM	213	SRM	SRM	8.21474	0.258683	1.15715	-0.710582	0.479811	10.5193	0 .	5 x 16	1 p36	spermidine synthase	C
TPST2	214	TPST2	TPST2	9.09771	0.280288	1.15684	-1.01264	0.430795	9.18223	0 .	5 x 14	22 q12	tyrosylprotein sulfotransferase 2	C
ADCY7	215	ADCY7	ADCY7	8.07751	0.416552	1.15621	-1.15981	0.262055	5.22327	1.47036843145543e-07 .	9 x 14	16 q12	adenylate cyclase 7	C
EFNA4	216	EFNA4	EFNA4	7.11046	0.252122	1.15584	-0.718398	0.0739789	1.42692	0.0772227458614285 .	13 x 12	1 q21	ephrin A4	C
LMNB2	217	LMNB2	LMNB2	8.86298	0.353568	1.1558	-1.10033	0.355406	7.31387	8.10684852581289e-13 .	6 x 13	19 p13	lamin B2	C
BPI	218	BPI	BPI	5.4539	0.224917	1.15219	-0.488016	0.229025	4.52568	4.06266665020638e-06 .	10 x 15	20 q11	bactericidal permeability increasing protein	C
SLC22A11	219	SLC22A11	SLC22A11	9.84	0.377263	1.15078	-1.10983	0.433362	9.24957	0 .	7 x 14	11 q13	solute carrier family 22 member 11	C
CBX5	220	CBX5	CBX5	8.85253	0.245956	1.14936	-0.834672	0.336499	6.87353	1.33568711646603e-11 .	8 x 15	12 q13	chromobox 5	C
RPL11	221	RPL11	RPL11	11.9035	0.295373	1.1481	-0.921803	0.357721	7.36848	5.67768054793305e-13 .	1 x 10	1 p36	ribosomal protein L11	C
MSRA	222	MSRA	MSRA	7.37065	0.257206	1.14431	-0.702344	0.306163	6.18622	8.16743894738181e-10 .	8 x 16	8 p23	methionine sulfoxide reductase A	C
ECHDC3	223	ECHDC3	ECHDC3	7.68774	0.369182	1.14329	-1.10226	0.0697751	1.34543	0.0896552240033421 .	13 x 11	10 p14	enoyl-CoA hydratase domain containing 3	C
ECHDC2	224	ECHDC2	ECHDC2	8.77376	0.310268	1.14273	-0.772418	0.440978	9.45093	0 .	6 x 14	1 p32	enoyl-CoA hydratase domain containing 2	C
ZWILCH	225	ZWILCH	ZWILCH	7.15267	0.251759	1.14113	-0.763814	0.418699	8.86865	0 .	1 x 10	15 q22	zwilch kinetochore protein	C
CYFIP2	226	CYFIP2	CYFIP2	8.26117	0.320311	1.14066	-0.737812	0.310907	6.29226	4.423506005935e-10 .	6 x 13	5 q33	cytoplasmic FMR1 interacting protein 2	C
ALDH7A1	227	ALDH7A1	ALDH7A1	9.20844	0.343193	1.13942	-0.89674	0.817033	27.2567	0 .	3 x 14	5 q23	aldehyde dehydrogenase 7 family member A1	C
NUBPL	228	NUBPL	NUBPL	6.80918	0.248764	1.13349	-0.735833	0.447662	9.62975	0 .	3 x 11	14 q12	nucleotide binding protein like	C
LDHB	229	LDHB	LDHB	10.7245	0.476616	1.13322	-1.96322	0.6737	17.5356	0 .	2 x 14	12 p12	lactate dehydrogenase B	C
FAM111A	230	FAM111A	FAM111A	7.50792	0.262046	1.13316	-0.782846	0.516234	11.5944	0 .	2 x 14	11 q12	family with sequence similarity 111 member A	C
PRDX2	231	PRDX2	PRDX2	8.33023	0.302437	1.1302	-0.755307	0.194801	3.82026	7.81533074233343e-05 .	14 x 16	19 p13	peroxiredoxin 2	C
RPL29	232	RPL29	RPL29	9.045	0.238361	1.13006	-0.74571	0.35207	7.23547	1.34747768498755e-12 .	1 x 11	3 p21	ribosomal protein L29	C
KIAA0101	233	KIAA0101		6.5014	0.307854	1.12779	-0.752324	0.608722	14.7583	0 .	3 x 12			C
NGFRAP1	234	NGFRAP1		9.245	0.254739	1.12707	-0.629528	0.629334	15.5771	0 .	5 x 14			C
GSTA4	235	GSTA4	GSTA4	9.38365	0.335477	1.12566	-1.0421	0.46416	10.0799	0 .	5 x 13	6 p12	glutathione S-transferase alpha 4	C
ACADM	236	ACADM	ACADM	7.98847	0.322414	1.12478	-0.909146	0.532892	12.1137	0 .	1 x 15	1 p31	acyl-CoA dehydrogenase medium chain	C
MRPL16	237	MRPL16	MRPL16	8.20904	0.257112	1.12241	-0.886661	0.726401	20.3305	0 .	2 x 14	11 q12	mitochondrial ribosomal protein L16	C
NOL6	238	NOL6	NOL6	7.33044	0.178537	1.12195	-0.654871	0.238989	4.73423	1.56834139497519e-06 .	12 x 15	9 p13	nucleolar protein 6	C
CHST11	239	CHST11	CHST11	8.1619	0.254946	1.12164	-0.870558	0.264389	5.27326	1.1423473333938e-07 .	9 x 14	12 q23	carbohydrate sulfotransferase 11	C
DNAJA3	240	DNAJA3	DNAJA3	9.23631	0.207605	1.12127	-0.965225	0.204582	4.02024	3.52378629786543e-05 .	11 x 11	16 p13	DnaJ heat shock protein family (Hsp40) member A3	C
IL6	241	IL6	IL6	6.43999	0.318677	1.1208	-1.04307	0.212811	4.18946	1.74996457074084e-05 .	1 x 14	7 p15	interleukin 6	C
AIM1	242	AIM1		10.0615	0.376986	1.1189	-1.20536	0.190369	3.73004	0.000110734029018289 .	8 x 11			C
ACAT2	243	ACAT2	ACAT2	7.03172	0.270522	1.11889	-0.935714	0.518292	11.6575	0 .	1 x 11	6 q25	acetyl-CoA acetyltransferase 2	C
NDUFA8	244	NDUFA8	NDUFA8	9.72245	0.210893	1.11869	-0.601419	0.375904	7.80295	3.13082892944294e-14 .	6 x 9	9 q33	NADH:ubiquinone oxidoreductase subunit A8	C
PSMA4	245	PSMA4	PSMA4	9.84661	0.249865	1.11809	-1.03186	0.462277	10.0279	0 .	1 x 8	15 q25	proteasome 20S subunit alpha 4	C
CEP152	246	CEP152	CEP152	6.66774	0.314266	1.1169	-1.08058	0.514596	11.5443	0 .	2 x 11	15 q21	centrosomal protein 152	C
MYH10	247	MYH10	MYH10	10.0576	0.315884	1.11688	-0.999906	0.659974	16.8975	0 .	5 x 15	17 p13	myosin heavy chain 10	C
PRPF31	248	PRPF31	PRPF31	8.75109	0.244746	1.11658	-0.575528	0.297399	5.99168	2.46387421576344e-09 .	8 x 12	CHR_HSCHR19_4_CTG3_1 q13	pre-mRNA processing factor 31	C
CFI	249	CFI	CFI	7.3191	0.342704	1.11485	-1.08794	0.392015	8.19662	1.99840144432528e-15 .	2 x 16	4 q25	complement factor I	C
ATP7B	250	ATP7B	ATP7B	7.83551	0.263797	1.11266	-0.638373	0.494971	10.9574	0 .	5 x 14	13 q14	ATPase copper transporting beta	C
SELE	251	SELE	SELE	6.04986	0.296391	1.11136	-1.08398	0.424895	9.02853	0 .	5 x 15	1 q24	selectin E	C
CTNNAL1	252	CTNNAL1	CTNNAL1	9.04563	0.345935	1.11129	-1.22066	0.711803	19.4935	0 .	1 x 14	9 q31	catenin alpha like 1	C
CHPT1	253	CHPT1	CHPT1	8.91508	0.347441	1.10859	-1.237	0.536952	12.2432	0 .	1 x 15	12 q23	choline phosphotransferase 1	C
CDCA4	254	CDCA4	CDCA4	7.69206	0.214372	1.10645	-0.694434	0.352271	7.24018	1.3070655668912e-12 .	5 x 11	14 q32	cell division cycle associated 4	C
CHRM3	255	CHRM3	CHRM3	5.72843	0.275928	1.10643	-0.762546	0.357733	7.36878	5.6665783176868e-13 .	7 x 12	1 q43	cholinergic receptor muscarinic 3	C
ATIC	256	ATIC	ATIC	9.78073	0.286089	1.10452	-1.1044	0.534703	12.1713	0 .	4 x 12	2 q35	5-aminoimidazole-4-carboxamide ribonucleotide formyltransferase/IMP cyclohydrolase	C
NDUFA2	257	NDUFA2	NDUFA2	9.88155	0.251115	1.10447	-0.971536	0.513149	11.5002	0 .	1 x 10	5 q31	NADH:ubiquinone oxidoreductase subunit A2	C
SSSCA1	258	SSSCA1		8.13526	0.193908	1.1044	-0.717017	-0.041335	-0.795774	0.786663195057104 .	14 x 13			C
SUOX	259	SUOX	SUOX	7.49139	0.264446	1.10338	-0.936641	0.540077	12.3436	0 .	6 x 14	12 q13	sulfite oxidase	C
IL6R	260	IL6R	IL6R	6.74055	0.20958	1.10183	-0.632878	0.123154	2.38708	0.00874217324740079 .	13 x 14	1 q21	interleukin 6 receptor	C
TM7SF3	261	TM7SF3	TM7SF3	8.13734	0.287789	1.10034	-0.819798	0.633158	15.7347	0 .	2 x 14	12 p11	transmembrane 7 superfamily member 3	C
SIRPA	262	SIRPA	SIRPA	8.96542	0.292132	1.10015	-1.01309	0.198412	3.89394	5.85040342792054e-05 .	12 x 16	20 p13	signal regulatory protein alpha	C
OAT	263	OAT	OAT	8.71524	0.331711	1.09976	-1.19698	0.44945	9.67792	0 .	1 x 15	10 q26	ornithine aminotransferase	C
TSPAN12	264	TSPAN12	TSPAN12	7.52256	0.351719	1.09878	-1.20361	0.290532	5.84042	5.70517344478105e-09 .	1 x 15	7 q31	tetraspanin 12	C
PSMA5	265	PSMA5	PSMA5	9.88746	0.265075	1.09855	-0.950182	0.387218	8.07849	4.66293670342566e-15 .	1 x 9	1 p13	proteasome 20S subunit alpha 5	C
PRR11	266	PRR11	PRR11	7.13373	0.277128	1.09647	-0.751821	0.520359	11.7212	0 .	4 x 12	17 q22	proline rich 11	C
TBX4	267	TBX4	TBX4	7.00592	0.328158	1.09628	-1.02709	0.425505	9.04435	0 .	5 x 14	17 q23	T-box transcription factor 4	C
MSH6	268	MSH6	MSH6	8.78719	0.230117	1.096	-0.715692	0.433606	9.25596	0 .	2 x 12	2 p16	mutS homolog 6	C
SMARCA2	269	SMARCA2	SMARCA2	9.16758	0.283128	1.09569	-1.02968	0.40706	8.5723	2.22044604925031e-16 .	5 x 14	9 p24	SWI/SNF related, matrix associated, actin dependent regulator of chromatin, subfamily a, member 2	C
GPR56	270	GPR56		10.5375	0.298297	1.09568	-1.01874	0.30955	6.26188	5.27749621781481e-10 .	7 x 14			C
FBN2	271	FBN2	FBN2	11.6983	0.42191	1.09432	-1.44594	0.355278	7.31086	8.26783086438354e-13 .	7 x 15	5 q23	fibrillin 2	C
CCDC92	272	CCDC92	CCDC92	8.50667	0.279844	1.09115	-0.658995	0.396889	8.31745	8.88178419700125e-16 .	8 x 16	CHR_HSCHR12_6_CTG2_1 q24	coiled-coil domain containing 92	C
IDH1	273	IDH1	IDH1	9.39525	0.380503	1.09103	-1.30333	0.635465	15.8308	0 .	1 x 15	2 q34	isocitrate dehydrogenase (NADP(+)) 1	C
SLC12A9	274	SLC12A9	SLC12A9	8.78386	0.281708	1.08989	-0.976147	0.444768	9.55207	0 .	8 x 14	7 q22	solute carrier family 12 member 9	C
ATPIF1	275	ATPIF1		8.23834	0.219041	1.08921	-0.520191	0.402915	8.46798	2.22044604925031e-16 .	5 x 11			C
BAG2	276	BAG2	BAG2	7.52236	0.29323	1.08909	-0.829167	0.589624	14.0423	0 .	3 x 13	6 p12	BCL2 associated athanogene 2	C
C4BPB	277	C4BPB	C4BPB	6.47143	0.316002	1.08721	-0.866717	0.273082	5.46039	4.36513423185403e-08 .	4 x 16	1 q32	complement component 4 binding protein beta	C
BPHL	278	BPHL	BPHL	7.21913	0.228831	1.08579	-0.737272	0.551403	12.7139	0 .	4 x 12	6 p25	biphenyl hydrolase like	C
NME1	279	NME1	NME1	8.41103	0.299985	1.08508	-0.662796	0.695896	18.6395	0 .	1 x 13	17 q21	NME/NM23 nucleoside diphosphate kinase 1	C
SOX5	280	SOX5	SOX5	6.6566	0.206834	1.08317	-0.608612	0.2492	4.9496	5.65914560768377e-07 .	9 x 10	12 p12	SRY-box transcription factor 5	C
BLVRA	281	BLVRA	BLVRA	7.87621	0.271935	1.07902	-0.619796	0.526032	11.8975	0 .	1 x 15	7 p13	biliverdin reductase A	C
MRPL15	282	MRPL15	MRPL15	10.0865	0.242906	1.07644	-0.805002	0.362143	7.47321	2.85327317328665e-13 .	2 x 9	8 q11	mitochondrial ribosomal protein L15	C
NEDD4L	283	NEDD4L	NEDD4L	7.95588	0.310621	1.07519	-0.93645	0.476009	10.4114	0 .	6 x 14	18 q21	NEDD4 like E3 ubiquitin protein ligase	C
CLN6	284	CLN6	CLN6	7.44203	0.25743	1.07358	-0.76814	0.50728	11.3227	0 .	8 x 13	15 q23	CLN6 transmembrane ER protein	C
GMFG	285	GMFG	GMFG	9.44256	0.334236	1.07224	-0.845181	0.33048	6.73534	3.13432613197051e-11 .	1 x 16	19 q13	glia maturation factor gamma	C
CTSO	286	CTSO	CTSO	8.49364	0.319603	1.06982	-0.856017	0.225522	4.45271	5.62154002770043e-06 .	2 x 16	CHR_HSCHR4_1_CTG12 q32	cathepsin O	C
APEX1	287	APEX1	APEX1	9.46456	0.296376	1.06882	-1.00111	0.785514	24.416	0 .	2 x 14	14 q11	apurinic/apyrimidinic endodeoxyribonuclease 1	C
AP1S1	288	AP1S1	AP1S1	8.14641	0.27294	1.06715	-0.649495	0.379809	7.89757	1.64313007644523e-14 .	7 x 11	7 q22	adaptor related protein complex 1 subunit sigma 1	C
XPNPEP1	289	XPNPEP1	XPNPEP1	9.07942	0.214117	1.06609	-0.618376	0.707728	19.2692	0 .	3 x 13	10 q25	X-prolyl aminopeptidase 1	C
MRPS7	290	MRPS7	MRPS7	8.58095	0.279945	1.06515	-1.03343	0.215397	4.24285	1.3963889017532e-05 .	7 x 9	17 q25	mitochondrial ribosomal protein S7	C
COMMD3	291	COMMD3	COMMD3	9.12593	0.25967	1.06507	-1.41112	0.247085	4.90485	7.01519477397383e-07 .	1 x 8	10 p12	COMM domain containing 3	C
LARS	292	LARS		8.38667	0.239174	1.06379	-0.924981	0.393298	8.22834	1.66533453693773e-15 .	2 x 9			C
GNG11	293	GNG11	GNG11	11.3232	0.418567	1.06078	-1.56622	0.400344	8.4036	4.44089209850063e-16 .	5 x 16	7 q21	G protein subunit gamma 11	C
RPIA	294	RPIA	RPIA	9.08386	0.253101	1.05971	-0.995031	0.510077	11.4071	0 .	6 x 13	2 p11	ribose 5-phosphate isomerase A	C
ITPR2	295	ITPR2	ITPR2	7.76635	0.285388	1.05958	-1.0186	0.182098	3.56229	0.000207840725380826 .	1 x 16	12 p11	inositol 1,4,5-trisphosphate receptor type 2	C
CPSF1	296	CPSF1	CPSF1	7.62093	0.250112	1.05918	-0.733249	0.0770547	1.4866	0.06898659601645 .	13 x 16	8 q24	cleavage and polyadenylation specific factor 1	C
CAV1	297	CAV1	CAV1	10.6702	0.401711	1.05863	-1.22443	0.362168	7.47383	2.84106072001578e-13 .	3 x 16	7 q31	caveolin 1	C
CYB5A	298	CYB5A	CYB5A	9.86422	0.333393	1.05814	-1.05921	0.526028	11.8974	0 .	1 x 14	18 q22	cytochrome b5 type A	C
SMARCA4	299	SMARCA4	SMARCA4	9.30475	0.235203	1.05524	-0.807036	-0.0282428	-0.543478	0.706435991103316 .	12 x 16	19 p13	SWI/SNF related, matrix associated, actin dependent regulator of chromatin, subfamily a, member 4	C
HMGCS1	300	HMGCS1	HMGCS1	8.48225	0.28803	1.05438	-0.766797	0.391912	8.19409	2.1094237467878e-15 .	1 x 10	5 p12	3-hydroxy-3-methylglutaryl-CoA synthase 1	C
SND1	301	SND1	SND1	10.7444	0.269003	1.05297	-0.801258	0.527739	11.951	0 .	7 x 15	7 q32	staphylococcal nuclease and tudor domain containing 1	C
SMAD5	302	SMAD5	SMAD5	8.35487	0.272432	1.05038	-0.815825	0.428543	9.1234	0 .	3 x 14	5 q31	SMAD family member 5	C
ITM2C	303	ITM2C	ITM2C	9.79536	0.354119	1.04937	-0.991784	0.379543	7.89113	1.70974345792274e-14 .	4 x 16	2 q37	integral membrane protein 2C	C
HCLS1	304	HCLS1	HCLS1	9.1926	0.298815	1.04901	-0.821455	0.465305	10.1116	0 .	1 x 16	3 q13	hematopoietic cell-specific Lyn substrate 1	C
WDR12	305	WDR12	WDR12	7.98289	0.228388	1.04818	-0.803214	0.474302	10.3632	0 .	4 x 9	2 q33	WD repeat domain 12	C
RHOG	306	RHOG	RHOG	9.72086	0.279506	1.04625	-0.748503	0.0787365	1.51924	0.0647777114056993 .	13 x 16	11 p15	ras homolog family member G	C
DAP3	307	DAP3	DAP3	8.80542	0.221891	1.04583	-0.64682	0.581211	13.7386	0 .	1 x 11	1 q22	death associated protein 3	C
ASF1B	308	ASF1B	ASF1B	7.20574	0.289545	1.04571	-0.778632	0.610498	14.8269	0 .	5 x 13	19 p13	anti-silencing function 1B histone chaperone	C
TUBB	309	TUBB	TUBB	10.994	0.268503	1.04528	-0.79705	0.622009	15.2802	0 .	4 x 14	CHR_HSCHR6_MHC_COX_CTG1 p21	tubulin beta class I	C
MYO5C	310	MYO5C	MYO5C	6.6199	0.296757	1.04397	-0.929971	0.409972	8.64596	0 .	5 x 13	15 q21	myosin VC	C
KDELC1	311	KDELC1		6.86089	0.25748	1.04257	-0.710603	0.586525	13.9296	0 .	1 x 12			C
SLC13A3	312	SLC13A3	SLC13A3	7.83594	0.306359	1.04215	-1.00797	0.544938	12.5014	0 .	6 x 13	20 q13	solute carrier family 13 member 3	C
EFEMP1	313	EFEMP1	EFEMP1	10.6157	0.342197	1.0421	-0.917174	0.698823	18.7924	0 .	4 x 14	2 p16	EGF containing fibulin extracellular matrix protein 1	C
ENY2	314	ENY2	ENY2	9.34873	0.290101	1.03898	-1.29182	0.432864	9.23648	0 .	1 x 9	8 q23	ENY2 transcription and export complex 2 subunit	C
TOMM34	315	TOMM34	TOMM34	9.32422	0.266373	1.03829	-0.670446	0.715389	19.6941	0 .	6 x 13	20 q13	translocase of outer mitochondrial membrane 34	C
ESD	316	ESD	ESD	8.74574	0.294318	1.03777	-0.921439	0.533427	12.1307	0 .	1 x 11	13 q14	esterase D	C
DERA	317	DERA	DERA	8.7096	0.259023	1.03636	-0.94009	0.370044	7.66182	8.12683254025615e-14 .	1 x 9	12 p12	deoxyribose-phosphate aldolase	C
AARS	318	AARS		9.75279	0.281988	1.03634	-1.05263	0.324339	6.59532	7.34159399939927e-11 .	8 x 12			C
RCBTB2	319	RCBTB2	RCBTB2	7.21189	0.238429	1.03527	-0.908012	0.362067	7.47141	2.88657986402541e-13 .	4 x 16	13 q14	RCC1 and BTB domain containing protein 2	C
GOT1	320	GOT1	GOT1	8.78759	0.360465	1.03325	-1.00492	0.375431	7.7915	3.37507799486048e-14 .	10 x 13	10 q24	glutamic-oxaloacetic transaminase 1	C
DLC1	321	DLC1	DLC1	7.21117	0.282607	1.03234	-0.674883	0.091641	1.7702	0.0387588144827675 .	8 x 10	8 p22	DLC1 Rho GTPase activating protein	C
RRM2	322	RRM2	RRM2	6.33175	0.290523	1.02985	-0.907683	0.557324	12.9115	0 .	4 x 12	2 p25	ribonucleotide reductase regulatory subunit M2	C
CYB5B	323	CYB5B	CYB5B	9.80813	0.261016	1.02948	-0.896729	0.65124	16.5072	0 .	2 x 13	16 q22	cytochrome b5 type B	C
NCF4	324	NCF4	NCF4	7.56793	0.279591	1.02944	-0.813763	0.269041	5.37322	6.85593848359645e-08 .	10 x 14	22 q12	neutrophil cytosolic factor 4	C
GTF3A	325	GTF3A	GTF3A	9.2566	0.235091	1.02704	-0.745917	0.259546	5.16963	1.92376049090726e-07 .	1 x 9	13 q12	general transcription factor IIIA	C
SLC29A1	326	SLC29A1	SLC29A1	8.92516	0.301687	1.02611	-0.728463	0.56051	13.0189	0 .	5 x 14	6 p21	solute carrier family 29 member 1 (Augustine blood group)	C
RPS23	327	RPS23	RPS23	10.1376	0.398242	1.02529	-1.37158	0.163662	3.19113	0.00076914801580874 .	1 x 15	5 q14	ribosomal protein S23	C
QDPR	328	QDPR	QDPR	7.51432	0.354873	1.02522	-1.14899	0.523359	11.8142	0 .	1 x 15	4 p15	quinoid dihydropteridine reductase	C
MCM5	329	MCM5	MCM5	8.45632	0.286149	1.02458	-0.721788	0.710617	19.4278	0 .	5 x 14	22 q12	minichromosome maintenance complex component 5	C
COX6B1	330	COX6B1	COX6B1	10.8037	0.245323	1.02451	-0.887253	0.38584	8.04473	5.99520433297585e-15 .	3 x 10	19 q13	cytochrome c oxidase subunit 6B1	C
XYLT1	331	XYLT1	XYLT1	7.53093	0.273103	1.02388	-0.753448	0.12377	2.39922	0.00846205554146129 .	13 x 17	16 p12	xylosyltransferase 1	C
OLFML1	332	OLFML1	OLFML1	6.34141	0.316844	1.02326	-0.917336	0.414059	8.74987	0 .	5 x 16	11 p15	olfactomedin like 1	C
GCA	333	GCA	GCA	8.11228	0.341486	1.02289	-1.76738	0.348999	7.16354	2.14006590226745e-12 .	1 x 16	2 q24	grancalcin	C
TFCP2L1	334	TFCP2L1	TFCP2L1	8.15009	0.334531	1.02201	-1.0536	0.671804	17.4455	0 .	6 x 14	2 q14	transcription factor CP2 like 1	C
ADSL	335	ADSL	ADSL	8.65227	0.264149	1.02148	-0.69864	0.751511	21.9117	0 .	1 x 12	22 q13	adenylosuccinate lyase	C
ID2	336	ID2	ID2	8.54227	0.330213	1.02118	-0.903994	0.316793	6.42453	2.03594363590298e-10 .	1 x 16	2 p25	inhibitor of DNA binding 2	C
COX5A	337	COX5A	COX5A	10.3023	0.273712	1.02083	-0.806187	0.503314	11.204	0 .	1 x 14	15 q24	cytochrome c oxidase subunit 5A	C
PSMB2	338	PSMB2	PSMB2	10.0996	0.232641	1.02052	-0.695504	0.533533	12.134	0 .	9 x 13	1 p34	proteasome 20S subunit beta 2	C
COX8A	339	COX8A	COX8A	10.8188	0.251543	1.01946	-0.749808	0.310068	6.27347	4.93426743908287e-10 .	12 x 14	11 q13	cytochrome c oxidase subunit 8A	C
NIPSNAP1	340	NIPSNAP1	NIPSNAP1	7.74905	0.253539	1.01922	-0.801867	0.442229	9.48426	0 .	5 x 13	22 q12	nipsnap homolog 1	C
TTC19	341	TTC19	TTC19	8.79036	0.254339	1.01887	-0.716431	0.526582	11.9147	0 .	2 x 13	17 p12	tetratricopeptide repeat domain 19	C
SHMT2	342	SHMT2	SHMT2	9.13835	0.281816	1.01857	-0.97678	0.438648	9.38907	0 .	5 x 12	12 q13	serine hydroxymethyltransferase 2	C
ITGB5	343	ITGB5	ITGB5	9.94203	0.305336	1.01824	-1.15488	0.53709	12.2476	0 .	6 x 15	3 q21	integrin subunit beta 5	C
GARS	344	GARS		9.20428	0.256941	1.01544	-1.14078	0.408678	8.61319	1.11022302462516e-16 .	4 x 10			C
NUDT2	345	NUDT2	NUDT2	8.15372	0.28741	1.01487	-0.821925	0.266369	5.31576	9.20267495541083e-08 .	3 x 9	9 p13	nudix hydrolase 2	C
HPRT1	346	HPRT1	HPRT1	7.18475	0.303547	1.01317	-1.06095	0.511613	11.4535	0 .	1 x 16	X q26	hypoxanthine phosphoribosyltransferase 1	C
ABHD3	347	ABHD3	ABHD3	7.17476	0.290786	1.01304	-0.70302	0.509143	11.3788	0 .	2 x 13	18 q11	abhydrolase domain containing 3	C
PRKG1	348	PRKG1	PRKG1	6.69071	0.255052	1.01282	-0.887107	0.292987	5.89438	4.23662416260129e-09 .	7 x 12	10 q11	protein kinase cGMP-dependent 1	C
ARHGDIA	349	ARHGDIA	ARHGDIA	9.53845	0.260056	1.01267	-0.816475	-0.0306145	-0.589158	0.721942712313456 .	13 x 17	17 q25	Rho GDP dissociation inhibitor alpha	C
PXMP2	350	PXMP2	PXMP2	7.50097	0.20721	1.0121	-0.473036	0.493334	10.9094	0 .	6 x 13	12 q24	peroxisomal membrane protein 2	C
APOBEC3C	351	APOBEC3C	APOBEC3C	6.80909	0.244205	1.01182	-0.658807	0.336921	6.88325	1.25726096200651e-11 .	1 x 16	22 q13	apolipoprotein B mRNA editing enzyme catalytic subunit 3C	C
MRPS14	352	MRPS14	MRPS14	8.15787	0.168957	1.01072	-0.643815	0.329112	6.70406	3.79503095615519e-11 .	5 x 8	1 q25	mitochondrial ribosomal protein S14	C
PSMB4	353	PSMB4	PSMB4	10.8779	0.23484	1.01057	-0.951883	0.67519	17.6068	0 .	5 x 12	1 q21	proteasome 20S subunit beta 4	C
CHEK1	354	CHEK1	CHEK1	6.75733	0.259934	1.01014	-0.638969	0.679338	17.8071	0 .	3 x 12	11 q24	checkpoint kinase 1	C
COPZ1	355	COPZ1	COPZ1	9.72766	0.237251	1.01002	-1.51947	0.229531	4.53622	3.87500043907973e-06 .	7 x 8	12 q13	coatomer protein complex subunit zeta 1	C
CTTN	356	CTTN	CTTN	8.31205	0.209198	1.0092	-0.685629	0.203211	3.99213	3.94929569953462e-05 .	11 x 17	11 q13	cortactin	C
POLR2L	357	POLR2L	POLR2L	8.93877	0.271556	1.00916	-0.519004	0.470558	10.258	0 .	4 x 14	11 p15	RNA polymerase II subunit L	C
APP	358	APP	APP	9.95561	0.257136	1.00909	-0.806192	0.387383	8.08256	4.55191440096314e-15 .	7 x 15	21 q21	amyloid beta precursor protein	C
DPAGT1	359	DPAGT1	DPAGT1	8.39713	0.228237	1.00811	-0.613844	0.0706186	1.36178	0.0870486296595054 .	12 x 14	11 q23	dolichyl-phosphate N-acetylglucosaminephosphotransferase 1	C
SLC29A3	360	SLC29A3	SLC29A3	8.47612	0.319943	1.0071	-0.927903	0.0159504	0.306851	0.379564733568922 .	12 x 13	10 q22	solute carrier family 29 member 3	C
P2RY1	361	P2RY1	P2RY1	7.24766	0.29921	1.00677	-0.839437	0.464907	10.1006	0 .	6 x 16	3 q25	purinergic receptor P2Y1	C
KNTC1	362	KNTC1	KNTC1	7.05105	0.273014	1.00647	-0.815386	0.543852	12.466	0 .	1 x 11	12 q24	kinetochore associated 1	C
EZH2	363	EZH2	EZH2	7.05535	0.244797	1.00572	-0.690024	0.613995	14.963	0 .	4 x 12	7 q36	enhancer of zeste 2 polycomb repressive complex 2 subunit	C
PRPSAP1	364	PRPSAP1	PRPSAP1	8.8354	0.27027	1.00391	-0.695563	0.397812	8.34043	6.66133814775094e-16 .	1 x 16	17 q25	phosphoribosyl pyrophosphate synthetase associated protein 1	C
RPS5	365	RPS5	RPS5	11.5348	0.301125	1.00362	-0.878507	0.49791	11.0438	0 .	1 x 13	19 q13	ribosomal protein S5	C
SLC7A6	366	SLC7A6	SLC7A6	7.91864	0.278317	1.00349	-0.790503	0.58345	13.8188	0 .	5 x 14	16 q22	solute carrier family 7 member 6	C
PGAP1	367	PGAP1	PGAP1	7.03253	0.24959	1.00349	-0.98454	0.486146	10.7008	0 .	3 x 12	2 q33	post-GPI attachment to proteins inositol deacylase 1	C
LCMT1	368	LCMT1	LCMT1	8.48128	0.219317	1.00195	-0.828267	0.538568	12.295	0 .	5 x 11	16 p12	leucine carboxyl methyltransferase 1	C
NDUFS4	369	NDUFS4	NDUFS4	8.44762	0.274544	1.00164	-0.822607	0.30552	6.17189	8.8677876153298e-10 .	1 x 9	5 q11	NADH:ubiquinone oxidoreductase subunit S4	C
DHCR24	370	DHCR24	DHCR24	8.83968	0.36517	1.00099	-1.14739	0.354791	7.2994	8.90731932656763e-13 .	9 x 13	1 p32	24-dehydrocholesterol reductase	C
RAP2B	371	RAP2B	RAP2B	7.94268	0.251551	0.999243	-0.972908	0.323894	6.58521	7.80268072375634e-11 .	2 x 16	3 q25	RAP2B, member of RAS oncogene family	C
H2AFZ	372	H2AFZ		10.3369	0.286842	0.999079	-0.929462	0.492472	10.8843	0 .	1 x 11			C
NRP2	373	NRP2	NRP2	7.11136	0.253066	0.998958	-0.752641	0.598945	14.387	0 .	6 x 14	2 q33	neuropilin 2	C
PTDSS1	374	PTDSS1	PTDSS1	9.72827	0.262811	0.998873	-0.880263	0.648876	16.4036	0 .	5 x 14	8 q22	phosphatidylserine synthase 1	C
SYNJ2BP	375	SYNJ2BP	SYNJ2BP	8.56013	0.228567	0.998426	-0.821016	0.388194	8.10249	3.99680288865056e-15 .	7 x 10	14 q24	synaptojanin 2 binding protein	C
LGR5	376	LGR5	LGR5	8.28425	0.367524	0.998307	-1.50356	0.630747	15.6351	0 .	5 x 14	12 q21	leucine rich repeat containing G protein-coupled receptor 5	C
NUP88	377	NUP88	NUP88	9.01883	0.230779	0.996606	-1.14053	0.364178	7.52161	2.07056594092592e-13 .	3 x 8	17 p13	nucleoporin 88	C
PRKCI	378	PRKCI	PRKCI	7.74391	0.223563	0.996461	-0.862766	0.440769	9.44537	0 .	1 x 14	3 q26	protein kinase C iota	C
SEMA6D	379	SEMA6D	SEMA6D	7.83244	0.269372	0.995685	-0.851485	0.398462	8.35663	6.66133814775094e-16 .	7 x 14	15 q21	semaphorin 6D	C
PEG10	380	PEG10	PEG10	10.6375	0.351602	0.995659	-1.06189	0.490632	10.8307	0 .	6 x 14	7 q21	paternally expressed 10	C
PDK2	381	PDK2	PDK2	7.59388	0.249071	0.994527	-1.03015	0.14056	2.73083	0.00330994497219417 .	11 x 14	17 q21	pyruvate dehydrogenase kinase 2	C
EHD3	382	EHD3	EHD3	7.98294	0.311538	0.994384	-1.22877	0.12198	2.36398	0.0092977548062888 .	8 x 10	2 p23	EH domain containing 3	C
TOR3A	383	TOR3A	TOR3A	7.37921	0.262401	0.993767	-0.631463	0.462441	10.0324	0 .	1 x 13	1 q25	torsin family 3 member A	C
MCM3	384	MCM3	MCM3	8.71788	0.273397	0.992629	-0.601975	0.791123	24.8792	0 .	4 x 13	6 p12	minichromosome maintenance complex component 3	C
IL10RB	385	IL10RB	IL10RB	9.55314	0.286451	0.991977	-1.03437	0.256739	5.10974	2.59008426262142e-07 .	6 x 11	21 q22	interleukin 10 receptor subunit beta	C
SULT1C2	386	SULT1C2	SULT1C2	5.53797	0.206946	0.990848	-0.57209	0.182177	3.56388	0.000206627609341536 .	11 x 15	2 q12	sulfotransferase family 1C member 2	C
MET	387	MET	MET	9.28425	0.297889	0.989948	-0.970723	0.434964	9.29171	0 .	3 x 14	7 q31	MET proto-oncogene, receptor tyrosine kinase	C
MYO7A	388	MYO7A	MYO7A	7.73393	0.289319	0.989375	-0.739713	0.44633	9.59396	0 .	7 x 14	11 q13	myosin VIIA	C
NDUFAB1	389	NDUFAB1	NDUFAB1	9.71856	0.244634	0.988534	-1.12316	0.357144	7.35485	6.20614670765463e-13 .	1 x 8	16 p12	NADH:ubiquinone oxidoreductase subunit AB1	C
TDP1	390	TDP1	TDP1	7.68394	0.206976	0.988436	-0.677487	0.194773	3.81968	7.83307978746706e-05 .	8 x 9	14 q32	tyrosyl-DNA phosphodiesterase 1	C
PAQR3	391	PAQR3	PAQR3	6.47269	0.263318	0.988302	-0.62272	0.212574	4.18458	1.78624476429023e-05 .	5 x 9	4 q21	progestin and adipoQ receptor family member 3	C
AAAS	392	AAAS	AAAS	8.02732	0.186666	0.988038	-0.538952	0.261692	5.21549	1.52901624916879e-07 .	12 x 14	12 q13	aladin WD repeat nucleoporin	C
NNT	393	NNT	NNT	7.13972	0.206851	0.986091	-0.624648	0.562881	13.0995	0 .	4 x 16	5 p12	nicotinamide nucleotide transhydrogenase	C
EPHB4	394	EPHB4	EPHB4	8.66209	0.342965	0.985315	-1.05983	0.456527	9.87004	0 .	7 x 14	7 q22	EPH receptor B4	C
SRPRB	395	SRPRB	SRPRB	8.92064	0.27753	0.983755	-0.875208	0.495364	10.9689	0 .	2 x 10	3 q22	SRP receptor subunit beta	C
DGKD	396	DGKD	DGKD	8.13572	0.344124	0.98361	-1.05846	0.391446	8.18256	2.22044604925031e-15 .	5 x 14	2 q37	diacylglycerol kinase delta	C
PRDX3	397	PRDX3	PRDX3	9.92419	0.323992	0.981397	-0.937144	0.501514	11.1505	0 .	1 x 11	10 q26	peroxiredoxin 3	C
NIP7	398	NIP7	NIP7	8.29443	0.250919	0.981203	-0.790988	0.385602	8.03888	6.21724893790088e-15 .	3 x 9	16 q22	nucleolar pre-rRNA processing protein NIP7	C
HSD17B12	399	HSD17B12	HSD17B12	8.3699	0.284338	0.981139	-1.27659	0.522698	11.7937	0 .	1 x 14	11 p11	hydroxysteroid 17-beta dehydrogenase 12	C
UBE2G2	400	UBE2G2	UBE2G2	8.36116	0.195219	0.980589	-0.498536	0.175663	3.43232	0.000333045978897495 .	8 x 10	21 q22	ubiquitin conjugating enzyme E2 G2	C
PPA1	401	PPA1	PPA1	9.76848	0.318878	0.98025	-0.784619	0.521232	11.7482	0 .	1 x 14	10 q22	inorganic pyrophosphatase 1	C
STX8	402	STX8	STX8	8.26341	0.280216	0.980129	-1.01215	0.231123	4.56945	3.33657217477246e-06 .	3 x 8	17 p13	syntaxin 8	C
RNF128	403	RNF128	RNF128	7.54491	0.261885	0.98001	-0.725262	0.329408	6.71084	3.64110963602116e-11 .	7 x 12	X q22	ring finger protein 128	C
ZNF85	404	ZNF85	ZNF85	7.17446	0.298663	0.978618	-0.718493	0.267564	5.34144	8.07076895315006e-08 .	1 x 10	CHR_HSCHR19_1_CTG2 p12	zinc finger protein 85	C
RBBP7	405	RBBP7	RBBP7	10.7414	0.297031	0.978309	-1.03352	0.681726	17.9239	0 .	3 x 14	X p22	RB binding protein 7, chromatin remodeling factor	C
ATP5C1	406	ATP5C1		10.8609	0.290608	0.977386	-0.965728	0.467409	10.1701	0 .	1 x 9			C
PSMB3	407	PSMB3	PSMB3	10.6406	0.245667	0.975868	-0.755828	0.3312	6.75184	2.83276735402183e-11 .	5 x 9	CHR_HSCHR17_7_CTG4 q12	proteasome 20S subunit beta 3	C
ICMT	408	ICMT	ICMT	8.09455	0.24013	0.975795	-1.09692	0.164593	3.20978	0.000722224217709955 .	10 x 10	1 p36	isoprenylcysteine carboxyl methyltransferase	C
SNRPF	409	SNRPF	SNRPF	8.31002	0.25121	0.975531	-0.533997	0.560407	13.0155	0 .	2 x 12	12 q23	small nuclear ribonucleoprotein polypeptide F	C
GNL3L	410	GNL3L	GNL3L	8.09726	0.274919	0.974756	-0.830591	0.240389	4.76366	1.36738837186456e-06 .	10 x 15	X p11	G protein nucleolar 3 like	C
TXN2	411	TXN2	TXN2	8.32697	0.199493	0.972759	-1.06451	0.356813	7.34705	6.5314420538698e-13 .	7 x 10	22 q12	thioredoxin 2	C
MAGED1	412	MAGED1	MAGED1	10.2555	0.288677	0.972402	-0.92499	0.567503	13.2578	0 .	5 x 15	X p11	MAGE family member D1	C
RPLP0	413	RPLP0	RPLP0	12.0801	0.334925	0.971522	-0.939372	0.42769	9.10117	0 .	1 x 15	12 q24	ribosomal protein lateral stalk subunit P0	C
CYFIP1	414	CYFIP1	CYFIP1	8.63658	0.212764	0.971286	-0.64991	0.408436	8.60708	1.11022302462516e-16 .	3 x 16	15 q11	cytoplasmic FMR1 interacting protein 1	C
LSM1	415	LSM1	LSM1	8.83534	0.245802	0.970992	-0.78444	0.293506	5.90582	3.97647192951212e-09 .	1 x 9	8 p11	LSM1 homolog, mRNA degradation associated	C
CDC7	416	CDC7	CDC7	7.11441	0.319904	0.970656	-1.12005	0.364733	7.53484	1.89626092605977e-13 .	2 x 11	1 p22	cell division cycle 7	C
MRPL35	417	MRPL35	MRPL35	7.85853	0.227741	0.969591	-0.688057	0.378949	7.87668	1.88737914186277e-14 .	1 x 9	2 p11	mitochondrial ribosomal protein L35	C
BUD31	418	BUD31	BUD31	8.95498	0.226274	0.969389	-0.787301	0.195723	3.83905	7.26213945232423e-05 .	1 x 9	7 q22	BUD31 homolog	C
SLC12A2	419	SLC12A2	SLC12A2	7.16354	0.244072	0.966963	-0.791206	0.443986	9.53116	0 .	3 x 14	5 q23	solute carrier family 12 member 2	C
PSEN2	420	PSEN2	PSEN2	7.56764	0.27388	0.966897	-0.730124	0.373016	7.73326	5.01820807130571e-14 .	7 x 14	1 q42	presenilin 2	C
PPAP2B	421	PPAP2B		11.0131	0.361981	0.966186	-1.15298	0.0612937	1.18123	0.119135437099662 .	11 x 13			C
ENC1	422	ENC1	ENC1	7.60454	0.31649	0.966054	-1.01058	0.375056	7.78244	3.59712259978551e-14 .	4 x 15	5 q13	ectodermal-neural cortex 1	C
PRKX	423	PRKX	PRKX	7.23965	0.34676	0.962501	-0.857743	0.196565	3.85623	6.7888065993893e-05 .	7 x 13	X p22	protein kinase X-linked	C
SUCLG2	424	SUCLG2	SUCLG2	7.81774	0.255669	0.961651	-1.06686	0.485014	10.6682	0 .	1 x 12	3 p14	succinate-CoA ligase GDP-forming beta subunit	C
TYRO3	425	TYRO3	TYRO3	7.19733	0.25555	0.961269	-0.952605	0.216539	4.26645	1.2628469002518e-05 .	9 x 16	15 q15	TYRO3 protein tyrosine kinase	C
KIAA1598	426	KIAA1598		8.05676	0.284224	0.961087	-1.30749	0.397505	8.33279	7.7715611723761e-16 .	1 x 14			C
TP53	427	TP53	TP53	7.39537	0.214501	0.961075	-0.787281	0.161988	3.1576	0.000860681266084518 .	11 x 15	17 p13	tumor protein p53	C
NDUFS5	428	NDUFS5	NDUFS5	10.8473	0.318861	0.959371	-1.46489	0.509156	11.3792	0 .	1 x 11	1 p34	NADH:ubiquinone oxidoreductase subunit S5	C
MRPL48	429	MRPL48	MRPL48	8.53358	0.272355	0.959061	-0.736923	0.290744	5.84508	5.56090240522167e-09 .	1 x 9	11 q13	mitochondrial ribosomal protein L48	C
BCCIP	430	BCCIP	BCCIP	7.4366	0.194139	0.958012	-0.826486	0.358275	7.38158	5.21138687759048e-13 .	3 x 8	10 q26	BRCA2 and CDKN1A interacting protein	C
FDFT1	431	FDFT1	FDFT1	10.1153	0.275697	0.957785	-0.933931	0.408044	8.59716	1.11022302462516e-16 .	6 x 11	8 p23	farnesyl-diphosphate farnesyltransferase 1	C
FLOT2	432	FLOT2	FLOT2	9.46898	0.264004	0.957291	-0.996965	0.5603	13.0119	0 .	7 x 15	17 q11	flotillin 2	C
DENR	433	DENR	DENR	8.53437	0.242982	0.957139	-0.876629	0.247383	4.91116	6.80671238040276e-07 .	1 x 8	12 q24	density regulated re-initiation and release factor	C
MANSC1	434	MANSC1	MANSC1	7.40659	0.308872	0.956821	-0.948121	0.485563	10.684	0 .	5 x 14	12 p13	MANSC domain containing 1	C
KIAA0040	435	KIAA0040	KIAA0040	8.87109	0.23469	0.955232	-0.716201	0.186772	3.65699	0.000146091062472986 .	9 x 11	1 q25	KIAA0040	C
UTRN	436	UTRN	UTRN	8.19183	0.228857	0.9548	-0.716296	0.3143	6.3684	2.83409740120533e-10 .	7 x 15	6 q24	utrophin	C
HNMT	437	HNMT	HNMT	7.26811	0.2442	0.954694	-0.729464	0.515063	11.5586	0 .	1 x 16	2 q22	histamine N-methyltransferase	C
SLC39A1	438	SLC39A1	SLC39A1	9.92268	0.226897	0.954304	-0.746756	0.154608	3.01015	0.0013951608566638 .	13 x 13	1 q21	solute carrier family 39 member 1	C
SPATA6	439	SPATA6	SPATA6	6.80028	0.219739	0.953379	-0.698152	0.456366	9.86564	0 .	5 x 16	1 p33	spermatogenesis associated 6	C
NUP210	440	NUP210	NUP210	7.20691	0.275399	0.952916	-0.891952	0.611392	14.8615	0 .	6 x 13	3 p25	nucleoporin 210	C
ENTPD6	441	ENTPD6	ENTPD6	7.59116	0.22232	0.952813	-0.827456	0.418908	8.87402	0 .	7 x 13	20 p11	ectonucleoside triphosphate diphosphohydrolase 6	C
VDAC3	442	VDAC3	VDAC3	10.1262	0.260694	0.95182	-0.945833	0.669225	17.3241	0 .	1 x 13	8 p11	voltage dependent anion channel 3	C
GPR125	443	GPR125		7.44634	0.24055	0.9513	-0.574425	0.447713	9.63113	0 .	6 x 12			C
SPRED2	444	SPRED2	SPRED2	7.55559	0.295098	0.949477	-0.811035	0.247502	4.91367	6.72528146949958e-07 .	10 x 16	2 p14	sprouty related EVH1 domain containing 2	C
FUCA1	445	FUCA1	FUCA1	10.2598	0.276331	0.949409	-1.45619	0.217595	4.28828	1.15020809069444e-05 .	9 x 12	1 p36	alpha-L-fucosidase 1	C
RFC4	446	RFC4	RFC4	7.91772	0.274147	0.94933	-1.02621	0.737288	20.9924	0 .	2 x 12	3 q27	replication factor C subunit 4	C
TKT	447	TKT	TKT	10.4015	0.342884	0.948439	-1.11892	0.201828	3.96382	4.42675139662452e-05 .	9 x 14	3 p21	transketolase	C
PHYH	448	PHYH	PHYH	7.77496	0.334022	0.948351	-0.844175	0.541098	12.3766	0 .	1 x 13	10 p13	phytanoyl-CoA 2-hydroxylase	C
P2RX4	449	P2RX4	P2RX4	9.41274	0.285266	0.947242	-0.796647	0.165651	3.23101	0.000672044450737319 .	10 x 11	12 q24	purinergic receptor P2X 4	C
UQCRB	450	UQCRB	UQCRB	7.65061	0.239778	0.946121	-0.811694	0.179448	3.5087	0.000252881524802406 .	6 x 8	8 q22	ubiquinol-cytochrome c reductase binding protein	C
SLC35E3	451	SLC35E3	SLC35E3	7.64552	0.225231	0.946023	-0.74157	0.415013	8.77424	0 .	11 x 17	12 q15	solute carrier family 35 member E3	C
SELP	452	SELP	SELP	6.67524	0.30156	0.944269	-1.0401	0.284695	5.71262	1.1446161019002e-08 .	8 x 15	1 q24	selectin P	C
VGLL1	453	VGLL1	VGLL1	10.3137	0.297354	0.944027	-0.805603	0.483418	10.6224	0 .	8 x 13	X q26	vestigial like family member 1	C
MRPL46	454	MRPL46	MRPL46	8.99938	0.248999	0.943759	-0.749108	0.409116	8.62428	1.11022302462516e-16 .	1 x 9	15 q25	mitochondrial ribosomal protein L46	C
FN3KRP	455	FN3KRP	FN3KRP	8.9817	0.277895	0.942672	-0.844411	0.37547	7.79245	3.35287353436797e-14 .	8 x 14	17 q25	fructosamine 3 kinase related protein	C
SFXN1	456	SFXN1	SFXN1	8.29578	0.275601	0.940882	-0.943583	0.0964838	1.8646	0.0315144358634236 .	9 x 9	5 q35	sideroflexin 1	C
LRP5	457	LRP5	LRP5	7.7432	0.285449	0.939644	-0.820586	0.473308	10.3352	0 .	6 x 14	11 q13	LDL receptor related protein 5	C
CDK6	458	CDK6	CDK6	8.95582	0.296902	0.939341	-1.12191	0.337262	6.89111	1.19726450975577e-11 .	6 x 16	7 q21	cyclin dependent kinase 6	C
MRPS30	459	MRPS30	MRPS30	8.01538	0.262888	0.939007	-1.02786	0.376916	7.82742	2.64233079860787e-14 .	4 x 9	5 p12	mitochondrial ribosomal protein S30	C
G6PC3	460	G6PC3	G6PC3	9.03152	0.316093	0.938838	-1.5346	0.220853	4.35574	8.59756203575035e-06 .	12 x 13	17 q21	glucose-6-phosphatase catalytic subunit 3	C
CHRNB1	461	CHRNB1	CHRNB1	7.58361	0.311297	0.938833	-0.985518	0.414825	8.76944	0 .	5 x 12	17 p13	cholinergic receptor nicotinic beta 1 subunit	C
ALOX5	462	ALOX5	ALOX5	8.29117	0.361433	0.938678	-1.76475	-0.0272698	-0.524739	0.699960664048347 .	13 x 14	10 q11	arachidonate 5-lipoxygenase	C
TWSG1	463	TWSG1	TWSG1	7.61013	0.341412	0.938357	-1.31766	0.189248	3.70725	0.000120789063232207 .	7 x 10	18 p11	twisted gastrulation BMP signaling modulator 1	C
TST	464	TST	TST	9.02484	0.295436	0.936003	-0.881443	0.127809	2.47879	0.00681390546712768 .	14 x 16	22 q12	thiosulfate sulfurtransferase	C
IQCB1	465	IQCB1	IQCB1	8.02402	0.255587	0.935974	-0.794098	0.229786	4.54155	3.78335680462083e-06 .	4 x 9	3 q13	IQ motif containing B1	C
ZNF266	466	ZNF266	ZNF266	7.67109	0.269466	0.935809	-0.806919	0.141409	2.74766	0.00314799086117135 .	9 x 9	19 p13	zinc finger protein 266	C
RPL17	467	RPL17	RPL17	9.33402	0.292234	0.935796	-0.935698	0.27755	5.55712	2.62721948640632e-08 .	1 x 9	18 q21	ribosomal protein L17	C
ALDH6A1	468	ALDH6A1	ALDH6A1	7.09371	0.242334	0.935475	-0.660689	0.236646	4.68505	1.96913866057358e-06 .	9 x 14	14 q24	aldehyde dehydrogenase 6 family member A1	C
GLUD1	469	GLUD1	GLUD1	10.1705	0.250418	0.933712	-0.886944	0.535519	12.1973	0 .	4 x 15	10 q23	glutamate dehydrogenase 1	C
MAPK10	470	MAPK10	MAPK10	6.32115	0.212641	0.932748	-0.716439	0.237541	4.70383	1.80568486618515e-06 .	7 x 9	4 q21	mitogen-activated protein kinase 10	C
LHPP	471	LHPP	LHPP	8.03046	0.258855	0.932607	-0.905104	0.296063	5.96219	2.90600699059951e-09 .	13 x 15	10 q26	phospholysine phosphohistidine inorganic pyrophosphate phosphatase	C
TRAK1	472	TRAK1	TRAK1	8.1626	0.25931	0.93251	-0.676351	0.103998	2.01135	0.0225067230970366 .	11 x 13	3 p22	trafficking kinesin protein 1	C
PRPF4	473	PRPF4	PRPF4	8.48771	0.192858	0.928881	-0.742085	0.37071	7.67781	7.28306304154103e-14 .	7 x 10	9 q32	pre-mRNA processing factor 4	C
NDUFV2	474	NDUFV2	NDUFV2	9.72809	0.26476	0.928201	-1.24202	0.198366	3.89301	5.87187654811361e-05 .	1 x 8	18 p11	NADH:ubiquinone oxidoreductase core subunit V2	C
BCAT1	475	BCAT1	BCAT1	7.90004	0.362624	0.928081	-0.917975	0.290724	5.84463	5.57447976667902e-09 .	1 x 14	12 p12	branched chain amino acid transaminase 1	C
GLUL	476	GLUL	GLUL	8.80854	0.266194	0.927835	-1.01556	0.209037	4.11175	2.42054055894503e-05 .	10 x 13	1 q25	glutamate-ammonia ligase	C
STARD7	477	STARD7	STARD7	10.241	0.211267	0.927564	-0.997458	0.367707	7.60585	1.18127729820117e-13 .	8 x 12	2 q11	StAR related lipid transfer domain containing 7	C
ITFG2	478	ITFG2	ITFG2	8.2283	0.210994	0.927535	-0.574567	0.381734	7.94441	1.18793863634892e-14 .	10 x 15	12 p13	integrin alpha FG-GAP repeat containing 2	C
MRAS	479	MRAS	MRAS	7.17107	0.240061	0.927479	-0.726403	0.28626	5.74681	9.51210110677891e-09 .	10 x 13	3 q22	muscle RAS oncogene homolog	C
COX10	480	COX10	COX10	7.58143	0.191935	0.926841	-0.830551	0.124836	2.42021	0.00799624427681467 .	12 x 12	17 p12	cytochrome c oxidase assembly factor heme A:farnesyltransferase COX10	C
KPNA2	481	KPNA2	KPNA2	9.01325	0.255123	0.926805	-0.616801	0.693778	18.53	0 .	3 x 14	17 q24	karyopherin subunit alpha 2	C
RNF34	482	RNF34	RNF34	8.27887	0.189798	0.925642	-0.617076	0.304129	6.14092	1.05877995260073e-09 .	6 x 9	12 q24	ring finger protein 34	C
SPINT1	483	SPINT1	SPINT1	9.65635	0.272533	0.925576	-1.01856	0.302139	6.0967	1.36216959933932e-09 .	9 x 14	15 q15	serine peptidase inhibitor, Kunitz type 1	C
PPP1CA	484	PPP1CA	PPP1CA	9.72226	0.210428	0.924273	-0.522291	0.316259	6.4125	2.18590701095422e-10 .	13 x 15	11 q13	protein phosphatase 1 catalytic subunit alpha	C
PTPRK	485	PTPRK	PTPRK	8.35261	0.273843	0.924006	-0.885809	0.536129	12.2168	0 .	4 x 15	6 q22	protein tyrosine phosphatase receptor type K	C
LANCL2	486	LANCL2	LANCL2	7.85087	0.234135	0.923091	-0.71599	0.293199	5.89904	4.12866207888385e-09 .	10 x 11	7 p11	LanC like 2	C
OSBPL9	487	OSBPL9	OSBPL9	8.84893	0.270254	0.923071	-1.71987	0.43851	9.38539	0 .	1 x 13	1 p32	oxysterol binding protein like 9	C
MRPL22	488	MRPL22	MRPL22	8.66398	0.227063	0.922551	-0.807183	0.279895	5.60803	2.0054760074828e-08 .	1 x 9	5 q33	mitochondrial ribosomal protein L22	C
RPSA	489	RPSA	RPSA	9.05468	0.253267	0.919088	-1.0875	0.289921	5.82701	6.14084427752459e-09 .	1 x 10	3 p22	ribosomal protein SA	C
STK17B	490	STK17B	STK17B	7.86688	0.293386	0.91816	-0.823358	0.363187	7.49803	2.42028619368284e-13 .	1 x 16	2 q32	serine/threonine kinase 17b	C
PIGB	491	PIGB	PIGB	7.72057	0.275313	0.917893	-0.902461	0.406667	8.56238	2.22044604925031e-16 .	2 x 9	15 q21	phosphatidylinositol glycan anchor biosynthesis class B	C
RPS17	492	RPS17	RPS17	11.4893	0.282493	0.91788	-0.765494	0.455278	9.83597	0 .	1 x 11	CHR_HSCHR15_5_CTG8 q25	ribosomal protein S17	C
MRPS11	493	MRPS11	MRPS11	9.28793	0.24263	0.917518	-0.614203	0.424678	9.0229	0 .	6 x 10	15 q25	mitochondrial ribosomal protein S11	C
ASCC2	494	ASCC2	ASCC2	8.87081	0.260239	0.916969	-0.773467	0.0413342	0.79576	0.213340869754363 .	13 x 16	22 q12	activating signal cointegrator 1 complex subunit 2	C
GJA5	495	GJA5	GJA5	8.90855	0.291993	0.91645	-0.962626	0.256215	5.09859	2.73682753126891e-07 .	10 x 12	1 q21	gap junction protein alpha 5	C
ATP5A1	496	ATP5A1		11.0517	0.24324	0.915924	-0.917448	0.787704	24.5949	0 .	4 x 13			C
PDHB	497	PDHB	PDHB	9.54361	0.233856	0.914813	-0.733815	0.569536	13.3281	0 .	1 x 10	3 p14	pyruvate dehydrogenase E1 beta subunit	C
IKZF1	498	IKZF1	IKZF1	5.99905	0.220431	0.913759	-0.81194	0.343655	7.03905	4.72866190648347e-12 .	9 x 16	7 p12	IKAROS family zinc finger 1	C
POLR2G	499	POLR2G	POLR2G	9.1701	0.231784	0.912848	-0.647066	0.556723	12.8913	0 .	1 x 11	11 q12	RNA polymerase II subunit G	C
ARL15	500	ARL15	ARL15	7.32222	0.294822	0.91088	-0.872014	0.570423	13.3588	0 .	3 x 12	5 q11	ADP ribosylation factor like GTPase 15	C
HEBP1	501	HEBP1	HEBP1	9.23718	0.259999	0.910205	-0.878835	0.209197	4.11504	2.38775475494002e-05 .	10 x 10	12 p13	heme binding protein 1	C
CTNS	502	CTNS	CTNS	7.8534	0.220918	0.909879	-0.884697	0.0342838	0.659849	0.254880487495762 .	13 x 13	17 p13	cystinosin, lysosomal cystine transporter	C
WBP5	503	WBP5		10.109	0.296475	0.909807	-1.33499	0.36223	7.47529	2.81330514440015e-13 .	1 x 9			C
PDE3A	504	PDE3A	PDE3A	6.93116	0.241233	0.908608	-0.846759	0.351776	7.22856	1.40887301824932e-12 .	7 x 12	12 p12	phosphodiesterase 3A	C
TXNL4B	505	TXNL4B	TXNL4B	7.08848	0.220489	0.907852	-0.590992	0.262434	5.23137	1.41163393307941e-07 .	7 x 9	16 q22	thioredoxin like 4B	C
DDX5	506	DDX5	DDX5	10.9509	0.263365	0.906778	-1.27181	0.459503	9.95155	0 .	1 x 13	17 q23	DEAD-box helicase 5	C
LBR	507	LBR	LBR	8.19878	0.226369	0.906724	-0.610644	0.679147	17.7978	0 .	3 x 14	1 q42	lamin B receptor	C
TOE1	508	TOE1	TOE1	7.71272	0.201353	0.90467	-0.672361	0.3781	7.8561	2.17603712826531e-14 .	9 x 11	1 p34	target of EGR1, exonuclease	C
ALDH9A1	509	ALDH9A1	ALDH9A1	9.33527	0.287263	0.90411	-0.976272	0.217203	4.28017	1.19087030480136e-05 .	1 x 16	1 q24	aldehyde dehydrogenase 9 family member A1	C
MRPS15	510	MRPS15	MRPS15	9.92245	0.236956	0.903992	-1.30443	0.559399	12.9814	0 .	4 x 10	1 p34	mitochondrial ribosomal protein S15	C
DPP4	511	DPP4	DPP4	9.91146	0.331964	0.903822	-1.11083	0.375393	7.79058	3.39728245535298e-14 .	2 x 14	2 q24	dipeptidyl peptidase 4	C
CDK2AP1	512	CDK2AP1	CDK2AP1	10.5287	0.267395	0.901681	-1.30754	0.299703	6.04268	1.84953918846986e-09 .	10 x 16	12 q24	cyclin dependent kinase 2 associated protein 1	C
CUEDC2	513	CUEDC2	CUEDC2	8.28075	0.221572	0.899652	-0.70647	0.337379	6.8938	1.17734710869399e-11 .	11 x 16	10 q24	CUE domain containing 2	C
ACO1	514	ACO1	ACO1	9.93474	0.286943	0.899429	-0.913616	0.306025	6.18315	8.31309465709751e-10 .	9 x 13	9 p21	aconitase 1	C
OSGEP	515	OSGEP	OSGEP	7.45645	0.262241	0.899313	-0.766651	0.47848	10.4814	0 .	6 x 12	14 q11	O-sialoglycoprotein endopeptidase	C
PTPN9	516	PTPN9	PTPN9	7.38086	0.204144	0.898847	-0.746614	0.433677	9.25783	0 .	8 x 14	15 q24	protein tyrosine phosphatase non-receptor type 9	C
ASAH1	517	ASAH1	ASAH1	9.81181	0.280793	0.898346	-0.863645	0.204539	4.01937	3.53636543459768e-05 .	10 x 13	8 p22	N-acylsphingosine amidohydrolase 1	C
CPT2	518	CPT2	CPT2	8.56601	0.288476	0.897806	-0.953774	0.455449	9.84064	0 .	9 x 13	1 p32	carnitine palmitoyltransferase 2	C
ARF5	519	ARF5	ARF5	9.12172	0.256531	0.897064	-1.01825	0.334621	6.8303	1.74652514672857e-11 .	8 x 12	7 q32	ADP ribosylation factor 5	C
CCDC25	520	CCDC25	CCDC25	7.55776	0.203383	0.896437	-0.859312	0.491544	10.8572	0 .	3 x 10	8 p21	coiled-coil domain containing 25	C
BAG1	521	BAG1	BAG1	7.6163	0.199261	0.893809	-0.576937	0.22004	4.3389	9.2486165714778e-06 .	8 x 9	9 p13	BCL2 associated athanogene 1	C
NDUFB6	522	NDUFB6	NDUFB6	8.48755	0.266242	0.893794	-0.782702	0.413783	8.74284	0 .	1 x 9	9 p21	NADH:ubiquinone oxidoreductase subunit B6	C
DHRS1	523	DHRS1	DHRS1	8.08138	0.297094	0.893455	-1.20431	0.224706	4.43575	6.05836973033291e-06 .	11 x 15	14 q12	dehydrogenase/reductase 1	C
CDK7	524	CDK7	CDK7	9.12445	0.295755	0.892664	-0.931904	0.488746	10.776	0 .	1 x 10	CHR_HSCHR5_2_CTG1_1 q13	cyclin dependent kinase 7	C
PCMTD2	525	PCMTD2	PCMTD2	8.50719	0.252078	0.892489	-1.07115	0.228004	4.5044	4.46823768007754e-06 .	7 x 15	CHR_HSCHR20_1_CTG3 q13	protein-L-isoaspartate (D-aspartate) O-methyltransferase domain containing 2	C
SAMM50	526	SAMM50	SAMM50	8.04143	0.233147	0.892204	-0.919853	0.521125	11.7449	0 .	1 x 14	22 q13	SAMM50 sorting and assembly machinery component	C
CCT7	527	CCT7	CCT7	9.8389	0.215024	0.891855	-0.727362	0.478267	10.4754	0 .	1 x 14	2 p13	chaperonin containing TCP1 subunit 7	C
AKR1B1	528	AKR1B1	AKR1B1	11.7817	0.268639	0.890854	-0.944048	0.452803	9.76866	0 .	8 x 12	7 q33	aldo-keto reductase family 1 member B	C
DFNA5	529	DFNA5		9.4018	0.325232	0.890558	-1.1221	0.746002	21.5478	0 .	4 x 14			C
PDIA4	530	PDIA4	PDIA4	9.71651	0.28416	0.8905	-0.682983	0.304375	6.14641	1.02611863450619e-09 .	7 x 11	7 q36	protein disulfide isomerase family A member 4	C
ACAD8	531	ACAD8	ACAD8	6.8996	0.199392	0.889575	-0.540883	0.172546	3.36953	0.000416109574356782 .	11 x 11	11 q25	acyl-CoA dehydrogenase family member 8	C
ARPC3	532	ARPC3	ARPC3	10.6158	0.255202	0.8894	-1.07807	0.441096	9.45406	0 .	1 x 9	12 q24	actin related protein 2/3 complex subunit 3	C
MYL6	533	MYL6	MYL6	12.2335	0.262271	0.888108	-0.728307	0.458873	9.93426	0 .	1 x 11	12 q13	myosin light chain 6	C
TARS	534	TARS		8.91825	0.24082	0.888084	-0.867912	0.423888	9.00245	0 .	1 x 9			C
POLR1C	535	POLR1C	POLR1C	7.86586	0.205538	0.887866	-0.649087	0.29352	5.90611	3.96997235085905e-09 .	3 x 9	6 p21	RNA polymerase I and III subunit C	C
OBFC1	536	OBFC1		7.6545	0.243163	0.887576	-0.607914	0.503367	11.2056	0 .	3 x 13			C
CES2	537	CES2	CES2	7.92833	0.210641	0.887164	-0.601184	-0.0409163	-0.787701	0.784311994087647 .	13 x 15	16 q22	carboxylesterase 2	C
ITGB1BP1	538	ITGB1BP1	ITGB1BP1	8.03029	0.226062	0.887155	-1.00128	0.218348	4.30385	1.07583674253675e-05 .	1 x 8	2 p25	integrin subunit beta 1 binding protein 1	C
CTDSPL	539	CTDSPL	CTDSPL	9.11363	0.26983	0.886817	-0.986557	0.525365	11.8767	0 .	6 x 14	3 p22	CTD small phosphatase like	C
RAN	540	RAN	RAN	9.13441	0.238949	0.88597	-0.851437	0.556036	12.8683	0 .	2 x 11	12 q24	RAN, member RAS oncogene family	C
CMTM6	541	CMTM6	CMTM6	9.42542	0.274204	0.885468	-0.895421	0.537319	12.2549	0 .	1 x 13	3 p22	CKLF like MARVEL transmembrane domain containing 6	C
PPARG	542	PPARG	PPARG	8.99467	0.245404	0.885384	-0.721139	0.0684926	1.32058	0.0937284299842256 .	1 x 8	3 p25	peroxisome proliferator activated receptor gamma	C
RPL36AL	543	RPL36AL	RPL36AL	10.8435	0.295143	0.885371	-1.18818	0.282875	5.67291	1.41759526339769e-08 .	1 x 9	14 q21	ribosomal protein L36a like	C
ELOVL1	544	ELOVL1	ELOVL1	9.05632	0.182967	0.885351	-1.6741	0.149551	2.90939	0.00192008841891633 .	13 x 12	1 p34	ELOVL fatty acid elongase 1	C
CCDC6	545	CCDC6	CCDC6	9.39656	0.251765	0.884553	-0.78833	0.242278	4.80342	1.13488883446422e-06 .	10 x 15	10 q21	coiled-coil domain containing 6	C
CASP10	546	CASP10	CASP10	6.38828	0.211464	0.884196	-0.892883	0.185583	3.63286	0.000159937038483049 .	9 x 9	2 q33	caspase 10	C
MEST	547	MEST	MEST	9.81337	0.292635	0.883029	-1.31386	0.492337	10.8803	0 .	5 x 15	7 q32	mesoderm specific transcript	C
CSF2RA	548	CSF2RA	CSF2RA	9.99095	0.310521	0.882477	-1.09275	0.170321	3.32476	0.0004867053405615 .	8 x 9	X p22	colony stimulating factor 2 receptor alpha subunit	C
IRF6	549	IRF6	IRF6	8.76143	0.236543	0.882085	-0.686872	0.412578	8.71217	0 .	7 x 12	1 q32	interferon regulatory factor 6	C
IFNAR2	550	IFNAR2	IFNAR2	7.27947	0.262367	0.881535	-0.834798	0.382124	7.95393	1.11022302462516e-14 .	1 x 12	21 q22	interferon alpha and beta receptor subunit 2	C
PITRM1	551	PITRM1	PITRM1	8.27166	0.224926	0.881439	-0.830392	0.323125	6.56776	8.66701155288752e-11 .	7 x 11	10 p15	pitrilysin metallopeptidase 1	C
FBXL12	552	FBXL12	FBXL12	7.69838	0.198657	0.880162	-0.769919	0.153496	2.98796	0.00149790511902403 .	12 x 14	19 p13	F-box and leucine rich repeat protein 12	C
CCNB1IP1	553	CCNB1IP1	CCNB1IP1	7.65034	0.235912	0.879657	-0.818158	0.420158	8.90617	0 .	1 x 10	14 q11	cyclin B1 interacting protein 1	C
SLC25A17	554	SLC25A17	SLC25A17	7.94088	0.195472	0.879312	-0.495107	0.314678	6.37691	2.69585909151715e-10 .	6 x 8	22 q13	solute carrier family 25 member 17	C
CYP4A11	555	CYP4A11	CYP4A11	5.761	0.218863	0.879207	-0.513153	0.0564802	1.08816	0.138617376724228 .	14 x 14	1 p33	cytochrome P450 family 4 subfamily A member 11	C
INPP5A	556	INPP5A	INPP5A	8.14367	0.191659	0.879024	-0.473671	0.41587	8.79615	0 .	8 x 16	10 q26	inositol polyphosphate-5-phosphatase A	C
PC	557	PC	PC	7.00545	0.217121	0.878665	-0.643309	0.246367	4.88968	7.5425028589482e-07 .	9 x 14	11 q13	pyruvate carboxylase	C
MORC4	558	MORC4	MORC4	11.2434	0.314934	0.877759	-0.94191	0.466735	10.1513	0 .	6 x 15	X q22	MORC family CW-type zinc finger 4	C
HSBP1	559	HSBP1	HSBP1	9.30807	0.242412	0.876692	-1.15864	0.555344	12.8451	0 .	1 x 10	16 q23	heat shock factor binding protein 1	C
FKBP14	560	FKBP14	FKBP14	7.45481	0.299556	0.876466	-1.23218	0.413634	8.73905	0 .	1 x 11	7 p14	FKBP prolyl isomerase 14	C
CCT2	561	CCT2	CCT2	9.65098	0.255879	0.875983	-0.675306	0.446632	9.60207	0 .	1 x 9	12 q15	chaperonin containing TCP1 subunit 2	C
RUNX1T1	562	RUNX1T1	RUNX1T1	6.68564	0.220823	0.875846	-0.85432	0.431574	9.20263	0 .	6 x 16	8 q21	RUNX1 partner transcriptional co-repressor 1	C
FMO5	563	FMO5	FMO5	5.85164	0.213618	0.875136	-0.560186	0.157735	3.07255	0.00113978637538814 .	8 x 9	1 q21	flavin containing dimethylaniline monoxygenase 5	C
SREBF2	564	SREBF2	SREBF2	7.82942	0.270549	0.874859	-0.693568	0.480305	10.5334	0 .	7 x 13	22 q13	sterol regulatory element binding transcription factor 2	C
VPS33A	565	VPS33A	VPS33A	7.75841	0.172027	0.874056	-0.654321	0.184788	3.61675	0.000169858330396178 .	10 x 10	12 q24	VPS33A core subunit of CORVET and HOPS complexes	C
EIF2B3	566	EIF2B3	EIF2B3	6.91506	0.23996	0.873517	-0.688167	0.62298	15.3192	0 .	3 x 11	1 p34	eukaryotic translation initiation factor 2B subunit gamma	C
COQ6	567	COQ6	COQ6	7.21164	0.175973	0.870327	-0.521843	0.202377	3.97505	4.23115026113585e-05 .	11 x 11	14 q24	coenzyme Q6, monooxygenase	C
CDC25A	568	CDC25A	CDC25A	6.41715	0.217239	0.870166	-0.6042	0.563935	13.1354	0 .	5 x 12	3 p21	cell division cycle 25A	C
EXTL2	569	EXTL2	EXTL2	7.80478	0.339264	0.869599	-1.0475	0.617125	15.086	0 .	2 x 13	1 p21	exostosin like glycosyltransferase 2	C
COG4	570	COG4	COG4	8.23857	0.216322	0.868784	-0.66429	0.386339	8.05696	5.44009282066327e-15 .	8 x 11	16 q22	component of oligomeric golgi complex 4	C
UBE4B	571	UBE4B	UBE4B	8.84803	0.254072	0.867925	-1.35549	0.429443	9.1469	0 .	7 x 14	1 p36	ubiquitination factor E4B	C
FRMD4B	572	FRMD4B	FRMD4B	8.0526	0.26354	0.867141	-0.906576	0.441314	9.45987	0 .	3 x 15	3 p14	FERM domain containing 4B	C
LHFPL2	573	LHFPL2	LHFPL2	8.75727	0.314841	0.867078	-0.912838	-0.127739	-2.4774	0.993159947285849 .	13 x 11	5 q14	LHFPL tetraspan subfamily member 2	C
TIMM23	574	TIMM23	TIMM23	8.64592	0.249555	0.866822	-0.920677	0.220179	4.34178	9.13393739376822e-06 .	3 x 8	10 q11	translocase of inner mitochondrial membrane 23	C
PRIM1	575	PRIM1	PRIM1	7.1871	0.242036	0.866816	-0.634577	0.546816	12.5628	0 .	3 x 11	12 q13	DNA primase subunit 1	C
TPRKB	576	TPRKB	TPRKB	7.14442	0.28007	0.866445	-1.10888	0.224719	4.43602	6.05127527486538e-06 .	1 x 8	2 p13	TP53RK binding protein	C
SNRPC	577	SNRPC	SNRPC	8.23996	0.226007	0.865545	-0.76811	0.427101	9.08584	0 .	5 x 10	6 p21	small nuclear ribonucleoprotein polypeptide C	C
FAM96B	578	FAM96B		9.56582	0.19438	0.865418	-0.555998	0.199202	3.9101	5.4869702915683e-05 .	14 x 16			C
RAB31	579	RAB31	RAB31	10.7428	0.265225	0.86536	-0.976355	0.518402	11.6609	0 .	2 x 14	18 p11	RAB31, member RAS oncogene family	C
SDHC	580	SDHC	SDHC	9.05458	0.216091	0.864936	-0.951114	0.460051	9.96659	0 .	4 x 9	1 q23	succinate dehydrogenase complex subunit C	C
KIF2C	581	KIF2C	KIF2C	6.88933	0.240795	0.864335	-0.66243	0.517533	11.6342	0 .	4 x 12	1 p34	kinesin family member 2C	C
PAICS	582	PAICS	PAICS	9.23575	0.275344	0.863901	-1.37381	0.593525	14.1855	0 .	2 x 13	4 q12	phosphoribosylaminoimidazole carboxylase and phosphoribosylaminoimidazolesuccinocarboxamide synthase	C
GSTM4	583	GSTM4	GSTM4	6.64126	0.290393	0.863581	-0.938933	0.261694	5.21555	1.52857995150413e-07 .	10 x 15	1 p13	glutathione S-transferase mu 4	C
APBB3	584	APBB3	APBB3	7.95272	0.261604	0.863488	-0.695469	0.110143	2.13161	0.0168485136359232 .	12 x 13	5 q31	amyloid beta precursor protein binding family B member 3	C
RNPEP	585	RNPEP	RNPEP	9.25265	0.230316	0.863057	-0.677353	0.163789	3.19366	0.000762613244240429 .	12 x 15	1 q32	arginyl aminopeptidase	C
USP10	586	USP10	USP10	9.08591	0.225722	0.862012	-0.889216	0.401762	8.43909	4.44089209850063e-16 .	8 x 14	16 q24	ubiquitin specific peptidase 10	C
UROD	587	UROD	UROD	9.57491	0.220816	0.861834	-0.699747	0.348623	7.15477	2.26374474721069e-12 .	4 x 9	1 p34	uroporphyrinogen decarboxylase	C
GLCE	588	GLCE	GLCE	8.83839	0.323317	0.86145	-1.1389	0.384325	8.00765	7.66053886991358e-15 .	5 x 11	15 q23	glucuronic acid epimerase	C
CCT4	589	CCT4	CCT4	9.05679	0.198234	0.861173	-0.568119	0.329412	6.71093	3.63908903011634e-11 .	4 x 8	2 p15	chaperonin containing TCP1 subunit 4	C
ALG3	590	ALG3	ALG3	9.57838	0.276066	0.861082	-1.47373	-0.161071	-3.13924	0.99908504942646 .	14 x 13	3 q27	ALG3 alpha-1,3- mannosyltransferase	C
GOT2	591	GOT2	GOT2	9.56558	0.25114	0.860691	-0.90452	0.584191	13.8454	0 .	7 x 14	16 q21	glutamic-oxaloacetic transaminase 2	C
MDH1	592	MDH1	MDH1	9.97706	0.258905	0.86055	-0.955119	0.372933	7.73126	5.08482145278322e-14 .	1 x 9	2 p15	malate dehydrogenase 1	C
ARL2	593	ARL2	ARL2	9.59109	0.264532	0.859345	-0.793946	0.394347	8.25433	1.33226762955019e-15 .	11 x 15	11 q13	ADP ribosylation factor like GTPase 2	C
RPLP2	594	RPLP2	RPLP2	12.1293	0.23184	0.859236	-0.920143	0.302583	6.10657	1.28785981878821e-09 .	10 x 15	11 p15	ribosomal protein lateral stalk subunit P2	C
ITGA6	595	ITGA6	ITGA6	8.72389	0.273259	0.859008	-0.749753	0.269512	5.38337	6.50659680578869e-08 .	5 x 13	2 q31	integrin subunit alpha 6	C
RPL15	596	RPL15	RPL15	10.9092	0.260052	0.858789	-1.23011	0.487315	10.7345	0 .	1 x 11	3 p24	ribosomal protein L15	C
COX7A2	597	COX7A2	COX7A2	10.6854	0.268106	0.858422	-0.816122	0.31041	6.28113	4.71933714329964e-10 .	1 x 9	6 q14	cytochrome c oxidase subunit 7A2	C
GNS	598	GNS	GNS	11.0642	0.250204	0.857746	-1.07376	0.0893892	1.72635	0.0425599795486826 .	11 x 15	12 q14	glucosamine (N-acetyl)-6-sulfatase	C
METAP1	599	METAP1	METAP1	8.57029	0.27491	0.857213	-0.780454	0.614099	14.967	0 .	1 x 15	4 q23	methionyl aminopeptidase 1	C
MGST2	600	MGST2	MGST2	9.51809	0.265579	0.856265	-0.864319	0.337624	6.89945	1.13655751476927e-11 .	1 x 10	4 q31	microsomal glutathione S-transferase 2	C
ANXA5	601	ANXA5	ANXA5	12.1325	0.273537	0.856058	-1.1634	0.40559	8.53523	2.22044604925031e-16 .	6 x 14	4 q27	annexin A5	C
CCDC53	602	CCDC53		8.37403	0.279123	0.855816	-1.09582	0.267696	5.34428	7.95403283238016e-08 .	1 x 8			C
PDHA1	603	PDHA1	PDHA1	9.38208	0.258369	0.855097	-1.0496	0.15657	3.0493	0.00122945629190396 .	10 x 10	X p22	pyruvate dehydrogenase E1 alpha 1 subunit	C
NUP214	604	NUP214	NUP214	8.66622	0.211697	0.855069	-0.703658	-0.107465	-2.07916	0.980854617702601 .	12 x 17	9 q34	nucleoporin 214	C
DDX10	605	DDX10	DDX10	7.39357	0.227383	0.854799	-1.06745	0.364755	7.53536	1.88959958791202e-13 .	1 x 8	11 q22	DEAD-box helicase 10	C
ACTR2	606	ACTR2	ACTR2	10.3927	0.264889	0.853628	-0.724414	0.127673	2.4761	0.00686467970491678 .	1 x 16	2 p14	actin related protein 2	C
MTHFSD	607	MTHFSD	MTHFSD	6.62893	0.177962	0.850848	-0.473262	0.125831	2.43979	0.00758230646459979 .	10 x 11	16 q24	methenyltetrahydrofolate synthetase domain containing	C
SLC2A9	608	SLC2A9	SLC2A9	7.22992	0.207734	0.850828	-0.725039	0.423443	8.99093	0 .	7 x 12	4 p16	solute carrier family 2 member 9	C
NIT2	609	NIT2	NIT2	8.56309	0.249709	0.849902	-0.786356	0.67133	17.4231	0 .	1 x 12	3 q12	nitrilase family member 2	C
FAM76A	610	FAM76A	FAM76A	6.93755	0.195938	0.849757	-0.603675	0.556332	12.8782	0 .	6 x 11	1 p35	family with sequence similarity 76 member A	C
RDH11	611	RDH11	RDH11	8.76182	0.258517	0.849666	-1.3443	0.170804	3.33448	0.000470500648659278 .	6 x 8	14 q24	retinol dehydrogenase 11	C
CDK5RAP2	612	CDK5RAP2	CDK5RAP2	7.44057	0.200587	0.849537	-1.09225	0.204737	4.02342	3.47856083124931e-05 .	8 x 9	9 q33	CDK5 regulatory subunit associated protein 2	C
GTDC1	613	GTDC1	GTDC1	6.92916	0.217787	0.8489	-0.957616	0.384412	8.00978	7.54951656745106e-15 .	1 x 14	2 q22	glycosyltransferase like domain containing 1	C
AKAP13	614	AKAP13	AKAP13	8.43699	0.245807	0.848562	-0.586023	-0.0187223	-0.360194	0.640546173832966 .	11 x 13	15 q25	A-kinase anchoring protein 13	C
RP2	615	RP2	RP2	7.93017	0.3198	0.846567	-1.0531	0.505409	11.2666	0 .	2 x 14	X p11	RP2 activator of ARL3 GTPase	C
TMEM62	616	TMEM62	TMEM62	8.58602	0.262785	0.845781	-1.2737	0.209419	4.1196	2.34304267886509e-05 .	1 x 9	15 q15	transmembrane protein 62	C
DUT	617	DUT	DUT	8.02645	0.201285	0.845079	-0.677378	0.17862	3.49198	0.000268712427978102 .	5 x 10	15 q21	deoxyuridine triphosphatase	C
BMP2K	618	BMP2K	BMP2K	7.29788	0.188751	0.844846	-0.532521	0.276494	5.53422	2.9647052368631e-08 .	4 x 8	4 q21	BMP2 inducible kinase	C
CBX4	619	CBX4	CBX4	8.22323	0.280973	0.84304	-0.808848	0.488629	10.7726	0 .	7 x 15	17 q25	chromobox 4	C
PSIP1	620	PSIP1	PSIP1	7.42976	0.238709	0.842538	-0.683581	0.474599	10.3716	0 .	1 x 12	9 p22	PC4 and SFRS1 interacting protein 1	C
ATAD2	621	ATAD2	ATAD2	6.85983	0.224536	0.841614	-0.844976	0.60735	14.7056	0 .	2 x 12	8 q24	ATPase family AAA domain containing 2	C
PRKAB1	622	PRKAB1	PRKAB1	8.59134	0.22262	0.840463	-0.630064	0.15543	3.02653	0.00132347016911571 .	11 x 16	12 q24	protein kinase AMP-activated non-catalytic subunit beta 1	C
CNDP2	623	CNDP2	CNDP2	10.3226	0.301788	0.840351	-0.903843	0.272923	5.45695	4.44397424415044e-08 .	10 x 14	18 q22	carnosine dipeptidase 2	C
HDAC1	624	HDAC1	HDAC1	10.2692	0.220953	0.840268	-0.959375	0.336664	6.87732	1.30457866731604e-11 .	9 x 11	1 p35	histone deacetylase 1	C
CAPN1	625	CAPN1	CAPN1	9.48873	0.303264	0.840232	-1.00389	0.104311	2.01747	0.0221840215647682 .	12 x 16	11 q13	calpain 1	C
ZNF670	626	ZNF670	ZNF670	5.8588	0.224251	0.839651	-0.610957	0.189476	3.71188	0.000118679710503944 .	5 x 8	1 q44	zinc finger protein 670	C
ME2	627	ME2	ME2	8.1181	0.28292	0.839535	-0.877045	0.505312	11.2637	0 .	1 x 16	18 q21	malic enzyme 2	C
APAF1	628	APAF1	APAF1	7.05532	0.245085	0.839136	-1.14416	0.341479	6.98858	6.50257625522954e-12 .	1 x 12	12 q23	apoptotic peptidase activating factor 1	C
EXOSC7	629	EXOSC7	EXOSC7	7.73102	0.220361	0.838946	-0.793051	0.209837	4.12821	2.26070123707789e-05 .	8 x 10	3 p21	exosome component 7	C
CTDSP2	630	CTDSP2	CTDSP2	10.3534	0.288091	0.838381	-1.09739	-0.141053	-2.7406	0.996784960523188 .	11 x 17	12 q14	CTD small phosphatase 2	C
HSPD1	631	HSPD1	HSPD1	9.39152	0.256906	0.836939	-0.711407	0.622002	15.28	0 .	3 x 13	2 q33	heat shock protein family D (Hsp60) member 1	C
RPS25	632	RPS25	RPS25	12.4895	0.267933	0.836326	-0.797297	0.588528	14.0023	0 .	1 x 12	11 q23	ribosomal protein S25	C
DBT	633	DBT	DBT	8.08664	0.233184	0.836258	-0.800165	0.365125	7.54417	1.783018177548e-13 .	1 x 8	1 p21	dihydrolipoamide branched chain transacylase E2	C
UBE2D4	634	UBE2D4	UBE2D4	8.25167	0.236403	0.835813	-0.795042	0.34607	7.09521	3.31112914864207e-12 .	10 x 14	7 p13	ubiquitin conjugating enzyme E2 D4 (putative)	C
GBAS	635	GBAS		8.67694	0.268269	0.835799	-0.931999	0.479464	10.5094	0 .	1 x 10			C
GPD1L	636	GPD1L	GPD1L	8.96626	0.29622	0.835706	-0.953422	0.478793	10.4903	0 .	5 x 12	3 p22	glycerol-3-phosphate dehydrogenase 1 like	C
SPAG7	637	SPAG7	SPAG7	8.54994	0.245556	0.833478	-0.77391	0.196592	3.85678	6.77431679783069e-05 .	1 x 8	17 p13	sperm associated antigen 7	C
DUSP14	638	DUSP14	DUSP14	8.84463	0.319171	0.833004	-1.01901	0.439086	9.40068	0 .	4 x 14	17 q12	dual specificity phosphatase 14	C
EXOSC9	639	EXOSC9	EXOSC9	8.18505	0.217291	0.831964	-0.700231	0.497281	11.0253	0 .	2 x 10	4 q27	exosome component 9	C
LRRK1	640	LRRK1	LRRK1	7.31933	0.234899	0.831877	-0.954005	0.0657857	1.26816	0.102769026709231 .	13 x 17	15 q26	leucine rich repeat kinase 1	C
ADD3	641	ADD3	ADD3	8.12486	0.251596	0.831227	-0.855592	0.593193	14.1732	0 .	1 x 15	10 q25	adducin 3	C
MRPS31	642	MRPS31	MRPS31	7.96414	0.217262	0.830947	-0.661495	0.392237	8.20211	1.99840144432528e-15 .	1 x 9	13 q14	mitochondrial ribosomal protein S31	C
PCBD1	643	PCBD1	PCBD1	8.07146	0.249437	0.830931	-0.669836	0.50694	11.3125	0 .	3 x 15	10 q22	pterin-4 alpha-carbinolamine dehydratase 1	C
ASPH	644	ASPH	ASPH	7.2027	0.217705	0.830836	-0.712863	0.542297	12.4154	0 .	2 x 14	8 q12	aspartate beta-hydroxylase	C
UQCRC1	645	UQCRC1	UQCRC1	9.79375	0.247145	0.829182	-0.897761	0.187284	3.66736	0.00014049215121692 .	13 x 12	3 p21	ubiquinol-cytochrome c reductase core protein 1	C
CLTA	646	CLTA	CLTA	9.82531	0.23375	0.827782	-0.982633	0.482599	10.5989	0 .	6 x 14	9 p13	clathrin light chain A	C
ABHD10	647	ABHD10	ABHD10	6.96904	0.269061	0.827049	-0.974674	0.48727	10.7332	0 .	1 x 10	3 q13	abhydrolase domain containing 10	C
GNA12	648	GNA12	GNA12	8.13896	0.216298	0.826362	-0.632015	0.37742	7.83962	2.43138842392909e-14 .	12 x 17	7 p22	G protein subunit alpha 12	C
PYGB	649	PYGB	PYGB	8.31218	0.233064	0.825688	-0.712128	0.110202	2.13277	0.0168007718686864 .	11 x 15	20 p11	glycogen phosphorylase B	C
YARS	650	YARS		8.54533	0.224745	0.825502	-0.627519	0.41942	8.88716	0 .	8 x 11			C
PTPN1	651	PTPN1	PTPN1	9.7823	0.262845	0.824707	-0.908638	0.3471	7.11921	2.84150480922563e-12 .	8 x 14	20 q13	protein tyrosine phosphatase non-receptor type 1	C
NDUFA1	652	NDUFA1	NDUFA1	10.8164	0.244526	0.824511	-1.07297	0.464849	10.099	0 .	1 x 10	X q24	NADH:ubiquinone oxidoreductase subunit A1	C
DYNLT1	653	DYNLT1	DYNLT1	9.61	0.246399	0.823886	-0.862926	0.234113	4.63197	2.51201657408551e-06 .	1 x 8	6 q25	dynein light chain Tctex-type 1	C
MAML3	654	MAML3	MAML3	7.03108	0.215218	0.823709	-0.619418	0.181898	3.55825	0.000210957474381601 .	10 x 10	4 q31	mastermind like transcriptional coactivator 3	C
RPS18	655	RPS18	RPS18	12.1102	0.290573	0.822432	-1.00599	0.500023	11.1062	0 .	1 x 14	CHR_HSCHR6_MHC_DBB_CTG1 p21	ribosomal protein S18	C
TMEM53	656	TMEM53	TMEM53	6.85648	0.177708	0.820299	-0.46762	0.200898	3.94479	4.77796191009627e-05 .	12 x 12	1 p34	transmembrane protein 53	C
GTF2A2	657	GTF2A2	GTF2A2	9.43852	0.261607	0.820255	-1.46254	0.413269	8.72975	0 .	1 x 9	15 q22	general transcription factor IIA subunit 2	C
NDUFB8	658	NDUFB8	NDUFB8	10.491	0.223216	0.819562	-0.980654	0.543192	12.4445	0 .	3 x 11	10 q24	NADH:ubiquinone oxidoreductase subunit B8	C
APEX2	659	APEX2	APEX2	8.2084	0.209925	0.819247	-0.680614	0.290583	5.84153	5.67039326604402e-09 .	12 x 15	X p11	apurinic/apyrimidinic endodeoxyribonuclease 2	C
ERCC1	660	ERCC1	ERCC1	7.62935	0.178735	0.819207	-0.766432	0.0105388	0.202729	0.419729175108059 .	13 x 11	19 q13	ERCC excision repair 1, endonuclease non-catalytic subunit	C
HDDC2	661	HDDC2	HDDC2	8.77862	0.293929	0.819198	-1.40405	0.229675	4.53923	3.82295825185341e-06 .	1 x 9	6 q22	HD domain containing 2	C
IBTK	662	IBTK	IBTK	8.14399	0.228158	0.819078	-0.816849	0.272906	5.45659	4.4524183673289e-08 .	1 x 8	6 q14	inhibitor of Bruton tyrosine kinase	C
APLP2	663	APLP2	APLP2	10.0704	0.23676	0.818923	-0.946654	0.43286	9.23636	0 .	6 x 14	11 q24	amyloid beta precursor like protein 2	C
PRKACB	664	PRKACB	PRKACB	7.11153	0.210906	0.818827	-0.752809	0.356955	7.35039	6.3904437297424e-13 .	1 x 16	1 p31	protein kinase cAMP-activated catalytic subunit beta	C
RPL10A	665	RPL10A	RPL10A	10.9302	0.317985	0.818343	-1.19937	0.367285	7.59574	1.26343380202343e-13 .	1 x 11	6 p21	ribosomal protein L10a	C
TMEM14B	666	TMEM14B	TMEM14B	10.1293	0.267915	0.817963	-0.862569	0.429475	9.14772	0 .	1 x 10	6 p24	transmembrane protein 14B	C
GLO1	667	GLO1	GLO1	9.39163	0.31227	0.817722	-1.01317	0.468868	10.2108	0 .	1 x 15	6 p21	glyoxalase I	C
MAT2A	668	MAT2A	MAT2A	10.585	0.247054	0.817631	-0.854209	0.298828	6.02329	2.06308847783276e-09 .	7 x 12	2 p11	methionine adenosyltransferase 2A	C
FIBP	669	FIBP	FIBP	8.77332	0.243587	0.817102	-0.858617	0.285231	5.72433	1.07439281915589e-08 .	14 x 16	11 q13	FGF1 intracellular binding protein	C
PSMB7	670	PSMB7	PSMB7	10.3345	0.257344	0.816709	-0.767276	0.412469	8.70937	0 .	1 x 10	9 q33	proteasome 20S subunit beta 7	C
ATP5G1	671	ATP5G1		9.66163	0.252202	0.816374	-0.599649	0.535855	12.208	0 .	3 x 11			C
IGBP1	672	IGBP1	IGBP1	8.70345	0.247091	0.814063	-0.751118	0.265015	5.2867	1.06700349666866e-07 .	2 x 8	X q13	immunoglobulin binding protein 1	C
GNAS	673	GNAS	GNAS	9.04165	0.211732	0.814012	-0.596191	0.512796	11.4895	0 .	7 x 14	20 q13	GNAS complex locus	C
CLNS1A	674	CLNS1A	CLNS1A	9.43402	0.226531	0.813996	-0.755182	0.488431	10.7668	0 .	3 x 9	11 q14	chloride nucleotide-sensitive channel 1A	C
SNRPB	675	SNRPB	SNRPB	9.89664	0.237502	0.813523	-1.1199	0.135671	2.63404	0.00439586618252363 .	13 x 13	20 p13	small nuclear ribonucleoprotein polypeptides B and B1	C
RPS27	676	RPS27	RPS27	11.788	0.261999	0.813201	-1.36169	0.16498	3.21754	0.000703486932764896 .	1 x 8	1 q21	ribosomal protein S27	C
MCM10	677	MCM10	MCM10	6.43192	0.233903	0.811724	-0.572441	0.547652	12.5902	0 .	4 x 12	10 p13	minichromosome maintenance 10 replication initiation factor	C
PBX1	678	PBX1	PBX1	8.06418	0.242021	0.811631	-0.851914	0.570999	13.3788	0 .	6 x 14	1 q23	PBX homeobox 1	C
PRKCD	679	PRKCD	PRKCD	7.83585	0.188319	0.811224	-0.570909	0.0640398	1.23436	0.108925244868847 .	12 x 17	3 p21	protein kinase C delta	C
CHCHD3	680	CHCHD3	CHCHD3	8.29551	0.228348	0.810866	-1.84236	0.477772	10.4614	0 .	2 x 9	7 q33	coiled-coil-helix-coiled-coil-helix domain containing 3	C
PSMC1	681	PSMC1	PSMC1	10.3202	0.224695	0.809905	-0.778818	0.502271	11.173	0 .	2 x 9	14 q32	proteasome 26S subunit, ATPase 1	C
RPS28	682	RPS28	RPS28	11.8277	0.226986	0.809756	-0.799251	0.292099	5.87486	4.71924943568069e-09 .	3 x 10	19 p13	ribosomal protein S28	C
PFKM	683	PFKM	PFKM	7.3391	0.196458	0.809121	-0.61403	0.417472	8.83716	0 .	7 x 16	12 q13	phosphofructokinase, muscle	C
GLS	684	GLS	GLS	7.64339	0.269956	0.806432	-1.00717	0.173866	3.39611	0.000378842943870139 .	1 x 16	2 q32	glutaminase	C
RPL9	685	RPL9	RPL9	11.6757	0.24213	0.806367	-0.802306	0.383154	7.97905	9.32587340685131e-15 .	1 x 9	4 p14	ribosomal protein L9	C
SH2D4A	686	SH2D4A	SH2D4A	7.57429	0.294755	0.804827	-0.926297	0.337167	6.88892	1.21369581052022e-11 .	6 x 12	8 p21	SH2 domain containing 4A	C
CDCA8	687	CDCA8	CDCA8	7.18611	0.229463	0.803871	-0.844792	0.360884	7.44334	3.47388784405211e-13 .	6 x 11	1 p34	cell division cycle associated 8	C
CCT3	688	CCT3	CCT3	8.96548	0.242919	0.802345	-0.777676	0.373006	7.73301	5.01820807130571e-14 .	5 x 10	1 q22	chaperonin containing TCP1 subunit 3	C
DPP3	689	DPP3	DPP3	7.63842	0.205165	0.802031	-0.592938	0.458586	9.92637	0 .	11 x 15	11 q13	dipeptidyl peptidase 3	C
ARSD	690	ARSD	ARSD	7.90569	0.246586	0.801306	-2.31853	0.0288294	0.554775	0.28969188139478 .	14 x 12	X p22	arylsulfatase D	C
CREM	691	CREM	CREM	7.16989	0.219247	0.800582	-0.713926	0.174477	3.40842	0.000362651050978213 .	7 x 8	10 p11	cAMP responsive element modulator	C
ERAL1	692	ERAL1	ERAL1	8.80971	0.229919	0.80056	-0.83676	0.45279	9.76829	0 .	11 x 14	17 q11	Era like 12S mitochondrial rRNA chaperone 1	C
ABCC5	693	ABCC5	ABCC5	6.76883	0.222092	0.800475	-0.714945	0.405893	8.54286	2.22044604925031e-16 .	7 x 15	3 q27	ATP binding cassette subfamily C member 5	C
AP1B1	694	AP1B1	AP1B1	9.05711	0.266381	0.800106	-0.881547	0.250162	4.97	5.12875075076025e-07 .	11 x 14	22 q12	adaptor related protein complex 1 subunit beta 1	C
COX6A1	695	COX6A1	COX6A1	11.4495	0.237091	0.799612	-1.28857	0.250742	4.98229	4.83256316075042e-07 .	6 x 8	12 q24	cytochrome c oxidase subunit 6A1	C
RWDD1	696	RWDD1	RWDD1	7.95711	0.233488	0.799347	-0.638826	0.121165	2.34795	0.00970139571189599 .	1 x 8	6 q22	RWD domain containing 1	C
ATP5O	697	ATP5O		10.5842	0.248242	0.799131	-0.924911	0.50117	11.1402	0 .	1 x 11			C
TMEM11	698	TMEM11	TMEM11	7.83061	0.206934	0.798666	-0.799364	0.104106	2.01345	0.0223953810126758 .	11 x 10	17 p11	transmembrane protein 11	C
YWHAH	699	YWHAH	YWHAH	10.1488	0.266475	0.79848	-1.09372	0.462639	10.0379	0 .	3 x 15	22 q12	tyrosine 3-monooxygenase/tryptophan 5-monooxygenase activation protein eta	C
PUS7	700	PUS7	PUS7	6.94867	0.254647	0.798237	-0.80341	0.433591	9.25558	0 .	1 x 11	7 q22	pseudouridine synthase 7	C
PIGV	701	PIGV	PIGV	8.50669	0.225059	0.798096	-0.808483	0.132735	2.576	0.00519108366232301 .	10 x 10	1 p36	phosphatidylinositol glycan anchor biosynthesis class V	C
RABEPK	702	RABEPK	RABEPK	8.00981	0.217413	0.797914	-0.879768	0.252431	5.01812	4.06048510148693e-07 .	3 x 10	9 q33	Rab9 effector protein with kelch motifs	C
IPO8	703	IPO8	IPO8	7.85925	0.30249	0.797868	-1.46369	0.341108	6.97998	6.86406487204749e-12 .	4 x 8	12 p11	importin 8	C
PCSK7	704	PCSK7	PCSK7	8.02131	0.220622	0.797483	-0.835168	0.0585444	1.12806	0.130012956553543 .	12 x 16	11 q23	proprotein convertase subtilisin/kexin type 7	C
PIGC	705	PIGC	PIGC	7.4561	0.229055	0.797135	-0.850003	0.202695	3.98156	4.12155697304684e-05 .	6 x 8	1 q24	phosphatidylinositol glycan anchor biosynthesis class C	C
MPDU1	706	MPDU1	MPDU1	9.33949	0.266321	0.796685	-1.59455	0.10536	2.03798	0.021131378024745 .	13 x 12	17 p13	mannose-P-dolichol utilization defect 1	C
GNG7	707	GNG7	GNG7	6.45048	0.190855	0.796568	-0.494513	0.111563	2.15944	0.0157289553026969 .	11 x 15	19 p13	G protein subunit gamma 7	C
UBE2N	708	UBE2N	UBE2N	8.89161	0.209146	0.795134	-0.739773	0.445145	9.56218	0 .	1 x 10	12 q22	ubiquitin conjugating enzyme E2 N	C
NCBP2	709	NCBP2	NCBP2	7.91589	0.25013	0.794552	-1.09624	0.464727	10.0956	0 .	2 x 11	3 q29	nuclear cap binding protein subunit 2	C
FH	710	FH	FH	8.6809	0.25591	0.793377	-1.01509	0.471798	10.2928	0 .	5 x 9	1 q43	fumarate hydratase	C
PSMB1	711	PSMB1	PSMB1	11.3547	0.22128	0.793222	-0.836832	0.356858	7.34811	6.48592290986016e-13 .	2 x 9	CHR_HSCHR6_1_CTG5 q27	proteasome 20S subunit beta 1	C
PRPF19	712	PRPF19	PRPF19	8.95435	0.230248	0.792956	-0.765366	0.362069	7.47146	2.88657986402541e-13 .	9 x 14	11 q12	pre-mRNA processing factor 19	C
THYN1	713	THYN1	THYN1	7.66591	0.195878	0.792615	-0.545263	0.528908	11.9878	0 .	1 x 11	11 q25	thymocyte nuclear protein 1	C
SLC20A2	714	SLC20A2	SLC20A2	8.06056	0.24297	0.791884	-0.857174	0.338523	6.9202	9.98479077196635e-12 .	8 x 14	8 p11	solute carrier family 20 member 2	C
PLD2	715	PLD2	PLD2	7.58598	0.215305	0.791855	-0.608367	0.0654842	1.26232	0.103813956631083 .	14 x 16	17 p13	phospholipase D2	C
HMGCR	716	HMGCR	HMGCR	8.54699	0.237976	0.791611	-0.816377	0.431793	9.20838	0 .	1 x 10	5 q13	3-hydroxy-3-methylglutaryl-CoA reductase	C
IDH3B	717	IDH3B	IDH3B	8.50996	0.169452	0.790795	-0.753545	0.401508	8.43273	4.44089209850063e-16 .	7 x 10	20 p13	isocitrate dehydrogenase (NAD(+)) 3 non-catalytic subunit beta	C
LRRC42	718	LRRC42	LRRC42	8.85173	0.237383	0.790521	-0.692514	0.238471	4.72335	1.64963009607888e-06 .	11 x 11	1 p32	leucine rich repeat containing 42	C
B4GALT5	719	B4GALT5	B4GALT5	9.32924	0.276232	0.790172	-0.71779	0.229145	4.52818	4.01736126875996e-06 .	9 x 16	20 q13	beta-1,4-galactosyltransferase 5	C
ARHGAP1	720	ARHGAP1	ARHGAP1	10.1197	0.300476	0.790043	-0.907204	0.0299162	0.575707	0.282581722043682 .	12 x 17	11 p11	Rho GTPase activating protein 1	C
MRPS22	721	MRPS22	MRPS22	8.20618	0.224528	0.789727	-0.739376	0.322879	6.56218	8.96257512650322e-11 .	1 x 8	3 q23	mitochondrial ribosomal protein S22	C
CDK4	722	CDK4	CDK4	9.35427	0.227952	0.78931	-0.812851	0.284144	5.70058	1.22142522762658e-08 .	13 x 17	12 q14	cyclin dependent kinase 4	C
ZFX	723	ZFX	ZFX	8.05324	0.265369	0.788034	-0.825174	0.181406	3.54829	0.000218821476652975 .	6 x 10	X p22	zinc finger protein X-linked	C
UQCRC2	724	UQCRC2	UQCRC2	9.70452	0.214511	0.787521	-0.529563	0.565207	13.179	0 .	1 x 11	16 p12	ubiquinol-cytochrome c reductase core protein 2	C
TIMELESS	725	TIMELESS	TIMELESS	7.47041	0.248626	0.786933	-0.780606	0.561572	13.055	0 .	6 x 12	12 q13	timeless circadian regulator	C
PTBP1	726	PTBP1	PTBP1	10.637	0.268308	0.786271	-0.820571	0.0553712	1.06672	0.143396347528952 .	11 x 17	19 p13	polypyrimidine tract binding protein 1	C
ATP8B1	727	ATP8B1	ATP8B1	7.27584	0.259578	0.785844	-0.716434	0.353458	7.26805	1.09157127781145e-12 .	5 x 11	18 q21	ATPase phospholipid transporting 8B1	C
PECR	728	PECR	PECR	5.59624	0.187211	0.785675	-0.496047	0.407137	8.57424	1.11022302462516e-16 .	5 x 11	2 q35	peroxisomal trans-2-enoyl-CoA reductase	C
ASNSD1	729	ASNSD1	ASNSD1	9.01239	0.250659	0.785432	-0.796989	0.23623	4.67632	2.04993915664531e-06 .	1 x 8	2 q32	asparagine synthetase domain containing 1	C
SCMH1	730	SCMH1	SCMH1	7.3941	0.188774	0.785152	-0.465635	0.0811235	1.5656	0.0591484396608997 .	11 x 11	1 p34	Scm polycomb group protein homolog 1	C
TIMM22	731	TIMM22	TIMM22	8.86052	0.250822	0.78435	-0.873847	0.192443	3.77222	9.41679737770373e-05 .	12 x 13	CHR_HSCHR17_2_CTG2 p13	translocase of inner mitochondrial membrane 22	C
POLDIP2	732	POLDIP2	POLDIP2	8.63197	0.179222	0.783339	-0.704117	0.296953	5.98183	2.60368249183074e-09 .	11 x 15	17 q11	DNA polymerase delta interacting protein 2	C
NUP205	733	NUP205	NUP205	8.74275	0.23399	0.783181	-0.770394	0.52859	11.9777	0 .	4 x 11	7 q33	nucleoporin 205	C
POLR1D	734	POLR1D	POLR1D	8.84598	0.212538	0.782292	-0.681863	0.366464	7.57613	1.44106948596345e-13 .	5 x 10	13 q12	RNA polymerase I and III subunit D	C
ARL2BP	735	ARL2BP	ARL2BP	9.23506	0.273445	0.782048	-0.946232	0.392851	8.2173	1.77635683940025e-15 .	3 x 16	16 q13	ADP ribosylation factor like GTPase 2 binding protein	C
RRM1	736	RRM1	RRM1	9.66116	0.297414	0.781071	-1.31658	0.352812	7.25288	1.20414789250844e-12 .	1 x 9	11 p15	ribonucleotide reductase catalytic subunit M1	C
SNUPN	737	SNUPN	SNUPN	7.68892	0.217022	0.780627	-1.01336	0.360196	7.42704	3.86801701779405e-13 .	6 x 9	15 q24	snurportin 1	C
TWISTNB	738	TWISTNB	TWISTNB	7.12041	0.236112	0.780497	-1.04142	0.268291	5.35708	7.44866499591268e-08 .	1 x 8	7 p21	TWIST neighbor	C
ENDOD1	739	ENDOD1	ENDOD1	7.83754	0.227453	0.780478	-0.803309	0.217367	4.28357	1.173690941636e-05 .	5 x 9	11 q21	endonuclease domain containing 1	C
SEH1L	740	SEH1L	SEH1L	7.35864	0.222954	0.779261	-0.81999	0.505607	11.2725	0 .	4 x 10	18 p11	SEH1 like nucleoporin	C
PHKB	741	PHKB	PHKB	8.66018	0.192526	0.779251	-0.813801	0.353056	7.2586	1.16040510533821e-12 .	1 x 10	16 q12	phosphorylase kinase regulatory subunit beta	C
TGFBRAP1	742	TGFBRAP1	TGFBRAP1	7.79492	0.233041	0.779053	-0.899722	0.228108	4.50656	4.42522704613424e-06 .	11 x 17	2 q12	transforming growth factor beta receptor associated protein 1	C
MCM4	743	MCM4	MCM4	8.91124	0.262238	0.778161	-0.717462	0.301238	6.0767	1.52581347556691e-09 .	8 x 11	8 q11	minichromosome maintenance complex component 4	C
LSM4	744	LSM4		9.48755	0.206697	0.777755	-0.688361	0.274292	5.48655	3.80771841834715e-08 .	14 x 15			C
OGFRL1	745	OGFRL1	OGFRL1	8.40619	0.28997	0.777017	-0.915672	0.221282	4.36465	8.27107463474697e-06 .	4 x 9	6 q13	opioid growth factor receptor like 1	C
MRPS28	746	MRPS28	MRPS28	7.92731	0.263872	0.775534	-1.15282	0.319157	6.47788	1.48364653895783e-10 .	1 x 9	8 q21	mitochondrial ribosomal protein S28	C
GATA4	747	GATA4	GATA4	6.88171	0.185532	0.775385	-0.544012	0.198437	3.89446	5.83837657284203e-05 .	11 x 17	8 p23	GATA binding protein 4	C
TIMM8B	748	TIMM8B	TIMM8B	8.41146	0.221883	0.773652	-0.833069	0.15195	2.95715	0.00165212262637848 .	3 x 8	11 q23	translocase of inner mitochondrial membrane 8 homolog B	C
UQCRH	749	UQCRH	UQCRH	8.09935	0.301662	0.773604	-1.10513	0.407619	8.58641	1.11022302462516e-16 .	1 x 9	1 p33	ubiquinol-cytochrome c reductase hinge protein	C
CASP2	750	CASP2	CASP2	8.42175	0.220685	0.772682	-0.605374	0.0789965	1.52429	0.0641449809205384 .	11 x 15	7 q34	caspase 2	C
CEP76	751	CEP76	CEP76	6.47136	0.170187	0.772284	-0.507712	0.378166	7.85769	2.1538326677728e-14 .	5 x 9	18 p11	centrosomal protein 76	C
SERPINB1	752	SERPINB1	SERPINB1	9.07933	0.292123	0.771919	-1.05713	0.258383	5.14481	2.17685491854525e-07 .	3 x 9	6 p25	serpin family B member 1	C
RAD51C	753	RAD51C	RAD51C	7.80347	0.246401	0.771827	-1.19131	0.506345	11.2947	0 .	1 x 10	17 q22	RAD51 paralog C	C
CLSTN1	754	CLSTN1	CLSTN1	8.30033	0.203643	0.771682	-0.562513	0.0986558	1.90699	0.0286483033099418 .	12 x 17	1 p36	calsyntenin 1	C
MTX2	755	MTX2	MTX2	8.22715	0.230391	0.771146	-0.80512	0.331104	6.74962	2.87152523981149e-11 .	3 x 8	2 q31	metaxin 2	C
DCTN2	756	DCTN2	DCTN2	10.0031	0.183109	0.770967	-0.958215	0.311519	6.30598	4.08391986894685e-10 .	10 x 11	12 q13	dynactin subunit 2	C
GCNT2	757	GCNT2	GCNT2	6.27792	0.261472	0.770768	-0.853845	0.496938	11.0152	0 .	5 x 12	6 p24	glucosaminyl (N-acetyl) transferase 2 (I blood group)	C
EPRS	758	EPRS		8.97428	0.241022	0.770479	-0.827892	0.309155	6.25304	5.5550564148632e-10 .	3 x 8			C
UQCRFS1	759	UQCRFS1	UQCRFS1	9.8664	0.236075	0.769973	-0.770349	0.336083	6.86395	1.41764378014386e-11 .	3 x 9	19 q12	ubiquinol-cytochrome c reductase, Rieske iron-sulfur polypeptide 1	C
PIAS2	760	PIAS2	PIAS2	6.59548	0.185854	0.767699	-0.594287	0.438897	9.39566	0 .	5 x 10	18 q21	protein inhibitor of activated STAT 2	C
IDH2	761	IDH2	IDH2	9.57336	0.295549	0.766984	-0.945414	0.384353	8.00832	7.54951656745106e-15 .	6 x 13	15 q26	isocitrate dehydrogenase (NADP(+)) 2	C
PROSC	762	PROSC		8.50902	0.242679	0.766615	-0.707121	0.431062	9.18923	0 .	1 x 16			C
ELP3	763	ELP3	ELP3	8.18395	0.219515	0.766558	-0.85215	0.332951	6.79197	2.21310747505754e-11 .	6 x 10	8 p21	elongator acetyltransferase complex subunit 3	C
RAB8A	764	RAB8A	RAB8A	9.34128	0.230923	0.763509	-0.959507	0.180344	3.52681	0.000236728308696588 .	11 x 12	19 p13	RAB8A, member RAS oncogene family	C
RPAIN	765	RPAIN	RPAIN	8.45546	0.261435	0.762848	-0.917112	0.29205	5.87377	4.74768557801042e-09 .	4 x 9	17 p13	RPA interacting protein	C
COX5B	766	COX5B	COX5B	10.939	0.262969	0.762507	-1.02249	0.309041	6.25048	5.6378501867016e-10 .	1 x 9	2 q11	cytochrome c oxidase subunit 5B	C
MTAP	767	MTAP	MTAP	7.42534	0.248113	0.761853	-0.882096	0.36742	7.59898	1.23678844943242e-13 .	5 x 12	9 p21	methylthioadenosine phosphorylase	C
PA2G4	768	PA2G4	PA2G4	9.82938	0.223686	0.761762	-0.677162	0.291869	5.8698	4.85294382457369e-09 .	8 x 11	12 q13	proliferation-associated 2G4	C
CALR	769	CALR	CALR	11.4706	0.239435	0.761007	-0.64775	0.230024	4.54652	3.69975732694705e-06 .	8 x 11	19 p13	calreticulin	C
GPR143	770	GPR143	GPR143	7.02708	0.22572	0.760873	-0.638225	0.267926	5.34923	7.75500187399913e-08 .	6 x 10	X p22	G protein-coupled receptor 143	C
ELAC2	771	ELAC2	ELAC2	8.33365	0.208554	0.760558	-1.03738	0.309611	6.26325	5.23590948375841e-10 .	8 x 12	17 p12	elaC ribonuclease Z 2	C
ATP5H	772	ATP5H		10.9325	0.240718	0.759705	-0.832835	0.561641	13.0573	0 .	1 x 10			C
BLOC1S1	773	BLOC1S1	BLOC1S1	9.10958	0.280902	0.759675	-0.794855	0.0641453	1.23641	0.108546018043175 .	1 x 9	12 q13	biogenesis of lysosomal organelles complex 1 subunit 1	C
SMURF2	774	SMURF2	SMURF2	7.42361	0.198246	0.758739	-0.803401	0.303796	6.13352	1.10450315560229e-09 .	8 x 9	17 q24	SMAD specific E3 ubiquitin protein ligase 2	C
LANCL1	775	LANCL1	LANCL1	8.11737	0.260402	0.757047	-0.713465	0.613222	14.9328	0 .	1 x 15	2 q34	LanC like 1	C
PPIH	776	PPIH	PPIH	7.80028	0.229989	0.75701	-0.86582	0.425119	9.03434	0 .	3 x 9	1 p34	peptidylprolyl isomerase H	C
SUCLG1	777	SUCLG1	SUCLG1	9.38344	0.224588	0.756497	-0.780412	0.526708	11.9187	0 .	1 x 10	2 p11	succinate-CoA ligase alpha subunit	C
ZNF22	778	ZNF22	ZNF22	8.36123	0.246985	0.756395	-0.791921	0.299262	6.03291	1.95429716853823e-09 .	1 x 8	10 q11	zinc finger protein 22	C
CHCHD7	779	CHCHD7	CHCHD7	7.04908	0.217781	0.756118	-0.730124	0.24704	4.90391	7.04693641218057e-07 .	7 x 10	8 q12	coiled-coil-helix-coiled-coil-helix domain containing 7	C
OPN3	780	OPN3	OPN3	9.24592	0.338294	0.755961	-0.931754	0.0903066	1.74421	0.0409765403465139 .	11 x 14	1 q43	opsin 3	C
NPC1	781	NPC1	NPC1	9.60656	0.276804	0.755947	-1.10396	0.193263	3.78891	8.82805408977116e-05 .	10 x 13	18 q11	NPC intracellular cholesterol transporter 1	C
IDH3G	782	IDH3G	IDH3G	8.96547	0.160396	0.755793	-0.450514	0.132238	2.56619	0.00533760342225831 .	13 x 13	X q28	isocitrate dehydrogenase (NAD(+)) 3 non-catalytic subunit gamma	C
ATXN10	783	ATXN10	ATXN10	8.45777	0.180111	0.754766	-0.625107	0.54392	12.4682	0 .	1 x 15	22 q13	ataxin 10	C
CLCC1	784	CLCC1	CLCC1	7.80978	0.187771	0.753911	-1.0116	0.514647	11.5459	0 .	5 x 12	1 p13	chloride channel CLIC like 1	C
PSMC3	785	PSMC3	PSMC3	9.73338	0.227157	0.752907	-0.833729	0.35079	7.20547	1.63491442606301e-12 .	7 x 9	11 p11	proteasome 26S subunit, ATPase 3	C
FAM20B	786	FAM20B	FAM20B	8.60404	0.240008	0.752245	-0.743999	0.454413	9.81242	0 .	6 x 15	1 q25	FAM20B glycosaminoglycan xylosylkinase	C
CHMP6	787	CHMP6	CHMP6	7.92261	0.172823	0.751116	-0.666201	0.0575129	1.10812	0.134265599388644 .	13 x 11	17 q25	charged multivesicular body protein 6	C
ABHD4	788	ABHD4	ABHD4	8.21584	0.221409	0.751019	-1.23936	0.0268425	0.516512	0.302902689734337 .	13 x 12	14 q11	abhydrolase domain containing 4	C
EXOSC2	789	EXOSC2	EXOSC2	7.89355	0.197503	0.75089	-0.535013	0.364838	7.53734	1.86517468137026e-13 .	6 x 9	9 q34	exosome component 2	C
ADI1	790	ADI1	ADI1	9.95294	0.29958	0.75058	-1.75735	0.399402	8.38007	5.55111512312578e-16 .	6 x 11	CHR_HSCHR2_1_CTG1 p25	acireductone dioxygenase 1	C
ARPC5L	791	ARPC5L	ARPC5L	8.99081	0.227802	0.749751	-0.889795	0.169733	3.31296	0.000507093271437609 .	9 x 9	9 q33	actin related protein 2/3 complex subunit 5 like	C
PPIA	792	PPIA	PPIA	8.98806	0.232639	0.749728	-0.783561	0.434397	9.27679	0 .	1 x 14	7 p13	peptidylprolyl isomerase A	C
MPZL1	793	MPZL1	MPZL1	8.73542	0.254423	0.74907	-0.846803	0.576178	13.5601	0 .	4 x 15	1 q24	myelin protein zero like 1	C
STMN1	794	STMN1	STMN1	7.54884	0.175444	0.748646	-0.534858	0.413381	8.73261	0 .	5 x 11	1 p36	stathmin 1	C
RAB30	795	RAB30	RAB30	6.95641	0.223095	0.748433	-0.908424	0.365043	7.54223	1.8052226380405e-13 .	6 x 11	11 q14	RAB30, member RAS oncogene family	C
WDR46	796	WDR46	WDR46	7.5655	0.200141	0.748023	-0.540732	0.176386	3.4469	0.000316116215651752 .	10 x 10	CHR_HSCHR6_MHC_DBB_CTG1 p21	WD repeat domain 46	C
PHACTR4	797	PHACTR4	PHACTR4	8.41846	0.247508	0.747355	-1.22398	0.28402	5.69788	1.23936585438855e-08 .	10 x 16	1 p35	phosphatase and actin regulator 4	C
AASDHPPT	798	AASDHPPT	AASDHPPT	8.16577	0.263102	0.747138	-1.35885	0.528999	11.9906	0 .	1 x 14	11 q22	aminoadipate-semialdehyde dehydrogenase-phosphopantetheinyl transferase	C
DNAJC7	799	DNAJC7	DNAJC7	8.64531	0.264949	0.746845	-1.12051	0.358343	7.38317	5.15809617240848e-13 .	1 x 8	17 q21	DnaJ heat shock protein family (Hsp40) member C7	C
RPL27	800	RPL27	RPL27	11.8911	0.205748	0.746376	-0.534256	0.469145	10.2185	0 .	1 x 11	17 q21	ribosomal protein L27	C
GGCX	801	GGCX	GGCX	8.1551	0.224658	0.745274	-0.976395	0.0462069	0.889759	0.187086798303967 .	13 x 14	2 p11	gamma-glutamyl carboxylase	C
SLC25A1	802	SLC25A1	SLC25A1	8.4704	0.276897	0.744122	-1.06878	0.477281	10.4474	0 .	9 x 15	22 q11	solute carrier family 25 member 1	C
NDUFA9	803	NDUFA9	NDUFA9	9.18542	0.234728	0.743665	-0.914918	0.477033	10.4404	0 .	5 x 9	12 p13	NADH:ubiquinone oxidoreductase subunit A9	C
MSH2	804	MSH2	MSH2	6.99701	0.238848	0.742755	-0.873205	0.564722	13.1623	0 .	1 x 12	2 p21	mutS homolog 2	C
IMPDH2	805	IMPDH2	IMPDH2	9.60034	0.231586	0.742403	-0.577655	0.631789	15.678	0 .	4 x 13	3 p21	inosine monophosphate dehydrogenase 2	C
EML4	806	EML4	EML4	10.353	0.271338	0.741049	-1.07939	0.35182	7.2296	1.39943612254001e-12 .	6 x 13	2 p21	EMAP like 4	C
MAGEH1	807	MAGEH1	MAGEH1	7.64461	0.270934	0.740835	-0.908395	0.249069	4.94684	5.73493359024013e-07 .	1 x 15	X p11	MAGE family member H1	C
ANP32A	808	ANP32A	ANP32A	8.32285	0.227644	0.740031	-0.726075	0.524402	11.8466	0 .	5 x 12	15 q23	acidic nuclear phosphoprotein 32 family member A	C
LSM3	809	LSM3	LSM3	10.2468	0.252197	0.739255	-1.25971	0.212292	4.17878	1.83033892275919e-05 .	1 x 8	3 p25	LSM3 homolog, U6 small nuclear RNA and mRNA degradation associated	C
MRPL18	810	MRPL18	MRPL18	9.02194	0.244901	0.739112	-0.719516	0.460973	9.99196	0 .	4 x 9	6 q25	mitochondrial ribosomal protein L18	C
ERH	811	ERH	ERH	10.8622	0.226567	0.738071	-0.687184	0.433161	9.24428	0 .	2 x 9	14 q24	ERH mRNA splicing and mitosis factor	C
DCBLD2	812	DCBLD2	DCBLD2	7.72739	0.251803	0.73789	-0.645109	0.396495	8.30766	8.88178419700125e-16 .	1 x 14	3 q12	discoidin, CUB and LCCL domain containing 2	C
POLD2	813	POLD2	POLD2	8.36962	0.265306	0.737733	-0.792661	0.400019	8.3955	4.44089209850063e-16 .	11 x 15	7 p13	DNA polymerase delta 2, accessory subunit	C
WDR1	814	WDR1	WDR1	9.55277	0.193798	0.737477	-0.549522	0.33393	6.81444	1.92657001463203e-11 .	12 x 17	4 p16	WD repeat domain 1	C
TK2	815	TK2	TK2	7.41871	0.220181	0.73742	-0.746711	0.237572	4.70448	1.80026452556437e-06 .	10 x 11	16 q21	thymidine kinase 2	C
GRHPR	816	GRHPR	GRHPR	8.39923	0.222528	0.736829	-0.578953	0.380186	7.90674	1.53210777398272e-14 .	9 x 13	9 p13	glyoxylate and hydroxypyruvate reductase	C
PHB	817	PHB	PHB	9.19486	0.232535	0.735829	-0.928556	0.459947	9.96373	0 .	3 x 11	17 q21	prohibitin	C
PFKFB2	818	PFKFB2	PFKFB2	6.19708	0.219072	0.734898	-0.905629	0.448657	9.65654	0 .	8 x 12	1 q32	6-phosphofructo-2-kinase/fructose-2,6-biphosphatase 2	C
ARRB1	819	ARRB1	ARRB1	8.60578	0.235297	0.734861	-0.60819	0.368163	7.61674	1.0991207943789e-13 .	8 x 14	11 q13	arrestin beta 1	C
TCEA2	820	TCEA2	TCEA2	7.47151	0.190107	0.734266	-0.466121	0.0255856	0.492309	0.311396327197083 .	14 x 15	20 q13	transcription elongation factor A2	C
SMYD5	821	SMYD5	SMYD5	7.21684	0.184489	0.734198	-0.646341	0.128201	2.48651	0.00667027239272766 .	14 x 15	2 p13	SMYD family member 5	C
SIAH2	822	SIAH2	SIAH2	9.41904	0.259185	0.734102	-0.679367	0.0227135	0.437016	0.331177356257751 .	14 x 14	3 q25	siah E3 ubiquitin protein ligase 2	C
SNX11	823	SNX11	SNX11	7.96112	0.209651	0.732988	-0.819773	0.150893	2.93611	0.00176567331458466 .	14 x 14	17 q21	sorting nexin 11	C
RAB13	824	RAB13	RAB13	8.13215	0.210909	0.732892	-0.821485	0.287997	5.78482	7.73486652505539e-09 .	5 x 9	1 q21	RAB13, member RAS oncogene family	C
PHF20	825	PHF20	PHF20	7.23773	0.199362	0.732746	-0.687461	0.477878	10.4643	0 .	4 x 12	20 q11	PHD finger protein 20	C
EPB41L3	826	EPB41L3	EPB41L3	9.67078	0.293478	0.732468	-1.10899	0.479132	10.5	0 .	5 x 12	18 p11	erythrocyte membrane protein band 4.1 like 3	C
NUDT3	827	NUDT3	NUDT3	8.88696	0.21681	0.73079	-1.15442	0.17444	3.40766	0.000363625874918672 .	9 x 15	6 p21	nudix hydrolase 3	C
ELP4	828	ELP4	ELP4	7.71578	0.197889	0.729683	-0.609729	0.470456	10.2552	0 .	4 x 10	11 p13	elongator acetyltransferase complex subunit 4	C
YWHAQ	829	YWHAQ	YWHAQ	11.1812	0.241989	0.729561	-0.907044	0.435802	9.3138	0 .	1 x 16	2 p25	tyrosine 3-monooxygenase/tryptophan 5-monooxygenase activation protein theta	C
ISOC1	830	ISOC1	ISOC1	8.36907	0.304049	0.729522	-0.949313	0.515626	11.5757	0 .	2 x 13	5 q23	isochorismatase domain containing 1	C
MAGED2	831	MAGED2	MAGED2	8.63361	0.19427	0.728896	-0.524563	0.426665	9.0745	0 .	7 x 15	X p11	MAGE family member D2	C
RARS	832	RARS		9.9178	0.234388	0.725167	-1.06238	0.322045	6.54325	1.00407571146377e-10 .	1 x 8			C
CCT5	833	CCT5	CCT5	8.5953	0.215321	0.724967	-0.639746	0.375324	7.78892	3.44169137633799e-14 .	6 x 9	5 p15	chaperonin containing TCP1 subunit 5	C
TCTA	834	TCTA	TCTA	8.26173	0.206738	0.724552	-1.00783	0.0357852	0.688784	0.24569546884966 .	13 x 11	3 p21	T cell leukemia translocation altered	C
DKC1	835	DKC1	DKC1	8.23799	0.204555	0.724256	-0.661708	0.220136	4.34089	9.16957236229976e-06 .	7 x 10	X q28	dyskerin pseudouridine synthase 1	C
SNRPG	836	SNRPG	SNRPG	9.64184	0.251501	0.723009	-1.40322	0.169815	3.3146	0.000504219535951811 .	1 x 8	2 p13	small nuclear ribonucleoprotein polypeptide G	C
MRE11A	837	MRE11A		6.84229	0.226253	0.722848	-0.757891	0.474446	10.3673	0 .	4 x 10			C
BTBD2	838	BTBD2	BTBD2	9.49295	0.289777	0.722677	-0.817289	0.0387916	0.746733	0.22784939791775 .	12 x 17	19 p13	BTB domain containing 2	C
ACO2	839	ACO2	ACO2	9.11545	0.200298	0.722446	-0.791442	0.110556	2.1397	0.016516302191993 .	13 x 11	22 q13	aconitase 2	C
MYO1D	840	MYO1D	MYO1D	7.76125	0.217365	0.721653	-0.621773	0.401272	8.42683	4.44089209850063e-16 .	6 x 12	17 q11	myosin ID	C
MYBL2	841	MYBL2	MYBL2	6.75748	0.217523	0.7209	-0.558023	0.303024	6.11635	1.21810583841864e-09 .	7 x 11	20 q13	MYB proto-oncogene like 2	C
ZNF330	842	ZNF330	ZNF330	7.97212	0.23839	0.720584	-0.85443	0.416915	8.82288	0 .	1 x 16	4 q31	zinc finger protein 330	C
BRD9	843	BRD9	BRD9	8.20769	0.214816	0.720579	-0.606848	0.144934	2.81762	0.00254890408837638 .	10 x 10	5 p15	bromodomain containing 9	C
STXBP1	844	STXBP1	STXBP1	7.71868	0.181858	0.720487	-0.825826	-0.0298233	-0.573919	0.716814184618027 .	13 x 13	9 q34	syntaxin binding protein 1	C
NBN	845	NBN	NBN	7.66498	0.260955	0.720462	-0.895069	0.362123	7.47275	2.86215495748365e-13 .	1 x 16	8 q21	nibrin	C
TTC1	846	TTC1	TTC1	7.76917	0.233664	0.719499	-1.00229	0.323064	6.56637	8.73934258294184e-11 .	1 x 9	5 q33	tetratricopeptide repeat domain 1	C
LARS2	847	LARS2	LARS2	7.33824	0.228213	0.719278	-0.645049	0.445899	9.58239	0 .	6 x 12	3 p21	leucyl-tRNA synthetase 2, mitochondrial	C
TSFM	848	TSFM	TSFM	8.03287	0.213913	0.718917	-0.838389	0.34499	7.07008	3.8844483185585e-12 .	7 x 10	12 q14	Ts translation elongation factor, mitochondrial	C
TRIM44	849	TRIM44	TRIM44	8.54574	0.203551	0.718114	-0.653876	0.183594	3.59257	0.000185836317692312 .	9 x 11	11 p13	tripartite motif containing 44	C
TFDP1	850	TFDP1	TFDP1	9.03931	0.23725	0.717705	-0.64847	0.497482	11.0312	0 .	5 x 15	13 q34	transcription factor Dp-1	C
CYC1	851	CYC1	CYC1	9.35692	0.23341	0.717148	-0.771156	0.340674	6.96992	7.31203986248374e-12 .	13 x 14	8 q24	cytochrome c1	C
OXA1L	852	OXA1L	OXA1L	9.13334	0.220361	0.716515	-0.663794	0.269562	5.38444	6.47085244276369e-08 .	13 x 17	14 q11	OXA1L mitochondrial inner membrane protein	C
BCKDK	853	BCKDK	BCKDK	8.60592	0.235102	0.716363	-0.898358	-0.0419028	-0.806725	0.789828424992497 .	14 x 13	16 p11	branched chain keto acid dehydrogenase kinase	C
RHOC	854	RHOC	RHOC	10.4467	0.241001	0.716217	-1.15238	0.371171	7.68888	6.77236045021345e-14 .	10 x 14	1 p13	ras homolog family member C	C
PLXNA2	855	PLXNA2	PLXNA2	7.12831	0.250633	0.716118	-0.839837	0.0549598	1.05877	0.145197099443834 .	10 x 16	1 q32	plexin A2	C
GSTP1	856	GSTP1	GSTP1	12.2727	0.236045	0.715846	-0.797712	0.184227	3.60538	0.000177202058932013 .	13 x 13	11 q13	glutathione S-transferase pi 1	C
PSMC4	857	PSMC4	PSMC4	9.29529	0.286697	0.714925	-1.0015	0.273701	5.47377	4.07084883580211e-08 .	12 x 13	19 q13	proteasome 26S subunit, ATPase 4	C
MAGI1	858	MAGI1	MAGI1	7.08733	0.212488	0.714572	-0.579546	0.223026	4.40084	7.06269500327927e-06 .	7 x 12	3 p14	membrane associated guanylate kinase, WW and PDZ domain containing 1	C
PSMC2	859	PSMC2	PSMC2	10.1278	0.229278	0.713384	-0.772608	0.518874	11.6754	0 .	1 x 9	7 q22	proteasome 26S subunit, ATPase 2	C
NEDD8	860	NEDD8	NEDD8	10.2388	0.205096	0.713048	-0.841432	0.421358	8.93709	0 .	5 x 9	14 q12	NEDD8 ubiquitin like modifier	C
PARP2	861	PARP2	PARP2	7.68141	0.18739	0.710712	-0.568528	0.551703	12.7239	0 .	4 x 11	14 q11	poly(ADP-ribose) polymerase 2	C
COMMD9	862	COMMD9	COMMD9	8.06851	0.224928	0.710199	-0.803564	0.249653	4.95921	5.403032116158e-07 .	4 x 9	11 p13	COMM domain containing 9	C
EIF4A1	863	EIF4A1	EIF4A1	11.5927	0.228475	0.709651	-0.933425	0.586208	13.9182	0 .	6 x 12	17 p13	eukaryotic translation initiation factor 4A1	C
ST3GAL2	864	ST3GAL2	ST3GAL2	7.20535	0.202602	0.709348	-0.645953	0.054837	1.0564	0.145737306135752 .	14 x 14	16 q22	ST3 beta-galactoside alpha-2,3-sialyltransferase 2	C
VRK1	865	VRK1	VRK1	7.50854	0.222062	0.709229	-0.632718	0.407847	8.59219	1.11022302462516e-16 .	1 x 8	14 q32	VRK serine/threonine kinase 1	C
GTF2E2	866	GTF2E2	GTF2E2	8.65788	0.223519	0.708794	-1.07177	0.29033	5.836	5.84543169424023e-09 .	1 x 8	8 p12	general transcription factor IIE subunit 2	C
NDUFV1	867	NDUFV1	NDUFV1	9.64677	0.250527	0.708343	-0.689133	0.401545	8.43365	4.44089209850063e-16 .	9 x 14	11 q13	NADH:ubiquinone oxidoreductase core subunit V1	C
MDC1	868	MDC1	MDC1	7.85532	0.244936	0.707752	-0.822237	0.30331	6.1227	1.17477705341429e-09 .	11 x 16	CHR_HSCHR6_MHC_COX_CTG1 p21	mediator of DNA damage checkpoint 1	C
MLF2	869	MLF2	MLF2	10.0302	0.216672	0.707444	-1.16454	0.03875	0.745932	0.22809119017311 .	14 x 12	12 p13	myeloid leukemia factor 2	C
SF3A3	870	SF3A3	SF3A3	9.39491	0.213276	0.706613	-0.992756	0.404519	8.50828	2.22044604925031e-16 .	5 x 9	1 p34	splicing factor 3a subunit 3	C
EIF4E2	871	EIF4E2	EIF4E2	9.26907	0.20151	0.706317	-0.714923	0.254667	5.06564	3.21859423779713e-07 .	6 x 8	2 q37	eukaryotic translation initiation factor 4E family member 2	C
HEXA	872	HEXA	HEXA	8.48829	0.209036	0.706148	-0.966399	0.0590437	1.13771	0.127988260232865 .	11 x 10	15 q23	hexosaminidase subunit alpha	C
PTPN14	873	PTPN14	PTPN14	8.40631	0.203093	0.706115	-0.525428	0.104376	2.01874	0.0221177413756473 .	10 x 17	1 q41	protein tyrosine phosphatase non-receptor type 14	C
DNAJC8	874	DNAJC8	DNAJC8	9.65918	0.231274	0.705667	-1.28195	0.226533	4.47376	5.12103561711719e-06 .	5 x 8	1 p35	DnaJ heat shock protein family (Hsp40) member C8	C
MRPS12	875	MRPS12	MRPS12	7.28401	0.175554	0.70533	-0.709047	0.276056	5.52474	3.11645160788743e-08 .	8 x 10	19 q13	mitochondrial ribosomal protein S12	C
GTF2F1	876	GTF2F1	GTF2F1	8.3059	0.192576	0.704765	-0.504002	0.326578	6.64627	5.39455147219314e-11 .	11 x 17	19 p13	general transcription factor IIF subunit 1	C
UXT	877	UXT	UXT	9.86212	0.212992	0.70437	-1.07352	0.30581	6.17836	8.5449525233372e-10 .	6 x 8	X p11	ubiquitously expressed prefoldin like chaperone	C
PDSS2	878	PDSS2	PDSS2	6.73858	0.25752	0.704217	-0.916512	0.159545	3.10873	0.00101218849106566 .	8 x 9	6 q21	decaprenyl diphosphate synthase subunit 2	C
GFM1	879	GFM1	GFM1	8.33456	0.208753	0.703833	-1.01141	0.35556	7.3175	7.91811061162662e-13 .	4 x 8	3 q25	G elongation factor mitochondrial 1	C
TIMM9	880	TIMM9	TIMM9	7.78611	0.232955	0.703819	-0.92435	0.572246	13.4223	0 .	1 x 11	14 q23	translocase of inner mitochondrial membrane 9	C
MRPL39	881	MRPL39	MRPL39	8.2731	0.218968	0.70337	-0.630893	0.475605	10.4	0 .	2 x 9	21 q21	mitochondrial ribosomal protein L39	C
CS	882	CS	CS	8.83557	0.192262	0.703332	-0.535059	0.214722	4.22889	1.48159187547403e-05 .	12 x 15	12 q13	citrate synthase	C
MAPK14	883	MAPK14	MAPK14	7.75585	0.170272	0.702675	-0.365301	0.339869	6.9513	8.21853696209018e-12 .	7 x 10	6 p21	mitogen-activated protein kinase 14	C
UVRAG	884	UVRAG	UVRAG	8.29918	0.191349	0.702467	-0.821501	0.329596	6.71512	3.5470959502959e-11 .	5 x 16	11 q13	UV radiation resistance associated	C
UBAP2	885	UBAP2	UBAP2	8.99779	0.210827	0.702056	-0.777488	0.0504227	0.971136	0.166057467263087 .	13 x 15	9 p13	ubiquitin associated protein 2	C
MRPL3	886	MRPL3	MRPL3	9.32906	0.251167	0.701452	-0.791293	0.360256	7.42847	3.83137965798142e-13 .	1 x 9	3 q22	mitochondrial ribosomal protein L3	C
MLH1	887	MLH1	MLH1	9.05139	0.230857	0.701261	-0.787517	0.634121	15.7747	0 .	4 x 12	3 p22	mutL homolog 1	C
CBX1	888	CBX1	CBX1	8.26592	0.217041	0.700187	-0.888918	0.205515	4.03938	3.25949115072e-05 .	7 x 10	17 q21	chromobox 1	C
LIAS	889	LIAS	LIAS	6.76552	0.204006	0.699879	-1.31656	0.296266	5.96665	2.83441503601267e-09 .	5 x 8	4 p14	lipoic acid synthetase	C
RBM3	890	RBM3	RBM3	8.64452	0.264756	0.699357	-1.02363	0.168461	3.28739	0.000554010503471591 .	10 x 12	X p11	RNA binding motif protein 3	C
ENOPH1	891	ENOPH1	ENOPH1	8.43644	0.23852	0.698734	-0.955288	0.524917	11.8627	0 .	1 x 12	4 q21	enolase-phosphatase 1	C
TYW1	892	TYW1	TYW1	7.41447	0.19499	0.697655	-0.800444	0.188361	3.68924	0.000129340670153799 .	7 x 9	7 q11	tRNA-yW synthesizing protein 1 homolog	C
TBCE	893	TBCE	TBCE	8.20457	0.229288	0.697184	-1.00923	0.386195	8.05342	5.55111512312578e-15 .	3 x 9	1 q42	tubulin folding cofactor E	C
TLE4	894	TLE4	TLE4	7.33913	0.211549	0.696884	-0.602912	0.555947	12.8653	0 .	5 x 16	9 q21	TLE family member 4, transcriptional corepressor	C
MAP2K1	895	MAP2K1	MAP2K1	8.81765	0.254607	0.69628	-0.804166	0.301958	6.09268	1.39359557227436e-09 .	1 x 15	15 q22	mitogen-activated protein kinase kinase 1	C
ATP11B	896	ATP11B	ATP11B	7.1063	0.225993	0.696208	-0.72755	0.447945	9.63737	0 .	1 x 13	3 q26	ATPase phospholipid transporting 11B (putative)	C
FDPS	897	FDPS	FDPS	8.09837	0.214374	0.69601	-0.867628	0.587243	13.9556	0 .	5 x 11	1 q22	farnesyl diphosphate synthase	C
NME6	898	NME6	NME6	7.52315	0.23736	0.695904	-1.32838	0.167226	3.26261	0.000603294650677544 .	12 x 11	3 p21	NME/NM23 nucleoside diphosphate kinase 6	C
HADHA	899	HADHA	HADHA	9.07231	0.229318	0.695516	-0.787027	0.39795	8.34387	6.66133814775094e-16 .	7 x 10	2 p23	hydroxyacyl-CoA dehydrogenase trifunctional multienzyme complex subunit alpha	C
RPS7	900	RPS7	RPS7	9.44302	0.239538	0.695076	-0.635973	0.406775	8.56511	2.22044604925031e-16 .	1 x 10	2 p25	ribosomal protein S7	C
BTG1	901	BTG1	BTG1	11.0729	0.265856	0.695049	-0.842301	0.0312083	0.600596	0.274238393888696 .	11 x 17	12 q21	BTG anti-proliferation factor 1	C
SNRPE	902	SNRPE	SNRPE	7.13421	0.200159	0.694705	-0.482547	0.334165	6.81984	1.86333171114939e-11 .	1 x 9	1 q32	small nuclear ribonucleoprotein polypeptide E	C
ITPA	903	ITPA	ITPA	7.93467	0.221078	0.694607	-0.834377	0.218247	4.30176	1.08555477041916e-05 .	9 x 12	20 p13	inosine triphosphatase	C
TP53I3	904	TP53I3	TP53I3	7.56763	0.221511	0.694374	-0.555828	0.132901	2.57928	0.00514298206730479 .	12 x 12	2 p23	tumor protein p53 inducible protein 3	C
DCTN5	905	DCTN5	DCTN5	9.22929	0.243002	0.693522	-0.887126	0.168892	3.29605	0.00053769252516056 .	7 x 8	16 p12	dynactin subunit 5	C
TSSC1	906	TSSC1		7.71132	0.225285	0.692669	-0.711369	0.487395	10.7369	0 .	5 x 11			C
RAB23	907	RAB23	RAB23	7.63949	0.233986	0.691786	-1.04986	0.429582	9.15051	0 .	1 x 15	6 p11	RAB23, member RAS oncogene family	C
KIAA0141	908	KIAA0141		8.4705	0.201454	0.689851	-0.689819	0.121156	2.34777	0.00970618223210629 .	12 x 11			C
POLR3C	909	POLR3C	POLR3C	8.36389	0.217929	0.689588	-0.59709	0.357541	7.36423	5.83755266347907e-13 .	4 x 8	1 q21	RNA polymerase III subunit C	C
UNG	910	UNG	UNG	7.56394	0.194674	0.689295	-0.471638	0.544067	12.473	0 .	5 x 12	12 q24	uracil DNA glycosylase	C
CDK2	911	CDK2	CDK2	8.75929	0.227808	0.688773	-0.629411	0.340365	6.96277	7.64766028282793e-12 .	7 x 13	12 q13	cyclin dependent kinase 2	C
PSMA7	912	PSMA7	PSMA7	8.46127	0.199581	0.688146	-0.687084	0.435099	9.29527	0 .	5 x 10	20 q13	proteasome 20S subunit alpha 7	C
MARS	913	MARS		8.64873	0.172225	0.687805	-0.572327	0.293405	5.9036	4.02576916247455e-09 .	9 x 11			C
DEK	914	DEK	DEK	9.67778	0.275579	0.687066	-2.07151	0.343048	7.02495	5.16964249186458e-12 .	1 x 8	6 p22	DEK proto-oncogene	C
PRPSAP2	915	PRPSAP2	PRPSAP2	7.4829	0.220061	0.68666	-0.667645	0.254176	5.05521	3.38757997209171e-07 .	1 x 8	17 p11	phosphoribosyl pyrophosphate synthetase associated protein 2	C
SLC24A1	916	SLC24A1	SLC24A1	6.88507	0.18713	0.685607	-0.929108	0.289324	5.81392	6.59778254252785e-09 .	9 x 14	15 q22	solute carrier family 24 member 1	C
TMEM5	917	TMEM5		8.26612	0.257824	0.685226	-0.909192	0.404498	8.50776	2.22044604925031e-16 .	5 x 9			C
NASP	918	NASP	NASP	8.03187	0.203399	0.684771	-0.645019	0.507807	11.3386	0 .	6 x 12	1 p34	nuclear autoantigenic sperm protein	C
CNNM3	919	CNNM3	CNNM3	8.04338	0.23144	0.684131	-0.628996	0.00157666	0.0303278	0.487910997743313 .	12 x 17	2 q11	cyclin and CBS domain divalent metal cation transport mediator 3	C
POLR2E	920	POLR2E	POLR2E	8.96839	0.228227	0.68163	-0.73997	0.162164	3.16113	0.000850597603936798 .	12 x 16	19 p13	RNA polymerase II subunit E	C
CDC23	921	CDC23	CDC23	9.00206	0.194284	0.680888	-0.775565	0.438829	9.39387	0 .	5 x 8	5 q31	cell division cycle 23	C
TMEM50B	922	TMEM50B	TMEM50B	6.98582	0.194392	0.679994	-0.558708	0.213566	4.20504	1.63885255026752e-05 .	7 x 8	CHR_HSCHR21_4_CTG1_1 q22	transmembrane protein 50B	C
AHCYL1	923	AHCYL1	AHCYL1	10.2216	0.196561	0.679891	-1.27505	0.253741	5.04595	3.54464186225201e-07 .	10 x 12	1 p13	adenosylhomocysteinase like 1	C
DARS2	924	DARS2	DARS2	7.60565	0.199135	0.67732	-0.612494	0.260079	5.181	1.81754631678466e-07 .	7 x 10	1 q25	aspartyl-tRNA synthetase 2, mitochondrial	C
SLC25A6	925	SLC25A6	SLC25A6	11.3379	0.24417	0.676713	-0.939941	0.406962	8.56983	2.22044604925031e-16 .	9 x 14	X p22	solute carrier family 25 member 6	C
ATP6V0D1	926	ATP6V0D1	ATP6V0D1	9.77925	0.247999	0.676547	-1.30528	-0.0305969	-0.588819	0.721829065214096 .	14 x 12	16 q22	ATPase H+ transporting V0 subunit d1	C
ZHX3	927	ZHX3	ZHX3	6.85534	0.222534	0.675973	-0.578586	-0.134103	-2.60303	0.995193979376247 .	13 x 13	20 q12	zinc fingers and homeoboxes 3	C
MRPS35	928	MRPS35	MRPS35	8.61963	0.25418	0.674702	-1.42335	0.367654	7.60458	1.19126930542279e-13 .	1 x 9	12 p11	mitochondrial ribosomal protein S35	C
FANCA	929	FANCA	FANCA	6.88219	0.216992	0.674346	-0.668741	0.143554	2.79021	0.00277003710294643 .	10 x 11	16 q24	FA complementation group A	C
CCNG1	930	CCNG1	CCNG1	9.62259	0.251835	0.674183	-1.09766	0.413929	8.74656	0 .	1 x 12	5 q34	cyclin G1	C
ANKRD46	931	ANKRD46	ANKRD46	8.37504	0.233066	0.673953	-0.941906	0.325297	6.6171	6.43686215440198e-11 .	1 x 8	8 q22	ankyrin repeat domain 46	C
E2F4	932	E2F4	E2F4	9.04666	0.222308	0.673329	-0.650812	0.296029	5.96142	2.9184501482149e-09 .	12 x 16	16 q22	E2F transcription factor 4	C
PSMD1	933	PSMD1	PSMD1	9.93109	0.229771	0.672864	-0.878523	0.50205	11.1664	0 .	3 x 9	2 q37	proteasome 26S subunit, non-ATPase 1	C
ZNF10	934	ZNF10	ZNF10	5.99971	0.234293	0.67229	-0.812603	0.507486	11.3289	0 .	5 x 12	12 q24	zinc finger protein 10	C
MCM7	935	MCM7	MCM7	8.52798	0.173052	0.67199	-0.387558	0.532821	12.1114	0 .	7 x 12	7 q22	minichromosome maintenance complex component 7	C
SLC9A8	936	SLC9A8	SLC9A8	7.37281	0.205593	0.671967	-0.677857	0.101825	1.96888	0.0248566673595276 .	10 x 10	20 q13	solute carrier family 9 member A8	C
SLC35D2	937	SLC35D2	SLC35D2	7.83715	0.20467	0.670526	-0.963956	0.453218	9.77993	0 .	2 x 10	9 q22	solute carrier family 35 member D2	C
ENTPD7	938	ENTPD7	ENTPD7	7.33557	0.185107	0.670228	-0.838081	0.519656	11.6995	0 .	6 x 12	10 q24	ectonucleoside triphosphate diphosphohydrolase 7	C
ANXA11	939	ANXA11	ANXA11	9.07786	0.213657	0.669441	-0.808556	0.157899	3.07583	0.00112763969179852 .	11 x 13	10 q22	annexin A11	C
WIPI1	940	WIPI1	WIPI1	10.2321	0.242008	0.66942	-0.799293	0.101112	1.95494	0.025671100312382 .	11 x 11	17 q24	WD repeat domain, phosphoinositide interacting 1	C
POLA2	941	POLA2	POLA2	7.3156	0.213413	0.669204	-0.584169	0.449931	9.69091	0 .	7 x 12	11 q13	DNA polymerase alpha 2, accessory subunit	C
CUL7	942	CUL7	CUL7	7.40784	0.206237	0.669161	-0.534649	-0.0599305	-1.15486	0.875553831247883 .	13 x 11	6 p21	cullin 7	C
NQO2	943	NQO2	NQO2	7.89489	0.300582	0.668801	-1.18123	0.325149	6.61373	6.56923404562804e-11 .	7 x 10	6 p25	N-ribosyldihydronicotinamide:quinone reductase 2	C
TOPBP1	944	TOPBP1	TOPBP1	8.61399	0.212209	0.668567	-0.648816	0.366772	7.58348	1.37223565843669e-13 .	3 x 10	3 q22	DNA topoisomerase II binding protein 1	C
LUZP1	945	LUZP1	LUZP1	7.83653	0.197761	0.668539	-0.579276	0.106272	2.05583	0.0202502302395775 .	9 x 10	1 p36	leucine zipper protein 1	C
BYSL	946	BYSL	BYSL	7.53843	0.197631	0.668539	-0.626829	0.399963	8.39408	4.44089209850063e-16 .	8 x 12	6 p21	bystin like	C
AP2M1	947	AP2M1	AP2M1	10.682	0.22151	0.667914	-0.862591	0.139453	2.70891	0.00353210989779495 .	11 x 11	3 q27	adaptor related protein complex 2 subunit mu 1	C
WDR77	948	WDR77	WDR77	7.42376	0.178211	0.666844	-0.524771	0.32648	6.64404	5.46793721412087e-11 .	10 x 12	1 p13	WD repeat domain 77	C
MRPL44	949	MRPL44	MRPL44	7.47842	0.245309	0.666825	-1.29343	0.469505	10.2286	0 .	5 x 10	2 q36	mitochondrial ribosomal protein L44	C
ARPC4	950	ARPC4	ARPC4	8.40635	0.173988	0.666563	-1.06577	0.220291	4.3441	9.04262329182171e-06 .	12 x 14	3 p25	actin related protein 2/3 complex subunit 4	C
UBAP2L	951	UBAP2L	UBAP2L	8.442	0.226994	0.666197	-0.749717	0.177195	3.46322	0.000298115473538862 .	8 x 11	1 q21	ubiquitin associated protein 2 like	C
SUB1	952	SUB1	SUB1	9.33947	0.222506	0.66579	-0.842433	0.337435	6.89509	1.16793241744517e-11 .	1 x 8	5 p13	SUB1 regulator of transcription	C
GTF2H3	953	GTF2H3	GTF2H3	7.30021	0.209081	0.665682	-0.581571	0.570451	13.3598	0 .	4 x 10	12 q24	general transcription factor IIH subunit 3	C
AP3B1	954	AP3B1	AP3B1	9.39024	0.254964	0.664942	-1.09644	0.35116	7.21413	1.54631862869792e-12 .	1 x 9	5 q14	adaptor related protein complex 3 subunit beta 1	C
ZDHHC4	955	ZDHHC4	ZDHHC4	7.98516	0.193419	0.664597	-0.505384	0.217439	4.28506	1.1662290859249e-05 .	7 x 9	7 p22	zinc finger DHHC-type containing 4	C
QTRTD1	956	QTRTD1		6.7466	0.2259	0.663987	-0.986	0.471332	10.2797	0 .	4 x 10			C
PMS1	957	PMS1	PMS1	7.437	0.257928	0.660345	-1.7875	0.28462	5.71098	1.15477287732091e-08 .	1 x 8	2 q32	PMS1 homolog 1, mismatch repair system component	C
PPP2R1A	958	PPP2R1A	PPP2R1A	10.3167	0.223858	0.660318	-0.732563	0.0845957	1.63308	0.0516509634440441 .	12 x 16	19 q13	protein phosphatase 2 scaffold subunit Aalpha	C
SMC2	959	SMC2	SMC2	7.0711	0.197145	0.658206	-0.712377	0.535865	12.2084	0 .	1 x 11	9 q31	structural maintenance of chromosomes 2	C
FKBP9	960	FKBP9	FKBP9	7.68129	0.193469	0.657737	-1.04109	0.0787438	1.51938	0.0647598451190572 .	12 x 11	7 p14	FKBP prolyl isomerase 9	C
HSPA14	961	HSPA14	HSPA14	7.67547	0.180717	0.657637	-0.75175	0.259943	5.1781	1.84413049497678e-07 .	4 x 8	10 p13	heat shock protein family A (Hsp70) member 14	C
MSRB2	962	MSRB2	MSRB2	9.71676	0.232151	0.657602	-1.2466	0.435365	9.30229	0 .	8 x 12	10 p12	methionine sulfoxide reductase B2	C
PPIF	963	PPIF	PPIF	7.66351	0.199829	0.654921	-0.613858	0.174446	3.40779	0.000363464242614353 .	12 x 12	10 q22	peptidylprolyl isomerase F	C
COPS7A	964	COPS7A	COPS7A	9.33904	0.224107	0.654881	-1.23373	0.410772	8.66625	0 .	9 x 12	12 p13	COP9 signalosome subunit 7A	C
SNX7	965	SNX7	SNX7	6.90957	0.218336	0.654864	-0.660637	0.569579	13.3296	0 .	3 x 11	1 p21	sorting nexin 7	C
AGPAT3	966	AGPAT3	AGPAT3	7.69998	0.190401	0.654558	-0.61277	0.246763	4.89805	7.24700747189999e-07 .	9 x 15	21 q22	1-acylglycerol-3-phosphate O-acyltransferase 3	C
NUP43	967	NUP43	NUP43	8.12104	0.211354	0.654249	-0.963376	0.306195	6.18694	8.13390577114603e-10 .	6 x 9	6 q25	nucleoporin 43	C
GSTK1	968	GSTK1	GSTK1	10.0876	0.26762	0.653972	-1.41128	0.443469	9.51733	0 .	9 x 13	7 q34	glutathione S-transferase kappa 1	C
DLST	969	DLST	DLST	8.90237	0.226281	0.653706	-0.720688	0.332798	6.78845	2.26162422123366e-11 .	8 x 10	14 q24	dihydrolipoamide S-succinyltransferase	C
METTL1	970	METTL1	METTL1	6.98194	0.186685	0.652829	-0.74151	0.400012	8.39532	4.44089209850063e-16 .	7 x 11	12 q14	methyltransferase like 1	C
SCP2	971	SCP2	SCP2	7.59375	0.209383	0.652793	-0.767125	0.454189	9.80633	0 .	5 x 8	1 p32	sterol carrier protein 2	C
FBXL5	972	FBXL5	FBXL5	8.54128	0.248908	0.652275	-0.837104	0.434005	9.26646	0 .	1 x 16	4 p15	F-box and leucine rich repeat protein 5	C
GMPPA	973	GMPPA	GMPPA	7.80636	0.185544	0.652168	-0.822098	0.0343705	0.661521	0.254345106756539 .	14 x 13	2 q35	GDP-mannose pyrophosphorylase A	C
POLR2C	974	POLR2C	POLR2C	8.69595	0.182257	0.651919	-1.05708	0.0635896	1.22565	0.110554654593522 .	11 x 10	16 q21	RNA polymerase II subunit C	C
NDUFS3	975	NDUFS3	NDUFS3	9.72787	0.200659	0.651744	-0.839253	0.470667	10.2611	0 .	5 x 9	11 p11	NADH:ubiquinone oxidoreductase core subunit S3	C
TBC1D9	976	TBC1D9	TBC1D9	8.30903	0.255571	0.651723	-0.930537	0.286393	5.74972	9.36296373765799e-09 .	6 x 16	4 q31	TBC1 domain family member 9	C
VDAC1	977	VDAC1	VDAC1	9.43394	0.221898	0.649009	-0.686867	0.0465946	0.89724	0.185087169265218 .	6 x 8	5 q31	voltage dependent anion channel 1	C
STOML2	978	STOML2	STOML2	9.35635	0.226929	0.645535	-0.676241	0.409783	8.64119	1.11022302462516e-16 .	6 x 10	9 p13	stomatin like 2	C
RIC8B	979	RIC8B	RIC8B	7.063	0.198538	0.645242	-1.49136	0.212182	4.17651	1.84785524155462e-05 .	3 x 8	12 q23	RIC8 guanine nucleotide exchange factor B	C
SF3B3	980	SF3B3	SF3B3	9.28137	0.189755	0.644618	-0.600563	0.195081	3.82597	7.6432694476658e-05 .	11 x 15	16 q22	splicing factor 3b subunit 3	C
HSPA4	981	HSPA4	HSPA4	8.59478	0.151833	0.643876	-0.504726	0.32095	6.51845	1.16477827383221e-10 .	5 x 8	5 q31	heat shock protein family A (Hsp70) member 4	C
HMOX2	982	HMOX2	HMOX2	8.00672	0.194798	0.643714	-0.788199	0.359144	7.40212	4.55524507003702e-13 .	8 x 11	16 p13	heme oxygenase 2	C
ZNF609	983	ZNF609	ZNF609	7.88497	0.21304	0.643051	-0.800757	0.144321	2.80544	0.00264507654182056 .	9 x 16	15 q22	zinc finger protein 609	C
LETM1	984	LETM1	LETM1	7.136	0.155683	0.642689	-0.511762	0.0277547	0.534077	0.296804435513449 .	14 x 13	4 p16	leucine zipper and EF-hand containing transmembrane protein 1	C
CDC34	985	CDC34	CDC34	8.83161	0.223954	0.642667	-0.73731	0.0476955	0.918487	0.17948125323882 .	14 x 16	19 p13	cell division cycle 34	C
PEX11B	986	PEX11B	PEX11B	9.35147	0.239317	0.642445	-1.64794	0.380553	7.91566	1.4432899320127e-14 .	5 x 8	1 q21	peroxisomal biogenesis factor 11 beta	C
SNX5	987	SNX5	SNX5	8.64779	0.20452	0.641592	-0.624347	0.314819	6.38007	2.64620325651777e-10 .	1 x 10	20 p11	sorting nexin 5	C
SEC23B	988	SEC23B	SEC23B	8.68013	0.254424	0.641124	-1.20678	0.425973	9.05651	0 .	5 x 9	20 p11	SEC23 homolog B, coat complex II component	C
DLD	989	DLD	DLD	8.5058	0.226845	0.639935	-0.798243	0.516043	11.5885	0 .	2 x 9	7 q31	dihydrolipoamide dehydrogenase	C
PCNA	990	PCNA	PCNA	8.41268	0.227721	0.63988	-0.619097	0.539958	12.3398	0 .	3 x 11	20 p12	proliferating cell nuclear antigen	C
PSMD6	991	PSMD6	PSMD6	8.93196	0.236109	0.639036	-0.783735	0.518308	11.658	0 .	3 x 9	3 p14	proteasome 26S subunit, non-ATPase 6	C
FRG1	992	FRG1	FRG1	8.33131	0.267741	0.637852	-1.00573	0.229995	4.54591	3.71005597665786e-06 .	1 x 8	CHR_HSCHR4_6_CTG12 q35	FSHD region gene 1	C
ABI2	993	ABI2	ABI2	7.847	0.155869	0.637186	-0.473239	0.339388	6.94019	8.81095196803017e-12 .	9 x 16	2 q33	abl interactor 2	C
PRR3	994	PRR3	PRR3	6.95266	0.176095	0.636865	-0.600856	0.134348	2.60788	0.00473969346719927 .	11 x 10	CHR_HSCHR6_MHC_QBL_CTG1 p21	proline rich 3	C
STK25	995	STK25	STK25	8.75912	0.192186	0.635076	-0.961237	0.192431	3.77199	9.42518663622494e-05 .	13 x 15	2 q37	serine/threonine kinase 25	C
CWF19L1	996	CWF19L1	CWF19L1	7.37363	0.20706	0.634083	-0.694484	0.482937	10.6086	0 .	2 x 10	10 q24	CWF19 like cell cycle control factor 1	C
PSMD2	997	PSMD2	PSMD2	9.8116	0.216775	0.633202	-0.861097	0.257654	5.12925	2.35161891071201e-07 .	10 x 12	3 q27	proteasome 26S subunit, non-ATPase 2	C
KRAS	998	KRAS	KRAS	7.90673	0.218304	0.632799	-1.30864	0.436566	9.33397	0 .	2 x 12	12 p12	KRAS proto-oncogene, GTPase	C
UBE2H	999	UBE2H	UBE2H	9.23739	0.237441	0.630272	-0.88847	0.149781	2.91397	0.00189272956729258 .	8 x 16	7 q32	ubiquitin conjugating enzyme E2 H	C
TOMM22	1000	TOMM22	TOMM22	8.9869	0.212643	0.629649	-0.86782	0.432168	9.21821	0 .	5 x 9	22 q13	translocase of outer mitochondrial membrane 22	C
CFL1	1001	CFL1	CFL1	11.3392	0.225801	0.628491	-0.847118	0.363949	7.51617	2.14717132962505e-13 .	12 x 16	11 q13	cofilin 1	C
PTRH2	1002	PTRH2	PTRH2	7.68216	0.175991	0.628321	-0.482329	0.239317	4.74112	1.5188966746571e-06 .	4 x 8	17 q23	peptidyl-tRNA hydrolase 2	C
MRPS2	1003	MRPS2	MRPS2	8.41273	0.211984	0.626452	-1.00292	0.291186	5.85479	5.27137145045486e-09 .	13 x 15	9 q34	mitochondrial ribosomal protein S2	C
TDRKH	1004	TDRKH	TDRKH	6.55276	0.201449	0.625945	-0.850433	0.261852	5.21893	1.50284781841314e-07 .	8 x 9	1 q21	tudor and KH domain containing	C
RPA1	1005	RPA1	RPA1	8.30877	0.228085	0.625597	-0.765524	0.373214	7.73803	4.86277684785819e-14 .	5 x 11	17 p13	replication protein A1	C
PRKACA	1006	PRKACA	PRKACA	7.08756	0.182903	0.624656	-0.567808	0.10438	2.01882	0.0221133720270982 .	14 x 13	19 p13	protein kinase cAMP-activated catalytic subunit alpha	C
IMMT	1007	IMMT	IMMT	9.52724	0.19546	0.623983	-0.866176	0.408346	8.60479	1.11022302462516e-16 .	7 x 10	2 p11	inner membrane mitochondrial protein	C
PPP2R5D	1008	PPP2R5D	PPP2R5D	7.5335	0.157271	0.622022	-0.665287	0.177846	3.47635	0.000284331062430421 .	12 x 17	6 p21	protein phosphatase 2 regulatory subunit B'delta	C
VPS39	1009	VPS39	VPS39	8.53991	0.206056	0.62132	-0.68181	0.137351	2.66728	0.00399131784006768 .	11 x 12	15 q15	VPS39 subunit of HOPS complex	C
MTRR	1010	MTRR	MTRR	7.75182	0.208962	0.619326	-0.981906	0.293781	5.91186	3.84540466136229e-09 .	6 x 8	5 p15	5-methyltetrahydrofolate-homocysteine methyltransferase reductase	C
EIF2S2	1011	EIF2S2	EIF2S2	8.34468	0.177352	0.61914	-0.536963	0.273917	5.47843	3.97278149266711e-08 .	5 x 8	20 q11	eukaryotic translation initiation factor 2 subunit beta	C
PHKG2	1012	PHKG2	PHKG2	7.50865	0.211507	0.61896	-0.656052	0.186212	3.64562	0.000152467702697612 .	12 x 12	16 p11	phosphorylase kinase catalytic subunit gamma 2	C
TAF12	1013	TAF12	TAF12	7.97129	0.185248	0.618323	-0.547793	0.27063	5.40746	5.74562042388038e-08 .	4 x 8	1 p35	TATA-box binding protein associated factor 12	C
TFAM	1014	TFAM	TFAM	8.21874	0.256924	0.618036	-1.05655	0.392821	8.21654	1.77635683940025e-15 .	1 x 8	10 q21	transcription factor A, mitochondrial	C
TRIM38	1015	TRIM38	TRIM38	7.44325	0.214874	0.617822	-0.923496	0.160658	3.13098	0.000940389840163869 .	8 x 9	6 p22	tripartite motif containing 38	C
RFC5	1016	RFC5	RFC5	7.23736	0.169561	0.615428	-0.589363	0.431887	9.21083	0 .	6 x 10	12 q24	replication factor C subunit 5	C
HPS5	1017	HPS5	HPS5	7.953	0.228963	0.615101	-0.905369	0.503782	11.218	0 .	1 x 12	11 p15	HPS5 biogenesis of lysosomal organelles complex 2 subunit 2	C
RNF10	1018	RNF10	RNF10	8.99432	0.200322	0.613544	-0.714616	-0.0982379	-1.89883	0.970817648189868 .	13 x 17	12 q24	ring finger protein 10	C
RBBP9	1019	RBBP9	RBBP9	6.55732	0.214054	0.613155	-1.02117	0.492063	10.8724	0 .	4 x 9	20 p11	RB binding protein 9, serine hydrolase	C
ANXA6	1020	ANXA6	ANXA6	9.50033	0.277732	0.611795	-0.856533	0.159115	3.10013	0.00104127117684927 .	10 x 11	5 q33	annexin A6	C
ASB8	1021	ASB8	ASB8	8.32344	0.191202	0.609468	-0.96726	0.182389	3.56817	0.000203389347784189 .	8 x 9	12 q13	ankyrin repeat and SOCS box containing 8	C
UXS1	1022	UXS1	UXS1	8.49209	0.231505	0.608254	-0.771326	0.364167	7.52136	2.07389660999979e-13 .	5 x 12	2 q12	UDP-glucuronate decarboxylase 1	C
TALDO1	1023	TALDO1	TALDO1	9.65192	0.202594	0.60685	-0.755155	0.31314	6.34234	3.30213412169655e-10 .	14 x 16	11 p15	transaldolase 1	C
P4HB	1024	P4HB	P4HB	12.0308	0.222165	0.606645	-0.802866	0.0931485	1.79957	0.0363713996286231 .	12 x 11	17 q25	prolyl 4-hydroxylase subunit beta	C
CSTF3	1025	CSTF3	CSTF3	7.92889	0.191401	0.606309	-0.927766	0.403709	8.48792	2.22044604925031e-16 .	4 x 8	11 p13	cleavage stimulation factor subunit 3	C
RFC3	1026	RFC3	RFC3	7.56301	0.236541	0.603476	-0.805729	0.436479	9.33167	0 .	4 x 10	13 q13	replication factor C subunit 3	C
SEPHS1	1027	SEPHS1	SEPHS1	8.31408	0.174763	0.603369	-0.496387	0.385437	8.03485	6.32827124036339e-15 .	6 x 10	10 p13	selenophosphate synthetase 1	C
PARL	1028	PARL	PARL	8.52384	0.233766	0.602469	-0.965897	0.188718	3.69648	0.000125834049364615 .	10 x 11	3 q27	presenilin associated rhomboid like	C
IPO9	1029	IPO9	IPO9	8.05343	0.18997	0.600996	-0.43584	0.356694	7.34424	6.65245636355394e-13 .	9 x 12	1 q32	importin 9	C
SLC41A3	1030	SLC41A3	SLC41A3	8.04642	0.190394	0.599954	-0.681747	0.302519	6.10513	1.29844057727979e-09 .	11 x 16	3 q21	solute carrier family 41 member 3	C
PALB2	1031	PALB2	PALB2	6.75559	0.171835	0.59898	-0.682245	0.321893	6.53981	1.02499120302468e-10 .	4 x 8	16 p12	partner and localizer of BRCA2	C
TMPO	1032	TMPO	TMPO	7.29263	0.17888	0.596661	-0.611793	0.327874	6.6758	4.50846027177931e-11 .	4 x 10	12 q23	thymopoietin	C
ACAD10	1033	ACAD10	ACAD10	6.66243	0.179358	0.595679	-0.675658	0.321671	6.53477	1.05639941239133e-10 .	9 x 11	12 q24	acyl-CoA dehydrogenase family member 10	C
EEF2	1034	EEF2	EEF2	11.7888	0.237368	0.595222	-0.907594	0.227635	4.49669	4.62444765814141e-06 .	11 x 17	19 p13	eukaryotic translation elongation factor 2	C
TRIM27	1035	TRIM27	TRIM27	8.08151	0.183463	0.592871	-0.790964	0.429481	9.14787	0 .	8 x 11	CHR_HSCHR6_MHC_APD_CTG1 p22	tripartite motif containing 27	C
TERF1	1036	TERF1	TERF1	7.57834	0.214579	0.592461	-1.76539	0.395456	8.28184	1.11022302462516e-15 .	1 x 8	8 q21	telomeric repeat binding factor 1	C
ECHDC1	1037	ECHDC1	ECHDC1	7.92223	0.218743	0.590842	-0.873545	0.338772	6.92594	9.63273905085771e-12 .	1 x 8	6 q22	ethylmalonyl-CoA decarboxylase 1	C
SSB	1038	SSB	SSB	9.41571	0.266078	0.589552	-1.17462	0.2698	5.38957	6.30175721605397e-08 .	1 x 8	2 q31	small RNA binding exonuclease protection factor La	C
TMEM127	1039	TMEM127	TMEM127	8.5161	0.209082	0.589402	-0.781573	-0.179599	-3.51176	0.999749918926209 .	14 x 13	2 q11	transmembrane protein 127	C
ABL1	1040	ABL1	ABL1	7.62713	0.162454	0.588863	-0.410361	0.250265	4.97217	5.0752152214173e-07 .	12 x 16	9 q34	ABL proto-oncogene 1, non-receptor tyrosine kinase	C
ANAPC5	1041	ANAPC5	ANAPC5	9.68547	0.214549	0.588729	-1.06745	0.338329	6.91571	1.02688968439679e-11 .	6 x 10	12 q24	anaphase promoting complex subunit 5	C
EPS15L1	1042	EPS15L1	EPS15L1	7.49535	0.177686	0.588513	-0.537855	0.0241707	0.465069	0.321077823419409 .	11 x 17	19 p13	epidermal growth factor receptor pathway substrate 15 like 1	C
CAMSAP1	1043	CAMSAP1	CAMSAP1	7.38646	0.170584	0.5883	-0.836191	0.274527	5.49162	3.70796081616831e-08 .	9 x 13	9 q34	calmodulin regulated spectrin associated protein 1	C
RUVBL1	1044	RUVBL1	RUVBL1	7.43384	0.213566	0.586525	-0.841993	0.372858	7.72945	5.15143483426073e-14 .	6 x 11	3 q21	RuvB like AAA ATPase 1	C
MDH2	1045	MDH2	MDH2	10.5494	0.199606	0.58623	-0.686315	0.302848	6.11245	1.24544774493529e-09 .	11 x 14	7 q11	malate dehydrogenase 2	C
FAM35A	1046	FAM35A		7.04188	0.207278	0.585205	-1.48784	0.402528	8.45829	3.33066907387547e-16 .	1 x 8			C
COX15	1047	COX15	COX15	7.62523	0.166556	0.5848	-0.603641	0.422619	8.96961	0 .	10 x 11	10 q24	cytochrome c oxidase assembly homolog COX15	C
TLN1	1048	TLN1	TLN1	9.05317	0.247664	0.584122	-0.837176	-0.172277	-3.36412	0.999575889990602 .	11 x 17	9 p13	talin 1	C
AKT1	1049	AKT1	AKT1	8.49424	0.188046	0.582206	-0.499744	0.122788	2.37989	0.00891199177576918 .	13 x 16	14 q32	AKT serine/threonine kinase 1	C
PPP1CC	1050	PPP1CC	PPP1CC	10.2419	0.209389	0.580944	-0.948573	0.331189	6.75157	2.83739698403451e-11 .	4 x 8	12 q24	protein phosphatase 1 catalytic subunit gamma	C
TUBG1	1051	TUBG1	TUBG1	8.5365	0.188383	0.580159	-0.917611	0.138169	2.68347	0.00380666894094506 .	13 x 12	17 q21	tubulin gamma 1	C
DOCK1	1052	DOCK1	DOCK1	8.76895	0.23484	0.576875	-0.875863	0.157715	3.07215	0.0011412868277314 .	8 x 16	10 q26	dedicator of cytokinesis 1	C
ACACA	1053	ACACA	ACACA	7.1361	0.197815	0.576788	-0.52801	0.541934	12.4037	0 .	7 x 14	CHR_HSCHR17_7_CTG4 q12	acetyl-CoA carboxylase alpha	C
PHB2	1054	PHB2	PHB2	9.88675	0.197857	0.574374	-0.583966	0.527297	11.9371	0 .	4 x 11	12 p13	prohibitin 2	C
PSME3	1055	PSME3	PSME3	8.94608	0.208327	0.572662	-1.33846	0.314563	6.37433	2.73710165643593e-10 .	10 x 13	17 q21	proteasome activator subunit 3	C
XRCC6	1056	XRCC6	XRCC6	10.2688	0.187898	0.572304	-0.855849	0.288052	5.78602	7.68437868892136e-09 .	8 x 9	22 q13	X-ray repair cross complementing 6	C
VPS33B	1057	VPS33B	VPS33B	7.38335	0.194714	0.570274	-0.799994	0.273354	5.46626	4.23348021083569e-08 .	10 x 11	15 q26	VPS33B late endosome and lysosome associated	C
SNX17	1058	SNX17	SNX17	10.0338	0.210566	0.570159	-1.20498	0.214084	4.21573	1.5665084369898e-05 .	11 x 11	2 p23	sorting nexin 17	C
ZNF343	1059	ZNF343	ZNF343	6.6488	0.192913	0.56972	-0.692837	0.279297	5.59504	2.14895199412979e-08 .	7 x 10	20 p13	zinc finger protein 343	C
CTNNB1	1060	CTNNB1	CTNNB1	9.94822	0.216999	0.569635	-0.944219	0.368729	7.6303	1.00364161426114e-13 .	3 x 13	3 p22	catenin beta 1	C
NF2	1061	NF2	NF2	7.06844	0.158341	0.568492	-0.518179	0.141704	2.75353	0.00309327048752339 .	11 x 14	22 q12	neurofibromin 2	C
RB1	1062	RB1	RB1	8.08823	0.26463	0.568182	-1.19303	0.30132	6.07852	1.51020729255436e-09 .	1 x 16	13 q14	RB transcriptional corepressor 1	C
RPS27A	1063	RPS27A	RPS27A	10.7552	0.224312	0.567956	-1.02435	0.0925309	1.78754	0.0373345827857757 .	1 x 8	2 p16	ribosomal protein S27a	C
AKAP1	1064	AKAP1	AKAP1	7.05756	0.182563	0.567452	-0.621808	0.204805	4.02481	3.45895219480141e-05 .	9 x 10	17 q22	A-kinase anchoring protein 1	C
PPA2	1065	PPA2	PPA2	7.4138	0.209918	0.56467	-0.698448	0.294613	5.93019	3.4731928444387e-09 .	2 x 8	4 q24	inorganic pyrophosphatase 2	C
SMARCD1	1066	SMARCD1	SMARCD1	7.96238	0.162675	0.564413	-0.489035	0.137861	2.67737	0.00387532638232746 .	10 x 15	12 q13	SWI/SNF related, matrix associated, actin dependent regulator of chromatin, subfamily d, member 1	C
PPIE	1067	PPIE	PPIE	7.32031	0.188858	0.562514	-0.817956	0.195425	3.83298	7.43678111682078e-05 .	7 x 9	1 p34	peptidylprolyl isomerase E	C
LSG1	1068	LSG1	LSG1	8.20942	0.182706	0.56233	-0.930381	0.198948	3.90491	5.60131637729055e-05 .	7 x 8	3 q29	large 60S subunit nuclear export GTPase 1	C
DHDDS	1069	DHDDS	DHDDS	7.92855	0.160631	0.562014	-0.418041	0.190897	3.74077	0.000106275314993853 .	9 x 10	1 p36	dehydrodolichyl diphosphate synthase subunit	C
PTPN11	1070	PTPN11	PTPN11	9.45061	0.192125	0.559609	-0.655523	0.240463	4.76522	1.35743105289521e-06 .	7 x 8	12 q24	protein tyrosine phosphatase non-receptor type 11	C
WDR74	1071	WDR74	WDR74	7.55445	0.158127	0.557016	-0.487234	0.0552075	1.06356	0.144110973393918 .	11 x 10	11 q12	WD repeat domain 74	C
USP39	1072	USP39	USP39	9.05351	0.19776	0.556759	-0.713189	0.5784	13.6386	0 .	6 x 11	2 p11	ubiquitin specific peptidase 39	C
UNC13B	1073	UNC13B	UNC13B	6.76142	0.185947	0.55612	-0.82665	0.388057	8.09911	3.99680288865056e-15 .	9 x 13	9 p13	unc-13 homolog B	C
CSNK2B	1074	CSNK2B	CSNK2B	10.7746	0.217814	0.555165	-0.647774	0.17698	3.45888	0.000302803858709844 .	12 x 14	CHR_HSCHR6_MHC_SSTO_CTG1 p21	casein kinase 2 beta	C
LAS1L	1075	LAS1L	LAS1L	8.15964	0.202979	0.554276	-0.581252	0.199721	3.92069	5.26051902267621e-05 .	10 x 11	X q12	LAS1 like ribosome biogenesis factor	C
FTSJ2	1076	FTSJ2		7.3709	0.169299	0.552574	-0.660636	0.231273	4.57259	3.28965813412019e-06 .	8 x 9			C
GSS	1077	GSS	GSS	8.5854	0.199959	0.552465	-0.815187	0.258159	5.14003	2.22918223768964e-07 .	10 x 11	20 q11	glutathione synthetase	C
COQ7	1078	COQ7	COQ7	7.10939	0.16126	0.552404	-0.549988	0.292551	5.88478	4.4675272370398e-09 .	9 x 10	16 p12	coenzyme Q7, hydroxylase	C
CAPZB	1079	CAPZB	CAPZB	9.43534	0.192787	0.551751	-0.676123	0.307242	6.21031	7.11053660396033e-10 .	11 x 15	1 p36	capping actin protein of muscle Z-line subunit beta	C
YARS2	1080	YARS2	YARS2	7.90073	0.226332	0.551648	-0.909759	0.373733	7.75053	4.46309655899313e-14 .	3 x 8	12 p11	tyrosyl-tRNA synthetase 2	C
ZHX2	1081	ZHX2	ZHX2	6.99811	0.178912	0.547968	-0.907998	0.19193	3.76178	9.80344806356115e-05 .	10 x 16	8 q24	zinc fingers and homeoboxes 2	C
ZFP64	1082	ZFP64	ZFP64	6.73223	0.165914	0.547618	-0.44375	0.280164	5.6139	1.94382712148666e-08 .	11 x 16	20 q13	ZFP64 zinc finger protein	C
STAMBP	1083	STAMBP	STAMBP	8.32798	0.169511	0.546432	-0.727931	0.311852	6.31344	3.90987020537636e-10 .	7 x 8	2 p13	STAM binding protein	C
ADPGK	1084	ADPGK	ADPGK	8.18317	0.177216	0.545007	-0.506398	0.28854	5.79673	7.24827675657735e-09 .	7 x 9	15 q24	ADP dependent glucokinase	C
POLD3	1085	POLD3	POLD3	7.50627	0.173461	0.542869	-0.594668	0.367541	7.60187	1.2134737659153e-13 .	6 x 9	11 q13	DNA polymerase delta 3, accessory subunit	C
ANXA7	1086	ANXA7	ANXA7	8.85635	0.178264	0.538914	-0.796429	0.332717	6.7866	2.28761454224014e-11 .	4 x 8	10 q22	annexin A7	C
GART	1087	GART	GART	7.82325	0.147342	0.538258	-0.545036	0.524399	11.8466	0 .	5 x 9	CHR_HSCHR21_4_CTG1_1 q22	phosphoribosylglycinamide formyltransferase, phosphoribosylglycinamide synthetase, phosphoribosylaminoimidazole synthetase	C
HECTD3	1088	HECTD3	HECTD3	7.81278	0.195561	0.537923	-0.557175	-0.146848	-2.85564	0.997731417243173 .	14 x 13	1 p34	HECT domain E3 ubiquitin protein ligase 3	C
CHMP2A	1089	CHMP2A	CHMP2A	10.3833	0.18821	0.534722	-0.823626	0.101239	1.95742	0.0255245173606148 .	12 x 11	19 q13	charged multivesicular body protein 2A	C
SETD3	1090	SETD3	SETD3	8.54165	0.189445	0.53391	-0.572534	0.335402	6.84828	1.56246127147597e-11 .	6 x 8	14 q32	SET domain containing 3, actin histidine methyltransferase	C
PTCD2	1091	PTCD2	PTCD2	6.76804	0.188291	0.530581	-0.607732	0.513305	11.5049	0 .	6 x 11	5 q13	pentatricopeptide repeat domain 2	C
PPM1G	1092	PPM1G	PPM1G	8.17725	0.169531	0.528427	-0.694773	0.178133	3.48215	0.000278439405877906 .	12 x 13	2 p23	protein phosphatase, Mg2+/Mn2+ dependent 1G	C
ALDH3A2	1093	ALDH3A2	ALDH3A2	7.1584	0.167705	0.527753	-0.470466	0.568445	13.2903	0 .	3 x 13	17 p11	aldehyde dehydrogenase 3 family member A2	C
COPS6	1094	COPS6	COPS6	9.70728	0.178071	0.527553	-1.01387	0.301281	6.07764	1.51772994172461e-09 .	11 x 11	7 q22	COP9 signalosome subunit 6	C
SNRPD3	1095	SNRPD3	SNRPD3	8.28253	0.194991	0.527263	-0.578358	0.371748	7.70275	6.16173778666962e-14 .	5 x 9	22 q11	small nuclear ribonucleoprotein D3 polypeptide	C
INTS7	1096	INTS7	INTS7	7.48232	0.172265	0.525393	-0.449229	0.312638	6.33108	3.52702533845672e-10 .	6 x 8	1 q32	integrator complex subunit 7	C
EBNA1BP2	1097	EBNA1BP2	EBNA1BP2	9.41836	0.201122	0.521697	-0.89592	0.273246	5.46393	4.28522902717887e-08 .	8 x 9	1 p34	EBNA1 binding protein 2	C
MCCC2	1098	MCCC2	MCCC2	7.52451	0.212946	0.519657	-0.608039	0.371277	7.69142	6.65023591750469e-14 .	9 x 12	CHR_HSCHR5_1_CTG1_1 q13	methylcrotonoyl-CoA carboxylase 2	C
PSME1	1099	PSME1	PSME1	9.31602	0.176044	0.517483	-0.851345	0.208936	4.10967	2.44150058417159e-05 .	9 x 10	14 q12	proteasome activator subunit 1	C
ZMAT5	1100	ZMAT5	ZMAT5	7.17355	0.153205	0.51738	-0.470152	-0.0299733	-0.576807	0.717789740845011 .	14 x 13	22 q12	zinc finger matrin-type 5	C
DMD	1101	DMD	DMD	6.3003	0.179733	0.512185	-0.551226	0.4915	10.8559	0 .	7 x 12	X p21	dystrophin	C
DHRS7B	1102	DHRS7B	DHRS7B	8.38192	0.183555	0.511855	-0.58404	0.454191	9.80636	0 .	6 x 10	17 p11	dehydrogenase/reductase 7B	C
POP4	1103	POP4	POP4	8.82609	0.206444	0.510452	-1.22996	0.276033	5.52423	3.12467797192184e-08 .	4 x 8	19 q12	POP4 homolog, ribonuclease P/MRP subunit	C
PRMT5	1104	PRMT5	PRMT5	8.8213	0.190879	0.510146	-0.883928	0.287567	5.77542	8.14176592811577e-09 .	8 x 10	14 q11	protein arginine methyltransferase 5	C
H2AFY	1105	H2AFY		8.92553	0.197179	0.509528	-0.682025	0.380632	7.91759	1.4210854715202e-14 .	10 x 13			C
BTBD1	1106	BTBD1	BTBD1	8.1443	0.194632	0.507478	-0.88535	0.32766	6.67092	4.64440708114466e-11 .	1 x 8	15 q25	BTB domain containing 1	C
NONO	1107	NONO	NONO	8.90604	0.170492	0.506951	-0.51634	0.205837	4.04599	3.17263980158522e-05 .	11 x 15	X q13	non-POU domain containing octamer binding	C
PSMD11	1108	PSMD11	PSMD11	8.84602	0.187718	0.506053	-0.704409	0.343714	7.04042	4.68791672147972e-12 .	8 x 12	17 q11	proteasome 26S subunit, non-ATPase 11	C
PSMA1	1109	PSMA1	PSMA1	9.62342	0.187491	0.50524	-0.571784	0.462615	10.0372	0 .	5 x 8	11 p15	proteasome 20S subunit alpha 1	C
MFAP1	1110	MFAP1	MFAP1	8.04471	0.199709	0.500627	-0.736515	0.392327	8.20435	1.99840144432528e-15 .	4 x 9	15 q15	microfibril associated protein 1	C
GNL3	1111	GNL3	GNL3	8.35182	0.195862	0.498424	-0.746226	0.229718	4.54013	3.80754091366953e-06 .	1 x 8	3 p21	G protein nucleolar 3	C
NARS2	1112	NARS2	NARS2	7.84048	0.24475	0.496229	-0.897845	0.191514	3.75332	0.000101276436578646 .	4 x 8	11 q14	asparaginyl-tRNA synthetase 2, mitochondrial	C
MRPL9	1113	MRPL9	MRPL9	9.16152	0.194599	0.484573	-0.893455	0.393142	8.22449	1.66533453693773e-15 .	8 x 10	1 q21	mitochondrial ribosomal protein L9	C
PPP2R5C	1114	PPP2R5C	PPP2R5C	7.41922	0.156936	0.48301	-0.487245	0.625415	15.4174	0 .	4 x 10	14 q32	protein phosphatase 2 regulatory subunit B'gamma	C
MRPS16	1115	MRPS16	MRPS16	8.71524	0.203036	0.479191	-1.38267	0.221521	4.3696	8.09461852246951e-06 .	10 x 11	10 q22	mitochondrial ribosomal protein S16	C
SUPT16H	1116	SUPT16H	SUPT16H	8.97805	0.200167	0.479059	-1.49967	0.35597	7.32718	7.43405337289005e-13 .	5 x 9	14 q11	SPT16 homolog, facilitates chromatin remodeling subunit	C
SUPV3L1	1117	SUPV3L1	SUPV3L1	7.95468	0.19278	0.472558	-0.929905	0.335761	6.85653	1.4844792062263e-11 .	8 x 9	10 q22	Suv3 like RNA helicase	C
SLC25A3	1118	SLC25A3	SLC25A3	10.2143	0.179712	0.461551	-0.519625	0.483084	10.6128	0 .	8 x 12	12 q23	solute carrier family 25 member 3	C
BUB3	1119	BUB3	BUB3	8.72169	0.161672	0.452298	-0.667141	0.47087	10.2668	0 .	3 x 9	10 q26	BUB3 mitotic checkpoint protein	C
PPP2R4	1120	PPP2R4		7.97082	0.161597	0.451391	-0.456762	0.139361	2.70708	0.00355127459580451 .	13 x 12			C
FARSA	1121	FARSA	FARSA	8.5432	0.19343	0.421383	-0.629077	-0.00428642	-0.0824517	0.532833956771837 .	14 x 13	19 p13	phenylalanyl-tRNA synthetase subunit alpha	C
DNAJC11	1122	DNAJC11	DNAJC11	7.50524	0.142851	0.378872	-0.608723	0.315713	6.40019	2.35058861264292e-10 .	10 x 12	1 p36	DnaJ heat shock protein family (Hsp40) member C11	C
MMP12	1	MMP12	MMP12	7.18586	1.05335	3.98865	-1.89441	0.248639	4.93774	5.99167011783308e-07 .	1 x 20	11 q22	matrix metallopeptidase 12	D
NID1	2	NID1	NID1	8.76858	0.513207	3.463	-1.19365	0.421202	8.93305	0 .	5 x 20	1 q42	nidogen 1	D
CCL13	3	CCL13	CCL13	6.59241	0.531102	3.42957	-1.09701	0.438854	9.39451	0 .	1 x 20	17 q12	C-C motif chemokine ligand 13	D
CCL3	4	CCL3	CCL3	7.38835	0.59775	3.02464	-1.32148	0.397862	8.34168	6.66133814775094e-16 .	1 x 20	CHR_HSCHR17_7_CTG4 q12	C-C motif chemokine ligand 3	D
SERPINA1	5	SERPINA1	SERPINA1	7.51884	0.445435	2.8713	-0.803493	0.396356	8.3042	8.88178419700125e-16 .	1 x 20	CHR_HSCHR14_7_CTG1 q32	serpin family A member 1	D
APOE	6	APOE	APOE	9.51434	0.485966	2.80641	-1.57355	0.548784	12.6274	0 .	1 x 20	19 q13	apolipoprotein E	D
TAC3	7	TAC3	TAC3	8.86883	1.16377	2.69139	-2.9998	0.264522	5.27612	1.12586550971017e-07 .	1 x 20	12 q13	tachykinin precursor 3	D
DKK1	8	DKK1	DKK1	9.2969	1.06924	2.68236	-2.95921	0.443534	9.51909	0 .	1 x 20	10 q21	dickkopf WNT signaling pathway inhibitor 1	D
CD74	9	CD74	CD74	9.10715	0.597811	2.68006	-1.24326	0.434733	9.28564	0 .	1 x 20	5 q33	CD74 molecule	D
SNCA	10	SNCA	SNCA	8.91015	0.631467	2.65879	-1.49191	0.310098	6.27415	4.91476526143231e-10 .	5 x 20	4 q22	synuclein alpha	D
RBP1	11	RBP1	RBP1	8.21043	0.778725	2.6384	-1.57222	0.509926	11.4025	0 .	1 x 20	3 q23	retinol binding protein 1	D
CECR1	12	CECR1		7.28227	0.337566	2.61746	-0.716362	0.421465	8.93984	0 .	1 x 20			D
CD86	13	CD86	CD86	7.00794	0.520681	2.60602	-1.28091	0.624686	15.388	0 .	1 x 20	3 q13	CD86 molecule	D
SPOCK1	14	SPOCK1	SPOCK1	7.51294	0.756723	2.58104	-1.77467	0.264678	5.27947	1.10691262822371e-07 .	1 x 20	5 q31	SPARC (osteonectin), cwcv and kazal like domains proteoglycan 1	D
ALDH2	15	ALDH2	ALDH2	7.46854	0.367623	2.57953	-0.937349	0.600179	14.4333	0 .	1 x 20	12 q24	aldehyde dehydrogenase 2 family member	D
FKBP5	16	FKBP5	FKBP5	7.24523	0.569152	2.53544	-1.01833	0.377268	7.83594	2.4980018054066e-14 .	3 x 20	6 p21	FKBP prolyl isomerase 5	D
C3	17	C3	C3	7.34807	0.688548	2.49866	-1.68448	0.495831	10.9826	0 .	1 x 20	19 p13	complement C3	D
ITGB2	18	ITGB2	ITGB2	9.39388	0.412735	2.4638	-1.14495	0.687455	18.2084	0 .	1 x 20	21 q22	integrin subunit beta 2	D
EGR1	19	EGR1	EGR1	9.05717	0.662697	2.43242	-1.6036	0.363189	7.49809	2.42028619368284e-13 .	1 x 20	5 q31	early growth response 1	D
PAPSS2	20	PAPSS2	PAPSS2	8.89721	0.40487	2.41963	-0.96744	0.565093	13.175	0 .	5 x 20	10 q23	3'-phosphoadenosine 5'-phosphosulfate synthase 2	D
DEFA4	21	DEFA4	DEFA4	6.35654	0.503942	2.38384	-1.16943	0.281672	5.6467	1.6314742889989e-08 .	6 x 20	8 p23	defensin alpha 4	D
CTGF	22	CTGF		9.87306	0.588612	2.37606	-1.5173	0.514549	11.5429	0 .	3 x 20			D
FAM46C	23	FAM46C		8.28156	0.664765	2.36141	-1.68759	0.20397	4.00769	3.70808945675538e-05 .	5 x 20			D
HSD11B1	24	HSD11B1	HSD11B1	7.82798	0.719325	2.34903	-1.52812	0.513216	11.5022	0 .	1 x 20	1 q32	hydroxysteroid 11-beta dehydrogenase 1	D
ADAMTS1	25	ADAMTS1	ADAMTS1	9.6998	0.455857	2.32643	-1.23814	0.63494	15.8089	0 .	1 x 20	21 q21	ADAM metallopeptidase with thrombospondin type 1 motif 1	D
SRPX	26	SRPX	SRPX	9.0887	0.552409	2.31397	-1.39985	0.691162	18.396	0 .	2 x 19	X p11	sushi repeat containing protein X-linked	D
THY1	27	THY1	THY1	8.63237	0.614591	2.29849	-1.52734	0.631127	15.6508	0 .	1 x 20	11 q23	Thy-1 cell surface antigen	D
CD248	28	CD248	CD248	9.08762	0.635336	2.29567	-1.62295	0.583314	13.8139	0 .	1 x 20	11 q13	CD248 molecule	D
ACTG2	29	ACTG2	ACTG2	9.93595	0.658915	2.27784	-1.82816	0.535937	12.2107	0 .	4 x 20	2 p13	actin gamma 2, smooth muscle	D
HSPB6	30	HSPB6	HSPB6	7.69668	0.517766	2.23241	-1.14892	0.454996	9.82828	0 .	1 x 20	19 q13	heat shock protein family B (small) member 6	D
ABI3BP	31	ABI3BP	ABI3BP	8.12514	0.725291	2.22005	-1.86417	0.426825	9.07866	0 .	1 x 20	3 q12	ABI family member 3 binding protein	D
OLFML3	32	OLFML3	OLFML3	8.34557	0.576612	2.17822	-1.46443	0.700402	18.8757	0 .	3 x 18	1 p13	olfactomedin like 3	D
NR2F1	33	NR2F1	NR2F1	8.87103	0.448252	2.11975	-1.40281	0.548723	12.6254	0 .	5 x 19	5 q15	nuclear receptor subfamily 2 group F member 1	D
GAS1	34	GAS1	GAS1	8.4213	0.677069	2.11208	-1.42245	0.456617	9.8725	0 .	1 x 20	9 q21	growth arrest specific 1	D
PLEK	35	PLEK	PLEK	8.01034	0.466272	2.10536	-1.32241	0.690596	18.3671	0 .	1 x 20	2 p14	pleckstrin	D
SLC7A7	36	SLC7A7	SLC7A7	7.96109	0.412874	2.10103	-0.985689	0.77929	23.9203	0 .	1 x 20	14 q11	solute carrier family 7 member 7	D
F3	37	F3	F3	8.07761	0.422423	2.08757	-1.26655	0.648445	16.3848	0 .	2 x 20	1 p21	coagulation factor III, tissue factor	D
FCN1	38	FCN1	FCN1	7.55115	0.521575	2.0836	-1.08445	0.287086	5.76489	8.6221785267071e-09 .	1 x 20	9 q34	ficolin 1	D
PLA2G7	39	PLA2G7	PLA2G7	8.09138	0.784073	2.07379	-2.59598	0.466345	10.1405	0 .	1 x 20	6 p12	phospholipase A2 group VII	D
CTSS	40	CTSS	CTSS	7.42517	0.37063	2.06409	-1.03964	0.50383	11.2194	0 .	1 x 20	1 q21	cathepsin S	D
ABCA8	41	ABCA8	ABCA8	6.5064	0.556881	2.05215	-1.10949	0.395494	8.28278	1.11022302462516e-15 .	1 x 20	17 q24	ATP binding cassette subfamily A member 8	D
COL1A1	42	COL1A1	COL1A1	10.4408	0.521727	2.04131	-1.50789	0.636497	15.874	0 .	4 x 19	17 q21	collagen type I alpha 1 chain	D
CTSK	43	CTSK	CTSK	8.17981	0.567847	2.03383	-1.56579	0.60701	14.6925	0 .	1 x 20	1 q21	cathepsin K	D
MAFB	44	MAFB	MAFB	8.37551	0.379695	2.02249	-0.853623	0.626676	15.4686	0 .	1 x 20	20 q12	MAF bZIP transcription factor B	D
IL10RA	45	IL10RA	IL10RA	7.4909	0.324323	2.01362	-0.79429	0.589995	14.0558	0 .	1 x 20	11 q23	interleukin 10 receptor subunit alpha	D
IRF8	46	IRF8	IRF8	7.61692	0.368626	2.01135	-1.34404	0.514514	11.5418	0 .	1 x 20	16 q24	interferon regulatory factor 8	D
C1S	47	C1S	C1S	7.98689	0.44034	1.99703	-1.02158	0.503987	11.2241	0 .	1 x 20	12 p13	complement C1s	D
CFD	48	CFD	CFD	9.64751	0.585851	1.99343	-1.46707	0.6132	14.9319	0 .	1 x 20	19 p13	complement factor D	D
RNASET2	49	RNASET2	RNASET2	8.67517	0.36687	1.97793	-0.894491	0.553685	12.7897	0 .	1 x 20	6 q27	ribonuclease T2	D
PCOLCE	50	PCOLCE	PCOLCE	8.19888	0.524763	1.97215	-1.35052	0.726662	20.346	0 .	2 x 19	7 q22	procollagen C-endopeptidase enhancer	D
APBB1IP	51	APBB1IP	APBB1IP	7.12819	0.356518	1.96092	-0.897029	0.620619	15.2247	0 .	1 x 20	10 p12	amyloid beta precursor protein binding family B member 1 interacting protein	D
BMP4	52	BMP4	BMP4	7.39586	0.308955	1.95733	-0.859576	0.507808	11.3386	0 .	5 x 18	14 q22	bone morphogenetic protein 4	D
CYR61	53	CYR61		9.35351	0.6092	1.93651	-1.49734	0.501863	11.1608	0 .	3 x 20			D
CD163	54	CD163	CD163	8.90826	0.492538	1.93288	-1.28737	0.619577	15.1832	0 .	1 x 20	12 p13	CD163 molecule	D
DIO3	55	DIO3	DIO3	6.92941	0.358026	1.90961	-0.794973	0.286075	5.74277	9.72260583154139e-09 .	5 x 20	14 q32	iodothyronine deiodinase 3	D
TGFB3	56	TGFB3	TGFB3	8.4523	0.514477	1.89556	-1.24536	0.388186	8.10227	3.99680288865056e-15 .	5 x 18	14 q24	transforming growth factor beta 3	D
CRABP2	57	CRABP2	CRABP2	7.30778	0.531008	1.89492	-1.14256	0.387242	8.07909	4.66293670342566e-15 .	1 x 20	1 q23	cellular retinoic acid binding protein 2	D
SCRN1	58	SCRN1	SCRN1	7.75519	0.29998	1.88968	-1.00102	0.534198	12.1552	0 .	3 x 18	7 p14	secernin 1	D
PLA2G2A	59	PLA2G2A	PLA2G2A	9.77494	0.68346	1.87472	-1.96849	0.324281	6.594	7.40018046840873e-11 .	5 x 20	1 p36	phospholipase A2 group IIA	D
IGFBP2	60	IGFBP2	IGFBP2	8.96539	0.633851	1.87221	-1.4017	0.544952	12.5018	0 .	1 x 20	2 q35	insulin like growth factor binding protein 2	D
SNAI2	61	SNAI2	SNAI2	8.02233	0.447231	1.85772	-1.01153	0.614366	14.9775	0 .	4 x 19	8 q11	snail family transcriptional repressor 2	D
CYTL1	62	CYTL1	CYTL1	7.92601	0.530327	1.85614	-1.132	0.510217	11.4113	0 .	5 x 19	4 p16	cytokine like 1	D
LILRB3	63	LILRB3	LILRB3	7.61966	0.379292	1.8499	-1.14505	0.494736	10.9505	0 .	1 x 20	CHR_HSCHR19_4_CTG3_1 q13	leukocyte immunoglobulin like receptor B3	D
G0S2	64	G0S2	G0S2	7.19851	0.465463	1.84468	-1.0382	0.354445	7.29127	9.39026634227957e-13 .	1 x 18	1 q32	G0/G1 switch 2	D
RGL1	65	RGL1	RGL1	8.62144	0.333027	1.83436	-0.902641	0.704225	19.0795	0 .	2 x 18	1 q25	ral guanine nucleotide dissociation stimulator like 1	D
ANPEP	66	ANPEP	ANPEP	7.42323	0.377538	1.83175	-0.846127	0.624617	15.3852	0 .	2 x 20	15 q26	alanyl aminopeptidase, membrane	D
CYBA	67	CYBA	CYBA	8.82555	0.371003	1.82435	-1.1678	0.488915	10.7809	0 .	2 x 20	16 q24	cytochrome b-245 alpha chain	D
LMOD1	68	LMOD1	LMOD1	7.48562	0.318218	1.82324	-0.832139	0.414545	8.76228	0 .	6 x 20	1 q32	leiomodin 1	D
MFAP4	69	MFAP4	MFAP4	8.94973	0.584198	1.81737	-1.96437	0.505619	11.2729	0 .	1 x 20	17 p11	microfibril associated protein 4	D
CXCL14	70	CXCL14	CXCL14	9.20067	0.706308	1.81307	-2.38256	0.423758	8.99908	0 .	3 x 17	5 q31	C-X-C motif chemokine ligand 14	D
LUM	71	LUM	LUM	11.4003	0.674415	1.8102	-2.4698	0.565023	13.1726	0 .	1 x 20	12 q21	lumican	D
C7	72	C7	C7	9.74392	0.676057	1.79988	-1.98472	0.392458	8.20758	1.88737914186277e-15 .	5 x 20	5 p13	complement C7	D
COL1A2	73	COL1A2	COL1A2	10.2966	0.517059	1.79543	-1.75125	0.691153	18.3955	0 .	4 x 18	7 q21	collagen type I alpha 2 chain	D
FTH1	74	FTH1	FTH1	10.1949	0.361129	1.77279	-1.29522	0.498512	11.0616	0 .	1 x 20	11 q12	ferritin heavy chain 1	D
EPS8	75	EPS8	EPS8	8.67436	0.301142	1.76238	-0.769624	0.570299	13.3545	0 .	5 x 20	12 p12	epidermal growth factor receptor pathway substrate 8	D
HIGD1B	76	HIGD1B	HIGD1B	9.16266	0.569825	1.7597	-1.80964	0.394545	8.25924	1.33226762955019e-15 .	5 x 18	17 q21	HIG1 hypoxia inducible domain family member 1B	D
PDZRN3	77	PDZRN3	PDZRN3	6.59439	0.258196	1.75822	-0.763075	0.481346	10.5631	0 .	4 x 17	3 p13	PDZ domain containing ring finger 3	D
WNT2	78	WNT2	WNT2	8.45922	0.591403	1.75013	-1.68473	0.565184	13.1782	0 .	3 x 18	7 q31	Wnt family member 2	D
TSC22D3	79	TSC22D3	TSC22D3	9.42559	0.557651	1.74892	-1.26403	0.360829	7.44203	3.50386386571699e-13 .	4 x 20	X q22	TSC22 domain family member 3	D
MAN1A1	80	MAN1A1	MAN1A1	8.28036	0.33236	1.74332	-0.825283	0.732857	20.7189	0 .	2 x 19	6 q22	mannosidase alpha class 1A member 1	D
LAP3	81	LAP3	LAP3	8.84221	0.388664	1.74262	-0.948416	0.588468	14.0002	0 .	1 x 18	4 p15	leucine aminopeptidase 3	D
CX3CR1	82	CX3CR1	CX3CR1	6.59549	0.535642	1.73881	-1.34765	0.306593	6.19582	7.72928610004442e-10 .	5 x 17	3 p22	C-X3-C motif chemokine receptor 1	D
TLR8	83	TLR8	TLR8	6.31958	0.270618	1.73321	-0.747942	0.468747	10.2074	0 .	1 x 17	X p22	toll like receptor 8	D
PDGFRA	84	PDGFRA	PDGFRA	8.4058	0.484648	1.73229	-1.43933	0.646025	16.2797	0 .	2 x 20	4 q12	platelet derived growth factor receptor alpha	D
CFH	85	CFH	CFH	7.17547	0.642223	1.72988	-1.88402	0.42974	9.15466	0 .	1 x 20	1 q31	complement factor H	D
FBLN5	86	FBLN5	FBLN5	8.47992	0.395334	1.72553	-1.04977	0.746046	21.5507	0 .	2 x 20	14 q32	fibulin 5	D
LPP	87	LPP	LPP	9.27323	0.296141	1.72218	-0.760699	0.48488	10.6644	0 .	6 x 20	3 q27	LIM domain containing preferred translocation partner in lipoma	D
ST3GAL5	88	ST3GAL5	ST3GAL5	8.25737	0.416004	1.71476	-1.27414	0.457427	9.89464	0 .	1 x 20	2 p11	ST3 beta-galactoside alpha-2,3-sialyltransferase 5	D
C5AR1	89	C5AR1	C5AR1	6.69744	0.334355	1.71067	-0.948369	0.497701	11.0376	0 .	2 x 20	19 q13	complement C5a receptor 1	D
FBN1	90	FBN1	FBN1	9.46497	0.385477	1.70359	-1.03346	0.490216	10.8186	0 .	3 x 20	15 q21	fibrillin 1	D
TIMP1	91	TIMP1	TIMP1	11.4185	0.494322	1.70315	-1.20062	0.638807	15.9712	0 .	1 x 20	X p11	TIMP metallopeptidase inhibitor 1	D
DES	92	DES	DES	7.93559	0.413674	1.69394	-1.00237	0.392434	8.20699	1.88737914186277e-15 .	5 x 20	2 q35	desmin	D
LAMB1	93	LAMB1	LAMB1	9.77636	0.36426	1.69166	-0.989962	0.481584	10.5699	0 .	5 x 17	7 q31	laminin subunit beta 1	D
CD37	94	CD37	CD37	7.24274	0.360758	1.68481	-0.847183	0.607139	14.6975	0 .	2 x 20	19 q13	CD37 molecule	D
APOD	95	APOD	APOD	10.2173	0.655165	1.68238	-1.91737	0.611285	14.8574	0 .	1 x 20	3 q29	apolipoprotein D	D
IGSF6	96	IGSF6	IGSF6	7.79275	0.456639	1.67919	-1.18666	0.674289	17.5637	0 .	1 x 19	16 p12	immunoglobulin superfamily member 6	D
EGFL6	97	EGFL6	EGFL6	10.5184	0.447195	1.67811	-1.3166	0.624979	15.3998	0 .	5 x 18	X p22	EGF like domain multiple 6	D
SRPX2	98	SRPX2	SRPX2	7.93721	0.401449	1.67551	-1.13763	0.519123	11.6831	0 .	4 x 19	X q22	sushi repeat containing protein X-linked 2	D
CXCR4	99	CXCR4	CXCR4	8.48618	0.41742	1.67073	-0.966467	0.368649	7.62839	1.01585406753202e-13 .	1 x 19	2 q22	C-X-C motif chemokine receptor 4	D
DNAJA4	100	DNAJA4	DNAJA4	7.69405	0.352681	1.67048	-1.06781	0.289515	5.8181	6.44821063211509e-09 .	6 x 18	15 q25	DnaJ heat shock protein family (Hsp40) member A4	D
RARRES2	101	RARRES2	RARRES2	7.79233	0.405837	1.67036	-1.03505	0.478786	10.4901	0 .	4 x 18	7 q36	retinoic acid receptor responder 2	D
COL3A1	102	COL3A1	COL3A1	10.7661	0.45504	1.66689	-1.56335	0.651494	16.5184	0 .	4 x 18	2 q32	collagen type III alpha 1 chain	D
PDLIM1	103	PDLIM1	PDLIM1	9.51373	0.356145	1.66078	-0.947553	0.605535	14.6361	0 .	3 x 17	10 q23	PDZ and LIM domain 1	D
ACTA2	104	ACTA2	ACTA2	11.3912	0.564682	1.66035	-1.83635	0.561485	13.052	0 .	4 x 19	10 q23	actin alpha 2, smooth muscle	D
FOLR2	105	FOLR2	FOLR2	9.44942	0.478035	1.66008	-1.16842	0.759662	22.4696	0 .	2 x 20	11 q13	folate receptor beta	D
ACSL1	106	ACSL1	ACSL1	7.63812	0.373051	1.65951	-0.845472	0.417608	8.84066	0 .	1 x 19	4 q35	acyl-CoA synthetase long chain family member 1	D
EMP1	107	EMP1	EMP1	9.31247	0.360632	1.65222	-0.93272	0.623668	15.3469	0 .	4 x 20	12 p13	epithelial membrane protein 1	D
CDH11	108	CDH11	CDH11	9.41015	0.487956	1.64788	-1.37414	0.69645	18.6683	0 .	2 x 19	16 q21	cadherin 11	D
WFDC1	109	WFDC1	WFDC1	9.24425	0.440112	1.641	-1.08687	0.513966	11.5251	0 .	5 x 18	16 q24	WAP four-disulfide core domain 1	D
PLCG2	110	PLCG2	PLCG2	8.16888	0.33306	1.62475	-0.865489	0.494354	10.9393	0 .	5 x 17	16 q23	phospholipase C gamma 2	D
IL18R1	111	IL18R1	IL18R1	5.91599	0.395108	1.62441	-0.815797	0.316839	6.42557	2.02347028022132e-10 .	5 x 20	2 q12	interleukin 18 receptor 1	D
LAPTM5	112	LAPTM5	LAPTM5	9.45162	0.398478	1.62142	-1.08459	0.708031	19.2858	0 .	1 x 20	1 p35	lysosomal protein transmembrane 5	D
ALOX5AP	113	ALOX5AP	ALOX5AP	9.08646	0.525917	1.61706	-1.6024	0.565138	13.1766	0 .	1 x 20	13 q12	arachidonate 5-lipoxygenase activating protein	D
PTGER2	114	PTGER2	PTGER2	6.81923	0.454395	1.60607	-1.16974	0.490584	10.8293	0 .	4 x 20	14 q22	prostaglandin E receptor 2	D
CCL2	115	CCL2	CCL2	8.632	0.60698	1.59646	-2.0549	0.4578	9.90485	0 .	1 x 18	17 q12	C-C motif chemokine ligand 2	D
CNN1	116	CNN1	CNN1	7.369	0.416622	1.58941	-1.12428	0.371987	7.7085	5.92859095149834e-14 .	5 x 20	19 p13	calponin 1	D
SORL1	117	SORL1	SORL1	7.12955	0.337386	1.58774	-0.844919	0.356271	7.33426	7.09876601945325e-13 .	1 x 20	11 q24	sortilin related receptor 1	D
B2M	118	B2M	B2M	12.1464	0.399628	1.58503	-1.10351	0.569927	13.3416	0 .	1 x 20	15 q21	beta-2-microglobulin	D
PPBP	119	PPBP	PPBP	7.78688	0.500756	1.58395	-1.85211	0.253059	5.03146	3.80474774130946e-07 .	1 x 17	4 q13	pro-platelet basic protein	D
DPYSL3	120	DPYSL3	DPYSL3	7.78034	0.410657	1.58109	-1.02452	0.644551	16.2161	0 .	3 x 19	5 q32	dihydropyrimidinase like 3	D
TYROBP	121	TYROBP	TYROBP	10.4972	0.449519	1.56682	-1.04247	0.778892	23.8892	0 .	1 x 20	19 q13	TYRO protein tyrosine kinase binding protein	D
CD84	122	CD84	CD84	6.68246	0.29691	1.55982	-0.944185	0.554851	12.8286	0 .	1 x 18	1 q23	CD84 molecule	D
PROM1	123	PROM1	PROM1	8.37518	0.451092	1.55234	-1.36655	0.538985	12.3084	0 .	4 x 18	4 p15	prominin 1	D
SYK	124	SYK	SYK	7.32751	0.300634	1.54764	-1.07431	0.593972	14.202	0 .	2 x 19	9 q22	spleen associated tyrosine kinase	D
AOAH	125	AOAH	AOAH	6.92459	0.330799	1.54432	-1.08345	0.422541	8.9676	0 .	1 x 18	7 p14	acyloxyacyl hydrolase	D
TGFB2	126	TGFB2	TGFB2	7.37937	0.303308	1.54037	-0.817784	0.458552	9.92546	0 .	1 x 17	1 q41	transforming growth factor beta 2	D
PROS1	127	PROS1	PROS1	7.7732	0.34239	1.53772	-1.1049	0.58291	13.7994	0 .	2 x 17	3 q11	protein S	D
COL5A2	128	COL5A2	COL5A2	8.60892	0.387759	1.53466	-1.00464	0.668095	17.2712	0 .	4 x 18	2 q32	collagen type V alpha 2 chain	D
COL6A1	129	COL6A1	COL6A1	9.83844	0.443784	1.53168	-1.1218	0.619054	15.1624	0 .	5 x 18	21 q22	collagen type VI alpha 1 chain	D
VSIG4	130	VSIG4	VSIG4	9.51233	0.491833	1.5306	-1.32335	0.717989	19.8415	0 .	1 x 20	X q12	V-set and immunoglobulin domain containing 4	D
RGS2	131	RGS2	RGS2	8.65778	0.516253	1.51531	-1.20906	0.547173	12.5745	0 .	1 x 20	1 q31	regulator of G protein signaling 2	D
GPR124	132	GPR124		8.72395	0.411568	1.51322	-1.07839	0.497982	11.0459	0 .	6 x 18			D
THBS1	133	THBS1	THBS1	9.2079	0.557887	1.51241	-1.45004	0.5936	14.1882	0 .	3 x 20	15 q14	thrombospondin 1	D
S100A4	134	S100A4	S100A4	9.20242	0.562425	1.50774	-1.57741	0.485615	10.6855	0 .	1 x 20	1 q21	S100 calcium binding protein A4	D
GJA1	135	GJA1	GJA1	9.91566	0.389419	1.50766	-1.11714	0.678568	17.7697	0 .	1 x 17	6 q22	gap junction protein alpha 1	D
SPI1	136	SPI1	SPI1	7.82861	0.334119	1.50586	-0.884947	0.636123	15.8583	0 .	3 x 20	11 p11	Spi-1 proto-oncogene	D
SLA	137	SLA	SLA	7.2992	0.337705	1.49653	-1.02245	0.554232	12.808	0 .	2 x 20	8 q24	Src like adaptor	D
SLC22A3	138	SLC22A3	SLC22A3	7.29552	0.392731	1.49585	-0.961652	0.505839	11.2795	0 .	5 x 20	6 q25	solute carrier family 22 member 3	D
BIN1	139	BIN1	BIN1	8.28519	0.360292	1.49548	-0.837219	0.582949	13.8008	0 .	4 x 19	2 q14	bridging integrator 1	D
MFGE8	140	MFGE8	MFGE8	8.9556	0.436667	1.48664	-1.07921	0.576671	13.5775	0 .	1 x 20	15 q26	milk fat globule-EGF factor 8 protein	D
GUCY1A3	141	GUCY1A3		8.0744	0.398192	1.48416	-1.38296	0.553687	12.7898	0 .	4 x 17			D
CRISPLD2	142	CRISPLD2	CRISPLD2	9.4616	0.461163	1.4774	-1.33236	0.533733	12.1404	0 .	1 x 20	16 q24	cysteine rich secretory protein LCCL domain containing 2	D
HCK	143	HCK	HCK	7.44279	0.31886	1.47466	-0.842745	0.612172	14.8919	0 .	2 x 19	20 q11	HCK proto-oncogene, Src family tyrosine kinase	D
ATP1B1	144	ATP1B1	ATP1B1	8.33645	0.373501	1.47278	-1.39718	0.547149	12.5737	0 .	1 x 17	1 q24	ATPase Na+/K+ transporting subunit beta 1	D
FMOD	145	FMOD	FMOD	8.40822	0.428606	1.46862	-1.21194	0.694972	18.5916	0 .	3 x 19	1 q32	fibromodulin	D
CD53	146	CD53	CD53	8.504	0.368455	1.46812	-1.10157	0.680386	17.8582	0 .	1 x 20	1 p13	CD53 molecule	D
VCL	147	VCL	VCL	9.83822	0.304975	1.46572	-0.93138	0.537738	12.2683	0 .	5 x 18	10 q22	vinculin	D
C1QB	148	C1QB	C1QB	10.6616	0.478804	1.45963	-1.25854	0.714432	19.6402	0 .	1 x 20	1 p36	complement C1q B chain	D
COL6A3	149	COL6A3	COL6A3	9.48566	0.477598	1.45752	-1.34161	0.628396	15.5387	0 .	4 x 18	2 q37	collagen type VI alpha 3 chain	D
VCAM1	150	VCAM1	VCAM1	7.5428	0.575832	1.44986	-1.82765	0.399786	8.38966	4.44089209850063e-16 .	2 x 17	1 p21	vascular cell adhesion molecule 1	D
IGFBP7	151	IGFBP7	IGFBP7	10.261	0.499284	1.44908	-1.30489	0.674694	17.5831	0 .	1 x 20	4 q12	insulin like growth factor binding protein 7	D
PLAGL1	152	PLAGL1	PLAGL1	9.10636	0.366073	1.44777	-0.956924	0.455237	9.83485	0 .	6 x 18	6 q24	PLAG1 like zinc finger 1	D
PALLD	153	PALLD	PALLD	8.99864	0.327513	1.44359	-0.893987	0.632986	15.7276	0 .	4 x 20	4 q32	palladin, cytoskeletal associated protein	D
AXL	154	AXL	AXL	8.41369	0.364911	1.44197	-1.04144	0.609878	14.8029	0 .	1 x 20	19 q13	AXL receptor tyrosine kinase	D
LAMA2	155	LAMA2	LAMA2	9.06428	0.420249	1.43916	-1.19839	0.665086	17.1314	0 .	5 x 18	6 q22	laminin subunit alpha 2	D
C1R	156	C1R	C1R	7.94178	0.424364	1.43433	-1.15498	0.700253	18.8678	0 .	1 x 20	12 p13	complement C1r	D
FAM105A	157	FAM105A		6.7809	0.308085	1.43094	-1.33193	0.596741	14.3046	0 .	1 x 19			D
CD33	158	CD33	CD33	7.32057	0.290094	1.42377	-0.629129	0.54804	12.6029	0 .	3 x 18	19 q13	CD33 molecule	D
NCF2	159	NCF2	NCF2	7.61883	0.383913	1.4236	-1.0048	0.468771	10.2081	0 .	1 x 18	1 q25	neutrophil cytosolic factor 2	D
ADCY3	160	ADCY3	ADCY3	9.63889	0.369852	1.41914	-1.13567	0.563024	13.1044	0 .	6 x 20	2 p23	adenylate cyclase 3	D
MGP	161	MGP	MGP	10.0791	0.489466	1.41843	-1.4074	0.594377	14.2169	0 .	1 x 20	12 p12	matrix Gla protein	D
TGFBI	162	TGFBI	TGFBI	10.6772	0.473658	1.41482	-1.44735	0.606427	14.6702	0 .	2 x 19	5 q31	transforming growth factor beta induced	D
COL5A1	163	COL5A1	COL5A1	8.84521	0.425623	1.41356	-1.04794	0.577239	13.5976	0 .	3 x 20	9 q34	collagen type V alpha 1 chain	D
CD4	164	CD4	CD4	7.56115	0.343558	1.41283	-0.883859	0.684521	18.062	0 .	2 x 19	12 p13	CD4 molecule	D
SPP1	165	SPP1	SPP1	12.3286	0.698912	1.40283	-2.55092	0.557044	12.9021	0 .	1 x 20	4 q22	secreted phosphoprotein 1	D
TAGLN	166	TAGLN	TAGLN	8.94327	0.431075	1.39948	-1.02042	0.539311	12.3189	0 .	4 x 20	11 q23	transgelin	D
CCND2	167	CCND2	CCND2	9.21299	0.445928	1.39723	-1.15844	0.587726	13.9732	0 .	4 x 18	12 p13	cyclin D2	D
FPR1	168	FPR1	FPR1	8.0359	0.409827	1.3916	-0.943604	0.565652	13.1942	0 .	1 x 19	19 q13	formyl peptide receptor 1	D
FKBP10	169	FKBP10	FKBP10	8.1487	0.411318	1.39021	-0.894797	0.446227	9.59118	0 .	1 x 18	17 q21	FKBP prolyl isomerase 10	D
ENPP1	170	ENPP1	ENPP1	8.96164	0.496107	1.38856	-1.30862	0.665002	17.1276	0 .	3 x 19	6 q23	ectonucleotide pyrophosphatase/phosphodiesterase 1	D
AEBP1	171	AEBP1	AEBP1	8.91204	0.376027	1.38474	-0.946863	0.63282	15.7207	0 .	4 x 20	7 p13	AE binding protein 1	D
GLIPR1	172	GLIPR1	GLIPR1	8.75008	0.552278	1.38244	-2.03981	0.462563	10.0358	0 .	1 x 20	12 q21	GLI pathogenesis related 1	D
PTGDS	173	PTGDS	PTGDS	8.53648	0.456551	1.38148	-1.23861	0.473889	10.3516	0 .	3 x 20	9 q34	prostaglandin D2 synthase	D
HSD17B2	174	HSD17B2	HSD17B2	11.2919	0.402327	1.38063	-1.50837	0.431007	9.18777	0 .	6 x 19	16 q23	hydroxysteroid 17-beta dehydrogenase 2	D
SCPEP1	175	SCPEP1	SCPEP1	7.59764	0.32619	1.37968	-0.856524	0.515487	11.5715	0 .	1 x 20	17 q22	serine carboxypeptidase 1	D
CD209	176	CD209	CD209	7.60709	0.435291	1.37762	-1.46702	0.397853	8.34145	6.66133814775094e-16 .	4 x 19	19 p13	CD209 molecule	D
PARP4	177	PARP4	PARP4	8.64846	0.33234	1.37352	-1.13795	0.521981	11.7714	0 .	1 x 19	13 q12	poly(ADP-ribose) polymerase family member 4	D
COL14A1	178	COL14A1	COL14A1	8.34122	0.37476	1.3614	-2.28071	0.524511	11.85	0 .	4 x 17	8 q24	collagen type XIV alpha 1 chain	D
BAMBI	179	BAMBI	BAMBI	9.29857	0.413484	1.36072	-1.43729	0.609075	14.7719	0 .	2 x 18	10 p12	BMP and activin membrane bound inhibitor	D
SELENBP1	180	SELENBP1	SELENBP1	7.79499	0.432315	1.359	-1.13396	0.479514	10.5108	0 .	3 x 18	1 q21	selenium binding protein 1	D
DCN	181	DCN	DCN	11.1515	0.51491	1.35739	-1.44769	0.72727	20.3821	0 .	1 x 20	12 q21	decorin	D
DPT	182	DPT	DPT	7.36521	0.41185	1.35208	-1.01689	0.380153	7.90594	1.54321000422897e-14 .	1 x 17	1 q24	dermatopontin	D
SNRPN	183	SNRPN	SNRPN	6.28006	0.246693	1.34988	-0.659967	0.478928	10.4942	0 .	4 x 18	15 q11	small nuclear ribonucleoprotein polypeptide N	D
ENPP2	184	ENPP2	ENPP2	10.0886	0.438261	1.34913	-1.69887	0.669734	17.348	0 .	3 x 18	8 q24	ectonucleotide pyrophosphatase/phosphodiesterase 2	D
GATM	185	GATM	GATM	8.91971	0.408219	1.3456	-1.07994	0.553555	12.7854	0 .	4 x 17	15 q21	glycine amidinotransferase	D
LGALS1	186	LGALS1	LGALS1	11.3271	0.445598	1.34544	-1.48918	0.740323	21.1831	0 .	1 x 20	22 q13	galectin 1	D
IRAK3	187	IRAK3	IRAK3	6.9078	0.357441	1.34543	-1.04832	0.465907	10.1283	0 .	5 x 20	12 q14	interleukin 1 receptor associated kinase 3	D
IGFBP3	188	IGFBP3	IGFBP3	11.7078	0.469099	1.34377	-1.37432	0.457504	9.89674	0 .	1 x 20	7 p12	insulin like growth factor binding protein 3	D
SPARCL1	189	SPARCL1	SPARCL1	10.8278	0.464413	1.33596	-1.9164	0.382693	7.9678	1.01030295240889e-14 .	6 x 20	4 q22	SPARC like 1	D
COL15A1	190	COL15A1	COL15A1	9.86234	0.397278	1.33534	-1.08776	0.552423	12.7478	0 .	6 x 18	9 q22	collagen type XV alpha 1 chain	D
CNN2	191	CNN2	CNN2	7.90333	0.30672	1.33532	-1.03262	0.621839	15.2734	0 .	1 x 20	19 p13	calponin 2	D
LAMC3	192	LAMC3	LAMC3	9.45063	0.427365	1.33454	-1.05851	0.456097	9.8583	0 .	6 x 18	9 q34	laminin subunit gamma 3	D
ARHGDIB	193	ARHGDIB	ARHGDIB	10.849	0.430818	1.33128	-1.60931	0.546334	12.547	0 .	1 x 20	12 p12	Rho GDP dissociation inhibitor beta	D
RAC2	194	RAC2	RAC2	8.10653	0.384639	1.33072	-0.786595	0.607742	14.7206	0 .	1 x 20	22 q13	Rac family small GTPase 2	D
MNDA	195	MNDA	MNDA	7.12301	0.435175	1.32937	-1.21983	0.517916	11.6459	0 .	1 x 19	1 q23	myeloid cell nuclear differentiation antigen	D
CALD1	196	CALD1	CALD1	9.44566	0.273532	1.32841	-0.93677	0.565057	13.1738	0 .	6 x 20	7 q33	caldesmon 1	D
PLTP	197	PLTP	PLTP	10.5196	0.536693	1.32839	-1.7289	0.66111	16.9491	0 .	3 x 20	20 q13	phospholipid transfer protein	D
GUCY1A2	198	GUCY1A2	GUCY1A2	7.66095	0.313949	1.32455	-0.85132	0.354093	7.28298	9.90874049477952e-13 .	6 x 17	11 q22	guanylate cyclase 1 soluble subunit alpha 2	D
FLNA	199	FLNA	FLNA	8.43902	0.340957	1.32345	-1.04626	0.613456	14.9419	0 .	4 x 20	X q28	filamin A	D
FSCN1	200	FSCN1	FSCN1	9.62604	0.364602	1.32123	-1.31497	0.65311	16.5898	0 .	4 x 18	7 p22	fascin actin-bundling protein 1	D
LTBP2	201	LTBP2	LTBP2	7.80659	0.371784	1.31883	-0.974411	0.560226	13.0094	0 .	5 x 20	14 q24	latent transforming growth factor beta binding protein 2	D
SELL	202	SELL	SELL	6.88892	0.416939	1.31805	-1.06686	0.359388	7.40789	4.38538094726937e-13 .	1 x 17	1 q24	selectin L	D
MYO1B	203	MYO1B	MYO1B	8.08974	0.321479	1.31765	-0.822224	0.404396	8.50519	2.22044604925031e-16 .	5 x 17	2 q32	myosin IB	D
CD68	204	CD68	CD68	9.92283	0.398213	1.31729	-1.18997	0.723402	20.1541	0 .	1 x 20	17 p13	CD68 molecule	D
NME4	205	NME4	NME4	8.64254	0.332314	1.31659	-0.93363	0.462539	10.0351	0 .	4 x 20	16 p13	NME/NM23 nucleoside diphosphate kinase 4	D
MAP1LC3C	206	MAP1LC3C	MAP1LC3C	6.76183	0.466398	1.31584	-1.03479	0.257786	5.13206	2.31911039705324e-07 .	5 x 20	1 q43	microtubule associated protein 1 light chain 3 gamma	D
RNASE6	207	RNASE6	RNASE6	7.40395	0.401859	1.31531	-1.26951	0.517802	11.6424	0 .	1 x 20	14 q11	ribonuclease A family member k6	D
DLK1	208	DLK1	DLK1	12.4197	0.414599	1.3118	-1.63816	0.513703	11.5171	0 .	6 x 18	14 q32	delta like non-canonical Notch ligand 1	D
TSPAN7	209	TSPAN7	TSPAN7	7.45194	0.409776	1.30799	-1.28672	0.363178	7.49782	2.42472708578134e-13 .	6 x 19	X p11	tetraspanin 7	D
UCP2	210	UCP2	UCP2	8.4048	0.424919	1.30307	-1.40595	0.478402	10.4792	0 .	2 x 20	11 q13	uncoupling protein 2	D
CD36	211	CD36	CD36	10.023	0.435708	1.30013	-2.00143	0.409584	8.63614	1.11022302462516e-16 .	4 x 19	7 q21	CD36 molecule	D
CCR1	212	CCR1	CCR1	7.39012	0.371615	1.29534	-1.08267	0.612545	14.9064	0 .	1 x 20	3 p21	C-C motif chemokine receptor 1	D
SELPLG	213	SELPLG	SELPLG	7.67579	0.303254	1.29107	-0.759313	0.469095	10.2171	0 .	1 x 20	12 q24	selectin P ligand	D
GUCY1B3	214	GUCY1B3		7.70956	0.322528	1.28873	-1.19698	0.41948	8.8887	0 .	6 x 17			D
COL4A1	215	COL4A1	COL4A1	11.3838	0.351419	1.28872	-1.17443	0.541181	12.3793	0 .	6 x 19	13 q34	collagen type IV alpha 1 chain	D
MMP2	216	MMP2	MMP2	7.93708	0.384066	1.285	-1.13435	0.540336	12.352	0 .	1 x 20	16 q12	matrix metallopeptidase 2	D
TCF21	217	TCF21	TCF21	8.91689	0.483281	1.2843	-1.5866	0.505133	11.2584	0 .	4 x 17	6 q23	transcription factor 21	D
CORO1A	218	CORO1A	CORO1A	7.95702	0.35131	1.28163	-1.35893	0.701199	18.9179	0 .	1 x 20	16 p11	coronin 1A	D
C1RL	219	C1RL	C1RL	6.22814	0.264933	1.27947	-0.656508	0.535909	12.2098	0 .	2 x 20	12 p13	complement C1r subcomponent like	D
TXNIP	220	TXNIP	TXNIP	12.0468	0.340835	1.27899	-1.22039	0.547713	12.5922	0 .	5 x 20	1 q21	thioredoxin interacting protein	D
TMSB10	221	TMSB10	TMSB10	12.4536	0.327068	1.27784	-1.10372	0.66313	17.0414	0 .	1 x 18	2 p11	thymosin beta 10	D
[truncated: 952 more rows]
