# Supplementary material for: Elevated expression of glycolytic genes as a prominent feature of early-onset preeclampsia: insights from integrative transcriptomic analysis
Source: Front Mol Biosci. 2023 Sep 25;10:1248771. doi: 10.3389/fmolb.2023.1248771 (PMC10561389; doi:10.3389/fmolb.2023.1248771)
Supplement: Supplementary file 1 [file DataSheet1.ZIP › supplement tables/supp_table_4.xlsx]

## Sheet: EOPE
Supplement Table 4. functional enrichment analysis of group overexpression spot.
Rank	Upregulated	GSZ	p.value	fdr	.	Downregulated	GSZ.	p.value.	fdr.
1	HALLMARK_HYPOXIA	7.18986	0 .	0.0304203017513135 .		SCHUETZ_BREAST_CANCER_DUCTAL_INVASIVE_UP	-8.8492	0 .	0.00878552277372289 .
2	ELVIDGE_HYPOXIA_UP	6.88365	0 .	0.0304203017513135 .		SMID_BREAST_CANCER_NORMAL_LIKE_UP	-8.80136	0 .	0.00878552277372289 .
3	MENSE_HYPOXIA_UP	6.83062	0 .	0.0304203017513135 .		PICCALUGA_ANGIOIMMUNOBLASTIC_LYMPHOMA_UP	-8.18512	0 .	0.00878552277372289 .
4	ELVIDGE_HYPOXIA_BY_DMOG_UP	6.48655	0 .	0.0304203017513135 .		Tirosh_Macrophage specific genes-melanoma	-7.48815	0 .	0.00878552277372289 .
5	ELVIDGE_HIF1A_TARGETS_DN	6.29543	0 .	0.0304203017513135 .		LINDGREN_BLADDER_CANCER_CLUSTER_2B	-6.82255	0 .	0.00878552277372289 .
6	ELVIDGE_HIF1A_AND_HIF2A_TARGETS_DN	6.054	0 .	0.0304203017513135 .		Wirth_lymphoma map module G	-6.58924	0 .	0.00878552277372289 .
7	SEMENZA_HIF1_TARGETS	5.69884	0 .	0.0304203017513135 .		Landsberg_dedifferentiation_up	-6.5206	0 .	0.00878552277372289 .
8	ONDER_CDH1_TARGETS_2_DN	5.29489	0 .	0.0304203017513135 .		extracellular matrix structural constituent	-6.21209	0 .	0.00878552277372289 .
9	RICKMAN_TUMOR_DIFFERENTIATED_WELL_VS_POORLY_DN	5.24015	0 .	0.0304203017513135 .		MCLACHLAN_DENTAL_CARIES_UP	-5.94479	0 .	0.00878552277372289 .
10	Tirosh_AXL-signature	5.06321	0 .	0.0304203017513135 .		microglial cell activation	-5.92512	0 .	0.00878552277372289 .
11	QI_HYPOXIA	4.96645	0 .	0.0304203017513135 .		WALLACE_PROSTATE_CANCER_RACE_UP	-5.91498	0 .	0.00878552277372289 .
12	LEONARD_HYPOXIA	4.94404	0 .	0.0304203017513135 .		NABA_CORE_MATRISOME	-5.89211	0 .	0.00878552277372289 .
13	PEDERSEN_TARGETS_OF_611CTF_ISOFORM_OF_ERBB2	4.86824	0 .	0.0304203017513135 .		actin filament bundle assembly	-5.70333	0 .	0.00878552277372289 .
14	KEGG_GALACTOSE_METABOLISM	4.77528	0 .	0.0304203017513135 .		actin filament binding	-5.64853	0 .	0.00878552277372289 .
15	CHARAFE_BREAST_CANCER_LUMINAL_VS_MESENCHYMAL_UP	4.74231	0 .	0.0304203017513135 .		actin filament	-5.58528	0 .	0.00878552277372289 .
16	BILD_HRAS_ONCOGENIC_SIGNATURE	4.73379	0 .	0.0304203017513135 .		Tirosh_CAF-cell specific genes	-5.55516	0 .	0.00878552277372289 .
17	WINTER_HYPOXIA_METAGENE	4.66319	0 .	0.0304203017513135 .		cellular response to oxidative stress	-5.52009	0 .	0.00878552277372289 .
18	HALLMARK_GLYCOLYSIS	4.4805	0 .	0.0304203017513135 .		phagocytosis, engulfment	-5.50077	0 .	0.00878552277372289 .
19	KRIEG_HYPOXIA_NOT_VIA_KDM3A	4.44234	0 .	0.0304203017513135 .		NABA_BASEMENT_MEMBRANES	-5.44071	0 .	0.00878552277372289 .
20	WINTER_HYPOXIA_UP	4.42357	0 .	0.0304203017513135 .		actin binding	-5.40027	0 .	0.00878552277372289 .
21	positive regulation of interleukin-1 beta secretion	4.36262	0 .	0.0304203017513135 .		WINTER_HYPOXIA_DN	-5.35999	0 .	0.00878552277372289 .
22	ANDERSEN_CHOLANGIOCARCINOMA_CLASS2	4.33121	0 .	0.0304203017513135 .		JAATINEN_HEMATOPOIETIC_STEM_CELL_DN	-5.31465	0 .	0.00878552277372289 .
23	WANG_ADIPOGENIC_GENES_REPRESSED_BY_SIRT1	4.32794	0 .	0.0304203017513135 .		COATES_MACROPHAGE_M1_VS_M2_UP	-5.29233	0 .	0.00878552277372289 .
24	GENTILE_RESPONSE_CLUSTER_D3	4.20561	0 .	0.0304203017513135 .		Lembcke_Colonic Inflammation	-5.22494	0 .	0.00878552277372289 .
25	CROMER_METASTASIS_DN	4.13258	0 .	0.0304203017513135 .		NABA_ECM_GLYCOPROTEINS	-5.22301	0 .	0.00878552277372289 .
26	JAEGER_METASTASIS_DN	4.09939	0 .	0.0304203017513135 .		WU_SILENCED_BY_METHYLATION_IN_BLADDER_CANCER	-5.22283	0 .	0.00878552277372289 .
27	WIRTH_Mucosa	4.05111	0 .	0.0304203017513135 .		Angelova_immune-metagene-TGD	-5.17739	0 .	0.00878552277372289 .
28	ENK_UV_RESPONSE_KERATINOCYTE_UP	4.02786	0 .	0.0304203017513135 .		REACTOME_INFECTIOUS_DISEASE	-5.14981	0 .	0.00878552277372289 .
29	PID_HIF1_TFPATHWAY	3.93128	4.62363602736771e-05 .	0.0456304526270798 .		collagen-containing extracellular matrix	-5.14639	0 .	0.00878552277372289 .
30	NAKAMURA_TUMOR_ZONE_PERIPHERAL_VS_CENTRAL_DN	3.91076	4.62363602736771e-05 .	0.0456304526270798 .		SERVITJA_ISLET_HNF1A_TARGETS_UP	-5.12162	0 .	0.00878552277372289 .
31	transmembrane receptor protein tyrosine kinase activity	3.87325	4.62363602736771e-05 .	0.0456304526270798 .		CHEN_METABOLIC_SYNDROM_NETWORK	-5.03747	0 .	0.00878552277372289 .
32	MEISSNER_NPC_HCP_WITH_H3K4ME3_AND_H3K27ME3	3.82176	9.24727205474651e-05 .	0.0651863608957343 .		MATTIOLI_MULTIPLE_MYELOMA_WITH_14Q32_TRANSLOCATIONS	-5.01688	0 .	0.00878552277372289 .
33	KEGG_AMINO_SUGAR_AND_NUCLEOTIDE_SUGAR_METABOLISM	3.80596	9.24727205474651e-05 .	0.0651863608957343 .		CHICAS_RB1_TARGETS_CONFLUENT	-5.0045	0 .	0.00878552277372289 .
34	JIANG_HYPOXIA_NORMAL	3.68937	0.00018494544109493 .	0.0651863608957343 .		positive regulation of smooth muscle cell proliferation	-4.94924	0 .	0.00878552277372289 .
35	ZHANG_RESPONSE_TO_IKK_INHIBITOR_AND_TNF_UP	3.62542	0.000277418161642284 .	0.0651863608957343 .		WOOD_EBV_EBNA1_TARGETS_UP	-4.94775	0 .	0.00878552277372289 .
36	BUYTAERT_PHOTODYNAMIC_THERAPY_STRESS_UP	3.61269	0.000277418161642284 .	0.0651863608957343 .		Wirth_lymphoma map module F	-4.93946	0 .	0.00878552277372289 .
37	SU_PLACENTA	3.60077	0.000277418161642284 .	0.0651863608957343 .		WIERENGA_STAT5A_TARGETS_DN	-4.91244	0 .	0.00878552277372289 .
38	PRAMOONJAGO_SOX4_TARGETS_UP	3.57633	0.000323654521916072 .	0.127765267355633 .		PID_INTEGRIN1_PATHWAY	-4.86868	0 .	0.00878552277372289 .
39	hsa-miR-590-5p	3.56666	0.000323654521916072 .	0.127765267355633 .		FLECHNER_BIOPSY_KIDNEY_TRANSPLANT_REJECTED_VS_OK_UP	-4.85265	0 .	0.00878552277372289 .
40	VANTVEER_BREAST_CANCER_METASTASIS_DN	3.56617	0.000323654521916072 .	0.127765267355633 .		SENGUPTA_NASOPHARYNGEAL_CARCINOMA_UP	-4.83016	0 .	0.00878552277372289 .
41	HIRSCH_CELLULAR_TRANSFORMATION_SIGNATURE_UP	3.4702	0.00055483632328468 .	0.127765267355633 .		POOLA_INVASIVE_BREAST_CANCER_UP	-4.78725	0 .	0.00878552277372289 .
42	PLASARI_TGFB1_TARGETS_10HR_UP	3.43519	0.000601072683558357 .	0.127765267355633 .		ZHU_CMV_24_HR_DN	-4.72874	0 .	0.00878552277372289 .
43	PEDERSEN_METASTASIS_BY_ERBB2_ISOFORM_7	3.35704	0.000786018124653176 .	0.127765267355633 .		REACTOME_ECM_PROTEOGLYCANS	-4.6921	0 .	0.00878552277372289 .
44	hydrolase activity, acting on glycosyl bonds	3.35032	0.000786018124653176 .	0.127765267355633 .		DELYS_THYROID_CANCER_DN	-4.65765	0 .	0.00878552277372289 .
45	GALINDO_IMMUNE_RESPONSE_TO_ENTEROTOXIN	3.33598	0.000832254484926964 .	0.127765267355633 .		Rac GTPase binding	-4.59864	0 .	0.00878552277372289 .
46	FARDIN_HYPOXIA_11	3.27317	0.000970963565748106 .	0.127765267355633 .		LIU_PROSTATE_CANCER_DN	-4.56588	0.059459959312003 .	0.351572385479817 .
47	HARRIS_HYPOXIA	3.24713	0.000970963565748106 .	0.127765267355633 .		REACTOME_MET_ACTIVATES_PTK2_SIGNALING	-4.56019	0 .	0.00878552277372289 .
48	ZWANG_EGF_INTERVAL_DN	3.22373	0.00101719992602178 .	0.127765267355633 .		RUTELLA_RESPONSE_TO_CSF2RB_AND_IL4_DN	-4.55894	0 .	0.00878552277372289 .
49	WAMUNYOKOLI_OVARIAN_CANCER_LMP_UP	3.20724	0.00110967264656925 .	0.127765267355633 .		KHETCHOUMIAN_TRIM24_TARGETS_UP	-4.46035	0 .	0.00878552277372289 .
50	glycosphingolipid metabolic process	3.20408	0.00110967264656925 .	0.127765267355633 .		ZHAN_MULTIPLE_MYELOMA_DN	-4.45215	0 .	0.00878552277372289 .
51	Chr 19	3.18925	0.00115590900684304 .	0.127765267355633 .		REACTOME_LEISHMANIA_INFECTION	-4.44169	0 .	0.00878552277372289 .
52	phosphorylation	3.15135	0.00129461808766418 .	0.171114197351275 .		REACTOME_NERVOUS_SYSTEM_DEVELOPMENT	-4.42461	0 .	0.00878552277372289 .
53	WANG_HCP_PROSTATE_CANCER	3.15095	0.00129461808766418 .	0.171114197351275 .		MORI_SMALL_PRE_BII_LYMPHOCYTE_DN	-4.41465	0 .	0.00878552277372289 .
54	KEGG_RIG_I_LIKE_RECEPTOR_SIGNALING_PATHWAY	3.14946	0.00129461808766418 .	0.171114197351275 .		TANG_SENESCENCE_TP53_TARGETS_UP	-4.40803	0 .	0.00878552277372289 .
55	LIANG_HEMATOPOIESIS_STEM_CELL_NUMBER_LARGE_VS_TINY_UP	3.14158	0.00129461808766418 .	0.171114197351275 .		MOOTHA_HUMAN_MITODB_6_2002	-4.39397	0 .	0.00878552277372289 .
56	regulation of cell population proliferation	3.10991	0.001479563528759 .	0.171114197351275 .		positive regulation of T cell proliferation	-4.38458	0 .	0.00878552277372289 .
57	MANALO_HYPOXIA_UP	3.08342	0.00166450896985393 .	0.171114197351275 .		RIGGI_EWING_SARCOMA_PROGENITOR_UP	-4.37329	0 .	0.00878552277372289 .
58	NIKOLSKY_BREAST_CANCER_1Q21_AMPLICON	3.07815	0.00171074533012761 .	0.171114197351275 .		NAKAYAMA_SOFT_TISSUE_TUMORS_PCA1_UP	-4.36075	0 .	0.00878552277372289 .
59	ICGC_GabpPcr2_targets	3.05292	0.00175698169040128 .	0.171114197351275 .		KIM_GLIS2_TARGETS_UP	-4.35873	0 .	0.00878552277372289 .
60	KUMAR_PATHOGEN_LOAD_BY_MACROPHAGES	3.04091	0.00175698169040128 .	0.171114197351275 .		lamellipodium	-4.34195	0 .	0.00878552277372289 .
61	nuclear chromatin	3.02324	0.00194192713149621 .	0.171114197351275 .		MOOTHA_MITOCHONDRIA	-4.22224	0 .	0.00878552277372289 .
62	Chaussabel_1,4_Replication	3.01769	0.00198816349176989 .	0.215707594236786 .		IGLESIAS_E2F_TARGETS_UP	-4.2127	0 .	0.00878552277372289 .
63	MARTORIATI_MDM4_TARGETS_NEUROEPITHELIUM_UP	3.01344	0.00198816349176989 .	0.215707594236786 .		neutrophil degranulation	-4.19737	0 .	0.00878552277372289 .
64	HALLMARK_TNFA_SIGNALING_VIA_NFKB	2.99932	0.00217310893286482 .	0.215707594236786 .		GU_PDEF_TARGETS_UP	-4.19056	0 .	0.00878552277372289 .
65	KIM_HYPOXIA	2.97881	0.00254299981505457 .	0.215707594236786 .		ONDER_CDH1_TARGETS_2_UP	-4.17567	0 .	0.00878552277372289 .
66	transferase activity	2.94216	0.00286665433697064 .	0.215707594236786 .		mitochondrial matrix	-4.16514	0 .	0.00878552277372289 .
67	SHAFFER_IRF4_MULTIPLE_MYELOMA_PROGRAM	2.92259	0.00314407249861293 .	0.215707594236786 .		THUM_SYSTOLIC_HEART_FAILURE_UP	-4.13856	0 .	0.00878552277372289 .
68	response to estrogen	2.92003	0.0031903088588866 .	0.215707594236786 .		KIM_BIPOLAR_DISORDER_OLIGODENDROCYTE_DENSITY_CORR_UP	-4.13731	0 .	0.00878552277372289 .
69	kinase activity	2.91922	0.00323654521916039 .	0.215707594236786 .		HALLMARK_OXIDATIVE_PHOSPHORYLATION	-4.11593	0 .	0.00878552277372289 .
70	hsa-let-7f	2.9113	0.00328278157943407 .	0.215707594236786 .		REACTOME_PCP_CE_PATHWAY	-4.10888	0 .	0.00878552277372289 .
71	KEGG_ADIPOCYTOKINE_SIGNALING_PATHWAY	2.90867	0.00332901793970775 .	0.215707594236786 .		REACTOME_HOST_INTERACTIONS_OF_HIV_FACTORS	-4.07319	0 .	0.00878552277372289 .
72	SMIRNOV_RESPONSE_TO_IR_6HR_DN	2.90475	0.00332901793970775 .	0.215707594236786 .		KEGG_ALANINE_ASPARTATE_AND_GLUTAMATE_METABOLISM	-4.06075	0 .	0.00878552277372289 .
73	REACTOME_SPHINGOLIPID_METABOLISM	2.89748	0.00337525429998153 .	0.215707594236786 .		TAKEDA_TARGETS_OF_NUP98_HOXA9_FUSION_10D_DN	-4.05372	0 .	0.00878552277372289 .
74	cornification	2.88109	0.00360643610135014 .	0.215707594236786 .		mitochondrial inner membrane	-4.03342	0 .	0.00878552277372289 .
75	Subero_T-PLL_hypo_meth	2.87922	0.00365267246162382 .	0.215707594236786 .		extracellular matrix	-4.02889	0 .	0.00878552277372289 .
76	VANDESLUIS_COMMD1_TARGETS_GROUP_3_UP	2.85753	0.00388385426299243 .	0.215707594236786 .		filopodium	-4.0265	0 .	0.00878552277372289 .
77	MISSIAGLIA_REGULATED_BY_METHYLATION_UP	2.84955	0.00402256334381357 .	0.215707594236786 .		REACTOME_METABOLISM_OF_AMINO_ACIDS_AND_DERIVATIVES	-4.02318	4.62363602736771e-05 .	0.012080093813898 .
78	chromatin binding	2.84139	0.00411503606436103 .	0.215707594236786 .		TIEN_INTESTINE_PROBIOTICS_24HR_UP	-4.01169	4.62363602736771e-05 .	0.012080093813898 .
79	DORN_ADENOVIRUS_INFECTION_12HR_UP	2.82002	0.00443869058627699 .	0.215707594236786 .		FLECHNER_BIOPSY_KIDNEY_TRANSPLANT_REJECTED_VS_OK_DN	-3.99665	4.62363602736771e-05 .	0.012080093813898 .
80	chromatin organization	2.81693	0.00462363602737192 .	0.215707594236786 .		Subero_T-ALL_hyper_meth	-3.98349	4.62363602736771e-05 .	0.012080093813898 .
81	VILLANUEVA_LIVER_CANCER_KRT19_UP	2.81536	0.0046698723876456 .	0.215707594236786 .		TORCHIA_TARGETS_OF_EWSR1_FLI1_FUSION_DN	-3.94792	4.62363602736771e-05 .	0.012080093813898 .
82	protein glycosylation	2.81524	0.0046698723876456 .	0.215707594236786 .		Tirosh_expression higher in CAFs than in T-cells	-3.89639	4.62363602736771e-05 .	0.012080093813898 .
83	REACTOME_KERATINIZATION	2.79337	0.00485481782874053 .	0.215707594236786 .		VERHAAK_AML_WITH_NPM1_MUTATED_DN	-3.8908	4.62363602736771e-05 .	0.012080093813898 .
84	REACTOME_FORMATION_OF_THE_CORNIFIED_ENVELOPE	2.79337	0.00485481782874053 .	0.215707594236786 .		WEST_ADRENOCORTICAL_TUMOR_DN	-3.88793	4.62363602736771e-05 .	0.012080093813898 .
85	KYNG_ENVIRONMENTAL_STRESS_RESPONSE_NOT_BY_4NQO_IN_WS	2.78668	0.00490105418901421 .	0.215707594236786 .		SABATES_COLORECTAL_ADENOMA_DN	-3.87892	4.62363602736771e-05 .	0.012080093813898 .
86	Venteicher_IDH-O not accounted	2.78666	0.00490105418901421 .	0.215707594236786 .		REACTOME_INNATE_IMMUNE_SYSTEM	-3.87602	4.62363602736771e-05 .	0.012080093813898 .
87	MCBRYAN_PUBERTAL_BREAST_4_5WK_UP	2.77319	0.00503976326983535 .	0.215707594236786 .		tertiary granule membrane	-3.86193	4.62363602736771e-05 .	0.012080093813898 .
88	PHONG_TNF_TARGETS_UP	2.77136	0.00503976326983535 .	0.215707594236786 .		Ang_CRC-CIMPH-vs-L_hyper	-3.84045	9.24727205474651e-05 .	0.0124697742594851 .
89	hsa-miR-1321	2.77083	0.00503976326983535 .	0.215707594236786 .		DODD_NASOPHARYNGEAL_CARCINOMA_DN	-3.82085	9.24727205474651e-05 .	0.0124697742594851 .
90	epidermis development	2.76891	0.00508599963010914 .	0.215707594236786 .		regulation of cellular amino acid metabolic process	-3.81384	9.24727205474651e-05 .	0.0124697742594851 .
91	REACTOME_NEGATIVE_REGULATION_OF_MAPK_PATHWAY	2.76522	0.0051784723506566 .	0.215707594236786 .		GRAHAM_CML_QUIESCENT_VS_NORMAL_QUIESCENT_DN	-3.80933	9.24727205474651e-05 .	0.0124697742594851 .
92	KEGG_INSULIN_SIGNALING_PATHWAY	2.76073	0.00527094507120396 .	0.215707594236786 .		HATADA_METHYLATED_IN_LUNG_CANCER_UP	-3.80527	9.24727205474651e-05 .	0.0124697742594851 .
93	LIM_MAMMARY_STEM_CELL_DN	2.75775	0.0054096541520251 .	0.215707594236786 .		WIELAND_UP_BY_HBV_INFECTION	-3.80082	9.24727205474651e-05 .	0.0124697742594851 .
94	KEGG_FRUCTOSE_AND_MANNOSE_METABOLISM	2.75126	0.00545589051229889 .	0.215707594236786 .		cell adhesion	-3.78977	9.24727205474651e-05 .	0.0124697742594851 .
95	positive regulation of kinase activity	2.74368	0.00550212687257257 .	0.215707594236786 .		TURASHVILI_BREAST_LOBULAR_CARCINOMA_VS_LOBULAR_NORMAL_DN	-3.78673	9.24727205474651e-05 .	0.0124697742594851 .
96	KYNG_ENVIRONMENTAL_STRESS_RESPONSE_UP	2.73292	0.00559459959312003 .	0.395954572795682 .		REACTOME_SIGNALING_BY_ROBO_RECEPTORS	-3.77398	0.000138709080821142 .	0.0124697742594851 .
97	REACTOME_HS_GAG_DEGRADATION	2.72272	0.00601072683558346 .	0.395954572795682 .		LIM_MAMMARY_LUMINAL_MATURE_DN	-3.76068	0.00018494544109493 .	0.0124697742594851 .
98	negative regulation of cell cycle	2.70243	0.00651932679859446 .	0.395954572795682 .		PROTEINATLAS_spleen	-3.75183	0.00018494544109493 .	0.0124697742594851 .
99	KEGG_ACUTE_MYELOID_LEUKEMIA	2.68049	0.00698169040133156 .	0.395954572795682 .		REACTOME_NEUTROPHIL_DEGRANULATION	-3.74322	0.00018494544109493 .	0.0124697742594851 .
100	REACTOME_SIGNALING_BY_CYTOSOLIC_FGFR1_FUSION_MUTANTS	2.6781	0.00702792676160535 .	0.395954572795682 .		REACTOME_ASYMMETRIC_LOCALIZATION_OF_PCP_PROTEINS	-3.74241	0.00018494544109493 .	0.0124697742594851 .
101	HAN_SATB1_TARGETS_UP	2.66853	0.00721287220270017 .	0.395954572795682 .		REACTOME_TRANSCRIPTIONAL_REGULATION_BY_RUNX1	-3.73667	0.00018494544109493 .	0.0124697742594851 .
102	ICGC_SrfV0416101_targets	2.6586	0.00744405400406878 .	0.395954572795682 .		FARMER_BREAST_CANCER_CLUSTER_4	-3.71343	0.00018494544109493 .	0.0124697742594851 .
103	phagocytic vesicle membrane	2.64426	0.00781394488625853 .	0.395954572795682 .		CHARAFE_BREAST_CANCER_LUMINAL_VS_MESENCHYMAL_DN	-3.71282	0.00018494544109493 .	0.0124697742594851 .
104	REACTOME_FGFR1_MUTANT_RECEPTOR_ACTIVATION	2.64394	0.00781394488625853 .	0.395954572795682 .		FLECHNER_BIOPSY_KIDNEY_TRANSPLANT_OK_VS_DONOR_UP	-3.70984	0.00018494544109493 .	0.0124697742594851 .
105	REACTOME_SURFACTANT_METABOLISM	2.63508	0.00804512668762714 .	0.395954572795682 .		specific granule membrane	-3.70514	0.00018494544109493 .	0.0124697742594851 .
106	hsa-miR-626	2.62794	0.00823007212872207 .	0.395954572795682 .		BROWNE_HCMV_INFECTION_24HR_DN	-3.69433	0.00018494544109493 .	0.0124697742594851 .
107	hsa-let-7g	2.61547	0.00864619937118549 .	0.395954572795682 .		REACTOME_CYCLIN_A_CDK2_ASSOCIATED_EVENTS_AT_S_PHASE_ENTRY	-3.68723	0.00018494544109493 .	0.0124697742594851 .
108	REACTOME_SIGNALING_BY_ERYTHROPOIETIN	2.60909	0.0088773811725541 .	0.395954572795682 .		SWEET_LUNG_CANCER_KRAS_DN	-3.6872	0.00018494544109493 .	0.0124697742594851 .
109	MARTORIATI_MDM4_TARGETS_FETAL_LIVER_UP	2.60628	0.00892361753282778 .	0.395954572795682 .		GOZGIT_ESR1_TARGETS_DN	-3.67368	0.000231181801368607 .	0.0124697742594851 .
110	hsa-let-7b	2.58182	0.00943221749583878 .	0.395954572795682 .		REACTOME_TRANSCRIPTIONAL_REGULATION_BY_RUNX3	-3.66612	0.000231181801368607 .	0.0124697742594851 .
111	REACTOME_GLYCOSPHINGOLIPID_METABOLISM	2.55986	0.010033290179397 .	0.395954572795682 .		REACTOME_STABILIZATION_OF_P53	-3.66588	0.000231181801368607 .	0.0124697742594851 .
112	REACTOME_ZBP1_DAI_MEDIATED_INDUCTION_OF_TYPE_I_IFNS	2.54584	0.0103569447013131 .	0.395954572795682 .		REACTOME_HEDGEHOG_OFF_STATE	-3.66422	0.000231181801368607 .	0.0124697742594851 .
113	Chaussabel_3,2_Inflammation I	2.53678	0.0105881265026817 .	0.395954572795682 .		DUNNE_TARGETS_OF_AML1_MTG8_FUSION_DN	-3.65482	0.000231181801368607 .	0.0124697742594851 .
114	COLDREN_GEFITINIB_RESISTANCE_DN	2.5331	0.0107268355835028 .	0.395954572795682 .		secretory granule membrane	-3.65357	0.000277418161642284 .	0.0184077620021026 .
115	MIKKELSEN_MEF_HCP_WITH_H3_UNMETHYLATED	2.53024	0.0108193083040503 .	0.395954572795682 .		BROWNE_HCMV_INFECTION_18HR_DN	-3.64603	0.000277418161642284 .	0.0184077620021026 .
116	hsa-miR-7	2.52975	0.010865544664324 .	0.395954572795682 .		RHEIN_ALL_GLUCOCORTICOID_THERAPY_DN	-3.64267	0.000277418161642284 .	0.0184077620021026 .
117	KEGG_TYPE_II_DIABETES_MELLITUS	2.52385	0.0110504901054189 .	0.395954572795682 .		regulation of mRNA stability	-3.63588	0.000277418161642284 .	0.0184077620021026 .
118	cellular protein modification process	2.51877	0.0111891991862401 .	0.395954572795682 .		ANASTASSIOU_MULTICANCER_INVASIVENESS_SIGNATURE	-3.63435	0.000277418161642284 .	0.0184077620021026 .
119	KYNG_WERNER_SYNDROM_AND_NORMAL_AGING_UP	2.50915	0.0115128537081561 .	0.395954572795682 .		REACTOME_LAMININ_INTERACTIONS	-3.63402	0.000277418161642284 .	0.0184077620021026 .
120	RICKMAN_METASTASIS_DN	2.50831	0.0116053264287035 .	0.395954572795682 .		NABA_COLLAGENS	-3.6218	0.000277418161642284 .	0.0184077620021026 .
121	SARRIO_EPITHELIAL_MESENCHYMAL_TRANSITION_DN	2.50187	0.0117440355095247 .	0.395954572795682 .		REACTOME_COLLAGEN_CHAIN_TRIMERIZATION	-3.6218	0.000277418161642284 .	0.0184077620021026 .
122	nucleus	2.50031	0.0118365082300721 .	0.395954572795682 .		REACTOME_INTEGRIN_CELL_SURFACE_INTERACTIONS	-3.61959	0.000277418161642284 .	0.0184077620021026 .
123	DAUER_STAT3_TARGETS_UP	2.49647	0.0118827445903459 .	0.395954572795682 .		ZHENG_BOUND_BY_FOXP3	-3.60909	0.000277418161642284 .	0.0184077620021026 .
124	BLALOCK_ALZHEIMERS_DISEASE_UP	2.48022	0.0124838172739042 .	0.395954572795682 .		REACTOME_AUF1_HNRNP_D0_BINDS_AND_DESTABILIZES_MRNA	-3.59967	0.000277418161642284 .	0.0184077620021026 .
125	SENGUPTA_EBNA1_ANTICORRELATED	2.47278	0.0127612354355465 .	0.395954572795682 .		HADDAD_T_LYMPHOCYTE_AND_NK_PROGENITOR_DN	-3.59244	0.000277418161642284 .	0.0184077620021026 .
126	DNA binding	2.47101	0.0128999445163677 .	0.395954572795682 .		REACTOME_REGULATION_OF_RUNX3_EXPRESSION_AND_ACTIVITY	-3.58191	0.000277418161642284 .	0.0184077620021026 .
127	LU_EZH2_TARGETS_UP	2.45528	0.0135472535601997 .	0.395954572795682 .		LENZ_Stromal signature 1	-3.56746	0.000323654521916072 .	0.0184077620021026 .
128	metabolic process	2.45337	0.0136397262807472 .	0.395954572795682 .		aging	-3.56571	0.000323654521916072 .	0.0184077620021026 .
129	REACTOME_INCRETIN_SYNTHESIS_SECRETION_AND_INACTIVATION	2.45089	0.0137321990012946 .	0.395954572795682 .		PID_IL8_CXCR2_PATHWAY	-3.5514	0.000323654521916072 .	0.0184077620021026 .
130	VAQUERIZAS_Ovary_TF	2.44673	0.0140558535232107 .	0.395954572795682 .		PID_TXA2PATHWAY	-3.54106	0.00036989088218975 .	0.0184077620021026 .
131	endoplasmic reticulum membrane	2.43342	0.0141945626040318 .	0.395954572795682 .		REACTOME_DEGRADATION_OF_AXIN	-3.53047	0.000416127242463427 .	0.0184077620021026 .
132	REACTOME_HS_GAG_BIOSYNTHESIS	2.43236	0.0142870353245792 .	0.395954572795682 .		REACTOME_DEGRADATION_OF_GLI1_BY_THE_PROTEASOME	-3.53033	0.000416127242463427 .	0.0184077620021026 .
133	glucose homeostasis	2.43213	0.014333271684853 .	0.395954572795682 .		REACTOME_MAPK6_MAPK4_SIGNALING	-3.52148	0.000416127242463427 .	0.0184077620021026 .
134	REACTOME_TP53_REGULATES_TRANSCRIPTION_OF_CELL_DEATH_GENES	2.42635	0.0146106898464953 .	0.395954572795682 .		TAKEDA_TARGETS_OF_NUP98_HOXA9_FUSION_8D_DN	-3.50411	0.000416127242463427 .	0.0184077620021026 .
135	BROWNE_HCMV_INFECTION_1HR_DN	2.4227	0.0147031625670427 .	0.395954572795682 .		RODWELL_AGING_KIDNEY_UP	-3.49525	0.000462363602737215 .	0.0184077620021026 .
136	PID_IL5_PATHWAY	2.42241	0.0147031625670427 .	0.395954572795682 .		RUTELLA_RESPONSE_TO_HGF_VS_CSF2RB_AND_IL4_UP	-3.49485	0.000462363602737215 .	0.0184077620021026 .
137	hsa-miR-34c-5p	2.42038	0.0147956352875902 .	0.395954572795682 .		KEGG_PRION_DISEASES	-3.48479	0.000462363602737215 .	0.0184077620021026 .
138	MIKKELSEN_NPC_HCP_WITH_H3K4ME3_AND_H3K27ME3	2.41593	0.0149343443684113 .	0.395954572795682 .		KEGG_PROTEASOME	-3.48074	0.000462363602737215 .	0.0184077620021026 .
139	REACTOME_SIGNALING_BY_INSULIN_RECEPTOR	2.41299	0.0150268170889588 .	0.395954572795682 .		REACTOME_SCF_SKP2_MEDIATED_DEGRADATION_OF_P27_P21	-3.47984	0.000462363602737215 .	0.0184077620021026 .
140	PYEON_CANCER_HEAD_AND_NECK_VS_CERVICAL_UP	2.41033	0.0151192898095062 .	0.395954572795682 .		REACTOME_PLATELET_ACTIVATION_SIGNALING_AND_AGGREGATION	-3.47569	0.000508599963010892 .	0.0184077620021026 .
141	BIOCARTA_TNFR2_PATHWAY	2.40673	0.0152117625300536 .	0.395954572795682 .		WANG_RESPONSE_TO_GSK3_INHIBITOR_SB216763_UP	-3.47523	0.000508599963010892 .	0.0184077620021026 .
142	CHEN_HOXA5_TARGETS_9HR_UP	2.40118	0.0155354170519697 .	0.395954572795682 .		REACTOME_HIV_INFECTION	-3.47093	0.00055483632328468 .	0.0184077620021026 .
143	Golgi membrane	2.40058	0.0155354170519697 .	0.395954572795682 .		TARTE_Plasmablast signature	-3.46719	0.00055483632328468 .	0.0184077620021026 .
144	KRIEG_HYPOXIA_VIA_KDM3A	2.38886	0.0161364897355281 .	0.395954572795682 .		mitochondrial respiratory chain complex I	-3.45803	0.00055483632328468 .	0.0184077620021026 .
145	ZWANG_CLASS_3_TRANSIENTLY_INDUCED_BY_EGF	2.38832	0.0161827260958017 .	0.395954572795682 .		QI_PLASMACYTOMA_UP	-3.45743	0.00055483632328468 .	0.0184077620021026 .
146	intracellular membrane-bounded organelle	2.38392	0.0164139078971703 .	0.395954572795682 .		FINAK_BREAST_CANCER_SDPP_SIGNATURE	-3.45507	0.00055483632328468 .	0.0184077620021026 .
147	Golgi apparatus	2.381	0.0165063806177178 .	0.395954572795682 .		KEGG_CELL_ADHESION_MOLECULES_CAMS	-3.4478	0.000601072683558357 .	0.0184077620021026 .
148	hsa-let-7i	2.3751	0.0166913260588126 .	0.395954572795682 .		REACTOME_PARASITE_INFECTION	-3.44159	0.000601072683558357 .	0.0184077620021026 .
149	GINESTIER_BREAST_CANCER_ZNF217_AMPLIFIED_UP	2.36752	0.0170149805807287 .	0.395954572795682 .		PID_IL8_CXCR1_PATHWAY	-3.44015	0.000601072683558357 .	0.0184077620021026 .
150	KOINUMA_TARGETS_OF_SMAD2_OR_SMAD3	2.35985	0.0173386351026448 .	0.395954572795682 .		REACTOME_ANTIGEN_PROCESSING_CROSS_PRESENTATION	-3.43839	0.000601072683558357 .	0.0184077620021026 .
151	protein tyrosine kinase activity	2.35711	0.0175235805437396 .	0.395954572795682 .		HOSHIDA_LIVER_CANCER_SUBCLASS_S1	-3.43482	0.000601072683558357 .	0.0184077620021026 .
152	MILI_PSEUDOPODIA_HAPTOTAXIS_DN	2.35702	0.0175235805437396 .	0.395954572795682 .		PETROVA_PROX1_TARGETS_DN	-3.43465	0.000601072683558357 .	0.0184077620021026 .
153	MASSARWEH_RESPONSE_TO_ESTRADIOL	2.3565	0.0175235805437396 .	0.395954572795682 .		CLASPER_LYMPHATIC_VESSELS_DURING_METASTASIS_DN	-3.42768	0.000601072683558357 .	0.0184077620021026 .
154	NUYTTEN_EZH2_TARGETS_UP	2.35316	0.0176160532642871 .	0.395954572795682 .		REACTOME_METABOLISM_OF_POLYAMINES	-3.42592	0.000601072683558357 .	0.0184077620021026 .
155	CHARAFE_BREAST_CANCER_BASAL_VS_MESENCHYMAL_UP	2.34836	0.0178472350656557 .	0.395954572795682 .		HSIAO_HOUSEKEEPING_GENES	-3.41954	0.000647309043832034 .	0.0249395485189778 .
156	transferase activity, transferring glycosyl groups	2.34551	0.017939707786203 .	0.395954572795682 .		RIGGI_EWING_SARCOMA_PROGENITOR_DN	-3.41452	0.000647309043832034 .	0.0249395485189778 .
157	REACTOME_TIE2_SIGNALING	2.34378	0.0180321805067505 .	0.456304526270116 .		REACTOME_BETA_CATENIN_INDEPENDENT_WNT_SIGNALING	-3.41073	0.000647309043832034 .	0.0249395485189778 .
158	JACKSON_DNMT1_TARGETS_DN	2.34307	0.0180321805067505 .	0.456304526270116 .		extracellular exosome	-3.41065	0.000647309043832034 .	0.0249395485189778 .
159	negative regulation of BMP signaling pathway	2.32804	0.0188181986314038 .	0.456304526270116 .		REACTOME_CELLULAR_RESPONSES_TO_EXTERNAL_STIMULI	-3.39953	0.000647309043832034 .	0.0249395485189778 .
160	serine-type peptidase activity	2.32483	0.0190031440724986 .	0.456304526270116 .		REACTOME_MET_PROMOTES_CELL_MOTILITY	-3.39883	0.000647309043832034 .	0.0249395485189778 .
161	hsa-let-7c	2.32199	0.0192343258738672 .	0.456304526270116 .		BURTON_ADIPOGENESIS_6	-3.39197	0.000647309043832034 .	0.0249395485189778 .
162	DACOSTA_UV_RESPONSE_VIA_ERCC3_COMMON_UP	2.32139	0.0192343258738672 .	0.456304526270116 .		GAL_LEUKEMIC_STEM_CELL_DN	-3.3859	0.000647309043832034 .	0.0249395485189778 .
163	regulation of transcription, DNA-templated	2.31919	0.0194192713149621 .	0.456304526270116 .		extracellular matrix organization	-3.38483	0.000647309043832034 .	0.0249395485189778 .
164	ZHOU_INFLAMMATORY_RESPONSE_LIVE_DN	2.30976	0.0197429258368781 .	0.456304526270116 .		BERTUCCI_MEDULLARY_VS_DUCTAL_BREAST_CANCER_DN	-3.38351	0.000647309043832034 .	0.0249395485189778 .
165	growth factor binding	2.3058	0.0197891621971519 .	0.456304526270116 .		negative regulation of tumor necrosis factor production	-3.38338	0.000647309043832034 .	0.0249395485189778 .
166	Chr 22	2.29464	0.0203902348807102 .	0.456304526270116 .		cellular response to interferon-gamma	-3.38102	0.000647309043832034 .	0.0249395485189778 .
167	TANG_SENESCENCE_TP53_TARGETS_DN	2.29361	0.0204827076012576 .	0.456304526270116 .		TARTE_PLASMA_CELL_VS_PLASMABLAST_DN	-3.36784	0.000647309043832034 .	0.0249395485189778 .
168	Venteicher_Microglia_Macrophage_PC2	2.28463	0.0209913075642686 .	0.456304526270116 .		VERHAAK_GLIOBLASTOMA_MESENCHYMAL	-3.36698	0.000647309043832034 .	0.0249395485189778 .
169	REACTOME_HEPARAN_SULFATE_HEPARIN_HS_GAG_METABOLISM	2.28245	0.0210837802848159 .	0.456304526270116 .		RUTELLA_RESPONSE_TO_HGF_DN	-3.35212	0.000786018124653176 .	0.0249395485189778 .
170	REACTOME_SIGNALLING_TO_ERKS	2.28092	0.0211300166450897 .	0.456304526270116 .		SASSON_RESPONSE_TO_FORSKOLIN_DN	-3.34782	0.000786018124653176 .	0.0249395485189778 .
171	KYNG_ENVIRONMENTAL_STRESS_RESPONSE_NOT_BY_GAMMA_IN_OLD	2.27772	0.0212687257259109 .	0.456304526270116 .		KIM_ALL_DISORDERS_CALB1_CORR_UP	-3.34571	0.000786018124653176 .	0.0249395485189778 .
172	SHEPARD_CRUSH_AND_BURN_MUTANT_DN	2.27393	0.021407434806732 .	0.456304526270116 .		LEIN_PONS_MARKERS	-3.3436	0.000786018124653176 .	0.0249395485189778 .
173	PID_ERBB2_ERBB3_PATHWAY	2.26649	0.0219622711300167 .	0.456304526270116 .		ruffle	-3.33568	0.000832254484926964 .	0.0249395485189778 .
174	ICGC_Atf3_targets	2.26342	0.0220547438505641 .	0.456304526270116 .		LINDSTEDT_DENDRITIC_CELL_MATURATION_D	-3.33057	0.000832254484926964 .	0.0249395485189778 .
175	REACTOME_INSULIN_RECEPTOR_SIGNALLING_CASCADE	2.26246	0.0221009802108378 .	0.456304526270116 .		cellular response to amyloid-beta	-3.32916	0.000832254484926964 .	0.0249395485189778 .
176	AMIT_EGF_RESPONSE_480_HELA	2.26182	0.0221934529313852 .	0.547565431524159 .		Ang_CRC_Hypermethylated	-3.32903	0.000832254484926964 .	0.0249395485189778 .
177	REACTOME_INTERLEUKIN_2_FAMILY_SIGNALING	2.25189	0.0229332346957648 .	0.547565431524159 .		response to heat	-3.32643	0.000832254484926964 .	0.0249395485189778 .
178	hsa-miR-1261	2.25163	0.0229794710560385 .	0.547565431524159 .		CROONQUIST_NRAS_VS_STROMAL_STIMULATION_UP	-3.32562	0.000832254484926964 .	0.0249395485189778 .
179	REACTOME_INTERLEUKIN_RECEPTOR_SHC_SIGNALING	2.25023	0.0230257074163122 .	0.624786197508318 .		KEGG_ECM_RECEPTOR_INTERACTION	-3.31833	0.000832254484926964 .	0.0249395485189778 .
180	HOLLERN_EMT_BREAST_TUMOR_DN	2.23718	0.0237654891806917 .	0.624786197508318 .		PID_INTEGRIN3_PATHWAY	-3.31359	0.000878490845200641 .	0.0249395485189778 .
181	AZARE_NEOPLASTIC_TRANSFORMATION_BY_STAT3_DN	2.23676	0.0237654891806917 .	0.624786197508318 .		positive regulation of interleukin-6 production	-3.30719	0.000924727205474429 .	0.0249395485189778 .
182	activation of GTPase activity	2.22728	0.0244590345847975 .	0.624786197508318 .		BOQUEST_STEM_CELL_UP	-3.306	0.000924727205474429 .	0.0249395485189778 .
183	REACTOME_SIGNALING_BY_FGFR1_IN_DISEASE	2.22118	0.0250138709080822 .	0.624786197508318 .		Wnt signaling pathway, planar cell polarity pathway	-3.30251	0.000924727205474429 .	0.0249395485189778 .
184	LIANG_SILENCED_BY_METHYLATION_2	2.21505	0.0256149435916405 .	0.624786197508318 .		laffaire_hypermeth_LGG_vs_control	-3.30038	0.000924727205474429 .	0.0249395485189778 .
185	ZHOU_INFLAMMATORY_RESPONSE_LPS_UP	2.21444	0.0257536526724617 .	0.624786197508318 .		KEGG_HUNTINGTONS_DISEASE	-3.30033	0.000924727205474429 .	0.0249395485189778 .
186	regulation of macroautophagy	2.21241	0.025846125393009 .	0.624786197508318 .		REACTOME_ASSEMBLY_OF_THE_PRE_REPLICATIVE_COMPLEX	-3.29927	0.000924727205474429 .	0.0249395485189778 .
187	REACTOME_SIGNALING_BY_ERBB2_IN_CANCER	2.21167	0.0259385981135565 .	0.624786197508318 .		VALK_AML_CLUSTER_2	-3.29672	0.000924727205474429 .	0.0249395485189778 .
188	regulation of transcription by RNA polymerase II	2.20742	0.0262622526354725 .	0.624786197508318 .		ZHU_CMV_ALL_DN	-3.29201	0.000924727205474429 .	0.0249395485189778 .
189	female pregnancy	2.20332	0.0264009617162937 .	0.624786197508318 .		ODONNELL_TARGETS_OF_MYC_AND_TFRC_UP	-3.29093	0.000924727205474429 .	0.0249395485189778 .
190	SIG_CD40PATHWAYMAP	2.19892	0.0268633253190309 .	0.624786197508318 .		KEGG_VIRAL_MYOCARDITIS	-3.2881	0.000924727205474429 .	0.0249395485189778 .
191	nucleoplasm	2.19849	0.0269557980395784 .	0.624786197508318 .		REACTOME_DAG_AND_IP3_SIGNALING	-3.26238	0.000970963565748106 .	0.0249395485189778 .
192	nuclear chromosome, telomeric region	2.19694	0.0271407434806732 .	0.652759299412367 .		positive regulation of peptidyl-tyrosine phosphorylation	-3.25043	0.000970963565748106 .	0.0249395485189778 .
193	negative regulation of transcription, DNA-templated	2.19244	0.0276031070834104 .	0.652759299412367 .		YAMASHITA_LIVER_CANCER_STEM_CELL_DN	-3.24736	0.000970963565748106 .	0.0249395485189778 .
194	hsa-miR-512-3p	2.17924	0.0287127797299797 .	0.652759299412367 .		HALLMARK_MYC_TARGETS_V1	-3.2391	0.00101719992602178 .	0.0322135835036893 .
195	microtubule organizing center	2.17467	0.0288514888108008 .	0.652759299412367 .		adaptive immune response	-3.23089	0.00101719992602178 .	0.0322135835036893 .
196	steroid metabolic process	2.16974	0.0292676160532643 .	0.652759299412367 .		KEGG_COMPLEMENT_AND_COAGULATION_CASCADES	-3.22729	0.00101719992602178 .	0.0322135835036893 .
197	MCCLUNG_COCAIN_REWARD_4WK	2.1658	0.0294987978546328 .	0.652759299412367 .		REACTOME_FCGR3A_MEDIATED_IL10_SYNTHESIS	-3.22121	0.00101719992602178 .	0.0322135835036893 .
198	WANG_RESPONSE_TO_GSK3_INHIBITOR_SB216763_DN	2.16323	0.0296375069354541 .	0.652759299412367 .		REACTOME_DEGRADATION_OF_DVL	-3.22116	0.00101719992602178 .	0.0322135835036893 .
199	KYNG_ENVIRONMENTAL_STRESS_RESPONSE_NOT_BY_UV_IN_OLD	2.15356	0.0302385796190124 .	0.652759299412367 .		PID_ENDOTHELIN_PATHWAY	-3.21858	0.00101719992602178 .	0.0322135835036893 .
200	glucose metabolic process	2.1362	0.0321805067505087 .	0.652759299412367 .		KEGG_BETA_ALANINE_METABOLISM	-3.21155	0.00106343628629557 .	0.0322135835036893 .
201	SCHAEFFER_PROSTATE_DEVELOPMENT_48HR_UP	2.13436	0.032272979471056 .	0.652759299412367 .		THUM_MIR21_TARGETS_HEART_DISEASE_UP	-3.21128	0.00106343628629557 .	0.0322135835036893 .
202	hsa-miR-98	2.1268	0.0327815794340669 .	0.652759299412367 .		peroxisome	-3.20761	0.00110967264656925 .	0.0345145537539445 .
203	regulation of protein phosphorylation	2.12452	0.033105233955983 .	0.652759299412367 .		LINDGREN_BLADDER_CANCER_HIGH_RECURRENCE	-3.20332	0.00110967264656925 .	0.0345145537539445 .
204	REACTOME_METABOLISM_OF_FAT_SOLUBLE_VITAMINS	2.11699	0.0338912520806363 .	0.652759299412367 .		REACTOME_ORC1_REMOVAL_FROM_CHROMATIN	-3.19857	0.00110967264656925 .	0.0345145537539445 .
205	KEGG_OTHER_GLYCAN_DEGRADATION	2.11313	0.034261142962826 .	0.652759299412367 .		REACTOME_REGULATION_OF_EXPRESSION_OF_SLITS_AND_ROBOS	-3.19292	0.00110967264656925 .	0.0345145537539445 .
206	REACTOME_IRS_MEDIATED_SIGNALLING	2.113	0.0343073793230997 .	0.652759299412367 .		BOYLAN_MULTIPLE_MYELOMA_C_D_DN	-3.18137	0.00124838172739039 .	0.0345145537539445 .
207	RODRIGUES_THYROID_CARCINOMA_ANAPLASTIC_UP	2.1113	0.0344460884039208 .	0.652759299412367 .		REACTOME_EXTRACELLULAR_MATRIX_ORGANIZATION	-3.17157	0.00124838172739039 .	0.0345145537539445 .
208	male gonad development	2.10789	0.0344923247641946 .	0.652759299412367 .		SMID_BREAST_CANCER_LUMINAL_B_DN	-3.17052	0.00124838172739039 .	0.0345145537539445 .
209	KEGG_MTOR_SIGNALING_PATHWAY	2.09578	0.0353708156093953 .	0.652759299412367 .		KATSANOU_ELAVL1_TARGETS_UP	-3.16478	0.00124838172739039 .	0.0345145537539445 .
210	protein autophosphorylation	2.09105	0.0358331792121325 .	0.652759299412367 .		REACTOME_CA_DEPENDENT_EVENTS	-3.16336	0.00124838172739039 .	0.0345145537539445 .
211	RODRIGUES_THYROID_CARCINOMA_POORLY_DIFFERENTIATED_UP	2.09069	0.0358331792121325 .	0.652759299412367 .		LEE_DIFFERENTIATING_T_LYMPHOCYTE	-3.16163	0.00124838172739039 .	0.0345145537539445 .
212	REACTOME_UNFOLDED_PROTEIN_RESPONSE_UPR	2.07992	0.0371740336600703 .	0.652759299412367 .		LIM_MAMMARY_STEM_CELL_UP	-3.1605	0.00124838172739039 .	0.0345145537539445 .
213	iron ion binding	2.07904	0.0371740336600703 .	0.652759299412367 .		REACTOME_FCGAMMA_RECEPTOR_FCGR_DEPENDENT_PHAGOCYTOSIS	-3.15313	0.00129461808766418 .	0.0345145537539445 .
214	REACTOME_IRE1ALPHA_ACTIVATES_CHAPERONES	2.07265	0.0377288699833549 .	0.652759299412367 .		STEGER_ADIPOGENESIS_DN	-3.153	0.00129461808766418 .	0.0345145537539445 .
215	HEBENSTREIT_high expression TF	2.06953	0.038052524505271 .	0.652759299412367 .		REACTOME_DEFECTIVE_CFTR_CAUSES_CYSTIC_FIBROSIS	-3.15219	0.00129461808766418 .	0.0345145537539445 .
216	cholesterol metabolic process	2.06589	0.0383761790271869 .	0.652759299412367 .		SASSON_RESPONSE_TO_GONADOTROPHINS_DN	-3.14947	0.00129461808766418 .	0.0345145537539445 .
217	NADERI_BREAST_CANCER_PROGNOSIS_UP	2.06577	0.0383761790271869 .	0.652759299412367 .		Chaussabel_1,5_Myeloid lineage	-3.14029	0.00134085444793786 .	0.0378159458521419 .
218	REACTOME_SYNTHESIS_OF_SUBSTRATES_IN_N_GLYCAN_BIOSYTHESIS	2.06236	0.0386073608285555 .	0.652759299412367 .		CHIANG_LIVER_CANCER_SUBCLASS_UNANNOTATED_DN	-3.13794	0.00134085444793786 .	0.0378159458521419 .
219	BOCHKIS_FOXA2_TARGETS	2.05902	0.0389772517107453 .	0.652759299412367 .		GROSS_ELK3_TARGETS_UP	-3.13689	0.00134085444793786 .	0.0378159458521419 .
220	BILD_CTNNB1_ONCOGENIC_SIGNATURE	2.05774	0.0391621971518402 .	0.652759299412367 .		CHUNG_BLISTER_CYTOTOXICITY_DN	-3.13271	0.00138709080821153 .	0.0378159458521419 .
221	KYNG_DNA_DAMAGE_BY_UV	2.0565	0.0392084335121139 .	0.652759299412367 .		REACTOME_NEGATIVE_REGULATION_OF_NOTCH4_SIGNALING	-3.12084	0.00138709080821153 .	0.0378159458521419 .
222	protein kinase activity	2.04217	0.0407804697614204 .	0.652759299412367 .		HALLMARK_BILE_ACID_METABOLISM	-3.11579	0.001479563528759 .	0.0378159458521419 .
223	anatomical structure morphogenesis	2.04193	0.0407804697614204 .	0.652759299412367 .		PANGAS_TUMOR_SUPPRESSION_BY_SMAD1_AND_SMAD5_UP	-3.11573	0.001479563528759 .	0.0378159458521419 .
224	MOSERLE_IFNA_RESPONSE	2.0315	0.0417051969668948 .	0.652759299412367 .		REACTOME_SIGNALING_BY_HEDGEHOG	-3.11199	0.001479563528759 .	0.0378159458521419 .
225	NAGASHIMA_NRG1_SIGNALING_UP	2.02859	0.0418901424079896 .	0.652759299412367 .		CHEBOTAEV_GR_TARGETS_UP	-3.10898	0.001479563528759 .	0.0378159458521419 .
226	SHEN_SMARCA2_TARGETS_DN	2.0229	0.0423062696504531 .	0.652759299412367 .		BROWNE_HCMV_INFECTION_48HR_DN	-3.10356	0.001479563528759 .	0.0378159458521419 .
227	Golgi organization	2.02208	0.0423987423710006 .	0.652759299412367 .		GAUSSMANN_MLL_AF4_FUSION_TARGETS_G_UP	-3.08969	0.00161827260958014 .	0.0378159458521419 .
228	centrosome	2.01969	0.0424449787312743 .	0.652759299412367 .		calmodulin binding	-3.07874	0.00171074533012761 .	0.0378159458521419 .
229	SPANG_BCR DN	2.01866	0.042491215091548 .	0.652759299412367 .		Wirth_lymphoma map module I	-3.07781	0.00171074533012761 .	0.0378159458521419 .
230	BHAT_ESR1_TARGETS_VIA_AKT1_UP	2.00112	0.0440632513408544 .	0.652759299412367 .		NIK/NF-kappaB signaling	-3.0762	0.00171074533012761 .	0.0378159458521419 .
231	ZHANG_DLBCL mutated	1.99901	0.0441557240614019 .	0.652759299412367 .		REACTOME_UCH_PROTEINASES	-3.07483	0.00171074533012761 .	0.0378159458521419 .
232	isomerase activity	1.99596	0.044479378583318 .	0.652759299412367 .		BOSCO_TH1_CYTOTOXIC_MODULE	-3.07477	0.00171074533012761 .	0.0378159458521419 .
233	cis-Golgi network	1.99289	0.0447567967449602 .	0.652759299412367 .		calcium ion binding	-3.07089	0.00171074533012761 .	0.0378159458521419 .
234	serine-type endopeptidase activity	1.99203	0.0448492694655077 .	0.652759299412367 .		REACTOME_TNFR2_NON_CANONICAL_NF_KB_PATHWAY	-3.06626	0.00175698169040128 .	0.0604004690694028 .
235	REACTOME_DOWNSTREAM_SIGNAL_TRANSDUCTION	1.98254	0.045958942112077 .	0.652759299412367 .		peroxisomal matrix	-3.0621	0.00175698169040128 .	0.0604004690694028 .
236	KEGG_T_CELL_RECEPTOR_SIGNALING_PATHWAY	1.98247	0.045958942112077 .	0.652759299412367 .		CUI_TCF21_TARGETS_2_UP	-3.0549	0.00175698169040128 .	0.0604004690694028 .
237	hsa-let-7e	1.98128	0.0462363602737192 .	0.652759299412367 .		Homuth_BMI-associated-genes_UP	-3.04728	0.00175698169040128 .	0.0604004690694028 .
238	anchored component of membrane	1.97872	0.0465137784353615 .	0.652759299412367 .		REACTOME_SIGNALING_BY_NOTCH	-3.04706	0.00175698169040128 .	0.0604004690694028 .
239	HELLER_HDAC_TARGETS_UP	1.97722	0.0466987238764565 .	0.652759299412367 .		G protein-coupled receptor binding	-3.04668	0.00175698169040128 .	0.0604004690694028 .
240	STEIN_ESRRA_TARGETS_RESPONSIVE_TO_ESTROGEN_UP	1.97405	0.0469299056778251 .	0.652759299412367 .		KEGG_CALCIUM_SIGNALING_PATHWAY	-3.03724	0.00175698169040128 .	0.0604004690694028 .
241	REN_ALVEOLAR_RHABDOMYOSARCOMA_DN	1.97352	0.0469299056778251 .	0.652759299412367 .		oxidation-reduction process	-3.03661	0.00175698169040128 .	0.0604004690694028 .
242	DURCHDEWALD_SKIN_CARCINOGENESIS_DN	1.97127	0.0471610874791937 .	0.652759299412367 .		REACTOME_NCAM1_INTERACTIONS	-3.03374	0.00175698169040128 .	0.0604004690694028 .
243	PID_ERBB4_PATHWAY	1.967	0.047762160162752 .	0.652759299412367 .		REACTOME_REGULATION_OF_RAS_BY_GAPS	-3.02923	0.00184945441094875 .	0.0604004690694028 .
244	DAZARD_UV_RESPONSE_CLUSTER_G2	1.96582	0.0478546328832994 .	0.652759299412367 .		collagen trimer	-3.02805	0.00184945441094875 .	0.0604004690694028 .
245	nuclear speck	1.96474	0.0479471056038469 .	0.652759299412367 .		NABA_MATRISOME	-3.02512	0.00194192713149621 .	0.0604004690694028 .
246	DASU_IL6_SIGNALING_UP	1.95597	0.0490567782504161 .	0.652759299412367 .		anaphase-promoting complex-dependent catabolic process	-3.02478	0.00194192713149621 .	0.0604004690694028 .
247	hsa-let-7d	1.95564	0.0491030146106899 .	0.652759299412367 .		REACTOME_NON_INTEGRIN_MEMBRANE_ECM_INTERACTIONS	-3.02464	0.00194192713149621 .	0.0604004690694028 .
248	MITSIADES_RESPONSE_TO_APLIDIN_UP	1.95288	0.0493804327723322 .	0.652759299412367 .		proteasome complex	-3.01784	0.00198816349176989 .	0.0644271670073786 .
249	hsa-miR-128	1.94921	0.0499352690956167 .	0.652759299412367 .		BOYLAN_MULTIPLE_MYELOMA_PCA1_UP	-3.01619	0.00198816349176989 .	0.0644271670073786 .
250	cellular response to starvation	1.94869	0.0499815054558905 .	0.652759299412367 .		HOLLERN_EMT_BREAST_TUMOR_UP	-3.01535	0.00198816349176989 .	0.0644271670073786 .
251	hsa-miR-449a	1.94736	0.0501202145367117 .	0.652759299412367 .		KLEIN_TARGETS_OF_BCR_ABL1_FUSION	-3.00745	0.00208063621231735 .	0.0644271670073786 .
252	hsa-miR-486-5p	1.94205	0.050397632698354 .	0.652759299412367 .		REACTOME_PROGRAMMED_CELL_DEATH	-3.00722	0.00208063621231735 .	0.0644271670073786 .
253	DAUER_STAT3_TARGETS_DN	1.94085	0.0507675235805437 .	0.652759299412367 .		WONG_ENDMETRIUM_CANCER_DN	-2.99824	0.00217310893286482 .	0.0762953293508248 .
254	PROTEINATLAS_placenta	1.93919	0.0509524690216386 .	0.652759299412367 .		early endosome	-2.99711	0.00217310893286482 .	0.0762953293508248 .
255	REACTOME_MITOTIC_PROMETAPHASE	1.93729	0.0511374144627335 .	0.652759299412367 .		Chaussabel_1,2_Platelets	-2.996	0.00217310893286482 .	0.0762953293508248 .
256	KEGG_APOPTOSIS	1.93301	0.0517384871462918 .	0.652759299412367 .		regulation of hematopoietic stem cell differentiation	-2.9958	0.00217310893286482 .	0.0762953293508248 .
257	MARTENS_BOUND_BY_PML_RARA_FUSION	1.93298	0.0517384871462918 .	0.652759299412367 .		CASORELLI_APL_SECONDARY_VS_DE_NOVO_UP	-2.9908	0.0022193452931385 .	0.0762953293508248 .
258	REACTOME_RAF_ACTIVATION	1.92941	0.0524320325503976 .	0.652759299412367 .		REACTOME_SMOOTH_MUSCLE_CONTRACTION	-2.99013	0.00231181801368596 .	0.0762953293508248 .
259	SCIAN_INVERSED_TARGETS_OF_TP53_AND_TP73_DN	1.92859	0.0525245052709451 .	0.652759299412367 .		external side of plasma membrane	-2.98904	0.00231181801368596 .	0.0762953293508248 .
260	SATO_SILENCED_BY_METHYLATION_IN_PANCREATIC_CANCER_2	1.92081	0.0532642870353246 .	0.652759299412367 .		positive regulation of nitric oxide biosynthetic process	-2.98684	0.00240429073423343 .	0.0762953293508248 .
261	ICGC_Six5_targets	1.91854	0.0534029961161457 .	0.652759299412367 .		KEGG_PARKINSONS_DISEASE	-2.98508	0.00240429073423343 .	0.0762953293508248 .
262	REACTOME_SIGNALLING_TO_RAS	1.91691	0.0535417051969669 .	0.652759299412367 .		endoplasmic reticulum lumen	-2.98224	0.00254299981505457 .	0.0762953293508248 .
263	KUIPER_MM poor survival	1.90847	0.0546976142038099 .	0.652759299412367 .		REACTOME_G1_S_DNA_DAMAGE_CHECKPOINTS	-2.97959	0.00254299981505457 .	0.0762953293508248 .
264	KANG_CISPLATIN_RESISTANCE_UP	1.89982	0.0557148141298317 .	0.652759299412367 .		REACTOME_DECTIN_1_MEDIATED_NONCANONICAL_NF_KB_SIGNALING	-2.97887	0.00254299981505457 .	0.0762953293508248 .
265	MAHAJAN_RESPONSE_TO_IL1A_UP	1.89981	0.0557148141298317 .	0.652759299412367 .		REACTOME_MUSCLE_CONTRACTION	-2.97764	0.00254299981505457 .	0.0762953293508248 .
266	DNA-binding transcription factor activity	1.89535	0.0562696504531164 .	0.652759299412367 .		ROSS_AML_WITH_AML1_ETO_FUSION	-2.96432	0.00272794525614939 .	0.0762953293508248 .
267	promoter-specific chromatin binding	1.89423	0.0565008322544849 .	0.652759299412367 .		REACTOME_SWITCHING_OF_ORIGINS_TO_A_POST_REPLICATIVE_STATE	-2.96425	0.00277418161642318 .	0.0762953293508248 .
268	SAKAI_TUMOR_INFILTRATING_MONOCYTES_UP	1.89396	0.0565008322544849 .	0.652759299412367 .		ICHIBA_GRAFT_VERSUS_HOST_DISEASE_D7_DN	-2.96109	0.00277418161642318 .	0.0762953293508248 .
269	KEGG_RENAL_CELL_CARCINOMA	1.8934	0.0565008322544849 .	0.652759299412367 .		REACTOME_APC_C_MEDIATED_DEGRADATION_OF_CELL_CYCLE_PROTEINS	-2.95991	0.00277418161642318 .	0.0762953293508248 .
270	hsa-miR-526b	1.89249	0.0565008322544849 .	0.652759299412367 .		SCHRAETS_MLL_TARGETS_UP	-2.9509	0.00277418161642318 .	0.0762953293508248 .
271	YAO_TEMPORAL_RESPONSE_TO_PROGESTERONE_CLUSTER_1	1.88905	0.056824486776401 .	0.652759299412367 .		REACTOME_COMPLEMENT_CASCADE	-2.95048	0.00277418161642318 .	0.0762953293508248 .
272	CHARAFE_BREAST_CANCER_LUMINAL_VS_BASAL_UP	1.88846	0.0570094322174959 .	0.652759299412367 .		PROVENZANI_METASTASIS_UP	-2.94767	0.00282041797669685 .	0.0762953293508248 .
273	NAGASHIMA_EGF_SIGNALING_UP	1.88281	0.0576567412613279 .	0.652759299412367 .		animal organ morphogenesis	-2.94592	0.00286665433697064 .	0.0845606566971601 .
274	hsa-miR-429	1.88217	0.0577492139818754 .	0.652759299412367 .		HALLMARK_PEROXISOME	-2.94046	0.00286665433697064 .	0.0845606566971601 .
275	REACTOME_CHONDROITIN_SULFATE_DERMATAN_SULFATE_METABOLISM	1.88135	0.0578879230626965 .	0.652759299412367 .		YOSHIMURA_MAPK8_TARGETS_UP	-2.94006	0.00286665433697064 .	0.0845606566971601 .
276	REACTOME_PEPTIDE_HORMONE_METABOLISM	1.87893	0.0581191048640651 .	0.652759299412367 .		REACTOME_GLUCAGON_SIGNALING_IN_METABOLIC_REGULATION	-2.93852	0.00291289069724432 .	0.0845606566971601 .
277	hsa-miR-125a-5p	1.87728	0.0583040503051599 .	0.652759299412367 .		ROSS_LEUKEMIA_WITH_MLL_FUSIONS	-2.93288	0.00300536341779178 .	0.0845606566971601 .
278	PID_ERBB1_INTERNALIZATION_PATHWAY	1.87701	0.0583040503051599 .	0.652759299412367 .		MIKKELSEN_ES_ICP_WITH_H3K4ME3_AND_H3K27ME3	-2.92205	0.00314407249861293 .	0.0845606566971601 .
279	chromatin remodeling	1.87131	0.0589513593489921 .	0.652759299412367 .		REACTOME_RESPONSE_TO_ELEVATED_PLATELET_CYTOSOLIC_CA2	-2.91586	0.00323654521916039 .	0.0845606566971601 .
280	HALLMARK_ANDROGEN_RESPONSE	1.86874	0.0594137229517292 .	0.652759299412367 .		HOLLMANN_APOPTOSIS_VIA_CD40_DN	-2.91388	0.00323654521916039 .	0.0845606566971601 .
281	DORN_ADENOVIRUS_INFECTION_32HR_DN	1.86801	0.0594137229517292 .	0.652759299412367 .		PETROVA_ENDOTHELIUM_LYMPHATIC_VS_BLOOD_DN	-2.91343	0.00323654521916039 .	0.0845606566971601 .
282	REACTOME_MTOR_SIGNALLING	1.86752	0.0594137229517292 .	0.652759299412367 .		stimulatory C-type lectin receptor signaling pathway	-2.91047	0.00328278157943407 .	0.0845606566971601 .
283	KEGG_ERBB_SIGNALING_PATHWAY	1.86683	0.059459959312003 .	0.652759299412367 .		REACTOME_SEMAPHORIN_INTERACTIONS	-2.90928	0.00332901793970775 .	0.0845606566971601 .
284	CREIGHTON_AKT1_SIGNALING_VIA_MTOR_DN	1.86614	0.0595524320325505 .	0.652759299412367 .		FONTAINE_PAPILLARY_THYROID_CARCINOMA_DN	-2.90456	0.00332901793970775 .	0.0845606566971601 .
285	KEGG_SPHINGOLIPID_METABOLISM	1.85849	0.0603846865174773 .	0.652759299412367 .		WIRTH_Immune system	-2.90306	0.00332901793970775 .	0.0845606566971601 .
286	APPEL_IMATINIB_RESPONSE	1.85452	0.060939522840762 .	0.652759299412367 .		REACTOME_DETOXIFICATION_OF_REACTIVE_OXYGEN_SPECIES	-2.89078	0.00351396338080268 .	0.0845606566971601 .
287	JIANG_TIP30_TARGETS_UP	1.85186	0.0613556500832254 .	0.652759299412367 .		REACTOME_HEDGEHOG_LIGAND_BIOGENESIS	-2.88833	0.00351396338080268 .	0.0845606566971601 .
288	WANG_BARRETTS_ESOPHAGUS_AND_ESOPHAGUS_CANCER_DN	1.8517	0.0613556500832254 .	0.652759299412367 .		KEGG_PROPANOATE_METABOLISM	-2.88205	0.00356019974107635 .	0.0845606566971601 .
289	protein localization	1.84587	0.0621416682078787 .	0.652759299412367 .		MALTA_CURATED_STEMNESS_MARKERS	-2.87381	0.0036989088218975 .	0.0845606566971601 .
290	methyltransferase activity	1.8434	0.0626040318106159 .	0.652759299412367 .		REACTOME_SIGNALING_BY_WNT	-2.87334	0.0036989088218975 .	0.0845606566971601 .
291	LINSLEY_MIR16_TARGETS	1.84221	0.0627427408914371 .	0.652759299412367 .		PILON_KLF1_TARGETS_UP	-2.86941	0.0036989088218975 .	0.0845606566971601 .
292	GU_PDEF_TARGETS_DN	1.84102	0.0629276863325319 .	0.652759299412367 .		mitochondrion	-2.86765	0.0036989088218975 .	0.0845606566971601 .
293	PID_HIF2PATHWAY	1.84007	0.0631126317736268 .	0.652759299412367 .		KEGG_VASCULAR_SMOOTH_MUSCLE_CONTRACTION	-2.86694	0.0036989088218975 .	0.0845606566971601 .
294	OUELLET_CULTURED_OVARIAN_CANCER_INVASIVE_VS_LMP_UP	1.83857	0.0633438135749954 .	0.652759299412367 .		SMID_BREAST_CANCER_LUMINAL_A_UP	-2.86669	0.0036989088218975 .	0.0845606566971601 .
295	nucleolus	1.83813	0.0634362862955428 .	0.652759299412367 .		JAATINEN_HEMATOPOIETIC_STEM_CELL_UP	-2.86414	0.00374514518217128 .	0.0845606566971601 .
296	GAUSSMANN_MLL_AF4_FUSION_TARGETS_G_DN	1.83549	0.0638061771777325 .	0.652759299412367 .		MULLIGHAN_MLL_SIGNATURE_2_DN	-2.86231	0.00379138154244496 .	0.0845606566971601 .
297	lactation	1.83434	0.0640835953393749 .	0.652759299412367 .		tricarboxylic acid cycle	-2.86134	0.00379138154244496 .	0.0845606566971601 .
298	p53 binding	1.83317	0.0641760680599224 .	0.652759299412367 .		Chaussabel_3,9_Kinases	-2.86009	0.00383761790271875 .	0.122072526961312 .
299	hsa-miR-200b	1.8327	0.0643610135010172 .	0.652759299412367 .		PAL_PRMT5_TARGETS_UP	-2.85796	0.00383761790271875 .	0.122072526961312 .
300	REACTOME_INTERLEUKIN_3_INTERLEUKIN_5_AND_GM_CSF_SIGNALING	1.83236	0.0643610135010172 .	0.652759299412367 .		CHEOK_RESPONSE_TO_HD_MTX_UP	-2.85258	0.00402256334381357 .	0.122072526961312 .
301	positive regulation of MAP kinase activity	1.82833	0.0649158498243019 .	0.652759299412367 .		MOOTHA_VOXPHOS	-2.84481	0.00406879970408724 .	0.122072526961312 .
302	HUPER_BREAST_BASAL_VS_LUMINAL_DN	1.82531	0.0655169225078602 .	0.652759299412367 .		DACOSTA_ERCC3_ALLELE_XPCS_VS_TTD_DN	-2.83733	0.00425374514518218 .	0.122072526961312 .
303	KOBAYASHI_EGFR_SIGNALING_24HR_DN	1.82451	0.0655169225078602 .	0.652759299412367 .		KLEIN_PRIMARY_EFFUSION_LYMPHOMA_DN	-2.83319	0.00425374514518218 .	0.122072526961312 .
304	GRAESSMANN_APOPTOSIS_BY_SERUM_DEPRIVATION_DN	1.82164	0.0658405770297762 .	0.652759299412367 .		MIKKELSEN_MCV6_HCP_WITH_H3K27ME3	-2.8296	0.00429998150545585 .	0.122072526961312 .
305	VAQUERIZAS_Placenta_TF	1.81886	0.0665803587941557 .	0.652759299412367 .		EBAUER_TARGETS_OF_PAX3_FOXO1_FUSION_DN	-2.82885	0.00429998150545585 .	0.122072526961312 .
306	hsa-miR-342-3p	1.81622	0.067181431477714 .	0.652759299412367 .		REACTOME_HEDGEHOG_ON_STATE	-2.82642	0.00429998150545585 .	0.122072526961312 .
307	KEGG_STARCH_AND_SUCROSE_METABOLISM	1.81618	0.067181431477714 .	0.652759299412367 .		basement membrane	-2.81683	0.00462363602737192 .	0.122072526961312 .
308	MIKKELSEN_NPC_LCP_WITH_H3K4ME3	1.81612	0.067181431477714 .	0.652759299412367 .		REACTOME_HEMOSTASIS	-2.81084	0.00471610874791939 .	0.122072526961312 .
309	PID_IL3_PATHWAY	1.81496	0.0673201405585352 .	0.652759299412367 .		ICHIBA_GRAFT_VERSUS_HOST_DISEASE_35D_UP	-2.80298	0.00471610874791939 .	0.122072526961312 .
310	KAN_RESPONSE_TO_ARSENIC_TRIOXIDE	1.81407	0.067366376918809 .	0.652759299412367 .		cytoskeleton	-2.80261	0.00471610874791939 .	0.122072526961312 .
311	acetylglucosaminyltransferase activity	1.81109	0.0681986314037359 .	0.652759299412367 .		KEGG_PATHOGENIC_ESCHERICHIA_COLI_INFECTION	-2.79801	0.00476234510819307 .	0.122072526961312 .
312	WILSON_PROTEASES_AT_TUMOR_BONE_INTERFACE_UP	1.81081	0.0683373404845571 .	0.652759299412367 .		KANG_AR_TARGETS_UP	-2.79529	0.00476234510819307 .	0.122072526961312 .
313	GRAESSMANN_RESPONSE_TO_MC_AND_DOXORUBICIN_DN	1.81042	0.0684298132051044 .	0.652759299412367 .		WILENSKY_RESPONSE_TO_DARAPLADIB	-2.79468	0.00476234510819307 .	0.122072526961312 .
314	GROSS_HYPOXIA_VIA_ELK3_AND_HIF1A_UP	1.81014	0.0685222859256519 .	0.652759299412367 .		REACTOME_REGULATION_OF_RUNX2_EXPRESSION_AND_ACTIVITY	-2.79154	0.00485481782874053 .	0.122072526961312 .
315	KEGG_GLYCOLYSIS_GLUCONEOGENESIS	1.80828	0.0688921768078417 .	0.652759299412367 .		CUI_TCF21_TARGETS_UP	-2.79126	0.00490105418901421 .	0.122072526961312 .
316	AMIT_SERUM_RESPONSE_60_MCF10A	1.80773	0.0690308858886628 .	0.652759299412367 .		REACTOME_RESPIRATORY_ELECTRON_TRANSPORT	-2.78951	0.00490105418901421 .	0.122072526961312 .
317	CAMPS_COLON_CANCER_COPY_NUMBER_UP	1.80623	0.069169594969484 .	0.652759299412367 .		WONG_MITOCHONDRIA_GENE_MODULE	-2.78681	0.00490105418901421 .	0.122072526961312 .
318	DACOSTA_UV_RESPONSE_VIA_ERCC3_UP	1.80444	0.0692620676900314 .	0.652759299412367 .		ossification	-2.78205	0.004947290549288 .	0.140568364379693 .
319	GINESTIER_BREAST_CANCER_ZNF217_AMPLIFIED_DN	1.80335	0.0694932494914 .	0.652759299412367 .		DAVICIONI_PAX_FOXO1_SIGNATURE_IN_ARMS_UP	-2.76133	0.00527094507120396 .	0.140568364379693 .
320	PID_IL27_PATHWAY	1.80118	0.0699556130941372 .	0.652759299412367 .		NAKAMURA_CANCER_MICROENVIRONMENT_UP	-2.75555	0.0054096541520251 .	0.140568364379693 .
321	SHAFFER_IRF4_TARGETS_IN_PLASMA_CELL_VS_MATURE_B_LYMPHOCYTE	1.80064	0.0699556130941372 .	0.652759299412367 .		FULCHER_INFLAMMATORY_RESPONSE_LECTIN_VS_LPS_DN	-2.75485	0.0054096541520251 .	0.140568364379693 .
322	lysosomal lumen	1.79768	0.0703717403366007 .	0.652759299412367 .		REACTOME_CHAPERONE_MEDIATED_AUTOPHAGY	-2.74832	0.00545589051229889 .	0.140568364379693 .
323	Victora_Light zone signature	1.79755	0.0704642130571481 .	0.748246299710286 .		REACTOME_ADP_SIGNALLING_THROUGH_P2Y_PURINOCEPTOR_1	-2.74608	0.00545589051229889 .	0.140568364379693 .
324	hsa-miR-627	1.79028	0.0713427039023488 .	0.748246299710286 .		structural constituent of ribosome	-2.73795	0.00550212687257257 .	0.140568364379693 .
325	hsa-let-7a	1.7837	0.0726373219900129 .	0.748246299710286 .		response to glucocorticoid	-2.73323	0.00554836323284635 .	0.140568364379693 .
326	VANHARANTA_UTERINE_FIBROID_DN	1.78158	0.0728222674311079 .	0.748246299710286 .		respirasome	-2.73247	0.00559459959312003 .	0.140568364379693 .
327	VAQUERIZAS_Adrenal cortex_TF	1.77668	0.0733771037543924 .	0.748246299710286 .		BRACHAT_RESPONSE_TO_CISPLATIN	-2.73203	0.00559459959312003 .	0.140568364379693 .
328	Chaussabel_3,4_Protein phosphatases	1.77465	0.073793230996856 .	0.748246299710286 .		proteasomal ubiquitin-independent protein catabolic process	-2.73169	0.00564083595339371 .	0.140568364379693 .
329	SHAFFER_IRF4_TARGETS_IN_MYELOMA_VS_MATURE_B_LYMPHOCYTE	1.7737	0.0739319400776771 .	0.748246299710286 .		BENPORATH_EED_TARGETS	-2.73012	0.0056870723136675 .	0.156111981594757 .
330	LEE_LIVER_CANCER_CIPROFIBRATE_DN	1.77258	0.0741631218790457 .	0.748246299710286 .		bone development	-2.72137	0.00601072683558346 .	0.156111981594757 .
331	protein phosphorylation	1.77244	0.0742093582393194 .	0.748246299710286 .		negative regulation of smooth muscle cell proliferation	-2.71939	0.00610319955613092 .	0.156111981594757 .
332	hsa-miR-635	1.75861	0.0760125762899945 .	0.748246299710286 .		REACTOME_RMTS_METHYLATE_HISTONE_ARGININES	-2.71827	0.00614943591640471 .	0.156111981594757 .
333	CHANGOLKAR_H2AFY_TARGETS_UP	1.75663	0.0763824671721842 .	0.748246299710286 .		LY_AGING_OLD_DN	-2.71661	0.00614943591640471 .	0.156111981594757 .
334	ABBUD_LIF_SIGNALING_1_UP	1.75363	0.0769373034954688 .	0.748246299710286 .		hsa-miR-216a	-2.71154	0.00624190863695206 .	0.156111981594757 .
335	response to cAMP	1.74941	0.0776770852598484 .	0.748246299710286 .		DAVE_Immune response 2	-2.71098	0.00628814499722585 .	0.156111981594757 .
336	PROTEINATLAS_cervix, uterine	1.74917	0.0777695579803958 .	0.748246299710286 .		KIM_ALL_DISORDERS_OLIGODENDROCYTE_NUMBER_CORR_UP	-2.71062	0.00628814499722585 .	0.156111981594757 .
337	COATES_MACROPHAGE_M1_VS_M2_DN	1.74784	0.0780007397817644 .	0.748246299710286 .		VAQUERIZAS_Uterus_TF	-2.71024	0.00633438135749953 .	0.156111981594757 .
338	FISCHER_DREAM_TARGETS	1.74614	0.0782781579434066 .	0.748246299710286 .		KYNG_RESPONSE_TO_H2O2_VIA_ERCC6	-2.70795	0.006426854078047 .	0.156111981594757 .
339	VANHARANTA_UTERINE_FIBROID_WITH_7Q_DELETION_DN	1.7392	0.0792028851488811 .	0.748246299710286 .		cell projection	-2.70031	0.00656556315886814 .	0.156111981594757 .
340	UDAYAKUMAR_MED1_TARGETS_DN	1.73019	0.0806362123173664 .	0.748246299710286 .		TURASHVILI_BREAST_LOBULAR_CARCINOMA_VS_DUCTAL_NORMAL_UP	-2.69766	0.00661179951914181 .	0.156111981594757 .
341	REACTOME_GLYCOLYSIS	1.72785	0.0810061031995561 .	0.748246299710286 .		AZARE_NEOPLASTIC_TRANSFORMATION_BY_STAT3_UP	-2.69196	0.00675050859996296 .	0.156111981594757 .
342	hsa-miR-1237	1.72452	0.0815609395228407 .	0.748246299710286 .		neutrophil chemotaxis	-2.68848	0.00675050859996296 .	0.156111981594757 .
343	MUELLER_METHYLATED_IN_GLIOBLASTOMA	1.72322	0.081699648603662 .	0.748246299710286 .		EBAUER_MYOGENIC_TARGETS_OF_PAX3_FOXO1_FUSION	-2.68409	0.00688921768078421 .	0.156111981594757 .
344	hsa-miR-516b	1.7213	0.0820233031255779 .	0.748246299710286 .		REACTOME_CELLULAR_RESPONSE_TO_HYPOXIA	-2.68389	0.00688921768078421 .	0.156111981594757 .
345	apoptotic process	1.71795	0.0825781394488626 .	0.748246299710286 .		response to oxidative stress	-2.67452	0.00707416312187903 .	0.156111981594757 .
346	histone binding	1.71549	0.0829017939707786 .	0.748246299710286 .		BYSTRYKH_HEMATOPOIESIS_STEM_CELL_QTL_CIS	-2.67356	0.00707416312187903 .	0.156111981594757 .
347	QI_HYPOXIA_TARGETS_OF_HIF1A_AND_FOXA2	1.7149	0.082994266691326 .	0.748246299710286 .		REACTOME_G_PROTEIN_MEDIATED_EVENTS	-2.6666	0.00721287220270017 .	0.156111981594757 .
348	GROSS_HIF1A_TARGETS_DN	1.71424	0.0831329757721472 .	0.748246299710286 .		FERRANDO_LYL1_NEIGHBORS	-2.66357	0.00735158128352131 .	0.156111981594757 .
349	LANDIS_BREAST_CANCER_PROGRESSION_UP	1.71193	0.0837340484557055 .	0.748246299710286 .		GAUSSMANN_MLL_AF4_FUSION_TARGETS_F_UP	-2.66216	0.00735158128352131 .	0.156111981594757 .
350	SHEDDEN_LUNG_CANCER_POOR_SURVIVAL_A6	1.71074	0.0840577029776216 .	0.748246299710286 .		MATSUDA_NATURAL_KILLER_DIFFERENTIATION	-2.66101	0.0073978176437951 .	0.156111981594757 .
351	PICCALUGA_ANGIOIMMUNOBLASTIC_LYMPHOMA_DN	1.70664	0.084982430183096 .	0.748246299710286 .		REACTOME_REGULATION_OF_PTEN_STABILITY_AND_ACTIVITY	-2.66085	0.0073978176437951 .	0.156111981594757 .
352	KAUFFMANN_DNA_REPAIR_GENES	1.70656	0.0850749029036434 .	0.748246299710286 .		REACTOME_RHO_GTPASES_ACTIVATE_NADPH_OXIDASES	-2.65779	0.00744405400406878 .	0.156111981594757 .
353	hsa-miR-214	1.70566	0.0853523210652858 .	0.748246299710286 .		ribosome	-2.65343	0.00749029036434257 .	0.156111981594757 .
354	HUANG_GATA2_TARGETS_DN	1.70555	0.0853985574255595 .	0.748246299710286 .		REACTOME_G2_M_CHECKPOINTS	-2.65157	0.00758276308488992 .	0.156111981594757 .
355	Wirth_lymphoma map module H	1.70242	0.0858609210282967 .	0.748246299710286 .		VANDESLUIS_COMMD1_TARGETS_GROUP_3_DN	-2.65001	0.00762899944516371 .	0.157041219580442 .
356	peptidyl-tyrosine phosphorylation	1.70228	0.0858609210282967 .	0.748246299710286 .		T cell receptor signaling pathway	-2.64479	0.00781394488625853 .	0.157041219580442 .
357	REACTOME_SIGNALING_BY_TGF_BETA_FAMILY_MEMBERS	1.70224	0.0858609210282967 .	0.748246299710286 .		REACTOME_DNA_REPLICATION_PRE_INITIATION	-2.64088	0.00790641760680599 .	0.157041219580442 .
358	positive regulation of transcription by RNA polymerase II	1.69519	0.0872017754762345 .	0.748246299710286 .		REACTOME_NCAM_SIGNALING_FOR_NEURITE_OUT_GROWTH	-2.63931	0.00790641760680599 .	0.157041219580442 .
359	GAZDA_DIAMOND_BLACKFAN_ANEMIA_MYELOID_UP	1.69072	0.0878490845200666 .	0.748246299710286 .		Christensen_hypermethylated_in_grade2_oligodendroglioma	-2.6383	0.00795265396707967 .	0.157041219580442 .
360	VECCHI_GASTRIC_CANCER_EARLY_UP	1.68975	0.0881727390419826 .	0.748246299710286 .		KEGG_GLUTATHIONE_METABOLISM	-2.63326	0.00809136304790092 .	0.157041219580442 .
361	GRAHAM_NORMAL_QUIESCENT_VS_NORMAL_DIVIDING_UP	1.68898	0.0883576844830775 .	0.748246299710286 .		KEGG_DILATED_CARDIOMYOPATHY	-2.6329	0.0081375994081746 .	0.157041219580442 .
362	HALLMARK_UNFOLDED_PROTEIN_RESPONSE	1.68896	0.0883576844830775 .	0.748246299710286 .		sodium ion transport	-2.62922	0.00823007212872207 .	0.197641234127841 .
363	CREIGHTON_AKT1_SIGNALING_VIA_MTOR_UP	1.68782	0.0885888662844461 .	0.748246299710286 .		HEBENSTREIT_low expression TF	-2.62907	0.00823007212872207 .	0.197641234127841 .
364	REACTOME_ONCOGENIC_MAPK_SIGNALING	1.68308	0.0896523025707416 .	0.748246299710286 .		DIAZ_CHRONIC_MEYLOGENOUS_LEUKEMIA_UP	-2.61752	0.00855372665063803 .	0.197641234127841 .
365	REACTOME_NEGATIVE_EPIGENETIC_REGULATION_OF_RRNA_EXPRESSION	1.68182	0.0898834843721102 .	0.748246299710286 .		Donson-innate immunity-associated with LTS in HGA	-2.60986	0.0088773811725541 .	0.197641234127841 .
366	REACTOME_DISEASES_OF_GLYCOSYLATION	1.6807	0.0901146661734789 .	0.748246299710286 .		LEE_AGING_MUSCLE_DN	-2.59823	0.00920103569447017 .	0.197641234127841 .
367	YAO_TEMPORAL_RESPONSE_TO_PROGESTERONE_CLUSTER_6	1.68028	0.0902533752543 .	0.748246299710286 .		WIRTH_EBV B-cells	-2.59814	0.00920103569447017 .	0.197641234127841 .
368	TIAN_TNF_SIGNALING_NOT_VIA_NFKB	1.67924	0.0904383206953948 .	0.748246299710286 .		negative regulation of canonical Wnt signaling pathway	-2.59768	0.00920103569447017 .	0.197641234127841 .
369	hsa-miR-518c*	1.67866	0.0906232661364897 .	0.748246299710286 .		PID_BETA_CATENIN_NUC_PATHWAY	-2.59598	0.00920103569447017 .	0.197641234127841 .
370	KEGG_CYTOSOLIC_DNA_SENSING_PATHWAY	1.66833	0.092565193267986 .	0.748246299710286 .		WANG_MLL_TARGETS	-2.58647	0.00938598113556499 .	0.197641234127841 .
371	hsa-miR-200c	1.66796	0.0926576659885334 .	0.748246299710286 .		REACTOME_ADAPTIVE_IMMUNE_SYSTEM	-2.57941	0.00943221749583878 .	0.197641234127841 .
372	HALLMARK_P53_PATHWAY	1.66749	0.0927963750693546 .	0.748246299710286 .		PLASARI_TGFB1_TARGETS_10HR_DN	-2.57727	0.00952469021638613 .	0.197641234127841 .
373	BURTON_ADIPOGENESIS_PEAK_AT_8HR	1.66601	0.0931200295912705 .	0.748246299710286 .		DARWICHE_SKIN_TUMOR_PROMOTER_DN	-2.57038	0.00980210837802853 .	0.197641234127841 .
374	hsa-miR-125b	1.66554	0.0931200295912705 .	0.748246299710286 .		REACTOME_S_PHASE	-2.564	0.00994081745884967 .	0.197641234127841 .
375	LINDGREN_BLADDER_CANCER_CLUSTER_1_DN	1.66368	0.0933049750323655 .	0.748246299710286 .		PID_RAC1_REG_PATHWAY	-2.55557	0.0101719992602183 .	0.197641234127841 .
376	KEGG_LYSOSOME	1.66277	0.0935361568337341 .	0.748246299710286 .		TSENG_ADIPOGENIC_POTENTIAL_DN	-2.55041	0.010218235620492 .	0.197641234127841 .
377	erythrocyte differentiation	1.66153	0.0937673386351027 .	0.748246299710286 .		KEGG_PYRUVATE_METABOLISM	-2.54838	0.0102644719807656 .	0.197641234127841 .
378	REACTOME_SIGNALING_BY_PDGFR_IN_DISEASE	1.66122	0.0938135749953763 .	0.748246299710286 .		ZHAN_MULTIPLE_MYELOMA_HP_UP	-2.53848	0.0105881265026817 .	0.197641234127841 .
379	NIKOLSKY_BREAST_CANCER_16P13_AMPLICON	1.66111	0.0938135749953763 .	0.748246299710286 .		REACTOME_TRANSCRIPTIONAL_REGULATION_BY_RUNX2	-2.5374	0.0105881265026817 .	0.197641234127841 .
380	AMIT_SERUM_RESPONSE_120_MCF10A	1.65507	0.0945995931200296 .	0.748246299710286 .		KEGG_GAP_JUNCTION	-2.53667	0.0106343628629554 .	0.197641234127841 .
381	hsa-miR-34a	1.65323	0.0948307749213982 .	0.748246299710286 .		REACTOME_DEVELOPMENTAL_BIOLOGY	-2.53663	0.0106343628629554 .	0.197641234127841 .
382	WIERENGA_STAT5A_TARGETS_GROUP1	1.65171	0.0949694840022194 .	0.748246299710286 .		ZHANG_ANTIVIRAL_RESPONSE_TO_RIBAVIRIN_UP	-2.53342	0.0107268355835028 .	0.197641234127841 .
383	hsa-miR-21	1.64833	0.0954780839652303 .	0.748246299710286 .		electron transfer activity	-2.52608	0.0109580173848715 .	0.197641234127841 .
384	CEBALLOS_TARGETS_OF_TP53_AND_MYC_UP	1.64608	0.0959866839282412 .	0.748246299710286 .		RUIZ_TNC_TARGETS_UP	-2.52019	0.0111891991862401 .	0.197641234127841 .
385	GRAESSMANN_RESPONSE_TO_MC_AND_SERUM_DEPRIVATION_DN	1.64404	0.0963103384501572 .	0.748246299710286 .		CORRE_MULTIPLE_MYELOMA_DN	-2.51901	0.0111891991862401 .	0.197641234127841 .
386	CHEMNITZ_RESPONSE_TO_PROSTAGLANDIN_E2_UP	1.64391	0.0963103384501572 .	0.748246299710286 .		mitochondrial electron transport, NADH to ubiquinone	-2.51616	0.0113279082670612 .	0.197641234127841 .
387	nucleic acid binding	1.64314	0.0965877566117995 .	0.748246299710286 .		positive regulation of cytosolic calcium ion concentration	-2.51566	0.0113279082670612 .	0.197641234127841 .
388	hsa-miR-941	1.64269	0.0967264656926207 .	0.748246299710286 .		cytoskeleton organization	-2.51396	0.0113741446273349 .	0.197641234127841 .
389	VALK_AML_WITH_CEBPA	1.63623	0.0979286110597374 .	0.748246299710286 .		REACTOME_GABA_B_RECEPTOR_ACTIVATION	-2.50987	0.0115128537081561 .	0.197641234127841 .
390	REACTOME_RIP_MEDIATED_NFKB_ACTIVATION_VIA_ZBP1	1.63607	0.0979748474200111 .	0.748246299710286 .		GENTLES_LEUKEMIC_STEM_CELL_UP	-2.50881	0.0116053264287035 .	0.197641234127841 .
391	BURTON_ADIPOGENESIS_12	1.63593	0.0979748474200111 .	0.748246299710286 .		REACTOME_COLLAGEN_BIOSYNTHESIS_AND_MODIFYING_ENZYMES	-2.50675	0.0116515627889773 .	0.197641234127841 .
392	NELSON_RESPONSE_TO_ANDROGEN_UP	1.63311	0.0986683928241169 .	0.748246299710286 .		REACTOME_MITOTIC_G1_PHASE_AND_G1_S_TRANSITION	-2.50305	0.0117440355095247 .	0.197641234127841 .
393	hsa-miR-518a-3p	1.62908	0.0994544109487702 .	0.748246299710286 .		Stuehler_Proteins_up_in_STS	-2.4974	0.0118827445903459 .	0.197641234127841 .
394	REACTOME_TRAF6_MEDIATED_NF_KB_ACTIVATION	1.6265	0.0999167745515073 .	0.748246299710286 .		HALLMARK_KRAS_SIGNALING_UP	-2.49192	0.012021453671167 .	0.197641234127841 .
395	PID_MTOR_4PATHWAY	1.62468	0.100286665433697 .	0.748246299710286 .		THEILGAARD_NEUTROPHIL_AT_SKIN_WOUND_DN	-2.48972	0.0120676900314407 .	0.197641234127841 .
396	Christensen_hypomethylated_in_primary_glioblastoma	1.62453	0.100379138154244 .	0.748246299710286 .		CHEN_ETV5_TARGETS_SERTOLI	-2.48955	0.0120676900314407 .	0.197641234127841 .
397	FIRESTEIN_CTNNB1_PATHWAY	1.624	0.100517847235066 .	0.748246299710286 .		protein folding	-2.47712	0.0126225263547254 .	0.197641234127841 .
398	GILMORE_CORE_NFKB_PATHWAY	1.62385	0.100517847235066 .	0.748246299710286 .		HUANG_FOXA2_TARGETS_DN	-2.47267	0.0127612354355465 .	0.197641234127841 .
399	SANA_TNF_SIGNALING_UP	1.62346	0.100749029036434 .	0.748246299710286 .		WAMUNYOKOLI_OVARIAN_CANCER_LMP_DN	-2.47131	0.0128999445163677 .	0.197641234127841 .
400	AMIT_EGF_RESPONSE_40_HELA	1.62292	0.100795265396708 .	0.748246299710286 .		BLALOCK_ALZHEIMERS_DISEASE_DN	-2.4686	0.0131311263177363 .	0.197641234127841 .
401	OKUMURA_INFLAMMATORY_RESPONSE_LPS	1.62096	0.101350101719993 .	0.748246299710286 .		YANG_BCL3_TARGETS_UP	-2.4633	0.0132698353985574 .	0.197641234127841 .
402	SATO_SILENCED_BY_METHYLATION_IN_PANCREATIC_CANCER_1	1.62006	0.101581283521361 .	0.748246299710286 .		SYED_ESTRADIOL_RESPONSE	-2.46238	0.0132698353985574 .	0.197641234127841 .
403	midbody	1.6196	0.101673756241909 .	0.748246299710286 .		BYSTRYKH_HEMATOPOIESIS_STEM_CELL_AND_BRAIN_QTL_CIS	-2.46106	0.013501017199926 .	0.197641234127841 .
404	PID_TRAIL_PATHWAY	1.61314	0.10306084705012 .	0.748246299710286 .		integrin-mediated signaling pathway	-2.45934	0.0135472535601997 .	0.197641234127841 .
405	spermatogenesis	1.61135	0.103846865174773 .	0.748246299710286 .		BROWNE_HCMV_INFECTION_20HR_DN	-2.45347	0.0136397262807472 .	0.197641234127841 .
406	negative regulation of G0 to G1 transition	1.6107	0.104124283336416 .	0.748246299710286 .		BENPORATH_SUZ12_TARGETS	-2.4518	0.0137321990012946 .	0.197641234127841 .
407	peptidyl-prolyl cis-trans isomerase activity	1.60715	0.104725356019974 .	0.748246299710286 .		regulation of mitotic cell cycle phase transition	-2.44847	0.0138246717218421 .	0.197641234127841 .
408	protein peptidyl-prolyl isomerization	1.60715	0.104725356019974 .	0.748246299710286 .		REACTOME_SIGNAL_AMPLIFICATION	-2.44409	0.0141020898834844 .	0.197641234127841 .
409	KOBAYASHI_EGFR_SIGNALING_24HR_UP	1.60093	0.10578879230627 .	0.748246299710286 .		positive regulation of osteoblast differentiation	-2.44404	0.0141020898834844 .	0.197641234127841 .
410	REACTOME_SIGNALING_BY_SCF_KIT	1.60004	0.106066210467912 .	0.748246299710286 .		tumor necrosis factor-mediated signaling pathway	-2.44067	0.0141483262437581 .	0.197641234127841 .
411	KASLER_HDAC7_TARGETS_1_UP	1.59881	0.106297392269281 .	0.748246299710286 .		REACTOME_SELENOAMINO_ACID_METABOLISM	-2.43533	0.0141945626040318 .	0.197641234127841 .
412	FUJII_YBX1_TARGETS_UP	1.59818	0.106436101350102 .	0.748246299710286 .		GERHOLD_ADIPOGENESIS_DN	-2.4315	0.0144257444054005 .	0.197641234127841 .
413	carbohydrate metabolic process	1.59794	0.106482337710375 .	0.748246299710286 .		platelet degranulation	-2.42747	0.0145182171259478 .	0.197641234127841 .
414	BENPORATH_ES_CORE_NINE_CORRELATED	1.59774	0.106482337710375 .	0.748246299710286 .		BERENJENO_TRANSFORMED_BY_RHOA_DN	-2.42707	0.0145644534862216 .	0.197641234127841 .
415	metalloendopeptidase activity	1.59387	0.107314592195302 .	0.748246299710286 .		WONG_EMBRYONIC_STEM_CELL_CORE	-2.42676	0.0145644534862216 .	0.197641234127841 .
416	PID_GMCSF_PATHWAY	1.59228	0.107592010356945 .	0.748246299710286 .		MISHRA_CARCINOMA_ASSOCIATED_FIBROBLAST_UP	-2.42622	0.0146106898464953 .	0.197641234127841 .
417	positive regulation of cold-induced thermogenesis	1.58964	0.108239319400777 .	0.748246299710286 .		extracellular region	-2.42509	0.0146569262067689 .	0.197641234127841 .
418	REACTOME_INTRA_GOLGI_AND_RETROGRADE_GOLGI_TO_ER_TRAFFIC	1.58957	0.108239319400777 .	0.748246299710286 .		RODWELL_AGING_KIDNEY_NO_BLOOD_DN	-2.42376	0.0146569262067689 .	0.197641234127841 .
419	COULOUARN_TEMPORAL_TGFB1_SIGNATURE_UP	1.58955	0.108239319400777 .	0.748246299710286 .		VALK_AML_WITH_EVI1	-2.41953	0.0147956352875902 .	0.197641234127841 .
420	ZWANG_CLASS_1_TRANSIENTLY_INDUCED_BY_EGF	1.58944	0.10828555576105 .	0.748246299710286 .		ACEVEDO_LIVER_CANCER_WITH_H3K27ME3_UP	-2.41917	0.0147956352875902 .	0.197641234127841 .
421	hsa-miR-151-3p	1.58793	0.10865544664324 .	0.748246299710286 .		KEGG_SMALL_CELL_LUNG_CANCER	-2.41911	0.0147956352875902 .	0.197641234127841 .
422	innate immune response	1.58742	0.108747919363788 .	0.748246299710286 .		ZHAN_EARLY_DIFFERENTIATION_GENES_DN	-2.4127	0.0150268170889588 .	0.197641234127841 .
423	BOYLAN_MULTIPLE_MYELOMA_D_DN	1.58364	0.110088773811726 .	0.748246299710286 .		REACTOME_PTEN_REGULATION	-2.4115	0.0150730534492325 .	0.197641234127841 .
424	AMIT_DELAYED_EARLY_GENES	1.57989	0.111337155539116 .	0.748246299710286 .		REACTOME_TCF_DEPENDENT_SIGNALING_IN_RESPONSE_TO_WNT	-2.4097	0.0151192898095062 .	0.197641234127841 .
425	BLUM_RESPONSE_TO_SALIRASIB_UP	1.57904	0.11138339189939 .	0.748246299710286 .		REACTOME_TRANSPORT_OF_SMALL_MOLECULES	-2.40761	0.0152117625300536 .	0.197641234127841 .
426	RASHI_RESPONSE_TO_IONIZING_RADIATION_2	1.57798	0.111707046421306 .	0.748246299710286 .		WANG_IMMORTALIZED_BY_HOXA9_AND_MEIS1_UP	-2.40711	0.0152117625300536 .	0.197641234127841 .
427	KEGG_B_CELL_RECEPTOR_SIGNALING_PATHWAY	1.57788	0.111799519141853 .	0.748246299710286 .		KEGG_PEROXISOME	-2.40466	0.0153967079711486 .	0.197641234127841 .
428	ICGC_Creb1_targets	1.5774	0.111938228222674 .	0.748246299710286 .		KEGG_CITRATE_CYCLE_TCA_CYCLE	-2.40343	0.0154429443314222 .	0.197641234127841 .
429	DANG_MYC_TARGETS_DN	1.57538	0.11263177362678 .	0.748246299710286 .		REACTOME_THROMBOXANE_SIGNALLING_THROUGH_TP_RECEPTOR	-2.40105	0.0155354170519697 .	0.197641234127841 .
430	MISSIAGLIA_REGULATED_BY_METHYLATION_DN	1.5728	0.113464028111707 .	0.748246299710286 .		cell-cell adhesion	-2.39901	0.0156278897725171 .	0.197641234127841 .
431	cellular response to cadmium ion	1.57274	0.113510264471981 .	0.748246299710286 .		REACTOME_CLEC7A_DECTIN_1_SIGNALING	-2.39285	0.0159515442944331 .	0.197641234127841 .
432	PROTEINATLAS_thyroid gland	1.5669	0.115036064361014 .	0.748246299710286 .		OISHI_CHOLANGIOMA_STEM_CELL_LIKE_UP	-2.38958	0.0160440170149806 .	0.197641234127841 .
433	positive regulation of protein phosphorylation	1.56312	0.116145737007583 .	0.748246299710286 .		ROZANOV_MMP14_TARGETS_SUBSET	-2.38918	0.0160902533752543 .	0.197641234127841 .
434	GREGORY_SYNTHETIC_LETHAL_WITH_IMATINIB	1.5616	0.116515627889773 .	0.748246299710286 .		lyase activity	-2.38397	0.0164139078971703 .	0.197641234127841 .
435	hsa-miR-486-3p	1.55451	0.118365082300721 .	0.748246299710286 .		electron transport chain	-2.38394	0.0164139078971703 .	0.197641234127841 .
436	BASAKI_YBX1_TARGETS_DN	1.55278	0.118873682263732 .	0.748246299710286 .		Tirosh_top50 correlated genes PC4	-2.38185	0.0165063806177178 .	0.197641234127841 .
437	helicase activity	1.55113	0.119336045866469 .	0.748246299710286 .		muscle organ development	-2.38184	0.0165063806177178 .	0.197641234127841 .
438	IRE1-mediated unfolded protein response	1.54946	0.119428518587017 .	0.748246299710286 .		ALCALAY_AML_BY_NPM1_LOCALIZATION_UP	-2.38121	0.0165063806177178 .	0.197641234127841 .
439	REACTOME_SIGNALING_BY_ERBB4	1.54787	0.119474754947291 .	0.748246299710286 .		focal adhesion	-2.37998	0.0165988533382652 .	0.197641234127841 .
440	regulation of angiogenesis	1.54517	0.120491954873312 .	0.748246299710286 .		PUJANA_ATM_PCC_NETWORK	-2.37367	0.0168300351396338 .	0.197641234127841 .
441	AMIT_EGF_RESPONSE_240_HELA	1.54421	0.120723136674681 .	0.748246299710286 .		LEE_TARGETS_OF_PTCH1_AND_SUFU_DN	-2.3728	0.0168300351396338 .	0.197641234127841 .
442	REACTOME_SIGNALING_BY_MODERATE_KINASE_ACTIVITY_BRAF_MUTANTS	1.53949	0.122156463843166 .	0.748246299710286 .		SHIN_B_CELL_LYMPHOMA_CLUSTER_3	-2.37271	0.0168300351396338 .	0.197641234127841 .
443	FERREIRA_EWINGS_SARCOMA_UNSTABLE_VS_STABLE_DN	1.53919	0.122248936563714 .	0.748246299710286 .		REACTOME_ABC_FAMILY_PROTEINS_MEDIATED_TRANSPORT	-2.37122	0.0168762714999076 .	0.197641234127841 .
444	WIRTH_pre+post GC B-cells	1.53856	0.122295172923987 .	0.748246299710286 .		VERHAAK_AML_WITH_NPM1_MUTATED_UP	-2.36941	0.0169225078601812 .	0.197641234127841 .
445	CROONQUIST_NRAS_SIGNALING_DN	1.53493	0.123312372850009 .	0.748246299710286 .		REACTOME_PEPTIDE_LIGAND_BINDING_RECEPTORS	-2.36647	0.0171536896615498 .	0.197641234127841 .
446	PODAR_RESPONSE_TO_ADAPHOSTIN_UP	1.53489	0.123312372850009 .	0.748246299710286 .		KEGG_ARGININE_AND_PROLINE_METABOLISM	-2.36479	0.0171999260218235 .	0.197641234127841 .
447	hsa-miR-124	1.52798	0.125208063621232 .	0.748246299710286 .		KEGG_CARDIAC_MUSCLE_CONTRACTION	-2.36364	0.0171999260218235 .	0.197641234127841 .
448	KAPOSI_LIVER_CANCER_MET_UP	1.52686	0.125577954503421 .	0.748246299710286 .		PID_ILK_PATHWAY	-2.35835	0.0173848714629184 .	0.197641234127841 .
449	PURBEY_TARGETS_OF_CTBP1_AND_SATB1_UP	1.52671	0.125577954503421 .	0.748246299710286 .		REACTOME_SIGNALING_BY_NOTCH4	-2.35119	0.0177085259848345 .	0.197641234127841 .
450	MILI_PSEUDOPODIA_CHEMOTAXIS_DN	1.52463	0.125947845385611 .	0.748246299710286 .		PARK_APL_PATHOGENESIS_DN	-2.3501	0.0177547623451082 .	0.197641234127841 .
451	hsa-miR-205	1.52412	0.126086554466432 .	0.748246299710286 .		REACTOME_TCR_SIGNALING	-2.34939	0.0178009987053819 .	0.197641234127841 .
452	hsa-miR-296-5p	1.52388	0.126225263547254 .	0.748246299710286 .		REACTOME_GABA_RECEPTOR_ACTIVATION	-2.34502	0.017939707786203 .	0.197641234127841 .
453	FUJII_YBX1_TARGETS_DN	1.52061	0.126780099870538 .	0.748246299710286 .		PROTEINATLAS_lymph node	-2.34319	0.0180321805067505 .	0.197641234127841 .
454	LIN_SILENCED_BY_TUMOR_MICROENVIRONMENT	1.52057	0.126780099870538 .	0.748246299710286 .		KORKOLA_TERATOMA_UP	-2.34196	0.0181246532272979 .	0.197641234127841 .
455	VANLOO_SP3_TARGETS_DN	1.5202	0.12705751803218 .	0.748246299710286 .		regulation of immune response	-2.34178	0.0181246532272979 .	0.197641234127841 .
456	positive regulation of cytokine production	1.51904	0.127658590715739 .	0.748246299710286 .		HOSHIDA_LIVER_CANCER_SUBCLASS_S3	-2.34163	0.0181246532272979 .	0.197641234127841 .
457	REACTOME_ROLE_OF_LAT2_NTAL_LAB_ON_CALCIUM_MOBILIZATION	1.51879	0.127704827076013 .	0.748246299710286 .		HALLMARK_FATTY_ACID_METABOLISM	-2.34074	0.0181708895875716 .	0.197641234127841 .
458	MASSARWEH_TAMOXIFEN_RESISTANCE_DN	1.51861	0.12779729979656 .	0.748246299710286 .		REACTOME_TRANSMISSION_ACROSS_CHEMICAL_SYNAPSES	-2.34014	0.0181708895875716 .	0.197641234127841 .
459	REACTOME_PROTEIN_PROTEIN_INTERACTIONS_AT_SYNAPSES	1.51669	0.128213427039023 .	0.748246299710286 .		HALLMARK_EPITHELIAL_MESENCHYMAL_TRANSITION	-2.34011	0.0181708895875716 .	0.197641234127841 .
460	LI_ADIPOGENESIS_BY_ACTIVATED_PPARG	1.51652	0.128213427039023 .	0.748246299710286 .		hsa-miR-140-3p	-2.33946	0.0181708895875716 .	0.197641234127841 .
461	cellular response to DNA damage stimulus	1.5159	0.128305899759571 .	0.748246299710286 .		Hugo_melanoma-BRAFmut-MET_UP	-2.33776	0.0182633623081191 .	0.197641234127841 .
462	FLECHNER_PBL_KIDNEY_TRANSPLANT_REJECTED_VS_OK_DN	1.51548	0.128398372480118 .	0.748246299710286 .		MULLIGHAN_MLL_SIGNATURE_1_DN	-2.33739	0.0182633623081191 .	0.197641234127841 .
463	nucleosome assembly	1.51495	0.128398372480118 .	0.748246299710286 .		HORVATH_aging_genes meth DOWN	-2.33725	0.0182633623081191 .	0.197641234127841 .
464	HALMOS_CEBPA_TARGETS_UP	1.51135	0.129184390604772 .	0.748246299710286 .		mitochondrial respiratory chain complex I assembly	-2.3354	0.0184945441094877 .	0.197641234127841 .
465	GESERICK_TERT_TARGETS_DN	1.51124	0.129184390604772 .	0.748246299710286 .		MARTINEZ_RB1_AND_TP53_TARGETS_DN	-2.33425	0.0184945441094877 .	0.197641234127841 .
466	chromosome	1.51037	0.129230626965045 .	0.748246299710286 .		BROWN_MYELOID_CELL_DEVELOPMENT_UP	-2.33347	0.0185407804697614 .	0.197641234127841 .
467	REACTOME_GLYCOGEN_METABOLISM	1.50938	0.129369336045866 .	0.748246299710286 .		ACEVEDO_LIVER_CANCER_WITH_H3K9ME3_DN	-2.33323	0.0185870168300352 .	0.197641234127841 .
468	GROSS_HYPOXIA_VIA_HIF1A_DN	1.50927	0.129369336045866 .	0.748246299710286 .		REACTOME_G_ALPHA_Z_SIGNALLING_EVENTS	-2.33244	0.0186332531903088 .	0.197641234127841 .
469	CHANG_IMMORTALIZED_BY_HPV31_DN	1.50895	0.129461808766414 .	0.748246299710286 .		BROWNE_HCMV_INFECTION_8HR_DN	-2.33223	0.0186332531903088 .	0.197641234127841 .
470	TSAI_DNAJB4_TARGETS_UP	1.5084	0.129692990567782 .	0.748246299710286 .		BENPORATH_PRC2_TARGETS	-2.32935	0.01877196227113 .	0.197641234127841 .
471	HOOI_ST7_TARGETS_DN	1.50566	0.13015535417052 .	0.748246299710286 .		KONDO_PROSTATE_CANCER_HCP_WITH_H3K27ME3	-2.32783	0.0188644349916774 .	0.197641234127841 .
472	hsa-miR-518f	1.5039	0.130617717773257 .	0.748246299710286 .		postsynapse	-2.32439	0.0190031440724986 .	0.197641234127841 .
473	IWANAGA_CARCINOGENESIS_BY_KRAS_PTEN_UP	1.50233	0.130941372295173 .	0.748246299710286 .		GOTZMANN_EPITHELIAL_TO_MESENCHYMAL_TRANSITION_UP	-2.32411	0.0190031440724986 .	0.197641234127841 .
474	hsa-miR-93	1.4999	0.131542444978731 .	0.748246299710286 .		ONO_AML1_TARGETS_DN	-2.32326	0.0191418531533197 .	0.197641234127841 .
475	PID_HDAC_CLASSI_PATHWAY	1.49906	0.131727390419826 .	0.748246299710286 .		threonine-type endopeptidase activity	-2.32293	0.0191880895135935 .	0.197641234127841 .
476	REACTOME_NEGATIVE_REGULATORS_OF_DDX58_IFIH1_SIGNALING	1.49904	0.131819863140374 .	0.748246299710286 .		REACTOME_COLLAGEN_FORMATION	-2.32039	0.0192805622341409 .	0.197641234127841 .
477	BARRIER_CANCER_RELAPSE_NORMAL_SAMPLE_DN	1.49881	0.131819863140374 .	0.748246299710286 .		IVANOVA_HEMATOPOIESIS_LATE_PROGENITOR	-2.31903	0.0194192713149621 .	0.197641234127841 .
478	MORI_PLASMA_CELL_UP	1.4976	0.132051044941742 .	0.748246299710286 .		actin cytoskeleton	-2.31865	0.0194192713149621 .	0.197641234127841 .
479	REACTOME_SIGNALING_BY_FGFR_IN_DISEASE	1.49419	0.133114481228038 .	0.748246299710286 .		ONO_FOXP3_TARGETS_DN	-2.31711	0.0195117440355095 .	0.197641234127841 .
480	KEGG_CHRONIC_MYELOID_LEUKEMIA	1.49414	0.133160717588311 .	0.748246299710286 .		NADH dehydrogenase (ubiquinone) activity	-2.31599	0.0195579803957833 .	0.197641234127841 .
481	PID_IL12_2PATHWAY	1.49256	0.133576844830775 .	0.748246299710286 .		KAAB_HEART_ATRIUM_VS_VENTRICLE_DN	-2.31329	0.0196504531163307 .	0.197641234127841 .
482	HAHTOLA_MYCOSIS_FUNGOIDES_SKIN_DN	1.4914	0.133992972073238 .	0.748246299710286 .		BAE_BRCA1_TARGETS_DN	-2.31294	0.0196504531163307 .	0.197641234127841 .
483	YAMASHITA_LIVER_CANCER_STEM_CELL_UP	1.49138	0.133992972073238 .	0.748246299710286 .		CHIANG_LIVER_CANCER_SUBCLASS_CTNNB1_UP	-2.31228	0.0196966894766044 .	0.197641234127841 .
484	KYNG_DNA_DAMAGE_DN	1.48922	0.134732753837618 .	0.748246299710286 .		BIOCARTA_NKT_PATHWAY	-2.30553	0.0197891621971519 .	0.197641234127841 .
485	GOLDRATH_ANTIGEN_RESPONSE	1.48784	0.13501017199926 .	0.748246299710286 .		GOLDRATH_IMMUNE_MEMORY	-2.30485	0.0198353985574256 .	0.197641234127841 .
486	positive regulation of protein import into nucleus	1.4864	0.135287590160903 .	0.748246299710286 .		LU_EZH2_TARGETS_DN	-2.30068	0.0202052894396153 .	0.197641234127841 .
487	KEGG_VEGF_SIGNALING_PATHWAY	1.48571	0.135518771962271 .	0.748246299710286 .		BIOCARTA_ALK_PATHWAY	-2.29685	0.0202977621601628 .	0.197641234127841 .
488	DORSAM_HOXA9_TARGETS_DN	1.48524	0.135703717403366 .	0.748246299710286 .		PID_REG_GR_PATHWAY	-2.29479	0.0203902348807102 .	0.197641234127841 .
489	HOFFMANN_SMALL_PRE_BII_TO_IMMATURE_B_LYMPHOCYTE_DN	1.48489	0.13574995376364 .	0.748246299710286 .		RADMACHER_AML_PROGNOSIS	-2.29448	0.0203902348807102 .	0.197641234127841 .
490	SU_TESTIS	1.48464	0.135842426484187 .	0.748246299710286 .		LENAOUR_DENDRITIC_CELL_MATURATION_UP	-2.29435	0.0203902348807102 .	0.197641234127841 .
491	hsa-miR-1291	1.48452	0.135842426484187 .	0.748246299710286 .		IZADPANAH_STEM_CELL_ADIPOSE_VS_BONE_DN	-2.29247	0.0205289439615314 .	0.197641234127841 .
492	JOHNSTONE_PARVB_TARGETS_3_UP	1.48323	0.136258553726651 .	0.748246299710286 .		BILANGES_RAPAMYCIN_SENSITIVE_VIA_TSC1_AND_TSC2	-2.29103	0.0206214166820788 .	0.197641234127841 .
493	REACTOME_REGULATION_OF_SIGNALING_BY_CBL	1.48306	0.136304790086924 .	0.748246299710286 .		platelet activation	-2.28922	0.0207601257629 .	0.197641234127841 .
494	FURUKAWA_DUSP6_TARGETS_PCI35_DN	1.48215	0.136535971888293 .	0.748246299710286 .		SRP-dependent cotranslational protein targeting to membrane	-2.28821	0.0207601257629 .	0.197641234127841 .
495	WEINMANN_ADAPTATION_TO_HYPOXIA_DN	1.4791	0.137090808211578 .	0.748246299710286 .		POMEROY_MEDULLOBLASTOMA_DESMOPLASIC_VS_CLASSIC_DN	-2.28767	0.0207601257629 .	0.197641234127841 .
496	MARSON_BOUND_BY_E2F4_UNSTIMULATED	1.47672	0.137784353615683 .	0.748246299710286 .		REACTOME_DEGRADATION_OF_THE_EXTRACELLULAR_MATRIX	-2.28653	0.0208063621231737 .	0.200715404907546 .
497	transcription by RNA polymerase II	1.47424	0.138154244497873 .	0.748246299710286 .		ONKEN_UVEAL_MELANOMA_DN	-2.28479	0.0209450712039948 .	0.200715404907546 .
498	chromatin DNA binding	1.47397	0.138200480858147 .	0.748246299710286 .		YAO_TEMPORAL_RESPONSE_TO_PROGESTERONE_CLUSTER_13	-2.28248	0.0210837802848159 .	0.200715404907546 .
499	BURTON_ADIPOGENESIS_2	1.47343	0.138385426299242 .	0.748246299710286 .		REACTOME_O_GLYCOSYLATION_OF_TSR_DOMAIN_CONTAINING_PROTEINS	-2.27917	0.0212687257259109 .	0.200715404907546 .
500	PODAR_RESPONSE_TO_ADAPHOSTIN_DN	1.47308	0.138524135380063 .	0.748246299710286 .		REACTOME_C_TYPE_LECTIN_RECEPTORS_CLRS	-2.26879	0.0217773256889218 .	0.200715404907546 .
501	insulin receptor signaling pathway	1.47187	0.138894026262253 .	0.748246299710286 .		GTPase activator activity	-2.26852	0.0217773256889218 .	0.200715404907546 .
502	REACTOME_SPHINGOLIPID_DE_NOVO_BIOSYNTHESIS	1.47011	0.139402626225264 .	0.748246299710286 .		PID_SYNDECAN_1_PATHWAY	-2.26782	0.0219160347697429 .	0.200715404907546 .
503	hsa-miR-1243	1.46829	0.139911226188274 .	0.748246299710286 .		MYLLYKANGAS_AMPLIFICATION_HOT_SPOT_23	-2.26456	0.0220085074902904 .	0.200715404907546 .
504	organelle membrane	1.46821	0.139911226188274 .	0.748246299710286 .		HOFFMANN_IMMATURE_TO_MATURE_B_LYMPHOCYTE_UP	-2.26235	0.0221009802108378 .	0.200715404907546 .
505	FOURNIER_ACINAR_DEVELOPMENT_EARLY_UP	1.46814	0.139911226188274 .	0.748246299710286 .		WHITFIELD_CELL_CYCLE_G2_M	-2.25994	0.0223321620122064 .	0.200715404907546 .
506	WOLFER_overlap genes	1.46692	0.140327353430738 .	0.748246299710286 .		PID_RAC1_PATHWAY	-2.25967	0.0223321620122064 .	0.200715404907546 .
507	hsa-miR-621	1.4644	0.141020898834844 .	0.748246299710286 .		ALFANO_MYC_TARGETS	-2.259	0.0223783983724801 .	0.200715404907546 .
508	SHEDDEN_LUNG_CANCER_GOOD_SURVIVAL_A12	1.46322	0.141159607915665 .	0.748246299710286 .		MORI_LARGE_PRE_BII_LYMPHOCYTE_DN	-2.25813	0.0224708710930276 .	0.200715404907546 .
509	KEGG_CYTOKINE_CYTOKINE_RECEPTOR_INTERACTION	1.46275	0.141390789717033 .	0.748246299710286 .		SMID_BREAST_CANCER_BASAL_DN	-2.25673	0.0225171074533013 .	0.200715404907546 .
510	receptor complex	1.46179	0.141668207878676 .	0.748246299710286 .		DAVIES_MULTIPLE_MYELOMA_VS_MGUS_DN	-2.25656	0.0225171074533013 .	0.200715404907546 .
511	SAKAI_CHRONIC_HEPATITIS_VS_LIVER_CANCER_DN	1.46087	0.141991862400592 .	0.748246299710286 .		BOYLAN_MULTIPLE_MYELOMA_C_D_UP	-2.25335	0.0228407619752173 .	0.200715404907546 .
512	BIOCARTA_NFKB_PATHWAY	1.45927	0.142639171444424 .	0.748246299710286 .		proteasome core complex	-2.25089	0.0230257074163122 .	0.200715404907546 .
513	MOREAUX_B_LYMPHOCYTE_MATURATION_BY_TACI_UP	1.4584	0.142777880525245 .	0.748246299710286 .		cartilage development	-2.25009	0.0231181801368596 .	0.200715404907546 .
514	TARTE_PLASMA_CELL_VS_B_LYMPHOCYTE_UP	1.45748	0.142916589606066 .	0.748246299710286 .		BIOCARTA_FAS_PATHWAY	-2.24854	0.0231644164971333 .	0.200715404907546 .
515	VAQUERIZAS_Thymus_TF	1.45356	0.14421120769373 .	0.748246299710286 .		Christensen_hypermethylated_in_secondary_glioblastoma	-2.24823	0.0231644164971333 .	0.200715404907546 .
516	IVANOVA_HEMATOPOIESIS_STEM_CELL_AND_PROGENITOR	1.45315	0.144349916774552 .	0.748246299710286 .		DAVICIONI_RHABDOMYOSARCOMA_PAX_FOXO1_FUSION_UP	-2.24733	0.0231644164971333 .	0.200715404907546 .
517	regulation of apoptotic process	1.45232	0.144488625855373 .	0.748246299710286 .		BYSTRYKH_HEMATOPOIESIS_STEM_CELL_SCP2_QTL_TRANS	-2.24648	0.0232106528574071 .	0.200715404907546 .
518	JIANG_VHL_TARGETS	1.45179	0.14458109857592 .	0.748246299710286 .		Subero_mBL_hyper_meth	-2.24211	0.0233031255779546 .	0.200715404907546 .
519	BERENJENO_TRANSFORMED_BY_RHOA_UP	1.45088	0.144766044017015 .	0.837082786123113 .		REACTOME_BIOLOGICAL_OXIDATIONS	-2.24182	0.0233031255779546 .	0.200715404907546 .
520	CUI_GLUCOSE_DEPRIVATION	1.44819	0.145644534862216 .	0.837082786123113 .		MALONEY_RESPONSE_TO_17AAG_DN	-2.24181	0.0233031255779546 .	0.200715404907546 .
521	MORI_IMMATURE_B_LYMPHOCYTE_DN	1.44664	0.145968189384132 .	0.837082786123113 .		cellular defense response	-2.24143	0.0233031255779546 .	0.200715404907546 .
522	RICKMAN_HEAD_AND_NECK_CANCER_C	1.44451	0.146476789347143 .	0.837082786123113 .		CROONQUIST_NRAS_SIGNALING_UP	-2.23967	0.0234880710190494 .	0.200715404907546 .
523	BENNETT_SYSTEMIC_LUPUS_ERYTHEMATOSUS	1.43996	0.147540225633438 .	0.837082786123113 .		KEGG_BUTANOATE_METABOLISM	-2.23772	0.023719252820418 .	0.200715404907546 .
524	REACTOME_CALNEXIN_CALRETICULIN_CYCLE	1.43725	0.148233771037544 .	0.837082786123113 .		REACTOME_HSF1_DEPENDENT_TRANSACTIVATION	-2.2346	0.0239504346217866 .	0.200715404907546 .
525	SEITZ_NEOPLASTIC_TRANSFORMATION_BY_8P_DELETION_DN	1.43477	0.149158498243018 .	0.837082786123113 .		cellular oxidant detoxification	-2.23168	0.0242740891437027 .	0.200715404907546 .
526	hsa-miR-888	1.43175	0.150314407249861 .	0.837082786123113 .		LINDGREN_BLADDER_CANCER_CLUSTER_2A_DN	-2.23127	0.0242740891437027 .	0.200715404907546 .
527	ZHONG_RESPONSE_TO_AZACITIDINE_AND_TSA_UP	1.43036	0.15054558905123 .	0.837082786123113 .		SANA_RESPONSE_TO_IFNG_DN	-2.23063	0.0242740891437027 .	0.200715404907546 .
528	MEISSNER_NPC_HCP_WITH_H3_UNMETHYLATED	1.42995	0.150776770852598 .	0.837082786123113 .		YAO_TEMPORAL_RESPONSE_TO_PROGESTERONE_CLUSTER_17	-2.2291	0.0243203255039763 .	0.200715404907546 .
529	SU_PANCREAS	1.42918	0.151007952653967 .	0.837082786123113 .		collagen fibril organization	-2.2289	0.0243203255039763 .	0.200715404907546 .
530	hsa-miR-324-3p	1.42479	0.152487516182726 .	0.837082786123113 .		LANG_MYB_FAMILY_TARGETS	-2.22876	0.0243203255039763 .	0.200715404907546 .
531	Chapuy_ConsCluster C1 signature	1.42408	0.152672461623821 .	0.837082786123113 .		MULLIGHAN_NPM1_MUTATED_SIGNATURE_1_DN	-2.22763	0.0244590345847975 .	0.200715404907546 .
532	MIKKELSEN_IPS_LCP_WITH_H3K4ME3	1.42381	0.152672461623821 .	0.837082786123113 .		hsa-miR-892b	-2.22707	0.0245052709450712 .	0.200715404907546 .
533	ICGC_Tcf12_targets	1.42302	0.152857407064916 .	0.837082786123113 .		BAELDE_DIABETIC_NEPHROPATHY_DN	-2.22678	0.0245052709450712 .	0.200715404907546 .
534	presynapse	1.42274	0.152857407064916 .	0.837082786123113 .		WATANABE_RECTAL_CANCER_RADIOTHERAPY_RESPONSIVE_DN	-2.22667	0.0245515073053449 .	0.241601876277615 .
535	JAZAG_TGFB1_SIGNALING_UP	1.42166	0.153042352506011 .	0.837082786123113 .		VALK_AML_CLUSTER_5	-2.22623	0.0245515073053449 .	0.241601876277615 .
536	hsa-miR-1277	1.4208	0.153504716108748 .	0.837082786123113 .		CROMER_METASTASIS_UP	-2.22398	0.0247826891067136 .	0.325568430000307 .
537	REACTOME_MAP2K_AND_MAPK_ACTIVATION	1.42054	0.153643425189569 .	0.837082786123113 .		GENTLES_modul16	-2.22384	0.0247826891067136 .	0.325568430000307 .
538	HORVATH_aging_genes meth UP	1.42	0.153920843351211 .	0.837082786123113 .		neuron migration	-2.21924	0.0252450527094508 .	0.325568430000307 .
539	FARMER_BREAST_CANCER_APOCRINE_VS_BASAL	1.41994	0.153920843351211 .	0.837082786123113 .		PROTEINATLAS_liver	-2.21286	0.025846125393009 .	0.325568430000307 .
540	KEGG_N_GLYCAN_BIOSYNTHESIS	1.41627	0.154706861475865 .	0.837082786123113 .		WANG_TUMOR_INVASIVENESS_UP	-2.20977	0.0259848344738303 .	0.325568430000307 .
541	BIDUS_METASTASIS_UP	1.41513	0.154891806916959 .	0.837082786123113 .		TSENG_IRS1_TARGETS_UP	-2.20858	0.0261235435546514 .	0.325568430000307 .
542	REACTOME_SIALIC_ACID_METABOLISM	1.41369	0.155492879600518 .	0.837082786123113 .		REACTOME_SIGNALING_BY_MET	-2.2081	0.0261235435546514 .	0.325568430000307 .
543	hsa-miR-31	1.41274	0.155677825041613 .	0.837082786123113 .		BUYTAERT_PHOTODYNAMIC_THERAPY_STRESS_DN	-2.1971	0.0271407434806732 .	0.325568430000307 .
544	PID_CIRCADIAN_PATHWAY	1.41231	0.15577029776216 .	0.837082786123113 .		Christensen_hypermethylated_in_grade3_oligoastrocytoma	-2.19672	0.0271407434806732 .	0.325568430000307 .
545	LIEN_BREAST_CARCINOMA_METAPLASTIC_VS_DUCTAL_DN	1.4118	0.156001479563529 .	0.837082786123113 .		positive regulation of GTPase activity	-2.19496	0.0271869798409469 .	0.325568430000307 .
546	ventricular septum development	1.41061	0.156371370445718 .	0.837082786123113 .		chaperone binding	-2.1943	0.0272794525614943 .	0.325568430000307 .
547	HUANG_DASATINIB_RESISTANCE_DN	1.40962	0.156787497688182 .	0.837082786123113 .		URS_ADIPOCYTE_DIFFERENTIATION_DN	-2.19096	0.0276955798039579 .	0.325568430000307 .
548	VAQUERIZAS_General_TF	1.40387	0.159191788422415 .	0.837082786123113 .		EPPERT_PROGENITOR	-2.18923	0.0277418161642315 .	0.325568430000307 .
549	WIRTH_post GC B-cells	1.40385	0.159191788422415 .	0.837082786123113 .		LI_PROSTATE_CANCER_EPIGENETIC	-2.18784	0.027834288884779 .	0.325568430000307 .
550	BOYAULT_LIVER_CANCER_SUBCLASS_G2	1.39904	0.160948770112817 .	0.837082786123113 .		PLASARI_NFIC_TARGETS_BASAL_DN	-2.18626	0.028157943406695 .	0.325568430000307 .
551	protein phosphatase binding	1.39856	0.161087479193638 .	0.837082786123113 .		Venteicher_Microglia_Macrophage_PC1-low	-2.18477	0.0283428888477899 .	0.325568430000307 .
552	hsa-miR-154	1.39784	0.161411133715554 .	0.837082786123113 .		SCHLOSSER_SERUM_RESPONSE_DN	-2.18474	0.0283428888477899 .	0.325568430000307 .
553	ZHAN_MULTIPLE_MYELOMA_LB_UP	1.39598	0.161919733678565 .	0.837082786123113 .		secretory granule lumen	-2.18093	0.028666543369706 .	0.325568430000307 .
554	response to insulin	1.39538	0.16210467911966 .	0.837082786123113 .		KIM_LIVER_CANCER_POOR_SURVIVAL_DN	-2.1768	0.0287590160902533 .	0.325568430000307 .
555	GENTLES_modul7	1.38945	0.163769188089514 .	0.837082786123113 .		GTP binding	-2.17671	0.0287590160902533 .	0.325568430000307 .
556	FORTSCHEGGER_PHF8_TARGETS_DN	1.38917	0.163815424449787 .	0.837082786123113 .		HELLER_SILENCED_BY_METHYLATION_DN	-2.17652	0.0288052524505271 .	0.325568430000307 .
557	LANDIS_ERBB2_BREAST_TUMORS_324_UP	1.38852	0.163907897170335 .	0.837082786123113 .		blood vessel development	-2.17633	0.0288052524505271 .	0.325568430000307 .
558	MARKEY_RB1_ACUTE_LOF_DN	1.38592	0.164555206214167 .	0.837082786123113 .		KEGG_FOCAL_ADHESION	-2.1708	0.0292676160532643 .	0.325568430000307 .
559	sequence-specific DNA binding	1.38525	0.164832624375809 .	0.837082786123113 .		CHARAFE_BREAST_CANCER_LUMINAL_VS_BASAL_DN	-2.1697	0.0292676160532643 .	0.325568430000307 .
560	KYNG_ENVIRONMENTAL_STRESS_RESPONSE_NOT_BY_GAMMA_IN_WS	1.38508	0.164878860736083 .	0.837082786123113 .		cell chemotaxis	-2.16812	0.0294525614943592 .	0.325568430000307 .
561	protein serine/threonine kinase activity	1.38383	0.165572406140189 .	0.837082786123113 .		PID_INTEGRIN2_PATHWAY	-2.16568	0.0294987978546328 .	0.325568430000307 .
562	MIKKELSEN_ES_LCP_WITH_H3K4ME3	1.38361	0.165618642500462 .	0.837082786123113 .		PECE_MAMMARY_STEM_CELL_DN	-2.16467	0.0295450342149066 .	0.325568430000307 .
563	SHAFFER_IRF4_TARGETS_IN_ACTIVATED_B_LYMPHOCYTE	1.38322	0.16571111522101 .	0.837082786123113 .		negative regulation of neuron apoptotic process	-2.16248	0.0296375069354541 .	0.325568430000307 .
564	intermediate filament	1.38152	0.166497133345663 .	0.837082786123113 .		PID_AVB3_INTEGRIN_PATHWAY	-2.16129	0.0296837432957278 .	0.325568430000307 .
565	HALLMARK_INFLAMMATORY_RESPONSE	1.38095	0.166774551507305 .	0.837082786123113 .		RICKMAN_TUMOR_DIFFERENTIATED_WELL_VS_POORLY_UP	-2.15997	0.0297299796560014 .	0.325568430000307 .
566	ICGC_Taf1_targets	1.37857	0.167098206029221 .	0.837082786123113 .		GAUSSMANN_MLL_AF4_FUSION_TARGETS_A_UP	-2.15863	0.0297762160162752 .	0.325568430000307 .
567	KEGG_TOLL_LIKE_RECEPTOR_SIGNALING_PATHWAY	1.37708	0.167283151470316 .	0.837082786123113 .		ACEVEDO_LIVER_CANCER_UP	-2.15219	0.0304697614203809 .	0.325568430000307 .
568	T cell differentiation	1.37503	0.168022933234696 .	0.837082786123113 .		SHETH_LIVER_CANCER_VS_TXNIP_LOSS_PAM4	-2.14856	0.0309783613833919 .	0.325568430000307 .
569	BECKER_TAMOXIFEN_RESISTANCE_UP	1.37096	0.169363787682634 .	0.837082786123113 .		LI_WILMS_TUMOR_VS_FETAL_KIDNEY_1_UP	-2.14523	0.0313020159053079 .	0.325568430000307 .
570	intracellular signal transduction	1.37096	0.169363787682634 .	0.837082786123113 .		REACTOME_CLASS_A_1_RHODOPSIN_LIKE_RECEPTORS	-2.145	0.0313944886258554 .	0.325568430000307 .
571	TIAN_TNF_SIGNALING_VIA_NFKB	1.37067	0.169456260403181 .	0.837082786123113 .		TURASHVILI_BREAST_DUCTAL_CARCINOMA_VS_DUCTAL_NORMAL_UP	-2.14015	0.031625670427224 .	0.325568430000307 .
572	ubiquitin-dependent ERAD pathway	1.36979	0.169918624005918 .	0.837082786123113 .		BIOCARTA_G1_PATHWAY	-2.13951	0.0317181431477714 .	0.325568430000307 .
573	nucleotidyltransferase activity	1.36943	0.170057333086739 .	0.837082786123113 .		CHANDRAN_METASTASIS_DN	-2.13502	0.0322267431107823 .	0.325568430000307 .
574	cellular calcium ion homeostasis	1.36921	0.170149805807287 .	0.837082786123113 .		PROTEINATLAS_bone marrow	-2.13454	0.032272979471056 .	0.325568430000307 .
575	ICGC_Myc_targets	1.36845	0.170427223968929 .	0.837082786123113 .		REACTOME_NEDDYLATION	-2.13429	0.032272979471056 .	0.325568430000307 .
576	DORN_ADENOVIRUS_INFECTION_48HR_DN	1.36691	0.17093582393194 .	0.837082786123113 .		KEGG_VALINE_LEUCINE_AND_ISOLEUCINE_DEGRADATION	-2.13357	0.0323192158313298 .	0.325568430000307 .
577	Chr 21	1.36664	0.171028296652488 .	0.837082786123113 .		immune response	-2.13327	0.0323192158313298 .	0.325568430000307 .
578	REACTOME_RECEPTOR_TYPE_TYROSINE_PROTEIN_PHOSPHATASES	1.35957	0.173710005548363 .	0.837082786123113 .		TOMLINS_PROSTATE_CANCER_DN	-2.12995	0.0325966339929721 .	0.325568430000307 .
579	FIGUEROA_AML_METHYLATION_CLUSTER_3_DN	1.35949	0.173710005548363 .	0.837082786123113 .		LIANG_HEMATOPOIESIS_STEM_CELL_NUMBER_SMALL_VS_HUGE_UP	-2.1299	0.0325966339929721 .	0.325568430000307 .
580	spindle pole	1.35808	0.174357314592195 .	0.837082786123113 .		SCHRAETS_MLL_TARGETS_DN	-2.12956	0.0326428703532458 .	0.325568430000307 .
581	REACTOME_NEGATIVE_REGULATION_OF_THE_PI3K_AKT_NETWORK	1.35713	0.174588496393564 .	0.837082786123113 .		MIKKELSEN_NPC_HCP_WITH_H3K27ME3	-2.12734	0.0327815794340669 .	0.325568430000307 .
582	PID_DELTA_NP63_PATHWAY	1.35499	0.175605696319586 .	0.837082786123113 .		ODONNELL_TFRC_TARGETS_UP	-2.12304	0.033105233955983 .	0.325568430000307 .
583	PID_CD8_TCR_DOWNSTREAM_PATHWAY	1.35475	0.175698169040133 .	0.837082786123113 .		REACTOME_REGULATION_OF_INSULIN_SECRETION	-2.12121	0.0332901793970779 .	0.325568430000307 .
584	CHIARADONNA_NEOPLASTIC_TRANSFORMATION_CDC25_DN	1.35468	0.175744405400407 .	0.837082786123113 .		translation	-2.11891	0.0334751248381727 .	0.325568430000307 .
585	BIOCARTA_STRESS_PATHWAY	1.35463	0.175744405400407 .	0.837082786123113 .		REACTOME_ATTENUATION_PHASE	-2.11402	0.0340299611614574 .	0.325568430000307 .
586	POMEROY_MEDULLOBLASTOMA_DESMOPLASIC_VS_CLASSIC_UP	1.3523	0.176437950804513 .	0.837082786123113 .		iron-sulfur cluster binding	-2.11356	0.0341686702422785 .	0.325568430000307 .
587	REACTOME_INTERLEUKIN_7_SIGNALING	1.35224	0.176437950804513 .	0.837082786123113 .		MOREAUX_MULTIPLE_MYELOMA_BY_TACI_DN	-2.11347	0.0341686702422785 .	0.325568430000307 .
588	REACTOME_COPI_DEPENDENT_GOLGI_TO_ER_RETROGRADE_TRAFFIC	1.35201	0.17653042352506 .	0.837082786123113 .		Angelova_immune-metagene-T-cells	-2.11284	0.0343073793230997 .	0.325568430000307 .
589	protein N-linked glycosylation	1.35068	0.176854078046976 .	0.837082786123113 .		REACTOME_PHASE_II_CONJUGATION_OF_COMPOUNDS	-2.10673	0.034584797484742 .	0.325568430000307 .
590	hsa-miR-554	1.34896	0.177316441649713 .	0.837082786123113 .		proteolysis involved in cellular protein catabolic process	-2.10544	0.0347235065655631 .	0.325568430000307 .
591	BOGNI_TREATMENT_RELATED_MYELOID_LEUKEMIA_DN	1.3483	0.177547623451082 .	0.837082786123113 .		HOWLIN_CITED1_TARGETS_1_DN	-2.10478	0.0348159792861106 .	0.325568430000307 .
592	RNA helicase activity	1.34775	0.177593859811356 .	0.837082786123113 .		LI_CISPLATIN_RESISTANCE_DN	-2.10405	0.0348159792861106 .	0.325568430000307 .
593	DAZARD_RESPONSE_TO_UV_SCC_DN	1.34569	0.178379877936009 .	0.837082786123113 .		WESTON_VEGFA_TARGETS	-2.10275	0.034908452006658 .	0.325568430000307 .
594	REACTOME_AURKA_ACTIVATION_BY_TPX2	1.34364	0.178934714259294 .	0.837082786123113 .		KIM_MYC_AMPLIFICATION_TARGETS_UP	-2.10232	0.034908452006658 .	0.325568430000307 .
595	PID_CXCR3_PATHWAY	1.34059	0.1805067505086 .	0.837082786123113 .		RNA polymerase II activating transcription factor binding	-2.10096	0.0349546883669317 .	0.325568430000307 .
596	RHEIN_ALL_GLUCOCORTICOID_THERAPY_UP	1.33851	0.181385241353801 .	0.837082786123113 .		REACTOME_INTEGRATION_OF_ENERGY_METABOLISM	-2.09624	0.0353245792491215 .	0.325568430000307 .
597	WORSCHECH_TUMOR_EVASION_AND_TOLEROGENICITY_DN	1.33834	0.181385241353801 .	0.837082786123113 .		REACTOME_CHEMOKINE_RECEPTORS_BIND_CHEMOKINES	-2.09346	0.0356482337710375 .	0.325568430000307 .
598	positive regulation of MAPK cascade	1.33824	0.181385241353801 .	0.837082786123113 .		MOROSETTI_FACIOSCAPULOHUMERAL_MUSCULAR_DISTROPHY_UP	-2.09233	0.035740706491585 .	0.325568430000307 .
599	REACTOME_RETROGRADE_TRANSPORT_AT_THE_TRANS_GOLGI_NETWORK	1.33769	0.181431477714074 .	0.837082786123113 .		REACTOME_RHO_GTPASE_EFFECTORS	-2.08962	0.0360181246532273 .	0.325568430000307 .
600	ISSAEVA_MLL2_TARGETS	1.33725	0.181570186794896 .	0.837082786123113 .		Chaussabel_2,10_Immune related cell surface molecules	-2.08943	0.036064361013501 .	0.325568430000307 .
601	DURCHDEWALD_SKIN_CARCINOGENESIS_UP	1.33618	0.181940077677085 .	0.837082786123113 .		REACTOME_FCERI_MEDIATED_NF_KB_ACTIVATION	-2.08918	0.0361105973737748 .	0.325568430000307 .
602	GERY_CEBP_TARGETS	1.33434	0.182448677640096 .	0.837082786123113 .		BIOCARTA_CHEMICAL_PATHWAY	-2.08403	0.0365267246162382 .	0.325568430000307 .
603	hsa-miR-613	1.3323	0.183049750323655 .	0.837082786123113 .		REACTOME_GLUTATHIONE_CONJUGATION	-2.08247	0.0368041427778806 .	0.325568430000307 .
604	BERNARD_PPAPDC1B_TARGETS_DN	1.32889	0.184298132051045 .	0.837082786123113 .		DUNNE_TARGETS_OF_AML1_MTG8_FUSION_UP	-2.07892	0.037220270020344 .	0.325568430000307 .
605	XU_HGF_SIGNALING_NOT_VIA_AKT1_48HR_UP	1.32711	0.184806732014056 .	0.837082786123113 .		positive regulation of cell migration	-2.0768	0.0374052154614388 .	0.325568430000307 .
606	mRNA transport	1.3269	0.184806732014056 .	0.837082786123113 .		VECCHI_GASTRIC_CANCER_EARLY_DN	-2.07655	0.0374052154614388 .	0.325568430000307 .
607	Golgi cisterna membrane	1.32615	0.185176622896246 .	0.837082786123113 .		small ribosomal subunit	-2.07486	0.0375901609025338 .	0.325568430000307 .
608	CHANDRAN_METASTASIS_UP	1.32495	0.185407804697614 .	0.837082786123113 .		KEGG_VASOPRESSIN_REGULATED_WATER_REABSORPTION	-2.06742	0.0382837063066396 .	0.325568430000307 .
609	KANNAN_TP53_TARGETS_UP	1.32468	0.185500277418162 .	0.837082786123113 .		apical part of cell	-2.06691	0.0382837063066396 .	0.325568430000307 .
610	SU_LIVER	1.32401	0.185870168300351 .	0.837082786123113 .		GAZDA_DIAMOND_BLACKFAN_ANEMIA_MYELOID_DN	-2.06582	0.0383761790271869 .	0.325568430000307 .
611	LEE_LIVER_CANCER_MYC_TGFA_UP	1.32335	0.18610135010172 .	0.837082786123113 .		REACTOME_DNA_DOUBLE_STRAND_BREAK_RESPONSE	-2.06094	0.0388847789901979 .	0.325568430000307 .
612	hsa-miR-377	1.32018	0.186748659145552 .	0.837082786123113 .		TOOKER_GEMCITABINE_RESISTANCE_UP	-2.05345	0.0396245607545774 .	0.325568430000307 .
613	REACTOME_ASPARAGINE_N_LINKED_GLYCOSYLATION	1.31419	0.188921768078417 .	0.837082786123113 .		MASRI_RESISTANCE_TO_TAMOXIFEN_AND_AROMATASE_INHIBITORS_DN	-2.05315	0.0396245607545774 .	0.325568430000307 .
614	hsa-miR-553	1.31412	0.188921768078417 .	0.837082786123113 .		Chaussabel_3,6_Mitochondrial ribosomal proteins	-2.05265	0.0396707971148511 .	0.325568430000307 .
615	AGUIRRE_PANCREATIC_CANCER_COPY_NUMBER_DN	1.31275	0.189199186240059 .	0.837082786123113 .		ROVERSI_GLIOMA_LOH_REGIONS	-2.05237	0.0396707971148511 .	0.325568430000307 .
616	BROWNE_HCMV_INFECTION_16HR_UP	1.30861	0.190724986129092 .	0.837082786123113 .		translational initiation	-2.05201	0.0397170334751248 .	0.325568430000307 .
617	BREDEMEYER_RAG_SIGNALING_NOT_VIA_ATM_DN	1.30705	0.191002404290734 .	0.837082786123113 .		TAVAZOIE_METASTASIS	-2.05019	0.0399019789162197 .	0.325568430000307 .
618	regulation of insulin secretion	1.30458	0.191834658775661 .	0.837082786123113 .		REACTOME_CITRIC_ACID_CYCLE_TCA_CYCLE	-2.04856	0.0399944516367672 .	0.325568430000307 .
619	REACTOME_RECRUITMENT_OF_NUMA_TO_MITOTIC_CENTROSOMES	1.3041	0.192112076937303 .	0.837082786123113 .		FONTAINE_THYROID_TUMOR_UNCERTAIN_MALIGNANCY_DN	-2.04856	0.0399944516367672 .	0.325568430000307 .
620	RODRIGUES_NTN1_TARGETS_DN	1.30184	0.192990567782504 .	0.837082786123113 .		CHYLA_CBFA2T3_TARGETS_UP	-2.04755	0.040179397077862 .	0.325568430000307 .
621	PID_PI3KCI_PATHWAY	1.30158	0.193083040503052 .	0.837082786123113 .		REACTOME_EARLY_PHASE_OF_HIV_LIFE_CYCLE	-2.04723	0.0402718697984095 .	0.325568430000307 .
622	HALLMARK_MTORC1_SIGNALING	1.30091	0.193129276863325 .	0.837082786123113 .		KEGG_ALZHEIMERS_DISEASE	-2.04652	0.0403181061586831 .	0.325568430000307 .
623	DORN_ADENOVIRUS_INFECTION_24HR_DN	1.30064	0.193221749583873 .	0.837082786123113 .		JOHNSTONE_PARVB_TARGETS_2_DN	-2.04615	0.0404105788792306 .	0.325568430000307 .
624	metallopeptidase activity	1.30029	0.19331422230442 .	0.837082786123113 .		FONTAINE_FOLLICULAR_THYROID_ADENOMA_DN	-2.04457	0.0406417606805992 .	0.325568430000307 .
625	JI_METASTASIS_REPRESSED_BY_STK11	1.29928	0.194007767708526 .	0.837082786123113 .		platelet aggregation	-2.04245	0.0407342334011467 .	0.325568430000307 .
626	SHIN_B_CELL_LYMPHOMA_CLUSTER_7	1.29914	0.1940540040688 .	0.837082786123113 .		extracellular vesicle	-2.04191	0.0407804697614204 .	0.325568430000307 .
627	Wirth_lymphoma map module J	1.29878	0.194146476789347 .	0.837082786123113 .		ACEVEDO_NORMAL_TISSUE_ADJACENT_TO_LIVER_TUMOR_DN	-2.04185	0.0407804697614204 .	0.325568430000307 .
628	LINDSTEDT_DENDRITIC_CELL_MATURATION_B	1.29446	0.19530238579619 .	0.837082786123113 .		HALLMARK_MYOGENESIS	-2.04023	0.0409654152025153 .	0.325568430000307 .
629	REACTOME_SIGNAL_TRANSDUCTION_BY_L1	1.2921	0.195857222119475 .	0.837082786123113 .		SANSOM_APC_TARGETS	-2.03913	0.041011651562789 .	0.325568430000307 .
630	negative regulation of transcription by RNA polymerase II	1.29023	0.196458294803033 .	0.837082786123113 .		Shaw_responders_down_in_oligo_glioma	-2.03847	0.041011651562789 .	0.325568430000307 .
631	Chr 8	1.28982	0.196643240244128 .	0.837082786123113 .		endocytosis	-2.03344	0.0414740151655262 .	0.325568430000307 .
632	GAVIN_FOXP3_TARGETS_CLUSTER_P4	1.28808	0.197059367486591 .	0.837082786123113 .		REACTOME_SEMA3A_PAK_DEPENDENT_AXON_REPULSION	-2.03117	0.0417514333271685 .	0.325568430000307 .
633	hsa-miR-200a	1.28778	0.197244312927686 .	0.837082786123113 .		GRAESSMANN_RESPONSE_TO_MC_AND_SERUM_DEPRIVATION_UP	-2.03116	0.0417514333271685 .	0.325568430000307 .
634	BROWNE_HCMV_INFECTION_18HR_UP	1.28763	0.197383022008507 .	0.837082786123113 .		CAIRO_HEPATOBLASTOMA_CLASSES_DN	-2.03029	0.0417514333271685 .	0.325568430000307 .
635	postsynaptic membrane	1.28582	0.197752912890697 .	0.837082786123113 .		REACTOME_RHO_GTPASES_ACTIVATE_WASPS_AND_WAVES	-2.02867	0.0418901424079896 .	0.325568430000307 .
636	BRACHAT_RESPONSE_TO_METHOTREXATE_DN	1.28568	0.197891621971518 .	0.837082786123113 .		REACTOME_INTRACELLULAR_SIGNALING_BY_SECOND_MESSENGERS	-2.02442	0.0422600332901794 .	0.325568430000307 .
637	BILANGES_RAPAMYCIN_SENSITIVE_GENES	1.2845	0.198353985574256 .	0.837082786123113 .		WANG_SMARCE1_TARGETS_DN	-2.02384	0.0423062696504531 .	0.325568430000307 .
638	NAKAMURA_METASTASIS_MODEL_DN	1.28438	0.198353985574256 .	0.837082786123113 .		MORI_PLASMA_CELL_DN	-2.02314	0.0423062696504531 .	0.325568430000307 .
639	DUTERTRE_ESTRADIOL_RESPONSE_24HR_DN	1.28396	0.198400221934529 .	0.837082786123113 .		REACTOME_GPCR_LIGAND_BINDING	-2.022	0.0423987423710006 .	0.325568430000307 .
640	TONKS_TARGETS_OF_RUNX1_RUNX1T1_FUSION_MONOCYTE_UP	1.28389	0.198446458294803 .	0.837082786123113 .		XU_GH1_AUTOCRINE_TARGETS_UP	-2.0217	0.0423987423710006 .	0.325568430000307 .
641	MARTENS_TRETINOIN_RESPONSE_UP	1.28163	0.199417421860551 .	0.837082786123113 .		LANDIS_BREAST_CANCER_PROGRESSION_DN	-2.02011	0.0424449787312743 .	0.325568430000307 .
642	hsa-miR-301b	1.28005	0.199972258183836 .	0.837082786123113 .		apoptotic signaling pathway	-2.01945	0.0424449787312743 .	0.325568430000307 .
643	positive regulation of peptidyl-serine phosphorylation	1.27919	0.200203439985204 .	0.837082786123113 .		double-strand break repair via nonhomologous end joining	-2.01912	0.0424449787312743 .	0.325568430000307 .
644	CERVERA_SDHB_TARGETS_1_UP	1.27916	0.200203439985204 .	0.837082786123113 .		REACTOME_SULFUR_AMINO_ACID_METABOLISM	-2.01883	0.042491215091548 .	0.325568430000307 .
645	PID_ERBB1_RECEPTOR_PROXIMAL_PATHWAY	1.27914	0.200203439985204 .	0.837082786123113 .		REACTOME_GENERATION_OF_SECOND_MESSENGER_MOLECULES	-2.01856	0.042491215091548 .	0.325568430000307 .
646	ROESSLER_LIVER_CANCER_METASTASIS_DN	1.2784	0.200342149066026 .	0.837082786123113 .		molecular_function	-2.01833	0.0425374514518218 .	0.325568430000307 .
647	hsa-miR-130b	1.27754	0.20052709450712 .	0.837082786123113 .		REACTOME_PROTEIN_LOCALIZATION	-2.01826	0.0425374514518218 .	0.325568430000307 .
648	hsa-miR-9*	1.27208	0.20251525799889 .	0.837082786123113 .		CREIGHTON_ENDOCRINE_THERAPY_RESISTANCE_1	-2.01745	0.0425836878120954 .	0.325568430000307 .
649	PID_NFKAPPAB_ATYPICAL_PATHWAY	1.27184	0.202607730719438 .	0.837082786123113 .		response to organic substance	-2.0168	0.0425836878120954 .	0.325568430000307 .
650	VALK_AML_CLUSTER_15	1.27084	0.202792676160533 .	0.837082786123113 .		KAYO_CALORIE_RESTRICTION_MUSCLE_DN	-2.01558	0.0427223968929166 .	0.325568430000307 .
651	STAMBOLSKY_TARGETS_OF_MUTATED_TP53_UP	1.27066	0.202792676160533 .	0.837082786123113 .		cytoskeletal protein binding	-2.01087	0.0430922877751063 .	0.325568430000307 .
652	hsa-miR-182*	1.2704	0.202977621601627 .	0.837082786123113 .		ZHONG_SECRETOME_OF_LUNG_CANCER_AND_FIBROBLAST	-2.01017	0.0431385241353801 .	0.325568430000307 .
653	NGUYEN_NOTCH1_TARGETS_DN	1.27014	0.203023857961901 .	0.837082786123113 .		BENPORATH_ES_WITH_H3K27ME3	-2.00999	0.0431847604956538 .	0.325568430000307 .
654	hsa-miR-19b	1.2696	0.20325503976327 .	0.837082786123113 .		MOLENAAR_TARGETS_OF_CCND1_AND_CDK4_UP	-2.00933	0.0432309968559275 .	0.325568430000307 .
655	REACTOME_MITOPHAGY	1.26792	0.203671167005733 .	0.837082786123113 .		VALK_AML_CLUSTER_13	-2.00892	0.0433234695764749 .	0.325568430000307 .
656	RUTELLA_RESPONSE_TO_CSF2RB_AND_IL4_UP	1.26744	0.203856112446828 .	0.837082786123113 .		SANSOM_APC_TARGETS_DN	-2.00873	0.0433697059367486 .	0.325568430000307 .
657	ZHOU_INFLAMMATORY_RESPONSE_LIVE_UP	1.26633	0.204087294248197 .	0.837082786123113 .		TURASHVILI_BREAST_DUCTAL_CARCINOMA_VS_LOBULAR_NORMAL_DN	-2.00551	0.0436008877381172 .	0.325568430000307 .
658	REACTOME_DOWNREGULATION_OF_ERBB2_SIGNALING	1.26596	0.204226003329018 .	0.837082786123113 .		REACTOME_MOLECULES_ASSOCIATED_WITH_ELASTIC_FIBRES	-2.00483	0.043647124098391 .	0.325568430000307 .
659	GHO_ATF5_TARGETS_DN	1.26509	0.204549657850934 .	0.837082786123113 .		carbohydrate binding	-2.00324	0.0437858331792121 .	0.326737775537326 .
660	REACTOME_KINESINS	1.26465	0.204595894211208 .	0.837082786123113 .		KEGG_LEUKOCYTE_TRANSENDOTHELIAL_MIGRATION	-1.99701	0.0444331422230442 .	0.326737775537326 .
661	SHEDDEN_LUNG_CANCER_GOOD_SURVIVAL_A5	1.26223	0.205890512298872 .	0.837082786123113 .		BROWNE_HCMV_INFECTION_16HR_DN	-1.99695	0.0444331422230442 .	0.326737775537326 .
662	Harbst_melanoma_highgrade_up	1.2622	0.205890512298872 .	0.837082786123113 .		drug binding	-1.99533	0.044479378583318 .	0.326737775537326 .
663	BIOCARTA_HER2_PATHWAY	1.26203	0.205982985019419 .	0.837082786123113 .		clathrin-coated vesicle membrane	-1.99416	0.0445718513038653 .	0.326737775537326 .
664	KIM_RESPONSE_TO_TSA_AND_DECITABINE_UP	1.26076	0.206260403181062 .	0.870555748207121 .		axon	-1.99285	0.0447567967449602 .	0.326737775537326 .
665	DNA repair	1.2547	0.208572221194747 .	0.870555748207121 .		REACTOME_OPIOID_SIGNALLING	-1.99244	0.0448492694655077 .	0.326737775537326 .
666	hsa-miR-498	1.25418	0.208710930275569 .	0.870555748207121 .		positive regulation of canonical Wnt signaling pathway	-1.98912	0.04512668762715 .	0.326737775537326 .
667	ROPERO_HDAC2_TARGETS	1.25399	0.208757166635842 .	0.870555748207121 .		NGUYEN_NOTCH1_TARGETS_UP	-1.98763	0.0454503421490661 .	0.326737775537326 .
668	Tirosh_T-cell specific genes-melanoma	1.24777	0.210884039208433 .	0.870555748207121 .		REACTOME_COMPLEX_I_BIOGENESIS	-1.98683	0.0454965785093397 .	0.326737775537326 .
669	NADLER_HYPERGLYCEMIA_AT_OBESITY	1.2469	0.211161457370076 .	0.870555748207121 .		KYNG_RESPONSE_TO_H2O2_VIA_ERCC6_DN	-1.98574	0.0456352875901609 .	0.326737775537326 .
670	autophagy	1.24666	0.211300166450897 .	0.870555748207121 .		REACTOME_UB_SPECIFIC_PROCESSING_PROTEASES	-1.98465	0.0458202330312558 .	0.326737775537326 .
671	REACTOME_SIGNALING_BY_ERBB2_ECD_MUTANTS	1.24614	0.211346402811171 .	0.870555748207121 .		ALONSO_METASTASIS_UP	-1.98343	0.045958942112077 .	0.326737775537326 .
672	ICGC_Pbx3_targets	1.24612	0.211346402811171 .	0.870555748207121 .		REACTOME_ABC_TRANSPORTER_DISORDERS	-1.98244	0.045958942112077 .	0.326737775537326 .
673	BURTON_ADIPOGENESIS_1	1.24596	0.211346402811171 .	0.870555748207121 .		MONNIER_POSTRADIATION_TUMOR_ESCAPE_UP	-1.98045	0.0463288329942667 .	0.326737775537326 .
674	NAKAYAMA_SOFT_TISSUE_TUMORS_PCA2_UP	1.24576	0.211438875531718 .	0.870555748207121 .		BRIDEAU_IMPRINTED_GENES	-1.97799	0.046606251155909 .	0.326737775537326 .
675	SUNG_METASTASIS_STROMA_UP	1.24415	0.211670057333087 .	0.870555748207121 .		PID_AMB2_NEUTROPHILS_PATHWAY	-1.97752	0.0466987238764565 .	0.326737775537326 .
676	REACTOME_INSULIN_RECEPTOR_RECYCLING	1.2419	0.212641020898835 .	0.870555748207121 .		LIEN_BREAST_CARCINOMA_METAPLASTIC	-1.97547	0.0469299056778251 .	0.326737775537326 .
677	PID_FAS_PATHWAY	1.24056	0.213010911781025 .	0.870555748207121 .		Tirosh_top50 correlated genes PC1	-1.97322	0.0469299056778251 .	0.326737775537326 .
678	cholesterol homeostasis	1.23755	0.213981875346773 .	0.870555748207121 .		REACTOME_METABOLISM_OF_STEROIDS	-1.9717	0.0471610874791937 .	0.326737775537326 .
679	extrinsic apoptotic signaling pathway	1.23722	0.21407434806732 .	0.870555748207121 .		SPIELMAN_LYMPHOBLAST_EUROPEAN_VS_ASIAN_DN	-1.97099	0.047253560199741 .	0.326737775537326 .
680	Chaussabel_3,1_Interferon-inducible	1.23645	0.214259293508415 .	0.870555748207121 .		YAGI_AML_WITH_11Q23_REARRANGED	-1.97092	0.047253560199741 .	0.326737775537326 .
681	BIOCARTA_KERATINOCYTE_PATHWAY	1.23439	0.215045311633068 .	0.870555748207121 .		post-translational protein modification	-1.96898	0.0476234510819308 .	0.326737775537326 .
682	MEISSNER_BRAIN_HCP_WITH_H3K27ME3	1.23361	0.215322729794711 .	0.870555748207121 .		transforming growth factor beta receptor signaling pathway	-1.96733	0.047762160162752 .	0.326737775537326 .
683	hsa-miR-198	1.23232	0.215831329757721 .	0.870555748207121 .		GAVIN_FOXP3_TARGETS_CLUSTER_P3	-1.96434	0.0480395783243943 .	0.326737775537326 .
684	ATPase binding	1.22965	0.216709820602922 .	0.870555748207121 .		REACTOME_METABOLISM_OF_WATER_SOLUBLE_VITAMINS_AND_COFACTORS	-1.9635	0.048085814684668 .	0.326737775537326 .
685	STEIN_ESR1_TARGETS	1.22875	0.216941002404291 .	0.870555748207121 .		STEIN_ESRRA_TARGETS_UP	-1.96308	0.0481782874052155 .	0.326737775537326 .
686	MODY_HIPPOCAMPUS_POSTNATAL	1.22812	0.217125947845386 .	0.870555748207121 .		HASLINGER_B_CLL_WITH_CHROMOSOME_12_TRISOMY	-1.96024	0.0486406510079527 .	0.326737775537326 .
687	HORIUCHI_WTAP_TARGETS_UP	1.22615	0.218143147771407 .	0.870555748207121 .		BIOCARTA_TNFR1_PATHWAY	-1.95899	0.0487793600887738 .	0.326737775537326 .
688	RUIZ_TNC_TARGETS_DN	1.22528	0.21842056593305 .	0.870555748207121 .		WALLACE_JAK2_TARGETS_UP	-1.95884	0.0487793600887738 .	0.326737775537326 .
689	HALLMARK_UV_RESPONSE_UP	1.22459	0.218882929535787 .	0.870555748207121 .		REACTOME_PLASMA_LIPOPROTEIN_REMODELING	-1.95788	0.0488718328093213 .	0.326737775537326 .
690	DAZARD_RESPONSE_TO_UV_NHEK_UP	1.22277	0.21929905677825 .	0.870555748207121 .		CHICAS_RB1_TARGETS_GROWING	-1.95597	0.0490567782504161 .	0.326737775537326 .
691	FISCHER_DIRECT_P53_TARGETS_META_ANALYSIS	1.21968	0.220732383946736 .	0.870555748207121 .		DORSEY_GAB2_TARGETS	-1.95358	0.0493804327723322 .	0.326737775537326 .
692	BRACHAT_RESPONSE_TO_CAMPTOTHECIN_DN	1.21925	0.221056038468652 .	0.870555748207121 .		VERHAAK_GLIOBLASTOMA_CLASSICAL	-1.95274	0.0493804327723322 .	0.326737775537326 .
693	VERNELL_RETINOBLASTOMA_PATHWAY_DN	1.2167	0.221934529313852 .	0.870555748207121 .		phosphatase activity	-1.95161	0.049565378213427 .	0.326737775537326 .
694	hsa-miR-1303	1.2146	0.222813020159053 .	0.870555748207121 .		MATZUK_EMBRYONIC_GERM_CELL	-1.95045	0.0496116145737008 .	0.326737775537326 .
695	transferrin transport	1.21341	0.22327538376179 .	0.870555748207121 .		SWEET_KRAS_ONCOGENIC_SIGNATURE	-1.95024	0.0497040872942482 .	0.326737775537326 .
696	positive regulation of angiogenesis	1.21259	0.223506565563159 .	0.870555748207121 .		MORI_MATURE_B_LYMPHOCYTE_UP	-1.94971	0.0497965600147956 .	0.326737775537326 .
697	activation of MAPKK activity	1.21208	0.223599038283706 .	0.870555748207121 .		cellular response to amino acid stimulus	-1.94569	0.0502126872572591 .	0.326737775537326 .
698	positive chemotaxis	1.21046	0.224338820048086 .	0.870555748207121 .		BROWN_MYELOID_CELL_DEVELOPMENT_DN	-1.94566	0.0502126872572591 .	0.326737775537326 .
699	hsa-miR-575	1.21009	0.224431292768633 .	0.870555748207121 .		substrate adhesion-dependent cell spreading	-1.94418	0.0502589236175328 .	0.326737775537326 .
700	hsa-miR-539	1.2079	0.22526354725356 .	0.870555748207121 .		OHM_METHYLATED_IN_ADULT_CANCERS	-1.94389	0.0503051599778066 .	0.326737775537326 .
701	REACTOME_CYTOSOLIC_SENSORS_OF_PATHOGEN_ASSOCIATED_DNA	1.20718	0.225864619937119 .	0.870555748207121 .		WNT_SIGNALING	-1.94243	0.0503513963380803 .	0.351572385479817 .
702	hsa-miR-548n	1.20699	0.22600332901794 .	0.870555748207121 .		chemotaxis	-1.93902	0.0509987053819123 .	0.351572385479817 .
703	REACTOME_FOXO_MEDIATED_TRANSCRIPTION	1.20588	0.226419456260403 .	0.870555748207121 .		DEN_INTERACT_WITH_LCA5	-1.93827	0.0510449417421861 .	0.351572385479817 .
704	CORRE_MULTIPLE_MYELOMA_UP	1.20548	0.226558165341224 .	0.870555748207121 .		HUANG_DASATINIB_RESISTANCE_UP	-1.93826	0.0510449417421861 .	0.351572385479817 .
705	NOJIMA_SFRP2_TARGETS_UP	1.20517	0.226696874422045 .	0.870555748207121 .		TARTE_PLASMA_CELL_VS_PLASMABLAST_UP	-1.93766	0.0511374144627335 .	0.351572385479817 .
706	REACTOME_LAGGING_STRAND_SYNTHESIS	1.20309	0.227806547068615 .	0.870555748207121 .		KEGG_PURINE_METABOLISM	-1.93511	0.0514610689846495 .	0.351572385479817 .
707	REACTOME_TELOMERE_C_STRAND_LAGGING_STRAND_SYNTHESIS	1.20309	0.227806547068615 .	0.870555748207121 .		BILD_SRC_ONCOGENIC_SIGNATURE	-1.93488	0.0515073053449232 .	0.351572385479817 .
708	Christensen_hypomethylated_in_ependymoma	1.20214	0.228176437950805 .	0.870555748207121 .		Chr 15	-1.93321	0.0517384871462918 .	0.351572385479817 .
709	HAN_SATB1_TARGETS_DN	1.20193	0.228222674311078 .	0.870555748207121 .		RODRIGUES_THYROID_CARCINOMA_POORLY_DIFFERENTIATED_DN	-1.93165	0.0519696689476604 .	0.351572385479817 .
710	methylation	1.20114	0.228685037913815 .	0.870555748207121 .		REACTOME_PRE_NOTCH_EXPRESSION_AND_PROCESSING	-1.92562	0.0527094507120399 .	0.351572385479817 .
711	Wirth_lymphoma map module C	1.20089	0.228777510634363 .	0.870555748207121 .		KEGG_OXIDATIVE_PHOSPHORYLATION	-1.92208	0.0531255779545035 .	0.351572385479817 .
712	WEST_ADRENOCORTICAL_TUMOR_UP	1.20037	0.229008692435731 .	0.870555748207121 .		LEIN_NEURON_MARKERS	-1.9216	0.0532180506750508 .	0.351572385479817 .
713	XU_AKT1_TARGETS_6HR	1.19247	0.23159792861106 .	0.870555748207121 .		viral process	-1.91795	0.0534954688366932 .	0.351572385479817 .
714	BOWIE_RESPONSE_TO_TAMOXIFEN	1.19137	0.231875346772702 .	0.870555748207121 .		ficolin-1-rich granule lumen	-1.91647	0.0535417051969669 .	0.351572385479817 .
715	REACTOME_EPIGENETIC_REGULATION_OF_GENE_EXPRESSION	1.19022	0.232568892176808 .	0.870555748207121 .		HOQUE_METHYLATED_IN_CANCER	-1.91431	0.0539578324394304 .	0.351572385479817 .
716	ZAMORA_NOS2_TARGETS_DN	1.18862	0.232800073978176 .	0.870555748207121 .		KEGG_LEISHMANIA_INFECTION	-1.9134	0.0540040687997041 .	0.351572385479817 .
717	PID_IL2_1PATHWAY	1.18775	0.23321620122064 .	0.870555748207121 .		MARKEY_RB1_CHRONIC_LOF_DN	-1.91262	0.0540503051599778 .	0.351572385479817 .
718	MOREAUX_MULTIPLE_MYELOMA_BY_TACI_UP	1.18624	0.233678564823377 .	0.870555748207121 .		HELLER_HDAC_TARGETS_SILENCED_BY_METHYLATION_DN	-1.91262	0.0540503051599778 .	0.351572385479817 .
719	RAY_TUMORIGENESIS_BY_ERBB2_CDC25A_DN	1.18518	0.234418346587757 .	0.870555748207121 .		virus receptor activity	-1.91172	0.0543277233216202 .	0.351572385479817 .
720	SENESE_HDAC1_TARGETS_UP	1.1846	0.234557055668578 .	0.870555748207121 .		negative regulation of inflammatory response	-1.90984	0.0544664324024413 .	0.351572385479817 .
721	SPANG_LPS-index2	1.1832	0.234973182911041 .	0.870555748207121 .		WIERENGA_STAT5A_TARGETS_GROUP2	-1.90825	0.0546976142038099 .	0.351572385479817 .
722	IIZUKA_LIVER_CANCER_PROGRESSION_G1_G2_DN	1.18233	0.235343073793231 .	0.870555748207121 .		platelet alpha granule lumen	-1.90789	0.0546976142038099 .	0.351572385479817 .
723	KAAB_FAILED_HEART_ATRIUM_UP	1.18227	0.235389310153505 .	0.870555748207121 .		GRYDER_PAX3FOXO1_ENHANCERS_IN_TADS	-1.90746	0.0547438505640836 .	0.351572385479817 .
724	scaffold protein binding	1.18214	0.235389310153505 .	0.870555748207121 .		SIMBULAN_UV_RESPONSE_IMMORTALIZED_DN	-1.90404	0.055159977806547 .	0.351572385479817 .
725	response to hormone	1.18207	0.235389310153505 .	0.870555748207121 .		viral transcription	-1.90125	0.0554373959681894 .	0.351572385479817 .
726	SMIRNOV_RESPONSE_TO_IR_2HR_UP	1.18149	0.235712964675421 .	0.870555748207121 .		JAZAERI_BREAST_CANCER_BRCA1_VS_BRCA2_DN	-1.90095	0.0554373959681894 .	0.351572385479817 .
727	KIM_WT1_TARGETS_12HR_UP	1.18135	0.235759201035694 .	0.870555748207121 .		REACTOME_AQUAPORIN_MEDIATED_TRANSPORT	-1.89871	0.0558997595709265 .	0.351572385479817 .
728	NEMETH_INFLAMMATORY_RESPONSE_LPS_DN	1.18068	0.235944146476789 .	0.870555748207121 .		CHIANG_LIVER_CANCER_SUBCLASS_INTERFERON_UP	-1.89798	0.0560384686517478 .	0.351572385479817 .
729	WIRTH_GC B-cells	1.18042	0.236082855557611 .	0.870555748207121 .		cellular response to growth factor stimulus	-1.89735	0.0561309413722951 .	0.351572385479817 .
730	PID_TCPTP_PATHWAY	1.18	0.236267800998705 .	0.870555748207121 .		EHLERS_ANEUPLOIDY_UP	-1.89672	0.0561309413722951 .	0.351572385479817 .
731	BIOCARTA_RELA_PATHWAY	1.1771	0.237701128167191 .	0.870555748207121 .		BRACHAT_RESPONSE_TO_METHOTREXATE_UP	-1.89379	0.0565008322544849 .	0.351572385479817 .
732	DUTERTRE_ESTRADIOL_RESPONSE_24HR_UP	1.17689	0.237747364527464 .	0.870555748207121 .		BIOCARTA_EICOSANOID_PATHWAY	-1.891	0.0566395413353061 .	0.351572385479817 .
733	SCHAEFFER_PROSTATE_DEVELOPMENT_12HR_UP	1.17677	0.237747364527464 .	0.870555748207121 .		embryo implantation	-1.89087	0.0566395413353061 .	0.351572385479817 .
734	positive regulation of stress fiber assembly	1.17632	0.237978546328833 .	0.870555748207121 .		hsa-miR-580	-1.88851	0.0569631958572221 .	0.351572385479817 .
735	HAHTOLA_MYCOSIS_FUNGOIDES_CD4_DN	1.17488	0.238764564453486 .	0.870555748207121 .		CROMER_TUMORIGENESIS_UP	-1.88612	0.0573330867394118 .	0.351572385479817 .
736	JACKSON_DNMT1_TARGETS_UP	1.17369	0.239596818938413 .	0.870555748207121 .		KEGG_MELANOGENESIS	-1.8822	0.0577492139818754 .	0.351572385479817 .
737	hsa-miR-342-5p	1.17278	0.239966709820603 .	0.870555748207121 .		LEE_AGING_NEOCORTEX_DN	-1.88026	0.057980395783244 .	0.351572385479817 .
738	KOHOUTEK_CCNT1_TARGETS	1.1713	0.240614018864435 .	0.870555748207121 .		YANG_BREAST_CANCER_ESR1_DN	-1.87954	0.0580266321435177 .	0.351572385479817 .
739	MOHANKUMAR_HOXA1_TARGETS_DN	1.16807	0.241908636952099 .	0.870555748207121 .		dephosphorylation	-1.8778	0.0581653412243388 .	0.351572385479817 .
740	KEGG_JAK_STAT_SIGNALING_PATHWAY	1.16762	0.242232291474015 .	0.870555748207121 .		protein deubiquitination	-1.87739	0.0583040503051599 .	0.351572385479817 .
741	cell projection organization	1.16413	0.243850564083595 .	0.870555748207121 .		HOSHIDA_LIVER_CANCER_LATE_RECURRENCE_UP	-1.87667	0.0583040503051599 .	0.351572385479817 .
742	negative regulation of Notch signaling pathway	1.16078	0.245052709450712 .	0.870555748207121 .		microvillus	-1.87429	0.0585814684668023 .	0.351572385479817 .
743	PHONG_TNF_RESPONSE_NOT_VIA_P38	1.1607	0.245052709450712 .	0.870555748207121 .		REACTOME_PLATELET_HOMEOSTASIS	-1.87348	0.0586739411873497 .	0.351572385479817 .
744	hsa-miR-148a	1.1598	0.245283891252081 .	0.870555748207121 .		WESTON_VEGFA_TARGETS_6HR	-1.87304	0.0587201775476235 .	0.351572385479817 .
745	WAMUNYOKOLI_OVARIAN_CANCER_GRADES_1_2_UP	1.15565	0.247087109302756 .	0.870555748207121 .		DARWICHE_PAPILLOMA_RISK_LOW_DN	-1.87281	0.0587664139078972 .	0.351572385479817 .
746	AMIT_EGF_RESPONSE_480_MCF10A	1.15523	0.247318291104124 .	0.870555748207121 .		REACTOME_DISEASE	-1.87168	0.0589051229887183 .	0.351572385479817 .
747	hsa-miR-552	1.1534	0.248104309228777 .	0.870555748207121 .		motor activity	-1.87047	0.0590900684298132 .	0.351572385479817 .
748	ICGC_Egr1_targets	1.15303	0.248335491030146 .	0.870555748207121 .		hsa-miR-548a-3p	-1.87041	0.0590900684298132 .	0.351572385479817 .
749	Rab GTPase binding	1.15245	0.248474200110967 .	0.870555748207121 .		ZHAN_MULTIPLE_MYELOMA_MF_UP	-1.86899	0.0593212502311818 .	0.351572385479817 .
750	hsa-miR-519b-3p	1.15237	0.248474200110967 .	0.870555748207121 .		MADAN_DPPA4_TARGETS	-1.86754	0.0594137229517292 .	0.351572385479817 .
751	FISCHER_G1_S_CELL_CYCLE	1.15193	0.248566672831515 .	0.870555748207121 .		WEST_ADRENOCORTICAL_CARCINOMA_VS_ADENOMA_DN	-1.86727	0.059459959312003 .	0.351572385479817 .
752	KEGG_NEUROTROPHIN_SIGNALING_PATHWAY	1.15025	0.249445163676715 .	0.870555748207121 .		LIU_PROSTATE_CANCER_DN	-1.86696	0.059459959312003 .	0.351572385479817 .
753	MISHRA_CARCINOMA_ASSOCIATED_FIBROBLAST_DN	1.1497	0.249583872757537 .	0.870555748207121 .		REACTOME_EUKARYOTIC_TRANSLATION_ELONGATION	-1.86625	0.0595524320325505 .	0.351572385479817 .
754	JAIN_NFKB_SIGNALING	1.14921	0.24963010911781 .	0.870555748207121 .		CAIRO_HEPATOBLASTOMA_UP	-1.86393	0.0597373774736453 .	0.351572385479817 .
755	AMIT_EGF_RESPONSE_60_MCF10A	1.14874	0.249953763639726 .	0.870555748207121 .		BIOCARTA_CCR5_PATHWAY	-1.86318	0.0598298501941927 .	0.351572385479817 .
756	DODD_NASOPHARYNGEAL_CARCINOMA_UP	1.14754	0.25036989088219 .	0.870555748207121 .		CROMER_TUMORIGENESIS_DN	-1.86116	0.0599685592750139 .	0.351572385479817 .
757	HALLMARK_APICAL_SURFACE	1.14717	0.250508599963011 .	0.870555748207121 .		positive regulation of protein binding	-1.85968	0.060107268355835 .	0.38656300204416 .
758	hsa-miR-1301	1.1463	0.250878490845201 .	0.870555748207121 .		TONKS_TARGETS_OF_RUNX1_RUNX1T1_FUSION_GRANULOCYTE_UP	-1.85965	0.060107268355835 .	0.38656300204416 .
759	BIOCARTA_ECM_PATHWAY	1.14476	0.25161827260958 .	0.870555748207121 .		hsa-miR-499-3p	-1.85767	0.0604309228777511 .	0.38656300204416 .
760	ZHOU_TNF_SIGNALING_30MIN	1.14283	0.252681708895876 .	0.870555748207121 .		DELACROIX_RAR_TARGETS_DN	-1.85597	0.0607083410393934 .	0.38656300204416 .
761	LIN_NPAS4_TARGETS_UP	1.14246	0.252727945256149 .	0.870555748207121 .		PID_S1P_S1P2_PATHWAY	-1.85553	0.0608008137599408 .	0.38656300204416 .
762	hsa-miR-211	1.14174	0.252866654336971 .	0.870555748207121 .		KEGG_HEMATOPOIETIC_CELL_LINEAGE	-1.85386	0.0610319955613094 .	0.38656300204416 .
763	LINDSTEDT_DENDRITIC_CELL_MATURATION_C	1.14047	0.253467727020529 .	0.870555748207121 .		steroid hormone mediated signaling pathway	-1.85288	0.0610782319215831 .	0.38656300204416 .
764	positive regulation of axon extension	1.13974	0.253698908821897 .	0.870555748207121 .		GARGALOVIC_RESPONSE_TO_OXIDIZED_PHOSPHOLIPIDS_BLUE_DN	-1.8501	0.0616330682448678 .	0.38656300204416 .
765	IIZUKA_LIVER_CANCER_PROGRESSION_G2_G3_UP	1.13947	0.253791381542445 .	0.870555748207121 .		regulation of cell adhesion	-1.8484	0.0619104864065101 .	0.38656300204416 .
766	positive regulation of protein kinase B signaling	1.13726	0.254623636027372 .	0.870555748207121 .		Chapuy_ConsCluster C3 signature	-1.84619	0.0621416682078787 .	0.38656300204416 .
767	MARTIN_INTERACT_WITH_HDAC	1.13623	0.254901054189014 .	0.870555748207121 .		BOYAULT_LIVER_CANCER_SUBCLASS_G123_DN	-1.84567	0.0621416682078787 .	0.38656300204416 .
768	KEGG_PROSTATE_CANCER	1.13465	0.255409654152025 .	0.870555748207121 .		DAVICIONI_TARGETS_OF_PAX_FOXO1_FUSIONS_DN	-1.84396	0.0626040318106159 .	0.38656300204416 .
769	hsa-miR-410	1.13297	0.256103199556131 .	0.870555748207121 .		REACTOME_OTHER_SEMAPHORIN_INTERACTIONS	-1.8433	0.0626502681708896 .	0.38656300204416 .
770	MHC class I protein binding	1.12836	0.258091363047901 .	0.870555748207121 .		Patel_stemness signatures	-1.84182	0.0627889772517107 .	0.38656300204416 .
771	hsa-miR-514	1.1251	0.260033290179397 .	0.870555748207121 .		SWEET_KRAS_TARGETS_UP	-1.8405	0.0629739226928057 .	0.38656300204416 .
772	FONTAINE_THYROID_TUMOR_UNCERTAIN_MALIGNANCY_UP	1.12508	0.260033290179397 .	0.870555748207121 .		WANG_TNF_TARGETS	-1.84033	0.063066395413353 .	0.38656300204416 .
773	G1/S transition of mitotic cell cycle	1.12497	0.260033290179397 .	0.870555748207121 .		hsa-miR-942	-1.8388	0.0631588681339005 .	0.38656300204416 .
774	LIN_NPAS4_TARGETS_DN	1.12418	0.260264471980766 .	0.870555748207121 .		cellular response to glucose stimulus	-1.83835	0.0634362862955428 .	0.38656300204416 .
775	REACTOME_SHC1_EVENTS_IN_ERBB2_SIGNALING	1.12168	0.26118919918624 .	0.870555748207121 .		REACTOME_DNA_REPLICATION	-1.83807	0.0634825226558166 .	0.38656300204416 .
776	FOSTER_TOLERANT_MACROPHAGE_DN	1.11748	0.263732199001295 .	0.870555748207121 .		integrin binding	-1.8363	0.0637137044571852 .	0.38656300204416 .
777	KEGG_ENDOMETRIAL_CANCER	1.11737	0.263732199001295 .	0.870555748207121 .		Christensen_hypermethylated_in_grade2_oligoastrocytoma	-1.83559	0.0638061771777325 .	0.38656300204416 .
778	hsa-miR-1258	1.11665	0.264055853523211 .	0.870555748207121 .		KEGG_TGF_BETA_SIGNALING_PATHWAY	-1.83313	0.0642223044201961 .	0.38656300204416 .
779	WU_CELL_MIGRATION	1.11451	0.265073053449232 .	0.870555748207121 .		REACTOME_PEROXISOMAL_PROTEIN_IMPORT	-1.8307	0.0645459589421121 .	0.38656300204416 .
780	hsa-miR-558	1.11422	0.265211762530054 .	0.870555748207121 .		HALLMARK_NOTCH_SIGNALING	-1.83018	0.0646384316626595 .	0.38656300204416 .
781	hsa-miR-146b-3p	1.1138	0.26553541705197 .	0.870555748207121 .		GENTLES_modul13	-1.82819	0.0649620861845756 .	0.38656300204416 .
782	hsa-miR-596	1.11259	0.265951544294433 .	0.870555748207121 .		HORIUCHI_WTAP_TARGETS_DN	-1.82779	0.0651007952653967 .	0.38656300204416 .
783	DELPUECH_FOXO3_TARGETS_UP	1.11189	0.266044017014981 .	0.870555748207121 .		REACTOME_G_ALPHA_S_SIGNALLING_EVENTS	-1.8266	0.0652395043462178 .	0.38656300204416 .
784	DAZARD_UV_RESPONSE_CLUSTER_G24	1.11068	0.266645089698539 .	0.870555748207121 .		PETRETTO_CARDIAC_HYPERTROPHY	-1.8265	0.0652395043462178 .	0.38656300204416 .
785	JAZAG_TGFB1_SIGNALING_VIA_SMAD4_DN	1.11062	0.266691326058813 .	0.870555748207121 .		negative regulation of angiogenesis	-1.8259	0.0653319770667653 .	0.38656300204416 .
786	PID_FOXO_PATHWAY	1.11007	0.26678379877936 .	0.870555748207121 .		PROTEINATLAS_smooth muscle	-1.82557	0.0654706861475864 .	0.38656300204416 .
787	BRUINS_UVC_RESPONSE_VIA_TP53_GROUP_B	1.10918	0.267014980580729 .	0.870555748207121 .		neuromuscular junction	-1.82537	0.0655169225078602 .	0.38656300204416 .
788	REACTOME_CONSTITUTIVE_SIGNALING_BY_EGFRVIII	1.10825	0.267431107823192 .	0.870555748207121 .		DARWICHE_PAPILLOMA_RISK_HIGH_DN	-1.82307	0.0656556315886814 .	0.38656300204416 .
789	REACTOME_NEUREXINS_AND_NEUROLIGINS	1.10793	0.26752358054374 .	0.870555748207121 .		YAGI_AML_FAB_MARKERS	-1.82192	0.0658405770297762 .	0.45440352889297 .
790	PID_ECADHERIN_STABILIZATION_PATHWAY	1.10722	0.268078416867024 .	0.870555748207121 .		PASQUALUCCI_LYMPHOMA_BY_GC_STAGE_DN	-1.8197	0.0662567042722397 .	0.45440352889297 .
791	regulation of signal transduction by p53 class mediator	1.10149	0.270852598483447 .	0.870555748207121 .		JOHANSSON_BRAIN_CANCER_EARLY_VS_LATE_DN	-1.81315	0.0675513223599038 .	0.45440352889297 .
792	REACTOME_NR1H2_AND_NR1H3_MEDIATED_SIGNALING	1.10075	0.271176253005363 .	0.870555748207121 .		proteasomal protein catabolic process	-1.81167	0.0680599223229147 .	0.45440352889297 .
793	GYORFFY_MITOXANTRONE_RESISTANCE	1.10027	0.271314962086185 .	0.870555748207121 .		REACTOME_ELASTIC_FIBRE_FORMATION	-1.81013	0.0685222859256519 .	0.45440352889297 .
794	hsa-miR-1178	1.09857	0.27200850749029 .	0.870555748207121 .		regulation of cellular response to heat	-1.80747	0.069169594969484 .	0.45440352889297 .
795	hsa-miR-22	1.09773	0.272424634732754 .	0.870555748207121 .		mitochondrial intermembrane space	-1.80731	0.069169594969484 .	0.45440352889297 .
796	HAMAI_APOPTOSIS_VIA_TRAIL_DN	1.09725	0.272655816534122 .	0.870555748207121 .		KEGG_CYSTEINE_AND_METHIONINE_METABOLISM	-1.80682	0.069169594969484 .	0.45440352889297 .
797	FARMER_BREAST_CANCER_CLUSTER_5	1.09647	0.273071943776586 .	0.870555748207121 .		actin filament organization	-1.80664	0.069169594969484 .	0.45440352889297 .
798	KIM_GASTRIC_CANCER_CHEMOSENSITIVITY	1.09584	0.273164416497133 .	0.870555748207121 .		PID_CMYB_PATHWAY	-1.80345	0.0694470131311263 .	0.45440352889297 .
799	REACTOME_PI_METABOLISM	1.09218	0.274597743665619 .	0.870555748207121 .		BONCI_TARGETS_OF_MIR15A_AND_MIR16_1	-1.80236	0.0697706676530424 .	0.45440352889297 .
800	DUMEAUX_Smoking enriched genes	1.09148	0.275060107268356 .	0.870555748207121 .		RICKMAN_TUMOR_DIFFERENTIATED_WELL_VS_MODERATELY_UP	-1.80139	0.0699556130941372 .	0.45440352889297 .
801	hsa-miR-769-5p	1.09003	0.275707416312188 .	0.870555748207121 .		G protein-coupled receptor signaling pathway	-1.80041	0.0699556130941372 .	0.45440352889297 .
802	nucleotide-excision repair, DNA incision, 5'-to lesion	1.08958	0.275892361753283 .	0.870555748207121 .		VALK_AML_CLUSTER_4	-1.79927	0.0701405585352322 .	0.45440352889297 .
803	DAZARD_RESPONSE_TO_UV_NHEK_DN	1.08848	0.276400961716294 .	0.870555748207121 .		BIOCARTA_TEL_PATHWAY	-1.79725	0.0704642130571481 .	0.45440352889297 .
804	Wirth_lymphoma map module D	1.08643	0.277325688921768 .	0.870555748207121 .		KEGG_PATHWAYS_IN_CANCER	-1.79007	0.0713427039023488 .	0.45440352889297 .
805	REACTOME_ANCHORING_OF_THE_BASAL_BODY_TO_THE_PLASMA_MEMBRANE	1.08598	0.277556870723137 .	0.870555748207121 .		ruffle membrane	-1.78755	0.071805067505086 .	0.45440352889297 .
806	TAKEDA_TARGETS_OF_NUP98_HOXA9_FUSION_3D_UP	1.08549	0.27760310708341 .	0.870555748207121 .		Angelova_immune-metagene-MDSC	-1.7868	0.0719900129461809 .	0.45440352889297 .
807	REACTOME_PINK_PARKIN_MEDIATED_MITOPHAGY	1.08547	0.27760310708341 .	0.870555748207121 .		REACTOME_TRAFFICKING_OF_AMPA_RECEPTORS	-1.78667	0.0720362493064546 .	0.45440352889297 .
808	hsa-miR-452	1.08528	0.27760310708341 .	0.870555748207121 .		hsa-miR-105	-1.78604	0.0721749583872757 .	0.45440352889297 .
809	REACTOME_SIGNALING_BY_NTRKS	1.08477	0.277880525245053 .	0.870555748207121 .		HUTTMANN_B_CLL_POOR_SURVIVAL_DN	-1.78138	0.0728685037913815 .	0.45440352889297 .
810	VANHARANTA_UTERINE_FIBROID_WITH_7Q_DELETION_UP	1.08434	0.2779729979656 .	0.870555748207121 .		Chr 12	-1.78085	0.0728685037913815 .	0.45440352889297 .
811	KEGG_NUCLEOTIDE_EXCISION_REPAIR	1.08397	0.278157943406695 .	0.870555748207121 .		BOYAULT_LIVER_CANCER_SUBCLASS_G5_DN	-1.7796	0.0730996855927502 .	0.45440352889297 .
812	PARK_TRETINOIN_RESPONSE_AND_PML_RARA_FUSION	1.08288	0.278897725171075 .	0.870555748207121 .		JI_RESPONSE_TO_FSH_UP	-1.77872	0.0731921583132976 .	0.45440352889297 .
813	TSUNODA_CISPLATIN_RESISTANCE_DN	1.08223	0.278990197891622 .	0.870555748207121 .		BIDUS_METASTASIS_DN	-1.77867	0.0731921583132976 .	0.45440352889297 .
814	hsa-miR-1826	1.07882	0.280515997780655 .	0.870555748207121 .		HALLMARK_UV_RESPONSE_DN	-1.77854	0.0731921583132976 .	0.45440352889297 .
815	ATPase-coupled transmembrane transporter activity	1.07845	0.28070094322175 .	0.870555748207121 .		REACTOME_COLLAGEN_DEGRADATION	-1.77767	0.0731921583132976 .	0.45440352889297 .
816	AIGNER_ZEB1_TARGETS	1.07793	0.280885888662844 .	0.870555748207121 .		REACTOME_UPTAKE_AND_ACTIONS_OF_BACTERIAL_TOXINS	-1.77745	0.0731921583132976 .	0.45440352889297 .
817	CHIANG_LIVER_CANCER_SUBCLASS_PROLIFERATION_UP	1.07749	0.281117070464213 .	0.870555748207121 .		Angelova_immune-metagene-iDC	-1.77657	0.0734233401146662 .	0.45440352889297 .
818	RATTENBACHER_BOUND_BY_CELF1	1.07676	0.281440724986129 .	0.870555748207121 .		ICGC_Mef2_targets	-1.77291	0.0740706491584983 .	0.45440352889297 .
819	REACTOME_SIGNALING_BY_NOTCH1_PEST_DOMAIN_MUTANTS_IN_CANCER	1.07666	0.281533197706677 .	0.870555748207121 .		REACTOME_SIGNALING_BY_RHO_GTPASES	-1.77237	0.0742555945995931 .	0.45440352889297 .
820	hsa-miR-204	1.07645	0.281533197706677 .	0.870555748207121 .		ACEVEDO_LIVER_CANCER_WITH_H3K9ME3_UP	-1.77014	0.0747179582023303 .	0.45440352889297 .
821	KEGG_NOTCH_SIGNALING_PATHWAY	1.07608	0.281718143147771 .	0.870555748207121 .		YAO_TEMPORAL_RESPONSE_TO_PROGESTERONE_CLUSTER_16	-1.76952	0.0748104309228778 .	0.45440352889297 .
822	KEGG_GLYCOSAMINOGLYCAN_BIOSYNTHESIS_HEPARAN_SULFATE	1.07605	0.281718143147771 .	0.870555748207121 .		MIYAGAWA_TARGETS_OF_EWSR1_ETS_FUSIONS_UP	-1.76916	0.0748566672831514 .	0.45440352889297 .
823	REACTOME_CONSTITUTIVE_SIGNALING_BY_ABERRANT_PI3K_IN_CANCER	1.07575	0.281810615868319 .	0.870555748207121 .		PID_MYC_ACTIV_PATHWAY	-1.76775	0.0748566672831514 .	0.45440352889297 .
824	CHEN_LVAD_SUPPORT_OF_FAILING_HEART_UP	1.07554	0.281856852228593 .	0.870555748207121 .		LEE_CALORIE_RESTRICTION_NEOCORTEX_DN	-1.76728	0.0748566672831514 .	0.45440352889297 .
825	ZHU_SKIL_TARGETS_UP	1.07133	0.283752542999815 .	0.870555748207121 .		calcium ion transmembrane transport	-1.76611	0.0751340854447938 .	0.45440352889297 .
826	BARRIER_COLON_CANCER_RECURRENCE_DN	1.071	0.283798779360089 .	0.870555748207121 .		Angelova_immune-metagene-Th1	-1.7652	0.0752265581653412 .	0.45440352889297 .
827	Chr 9	1.06997	0.284353615683373 .	0.870555748207121 .		KOKKINAKIS_METHIONINE_DEPRIVATION_96HR_UP	-1.76392	0.0753652672461624 .	0.45440352889297 .
828	embryonic organ development	1.06905	0.284631033845016 .	0.870555748207121 .		RASHI_RESPONSE_TO_IONIZING_RADIATION_3	-1.76306	0.0754577399667098 .	0.45440352889297 .
829	circadian rhythm	1.06899	0.284677270205289 .	0.870555748207121 .		REACTOME_SEPARATION_OF_SISTER_CHROMATIDS	-1.7619	0.0756426854078047 .	0.45440352889297 .
830	hsa-miR-518d-5p	1.06817	0.285047161087479 .	0.870555748207121 .		GRUETZMANN_PANCREATIC_CANCER_UP	-1.75948	0.0758738672091733 .	0.45440352889297 .
831	hsa-miR-520c-5p	1.06817	0.285047161087479 .	0.870555748207121 .		MIKKELSEN_IPS_ICP_WITH_H3K4ME3_AND_H327ME3	-1.75891	0.0759663399297207 .	0.45440352889297 .
832	VAQUERIZAS_Whole blood_TF	1.06728	0.285417051969669 .	0.870555748207121 .		YANG_BREAST_CANCER_ESR1_LASER_DN	-1.75874	0.0759663399297207 .	0.45440352889297 .
833	YAO_TEMPORAL_RESPONSE_TO_PROGESTERONE_CLUSTER_14	1.06586	0.286110597373775 .	0.870555748207121 .		ROSS_AML_WITH_PML_RARA_FUSION	-1.75763	0.0761512853708156 .	0.45440352889297 .
834	REACTOME_REGULATED_PROTEOLYSIS_OF_P75NTR	1.06419	0.286665433697059 .	0.870555748207121 .		positive regulation of telomere maintenance via telomerase	-1.75763	0.0761512853708156 .	0.45440352889297 .
835	nucleotide-excision repair, DNA incision	1.06386	0.286850379138154 .	0.870555748207121 .		SASAKI_ADULT_T_CELL_LEUKEMIA	-1.75558	0.0766136489735528 .	0.45440352889297 .
836	UZONYI_RESPONSE_TO_LEUKOTRIENE_AND_THROMBIN	1.06222	0.287821342703902 .	0.870555748207121 .		REACTOME_INFLUENZA_INFECTION	-1.75409	0.0767985944146476 .	0.45440352889297 .
837	RASHI_RESPONSE_TO_IONIZING_RADIATION_5	1.06138	0.288329942666913 .	0.870555748207121 .		REACTOME_METABOLISM_OF_STEROID_HORMONES	-1.7521	0.07707601257629 .	0.45440352889297 .
838	BIOCARTA_IL2RB_PATHWAY	1.05965	0.289254669872388 .	0.870555748207121 .		NAKAJIMA_MAST_CELL	-1.75089	0.0773071943776585 .	0.45440352889297 .
839	I-kappaB kinase/NF-kappaB signaling	1.05898	0.289439615313483 .	0.870555748207121 .		hsa-miR-193a-3p	-1.75	0.0775846125393009 .	0.45440352889297 .
840	BROWNE_HCMV_INFECTION_14HR_UP	1.05688	0.290364342518957 .	0.870555748207121 .		SMID_BREAST_CANCER_LUMINAL_B_UP	-1.74799	0.0779545034214907 .	0.45440352889297 .
841	hsa-miR-149	1.0567	0.290410578879231 .	0.870555748207121 .		REACTOME_GLYCEROPHOSPHOLIPID_BIOSYNTHESIS	-1.74726	0.0781394488625855 .	0.45440352889297 .
842	hsa-miR-220b	1.05639	0.290503051599778 .	0.870555748207121 .		CROONQUIST_STROMAL_STIMULATION_UP	-1.74576	0.0783706306639541 .	0.45440352889297 .
843	ODONNELL_METASTASIS_UP	1.056	0.290687997040873 .	0.870555748207121 .		KEGG_STEROID_HORMONE_BIOSYNTHESIS	-1.74336	0.0787867579064176 .	0.45440352889297 .
844	hsa-miR-130a	1.05581	0.290734233401147 .	0.870555748207121 .		protein targeting to peroxisome	-1.74263	0.0788329942666913 .	0.45440352889297 .
845	EINAV_INTERFERON_SIGNATURE_IN_CANCER	1.05532	0.290965415202515 .	0.870555748207121 .		BIOCARTA_TOB1_PATHWAY	-1.74091	0.0789254669872388 .	0.45440352889297 .
846	STREICHER_LSM1_TARGETS_UP	1.05454	0.291335306084705 .	0.870555748207121 .		TSENG_ADIPOGENIC_POTENTIAL_UP	-1.74012	0.0789717033475125 .	0.45440352889297 .
847	hsa-miR-320d	1.0539	0.291566487886074 .	0.870555748207121 .		MCBRYAN_PUBERTAL_BREAST_6_7WK_UP	-1.73801	0.0794803033105234 .	0.45440352889297 .
848	VERHAAK_GLIOBLASTOMA_PRONEURAL	1.05284	0.292075087849085 .	0.870555748207121 .		negative regulation of epithelial cell proliferation	-1.73668	0.0796190123913445 .	0.45440352889297 .
849	HALLMARK_SPERMATOGENESIS	1.05192	0.292537451451822 .	0.870555748207121 .		NAKAMURA_TUMOR_ZONE_PERIPHERAL_VS_CENTRAL_UP	-1.73516	0.0798964305529869 .	0.45440352889297 .
850	BIOCARTA_VEGF_PATHWAY	1.05135	0.292861105973738 .	0.870555748207121 .		viral entry into host cell	-1.73452	0.080035139633808 .	0.45440352889297 .
851	PID_IL1_PATHWAY	1.05099	0.292999815054559 .	0.870555748207121 .		RAGHAVACHARI_PLATELET_SPECIFIC_GENES	-1.7284	0.0809136304790087 .	0.45440352889297 .
852	positive regulation of protein ubiquitination	1.0509	0.292999815054559 .	0.870555748207121 .		VANHARANTA_UTERINE_FIBROID_UP	-1.7277	0.0810523395598298 .	0.45440352889297 .
853	LEE_CALORIE_RESTRICTION_MUSCLE_DN	1.05032	0.293230996855927 .	0.870555748207121 .		hsa-miR-485-3p	-1.72493	0.081514703162567 .	0.45440352889297 .
854	cellular response to retinoic acid	1.04952	0.293600887738117 .	0.870555748207121 .		RICKMAN_METASTASIS_UP	-1.72415	0.0815609395228407 .	0.45440352889297 .
855	REACTOME_TRANSLESION_SYNTHESIS_BY_POLH	1.04835	0.294155724061402 .	0.870555748207121 .		hsa-miR-1259	-1.72325	0.081699648603662 .	0.45440352889297 .
856	FRASOR_RESPONSE_TO_ESTRADIOL_DN	1.04599	0.295172923987424 .	0.870555748207121 .		REACTOME_SCAVENGING_BY_CLASS_A_RECEPTORS	-1.72149	0.0820233031255779 .	0.45440352889297 .
857	hsa-miR-24	1.04361	0.296421305714814 .	0.870555748207121 .		KARLSSON_TGFB1_TARGETS_UP	-1.72089	0.0820695394858517 .	0.45440352889297 .
858	CREIGHTON_ENDOCRINE_THERAPY_RESISTANCE_2	1.04337	0.296421305714814 .	0.870555748207121 .		Ang_CRC_Hypomethylated	-1.71944	0.082346957647494 .	0.45440352889297 .
859	VERRECCHIA_RESPONSE_TO_TGFB1_C1	1.04232	0.297068614758646 .	0.870555748207121 .		SMAD binding	-1.7179	0.0825781394488626 .	0.45440352889297 .
860	peptidyl-serine phosphorylation	1.04191	0.297161087479194 .	0.870555748207121 .		TARTE_Mature plasma cell signature	-1.71763	0.0825781394488626 .	0.45440352889297 .
861	negative regulation of cell migration	1.04101	0.297438505640836 .	0.870555748207121 .		inositol phosphate metabolic process	-1.7165	0.0827168485296838 .	0.45440352889297 .
862	GROSS_HYPOXIA_VIA_ELK3_DN	1.0397	0.297993341964121 .	0.870555748207121 .		BUCKANOVICH_T_LYMPHOCYTE_HOMING_ON_TUMOR_DN	-1.7162	0.0828093212502312 .	0.45440352889297 .
863	ZWANG_CLASS_2_TRANSIENTLY_INDUCED_BY_EGF	1.03935	0.298085814684668 .	0.870555748207121 .		RAMALHO_STEMNESS_DN	-1.71422	0.0831329757721472 .	0.45440352889297 .
864	PID_PTP1B_PATHWAY	1.03914	0.298270760125763 .	0.870555748207121 .		ANDERSEN_LIVER_CANCER_KRT19_UP	-1.7125	0.0836415757351582 .	0.45440352889297 .
865	BAE_BRCA1_TARGETS_UP	1.03914	0.298270760125763 .	0.870555748207121 .		KANG_IMMORTALIZED_BY_TERT_DN	-1.70871	0.0845663029406325 .	0.45440352889297 .
866	XU_GH1_EXOGENOUS_TARGETS_DN	1.03811	0.298686887368226 .	0.870555748207121 .		TORCHIA_TARGETS_OF_EWSR1_FLI1_FUSION_TOP20_UP	-1.70664	0.084982430183096 .	0.45440352889297 .
867	regulation of G2/M transition of mitotic cell cycle	1.03802	0.298686887368226 .	0.870555748207121 .		Monti_Host_response_cluster	-1.70633	0.0851673756241909 .	0.45440352889297 .
868	KRIGE_AMINO_ACID_DEPRIVATION	1.03392	0.300443869058628 .	0.870555748207121 .		WENDT_COHESIN_TARGETS_UP	-1.70572	0.085306084705012 .	0.45440352889297 .
869	PID_MYC_REPRESS_PATHWAY	1.03263	0.301183650823007 .	0.870555748207121 .		STARK_PREFRONTAL_CORTEX_22Q11_DELETION_DN	-1.70525	0.0853985574255595 .	0.45440352889297 .
870	ALTEMEIER_RESPONSE_TO_LPS_WITH_MECHANICAL_VENTILATION	1.03209	0.301229887183281 .	0.870555748207121 .		KEGG_RIBOSOME	-1.70062	0.0860921028296653 .	0.45440352889297 .
871	DNA-dependent ATPase activity	1.03159	0.301553541705197 .	0.870555748207121 .		REACTOME_INTERLEUKIN_4_AND_INTERLEUKIN_13_SIGNALING	-1.70019	0.0861845755502126 .	0.45440352889297 .
872	hsa-miR-1244	1.03039	0.30196966894766 .	0.870555748207121 .		Angelova_immune-metagene-effector_memory_CD8	-1.69875	0.0864157573515812 .	0.45440352889297 .
873	PETROVA_PROX1_TARGETS_UP	1.03026	0.302015905307934 .	0.870555748207121 .		ficolin-1-rich granule membrane	-1.69778	0.0865544664324024 .	0.45440352889297 .
874	KEGG_GLYCOSYLPHOSPHATIDYLINOSITOL_GPI_ANCHOR_BIOSYNTHESIS	1.03003	0.302062141668208 .	0.870555748207121 .		LEE_LIVER_CANCER_DENA_UP	-1.69476	0.0872480118365082 .	0.45440352889297 .
875	LEIN_CEREBELLUM_MARKERS	1.02824	0.302848159792861 .	0.870555748207121 .		BERTUCCI_INVASIVE_CARCINOMA_DUCTAL_VS_LOBULAR_DN	-1.69382	0.0873404845570557 .	0.45440352889297 .
876	VANTVEER_BREAST_CANCER_POOR_PROGNOSIS	1.02539	0.304189014240799 .	0.870555748207121 .		Christensen_hypermethylated_in_primary_glioblastoma	-1.69342	0.0873867209173294 .	0.45440352889297 .
877	REACTOME_SYNTHESIS_OF_GLYCOSYLPHOSPHATIDYLINOSITOL_GPI	1.02434	0.304512668762715 .	0.870555748207121 .		OSADA_ASCL1_TARGETS_UP	-1.69251	0.0875716663584243 .	0.45440352889297 .
878	protein catabolic process	1.02271	0.305021268725726 .	0.870555748207121 .		MAHAJAN_RESPONSE_TO_IL1A_DN	-1.69238	0.0875716663584243 .	0.45440352889297 .
879	REACTOME_POLYMERASE_SWITCHING	1.02249	0.305298686887368 .	0.870555748207121 .		ACEVEDO_LIVER_TUMOR_VS_NORMAL_ADJACENT_TISSUE_UP	-1.69166	0.087617902718698 .	0.45440352889297 .
880	REACTOME_DISEASES_OF_METABOLISM	1.02233	0.305298686887368 .	0.870555748207121 .		GRYDER_PAX3FOXO1_ENHANCERS_KO_DOWN	-1.69108	0.0877566117995191 .	0.45440352889297 .
881	protein N-terminus binding	1.02208	0.305483632328463 .	0.870555748207121 .		PEDRIOLI_MIR31_TARGETS_DN	-1.68939	0.0883576844830775 .	0.45440352889297 .
882	BROWNE_HCMV_INFECTION_10HR_UP	1.02075	0.305853523210653 .	0.870555748207121 .		KRIGE_RESPONSE_TO_TOSEDOSTAT_6HR_UP	-1.68858	0.0884963935638986 .	0.45440352889297 .
883	FEVR_CTNNB1_TARGETS_UP	1.01973	0.306269650453116 .	0.870555748207121 .		LEE_TARGETS_OF_PTCH1_AND_SUFU_UP	-1.68675	0.0888200480858147 .	0.45440352889297 .
884	RODRIGUES_NTN1_AND_DCC_TARGETS	1.01838	0.306778250416127 .	0.870555748207121 .		Tirosh_Genes in the MITF program	-1.68515	0.0891899389680044 .	0.45440352889297 .
885	hsa-miR-376c	1.01798	0.306824486776401 .	0.870555748207121 .		BIOCARTA_AGR_PATHWAY	-1.68508	0.0891899389680044 .	0.45440352889297 .
886	cytokine activity	1.01796	0.306824486776401 .	0.870555748207121 .		REACTOME_SIGNALING_BY_RECEPTOR_TYROSINE_KINASES	-1.68406	0.0893748844090994 .	0.45440352889297 .
887	DACOSTA_UV_RESPONSE_VIA_ERCC3_TTD_UP	1.01514	0.307749213981875 .	0.870555748207121 .		hsa-miR-1252	-1.68326	0.0896523025707416 .	0.45440352889297 .
888	KIM_BIPOLAR_DISORDER_OLIGODENDROCYTE_DENSITY_CORR_DN	1.01499	0.307887923062697 .	0.870555748207121 .		positive regulation of epithelial to mesenchymal transition	-1.68322	0.0896523025707416 .	0.45440352889297 .
889	chromosome, centromeric region	1.01178	0.309136304790087 .	0.870555748207121 .		LI_WILMS_TUMOR_VS_FETAL_KIDNEY_2_DN	-1.68209	0.0897447752912891 .	0.45440352889297 .
890	phosphatidylinositol-mediated signaling	1.00934	0.310569631958572 .	0.870555748207121 .		GRUETZMANN_PANCREATIC_CANCER_DN	-1.681	0.0900684298132051 .	0.45440352889297 .
891	TCGA_Mutated-in-CRC_non-hypermutated	1.00862	0.310985759201036 .	0.870555748207121 .		REACTOME_INTERLEUKIN_12_SIGNALING	-1.67918	0.0904845570556686 .	0.45440352889297 .
892	hsa-miR-630	1.00808	0.311170704642131 .	0.870555748207121 .		GROSS_HYPOXIA_VIA_HIF1A_UP	-1.67723	0.0909931570186795 .	0.45440352889297 .
893	regulation of mitotic cell cycle	1.00739	0.311309413722952 .	0.870555748207121 .		VECCHI_GASTRIC_CANCER_ADVANCED_VS_EARLY_DN	-1.67608	0.0911318660995006 .	0.45440352889297 .
894	FARMER_BREAST_CANCER_CLUSTER_7	1.00555	0.312141668207879 .	0.870555748207121 .		blood coagulation	-1.67589	0.0911318660995006 .	0.45440352889297 .
895	hsa-miR-369-3p	1.00533	0.312372850009247 .	0.870555748207121 .		REACTOME_METABOLISM_OF_RNA	-1.67523	0.0914555206214167 .	0.45440352889297 .
896	integral component of endoplasmic reticulum membrane	1.0034	0.313251340854448 .	0.870555748207121 .		hsa-miR-1287	-1.67472	0.091732938783059 .	0.45440352889297 .
897	JECHLINGER_EPITHELIAL_TO_MESENCHYMAL_TRANSITION_DN	1.00306	0.313482522655817 .	0.870555748207121 .		REACTOME_DEUBIQUITINATION	-1.67432	0.0917791751433327 .	0.45440352889297 .
898	hsa-miR-519d	1.00222	0.313991122618827 .	0.870555748207121 .		REACTOME_CELL_CYCLE_CHECKPOINTS	-1.67397	0.0917791751433327 .	0.45440352889297 .
899	cellular response to UV	1.00215	0.314037358979101 .	0.870555748207121 .		hsa-miR-139-5p	-1.66867	0.092565193267986 .	0.45440352889297 .
900	hsa-miR-365	1.00208	0.314037358979101 .	0.870555748207121 .		LEIN_CHOROID_PLEXUS_MARKERS	-1.66712	0.0929350841501757 .	0.45440352889297 .
901	RIZ_ERYTHROID_DIFFERENTIATION_12HR	1.00169	0.314176068059922 .	0.870555748207121 .		HUMMERICH_SKIN_CANCER_PROGRESSION_DN	-1.66391	0.0933049750323655 .	0.45440352889297 .
902	HUPER_BREAST_BASAL_VS_LUMINAL_UP	1.00119	0.314499722581838 .	0.870555748207121 .		ICGC_Rad21_targets	-1.66335	0.0934436841131866 .	0.45440352889297 .
903	KOKKINAKIS_METHIONINE_DEPRIVATION_96HR_DN	1.00112	0.314545958942112 .	0.870555748207121 .		MAGRANGEAS_MULTIPLE_MYELOMA_IGG_VS_IGA_DN	-1.66231	0.0936748659145552 .	0.45440352889297 .
904	hsa-miR-922	1.0003	0.315008322544849 .	0.870555748207121 .		inner ear development	-1.66182	0.0937673386351027 .	0.45440352889297 .
905	REACTOME_REGULATION_OF_PLK1_ACTIVITY_AT_G2_M_TRANSITION	0.998619	0.315655631588681 .	0.870555748207121 .		YAO_TEMPORAL_RESPONSE_TO_PROGESTERONE_CLUSTER_12	-1.65875	0.0941834658775661 .	0.45440352889297 .
906	GRAHAM_CML_QUIESCENT_VS_NORMAL_DIVIDING_UP	0.998311	0.315701867948955 .	0.870555748207121 .		REACTOME_MITOCHONDRIAL_TRANSLATION	-1.65863	0.0942297022378399 .	0.45440352889297 .
907	ENGELMANN_CANCER_PROGENITORS_UP	0.997832	0.315840577029776 .	0.870555748207121 .		intercellular bridge	-1.65834	0.0942759385981136 .	0.45440352889297 .
908	ROSTY_CERVICAL_CANCER_PROLIFERATION_CLUSTER	0.996538	0.316487886073608 .	0.870555748207121 .		ZHAN_MULTIPLE_MYELOMA_UP	-1.65771	0.0943221749583872 .	0.45440352889297 .
909	HALLMARK_ESTROGEN_RESPONSE_LATE	0.996493	0.316534122433882 .	0.870555748207121 .		hsa-miR-543	-1.65524	0.0945995931200296 .	0.45440352889297 .
910	protein autoubiquitination	0.996234	0.316672831514703 .	0.870555748207121 .		hsa-miR-607	-1.65332	0.0948307749213982 .	0.45440352889297 .
911	WELCSH_BRCA1_TARGETS_DN	0.994901	0.317458849639356 .	0.870555748207121 .		cell-cell signaling	-1.65332	0.0948307749213982 .	0.45440352889297 .
912	metal ion transport	0.994238	0.317967449602367 .	0.870555748207121 .		cell leading edge	-1.65316	0.0948770112816719 .	0.45440352889297 .
913	PURBEY_TARGETS_OF_CTBP1_AND_SATB1_DN	0.994184	0.317967449602367 .	0.870555748207121 .		cytosolic small ribosomal subunit	-1.65299	0.0948770112816719 .	0.45440352889297 .
914	TERAO_AOX4_TARGETS_SKIN_UP	0.99379	0.318106158683188 .	0.870555748207121 .		LAIHO_COLORECTAL_CANCER_SERRATED_UP	-1.65231	0.0949232476419456 .	0.45440352889297 .
915	PID_SHP2_PATHWAY	0.993185	0.31824486776401 .	0.870555748207121 .		REACTOME_RHO_GTPASES_ACTIVATE_PAKS	-1.65122	0.0950157203624931 .	0.45440352889297 .
916	PID_EPHB_FWD_PATHWAY	0.992747	0.318660995006473 .	0.870555748207121 .		hsa-miR-1228	-1.64809	0.0956167930460514 .	0.45440352889297 .
917	MAYBURD_RESPONSE_TO_L663536_DN	0.991805	0.319308304050305 .	0.870555748207121 .		protein kinase B signaling	-1.64804	0.0956167930460514 .	0.45440352889297 .
918	SEIDEN_ONCOGENESIS_BY_MET	0.991502	0.3194932494914 .	0.870555748207121 .		WONG_PROTEASOME_GENE_MODULE	-1.64709	0.0957555021268726 .	0.45440352889297 .
919	THILLAINADESAN_ZNF217_TARGETS_UP	0.989024	0.320834103939338 .	0.870555748207121 .		REACTOME_PYRUVATE_METABOLISM_AND_CITRIC_ACID_TCA_CYCLE	-1.64646	0.0959404475679675 .	0.45440352889297 .
920	hsa-miR-505	0.985119	0.322683558350287 .	0.870555748207121 .		positive regulation of actin filament polymerization	-1.64524	0.0961716293693361 .	0.45440352889297 .
921	TARTE_Plasma cell signature	0.983838	0.323145921953024 .	0.870555748207121 .		RODWELL_AGING_KIDNEY_NO_BLOOD_UP	-1.64484	0.0963103384501572 .	0.45440352889297 .
922	LIANG_SILENCED_BY_METHYLATION_UP	0.983575	0.323330867394119 .	0.870555748207121 .		SMID_BREAST_CANCER_RELAPSE_IN_LUNG_DN	-1.64432	0.0963103384501572 .	0.45440352889297 .
923	hsa-miR-370	0.982665	0.323515812835214 .	0.870555748207121 .		REACTOME_GLYOXYLATE_METABOLISM_AND_GLYCINE_DEGRADATION	-1.64385	0.0963103384501572 .	0.45440352889297 .
924	rRNA processing	0.98226	0.323700758276309 .	0.870555748207121 .		REACTOME_CARGO_TRAFFICKING_TO_THE_PERICILIARY_MEMBRANE	-1.64233	0.0968189384131681 .	0.45440352889297 .
925	WEINMANN_ADAPTATION_TO_HYPOXIA_UP	0.982218	0.323700758276309 .	0.870555748207121 .		actin cytoskeleton reorganization	-1.64155	0.0968651747734418 .	0.45440352889297 .
926	BERENJENO_TRANSFORMED_BY_RHOA_FOREVER_DN	0.982054	0.323746994636582 .	0.870555748207121 .		GAVIN_FOXP3_TARGETS_CLUSTER_T7	-1.64155	0.0968651747734418 .	0.45440352889297 .
927	ICGC_Elf1_targets	0.980635	0.324486776400962 .	0.870555748207121 .		REACTOME_L1CAM_INTERACTIONS	-1.64069	0.0970963565748104 .	0.45440352889297 .
928	SENESE_HDAC2_TARGETS_UP	0.979832	0.324810430922878 .	0.870555748207121 .		BHATTACHARYA_EMBRYONIC_STEM_CELL	-1.64057	0.0971425929350842 .	0.45440352889297 .
929	PID_RXR_VDR_PATHWAY	0.979627	0.324949140003699 .	0.870555748207121 .		REACTOME_CELLULAR_RESPONSE_TO_HEAT_STRESS	-1.64039	0.0971425929350842 .	0.45440352889297 .
930	KEGG_ABC_TRANSPORTERS	0.979073	0.325319030885889 .	0.870555748207121 .		steroid hormone receptor activity	-1.63911	0.0974200110967265 .	0.45440352889297 .
931	SESTO_RESPONSE_TO_UV_C1	0.978812	0.325365267246162 .	0.870555748207121 .		KYNG_DNA_DAMAGE_BY_4NQO_OR_UV	-1.63885	0.097512483817274 .	0.45440352889297 .
932	hsa-miR-184	0.976053	0.3267061216941 .	0.870555748207121 .		HAHTOLA_CTCL_CUTANEOUS	-1.63658	0.0979286110597374 .	0.45440352889297 .
933	response to endoplasmic reticulum stress	0.975937	0.326752358054374 .	0.870555748207121 .		GENTILE_UV_RESPONSE_CLUSTER_D6	-1.63599	0.0979748474200111 .	0.45440352889297 .
934	CADWELL_ATG16L1_TARGETS_UP	0.975698	0.326891067135195 .	0.870555748207121 .		TAKAO_RESPONSE_TO_UVB_RADIATION_DN	-1.63596	0.0979748474200111 .	0.45440352889297 .
935	hsa-miR-548p	0.974442	0.327492139818753 .	0.870555748207121 .		skeletal system development	-1.63533	0.0982060292213797 .	0.45440352889297 .
936	LASTOWSKA_COAMPLIFIED_WITH_MYCN	0.973521	0.327862030700943 .	0.870555748207121 .		RODRIGUES_THYROID_CARCINOMA_ANAPLASTIC_DN	-1.63412	0.0985296837432957 .	0.45440352889297 .
937	hsa-miR-589	0.972813	0.328093212502312 .	0.870555748207121 .		proton transmembrane transport	-1.63389	0.0985759201035694 .	0.45440352889297 .
938	small GTPase mediated signal transduction	0.971879	0.328509339744775 .	0.870555748207121 .		MULLIGHAN_NPM1_SIGNATURE_3_DN	-1.63385	0.0986221564638432 .	0.45440352889297 .
939	REACTOME_SLC_TRANSPORTER_DISORDERS	0.968459	0.330543739596819 .	0.870555748207121 .		membrane organization	-1.63305	0.0986683928241169 .	0.483203752555231 .
940	snRNA transcription by RNA polymerase II	0.96807	0.33068244867764 .	0.870555748207121 .		VALK_AML_CLUSTER_3	-1.63304	0.0986683928241169 .	0.483203752555231 .
941	epidermal growth factor receptor signaling pathway	0.968049	0.33068244867764 .	0.870555748207121 .		NADERI_BREAST_CANCER_PROGNOSIS_DN	-1.63218	0.0988995746254855 .	0.549644268531543 .
942	ZHU_CMV_24_HR_UP	0.967432	0.331237285000925 .	0.870555748207121 .		PUJANA_BRCA1_PCC_NETWORK	-1.62753	0.0997780654706861 .	0.549644268531543 .
943	hsa-miR-1283	0.967059	0.331375994081746 .	0.870555748207121 .		EBAUER_TARGETS_OF_PAX3_FOXO1_FUSION_UP	-1.62727	0.0997780654706861 .	0.549644268531543 .
944	CHEN_LUNG_CANCER_SURVIVAL	0.966817	0.331468466802293 .	0.870555748207121 .		TSAI_RESPONSE_TO_RADIATION_THERAPY	-1.62629	0.0999167745515073 .	0.549644268531543 .
945	BASAKI_YBX1_TARGETS_UP	0.966548	0.331514703162567 .	0.870555748207121 .		VALK_AML_CLUSTER_11	-1.62483	0.100240429073423 .	0.549644268531543 .
946	hsa-miR-148b	0.965878	0.331838357684483 .	0.870555748207121 .		VALK_AML_CLUSTER_6	-1.62451	0.100379138154244 .	0.549644268531543 .
947	hsa-miR-934	0.965855	0.331884594044757 .	0.870555748207121 .		REACTOME_G_ALPHA_I_SIGNALLING_EVENTS	-1.62413	0.100517847235066 .	0.549644268531543 .
948	WANG_RESPONSE_TO_ANDROGEN_UP	0.964592	0.33267061216941 .	0.870555748207121 .		SPANG_CD40 6hrs DN	-1.62114	0.101257628999445 .	0.549644268531543 .
949	CREIGHTON_ENDOCRINE_THERAPY_RESISTANCE_3	0.962233	0.333456630294063 .	0.870555748207121 .		Christensen_hypermethylated_in_grade2_astrocytoma	-1.62023	0.101488810800814 .	0.549644268531543 .
950	PASQUALUCCI_LYMPHOMA_BY_GC_STAGE_UP	0.961496	0.333687812095432 .	0.870555748207121 .		SENESE_HDAC1_AND_HDAC2_TARGETS_DN	-1.61706	0.10218235620492 .	0.549644268531543 .
951	BENTINK_src.10	0.959809	0.334936193822822 .	0.870555748207121 .		REACTOME_SIGNALING_BY_RETINOIC_ACID	-1.61574	0.102459774366562 .	0.549644268531543 .
952	DELPUECH_FOXO3_TARGETS_DN	0.959005	0.335352321065286 .	0.870555748207121 .		TONKS_TARGETS_OF_RUNX1_RUNX1T1_FUSION_HSC_DN	-1.61476	0.10269095616793 .	0.549644268531543 .
953	syntaxin binding	0.958954	0.335398557425559 .	0.870555748207121 .		hsa-miR-1274a	-1.61463	0.10269095616793 .	0.549644268531543 .
954	hsa-miR-449b	0.958169	0.335999630109118 .	0.870555748207121 .		TAKEDA_TARGETS_OF_NUP98_HOXA9_FUSION_6HR_UP	-1.61439	0.102737192528204 .	0.549644268531543 .
955	hsa-miR-491-3p	0.958142	0.335999630109118 .	0.870555748207121 .		positive regulation of neuron differentiation	-1.61393	0.102875901609025 .	0.549644268531543 .
956	MASSARWEH_TAMOXIFEN_RESISTANCE_UP	0.957853	0.336184575550213 .	0.870555748207121 .		REACTOME_CYCLIN_D_ASSOCIATED_EVENTS_IN_G1	-1.61333	0.103014610689847 .	0.549644268531543 .
957	REACTOME_DNA_DAMAGE_BYPASS	0.956137	0.337432957277603 .	0.870555748207121 .		KRIGE_RESPONSE_TO_TOSEDOSTAT_24HR_DN	-1.61288	0.103107083410394 .	0.57678625146779 .
958	hsa-miR-592	0.955021	0.337987793600888 .	0.870555748207121 .		regulation of cell shape	-1.60852	0.104355465137784 .	0.57678625146779 .
959	MORI_PRE_BI_LYMPHOCYTE_UP	0.954999	0.338034029961161 .	0.870555748207121 .		HE_PTEN_TARGETS_UP	-1.60759	0.1046791196597 .	0.57678625146779 .
960	KASLER_HDAC7_TARGETS_1_DN	0.954936	0.338034029961161 .	0.870555748207121 .		Chaussabel_1,3_B-cells	-1.60526	0.105095246902164 .	0.57678625146779 .
961	Xie_senescence_HSM	0.954166	0.338311448122804 .	0.870555748207121 .		hsa-miR-940	-1.60093	0.10578879230627 .	0.57678625146779 .
962	REACTOME_GOLGI_TO_ER_RETROGRADE_TRANSPORT	0.953946	0.338450157203625 .	0.870555748207121 .		positive regulation of epithelial cell proliferation	-1.59713	0.106805992232291 .	0.57678625146779 .
963	OSWALD_HEMATOPOIETIC_STEM_CELL_IN_COLLAGEN_GEL_DN	0.952019	0.339744775291289 .	0.870555748207121 .		ZHAN_V1_LATE_DIFFERENTIATION_GENES_UP	-1.59519	0.107083410393934 .	0.57678625146779 .
964	REACTOME_SIGNALING_BY_ERBB2	0.951835	0.339744775291289 .	0.870555748207121 .		ZHENG_GLIOBLASTOMA_PLASTICITY_UP	-1.5937	0.107314592195302 .	0.57678625146779 .
965	STEIN_ESTROGEN_RESPONSE_NOT_VIA_ESRRA	0.95161	0.339791011651563 .	0.870555748207121 .		PID_THROMBIN_PAR1_PATHWAY	-1.59193	0.107684483077492 .	0.57678625146779 .
966	hsa-miR-518d-3p	0.950623	0.3402533752543 .	0.870555748207121 .		steroid biosynthetic process	-1.59176	0.107730719437766 .	0.57678625146779 .
967	SPANG_IL21 UP	0.948138	0.342010356944701 .	0.870555748207121 .		LINDGREN_BLADDER_CANCER_CLUSTER_3_DN	-1.59135	0.107823192158313 .	0.57678625146779 .
968	placenta development	0.947717	0.342195302385796 .	0.870555748207121 .		phospholipid binding	-1.58999	0.108100610319956 .	0.57678625146779 .
969	regulation of cell cycle	0.947148	0.342518956907712 .	0.870555748207121 .		NEMETH_INFLAMMATORY_RESPONSE_LPS_UP	-1.58883	0.108378028481598 .	0.57678625146779 .
970	PID_FANCONI_PATHWAY	0.947095	0.342518956907712 .	0.870555748207121 .		KEGG_ETHER_LIPID_METABOLISM	-1.58743	0.108747919363788 .	0.57678625146779 .
971	hsa-miR-1260	0.947071	0.342518956907712 .	0.870555748207121 .		NAM_FXYD5_TARGETS_DN	-1.58546	0.10939522840762 .	0.57678625146779 .
972	VAQUERIZAS_Pancreas_TF	0.946949	0.342565193267986 .	0.870555748207121 .		BORCZUK_MALIGNANT_MESOTHELIOMA_UP	-1.58412	0.109718882929536 .	0.57678625146779 .
973	REACTOME_TOLL_LIKE_RECEPTOR_10_TLR10_CASCADE	0.945111	0.343166265951544 .	0.870555748207121 .		REACTOME_RHO_GTPASES_ACTIVATE_PKNS	-1.5834	0.110181246532273 .	0.57678625146779 .
974	HOSHIDA_LIVER_CANCER_LATE_RECURRENCE_DN	0.943947	0.343721102274829 .	0.870555748207121 .		ROZANOV_MMP14_TARGETS_UP	-1.58294	0.110412428333642 .	0.57678625146779 .
975	LANDIS_ERBB2_BREAST_TUMORS_65_UP	0.941279	0.345293138524135 .	0.870555748207121 .		CASORELLI_ACUTE_PROMYELOCYTIC_LEUKEMIA_UP	-1.57947	0.111337155539116 .	0.57678625146779 .
976	PHONG_TNF_RESPONSE_VIA_P38_PARTIAL	0.939508	0.346032920288515 .	0.870555748207121 .		KEGG_SYSTEMIC_LUPUS_ERYTHEMATOSUS	-1.57923	0.111337155539116 .	0.57678625146779 .
977	KLEIN_PRIMARY_EFFUSION_LYMPHOMA_UP	0.939261	0.346079156648789 .	0.870555748207121 .		ACEVEDO_METHYLATED_IN_LIVER_CANCER_DN	-1.57853	0.111568337340485 .	0.57678625146779 .
978	multicellular organism development	0.938451	0.346402811170705 .	0.870555748207121 .		PROVENZANI_METASTASIS_DN	-1.57806	0.111707046421306 .	0.57678625146779 .
979	ZWANG_EGF_PERSISTENTLY_DN	0.937891	0.346633992972073 .	0.870555748207121 .		KEGG_HEDGEHOG_SIGNALING_PATHWAY	-1.57772	0.111845755502127 .	0.57678625146779 .
980	hsa-miR-299-5p	0.935365	0.348067320140559 .	0.870555748207121 .		APPIERTO_RESPONSE_TO_FENRETINIDE_DN	-1.57614	0.112308119104864 .	0.57678625146779 .
981	repressing transcription factor binding	0.935245	0.348113556500832 .	0.870555748207121 .		PID_S1P_META_PATHWAY	-1.57611	0.112308119104864 .	0.57678625146779 .
982	REACTOME_MYD88_INDEPENDENT_TLR4_CASCADE	0.932307	0.349916774551507 .	0.870555748207121 .		Hugo_melanoma-all-MET_UP	-1.57489	0.112862955428149 .	0.57678625146779 .
983	transcriptional repressor complex	0.928795	0.35181246532273 .	0.870555748207121 .		SANSOM_WNT_PATHWAY_REQUIRE_MYC	-1.57389	0.113094137229517 .	0.57678625146779 .
984	MARZEC_IL2_SIGNALING_UP	0.928218	0.352136119844646 .	0.870555748207121 .		MOOTHA_FFA_OXYDATION	-1.57335	0.113186609950065 .	0.57678625146779 .
985	PROTEINATLAS_fallopian tube	0.927454	0.352598483447383 .	0.870555748207121 .		TONKS_TARGETS_OF_RUNX1_RUNX1T1_FUSION_HSC_UP	-1.56926	0.114527464398003 .	0.57678625146779 .
986	Hugo_melanoma-all-MET_DN	0.927341	0.352598483447383 .	0.870555748207121 .		STEARMAN_LUNG_CANCER_EARLY_VS_LATE_UP	-1.56882	0.11461993711855 .	0.57678625146779 .
987	GREENBAUM_E2A_TARGETS_UP	0.925703	0.353292028851489 .	0.870555748207121 .		PID_AR_PATHWAY	-1.56771	0.114897355280192 .	0.57678625146779 .
988	ion transmembrane transport	0.923872	0.354540410578879 .	0.870555748207121 .		FLECHNER_PBL_KIDNEY_TRANSPLANT_OK_VS_DONOR_DN	-1.56739	0.11498982800074 .	0.57678625146779 .
989	SPANG_IL21 DN	0.922511	0.355280192343259 .	0.870555748207121 .		PASINI_SUZ12_TARGETS_DN	-1.56626	0.115267246162382 .	0.57678625146779 .
990	hsa-miR-409-3p	0.922034	0.355650083225448 .	0.870555748207121 .		ANDERSEN_CHOLANGIOCARCINOMA_CLASS1	-1.5653	0.115590900684298 .	0.57678625146779 .
991	REACTOME_RESOLUTION_OF_SISTER_CHROMATID_COHESION	0.921218	0.356204919548733 .	0.870555748207121 .		ALCALAY_AML_BY_NPM1_LOCALIZATION_DN	-1.56317	0.116145737007583 .	0.57678625146779 .
992	hsa-miR-26b	0.921153	0.356297392269281 .	0.870555748207121 .		hsa-miR-145	-1.56184	0.116515627889773 .	0.57678625146779 .
993	NIKOLSKY_BREAST_CANCER_8P12_P11_AMPLICON	0.916509	0.359071573885704 .	0.870555748207121 .		mitochondrial translational elongation	-1.56091	0.116700573330867 .	0.57678625146779 .
994	U2-type precatalytic spliceosome	0.915682	0.359302755687072 .	0.870555748207121 .		Schmitz_MCD signature	-1.55997	0.116839282411689 .	0.57678625146779 .
995	hsa-miR-506	0.915261	0.359672646569262 .	0.870555748207121 .		SIG_REGULATION_OF_THE_ACTIN_CYTOSKELETON_BY_RHO_GTPASES	-1.55908	0.117162936933605 .	0.57678625146779 .
996	PLASARI_TGFB1_TARGETS_1HR_UP	0.914914	0.359857592010357 .	0.870555748207121 .		actin cytoskeleton organization	-1.5586	0.117209173293878 .	0.57678625146779 .
997	REACTOME_DUAL_INCISION_IN_GG_NER	0.914483	0.360135010171999 .	0.870555748207121 .		HELLER_HDAC_TARGETS_DN	-1.55836	0.117255409654152 .	0.57678625146779 .
998	PID_FCER1_PATHWAY	0.91316	0.360874791936379 .	0.870555748207121 .		LUI_THYROID_CANCER_CLUSTER_1	-1.55794	0.117301646014426 .	0.57678625146779 .
999	MCBRYAN_PUBERTAL_BREAST_3_4WK_DN	0.913133	0.360874791936379 .	0.870555748207121 .		NIKOLSKY_BREAST_CANCER_12Q13_Q21_AMPLICON	-1.55587	0.118087664139079 .	0.57678625146779 .
1000	OLSSON_E2F3_TARGETS_DN	0.911991	0.361290919178842 .	0.870555748207121 .		HARRIS_BRAIN_CANCER_PROGENITORS	-1.55583	0.118087664139079 .	0.57678625146779 .
1001	PIONTEK_PKD1_TARGETS_UP	0.910318	0.362354355465138 .	0.870555748207121 .		BROWNE_HCMV_INFECTION_12HR_DN	-1.55535	0.118180136859626 .	0.57678625146779 .
1002	HALMOS_CEBPA_TARGETS_DN	0.909795	0.362678009987054 .	0.870555748207121 .		FONTAINE_PAPILLARY_THYROID_CARCINOMA_UP	-1.55508	0.118272609580174 .	0.57678625146779 .
1003	BOYLAN_MULTIPLE_MYELOMA_PCA3_DN	0.909564	0.362724246347328 .	0.870555748207121 .		cell body	-1.55499	0.118272609580174 .	0.57678625146779 .
1004	thymus development	0.908897	0.36300166450897 .	0.870555748207121 .		PUJANA_CHEK2_PCC_NETWORK	-1.55479	0.118318845940448 .	0.57678625146779 .
1005	KESHELAVA_MULTIPLE_DRUG_RESISTANCE	0.90798	0.363325319030886 .	0.870555748207121 .		CHIANG_LIVER_CANCER_SUBCLASS_CTNNB1_DN	-1.55443	0.118365082300721 .	0.57678625146779 .
1006	GENTILE_UV_RESPONSE_CLUSTER_D2	0.907236	0.363510264471981 .	0.870555748207121 .		REACTOME_HSF1_ACTIVATION	-1.55381	0.118642500462364 .	0.57678625146779 .
1007	hsa-miR-664	0.905236	0.364342518956908 .	0.870555748207121 .		DIAZ_CHRONIC_MEYLOGENOUS_LEUKEMIA_DN	-1.55342	0.118734973182911 .	0.57678625146779 .
1008	MIKKELSEN_MEF_HCP_WITH_H3K27ME3	0.904998	0.364434991677455 .	0.870555748207121 .		IZADPANAH_STEM_CELL_ADIPOSE_VS_BONE_UP	-1.54956	0.119428518587017 .	0.57678625146779 .
1009	REACTOME_OVARIAN_TUMOR_DOMAIN_PROTEASES	0.904665	0.364481228037729 .	0.870555748207121 .		interleukin-1-mediated signaling pathway	-1.54766	0.119567227667838 .	0.57678625146779 .
1010	REACTOME_TELOMERE_MAINTENANCE	0.904643	0.364481228037729 .	0.870555748207121 .		KUNINGER_IGF1_VS_PDGFB_TARGETS_DN	-1.54613	0.120075827630849 .	0.57678625146779 .
1011	REACTOME_EXTENSION_OF_TELOMERES	0.904643	0.364481228037729 .	0.870555748207121 .		Christensen_hypermethylated_in_grade3_astrocytoma	-1.54484	0.120538191233586 .	0.57678625146779 .
1012	PROTEINATLAS_stomach	0.904474	0.364527464398003 .	0.870555748207121 .		Fc-epsilon receptor signaling pathway	-1.54404	0.120769373034955 .	0.57678625146779 .
1013	KOYAMA_SEMA3B_TARGETS_DN	0.903661	0.364851118919919 .	0.870555748207121 .		REACTOME_MITOTIC_METAPHASE_AND_ANAPHASE	-1.54388	0.120861845755502 .	0.57678625146779 .
1014	LEE_AGING_MUSCLE_UP	0.903262	0.365082300721287 .	0.870555748207121 .		REACTOME_SIGNALING_BY_GPCR	-1.54355	0.121046791196597 .	0.57678625146779 .
1015	REACTOME_SIGNALING_BY_EGFR_IN_CANCER	0.902816	0.365267246162382 .	0.870555748207121 .		enzyme binding	-1.54216	0.121277972997966 .	0.57678625146779 .
1016	JIANG_AGING_CEREBRAL_CORTEX_UP	0.901562	0.366007027926762 .	0.870555748207121 .		cellular response to mechanical stimulus	-1.54075	0.121786572960977 .	0.57678625146779 .
1017	JOHNSTONE_PARVB_TARGETS_1_DN	0.900294	0.366654336970594 .	0.870555748207121 .		HAN_JNK_SINGALING_DN	-1.53869	0.122295172923987 .	0.57678625146779 .
1018	cell differentiation	0.899252	0.367255409654152 .	0.870555748207121 .		TARTE_B-cell signature	-1.53594	0.123127427408914 .	0.57678625146779 .
1019	GARGALOVIC_RESPONSE_TO_OXIDIZED_PHOSPHOLIPIDS_BLUE_UP	0.898677	0.367579064176068 .	0.870555748207121 .		TARTE_PLASMA_CELL_VS_B_LYMPHOCYTE_DN	-1.53594	0.123127427408914 .	0.57678625146779 .
1020	REACTOME_METABOLISM_OF_CARBOHYDRATES	0.898311	0.367671536896615 .	0.870555748207121 .		chaperone cofactor-dependent protein refolding	-1.53592	0.123127427408914 .	0.57678625146779 .
1021	MYC_Metabolism UP	0.896876	0.368318845940448 .	0.870555748207121 .		cell periphery	-1.53582	0.123127427408914 .	0.57678625146779 .
1022	TOOKER_GEMCITABINE_RESISTANCE_DN	0.896854	0.368318845940448 .	0.870555748207121 .		YAGI_AML_WITH_T_8_21_TRANSLOCATION	-1.53484	0.123312372850009 .	0.57678625146779 .
1023	SEKI_INFLAMMATORY_RESPONSE_LPS_UP	0.896173	0.368688736822637 .	0.870555748207121 .		REACTOME_MITOTIC_G2_G2_M_PHASES	-1.534	0.123404845570557 .	0.57678625146779 .
1024	BOWIE_RESPONSE_TO_EXTRACELLULAR_MATRIX	0.89597	0.36896615498428 .	0.870555748207121 .		WIKMAN_ASBESTOS_LUNG_CANCER_DN	-1.53256	0.123867209173294 .	0.57678625146779 .
1025	hsa-miR-622	0.894859	0.369243573145922 .	0.870555748207121 .		SHIPP_DLBCL_VS_FOLLICULAR_LYMPHOMA_DN	-1.53232	0.123959681893841 .	0.57678625146779 .
1026	WANG_LMO4_TARGETS_DN	0.894327	0.369382282226743 .	0.870555748207121 .		YAO_TEMPORAL_RESPONSE_TO_PROGESTERONE_CLUSTER_11	-1.52875	0.125069354540411 .	0.57678625146779 .
1027	HU_ANGIOGENESIS_UP	0.893933	0.369613464028112 .	0.870555748207121 .		NAKAMURA_METASTASIS	-1.5262	0.125670427223969 .	0.57678625146779 .
1028	TCGA_melanoma_keratin_high	0.893387	0.369890882189754 .	0.870555748207121 .		REACTOME_CHOLESTEROL_BIOSYNTHESIS	-1.52566	0.125855372665064 .	0.57678625146779 .
1029	SHI_SPARC_TARGETS_UP	0.892316	0.37058442759386 .	0.870555748207121 .		CHIANG_LIVER_CANCER_SUBCLASS_PROLIFERATION_DN	-1.52564	0.125855372665064 .	0.57678625146779 .
1030	G2/M transition of mitotic cell cycle	0.890904	0.371093027556871 .	0.870555748207121 .		REACTOME_NEUROTRANSMITTER_RELEASE_CYCLE	-1.5255	0.125855372665064 .	0.57678625146779 .
1031	PID_INSULIN_PATHWAY	0.887229	0.373081191048641 .	0.870555748207121 .		membrane	-1.52391	0.126132790826706 .	0.57678625146779 .
1032	DIRMEIER_LMP1_RESPONSE_LATE_UP	0.886098	0.373959681893841 .	0.870555748207121 .		Reitmann_PA-Astro-Cell-programm	-1.52252	0.126363972628075 .	0.57678625146779 .
1033	PID_EPO_PATHWAY	0.88596	0.374005918254115 .	0.870555748207121 .		REACTOME_TRANSLATION	-1.52235	0.126456445348622 .	0.57678625146779 .
1034	PROTEINATLAS_oral mucosa	0.885827	0.374052154614389 .	0.870555748207121 .		hsa-miR-335	-1.52182	0.126502681708896 .	0.57678625146779 .
1035	PID_P38_MKK3_6PATHWAY	0.885475	0.374237100055484 .	0.870555748207121 .		HOFMANN_MYELODYSPLASTIC_SYNDROM_LOW_RISK_DN	-1.52143	0.126595154429443 .	0.57678625146779 .
1036	hsa-miR-586	0.884967	0.374468281856852 .	0.870555748207121 .		SHETH_LIVER_CANCER_VS_TXNIP_LOSS_PAM2	-1.52136	0.126595154429443 .	0.57678625146779 .
1037	hsa-miR-602	0.88491	0.3745607545774 .	0.870555748207121 .		GOLDRATH_HOMEOSTATIC_PROLIFERATION	-1.52098	0.126687627149991 .	0.57678625146779 .
1038	SCIBETTA_KDM5B_TARGETS_DN	0.884639	0.374653227297947 .	0.870555748207121 .		perinuclear region of cytoplasm	-1.51943	0.127566117995191 .	0.57678625146779 .
1039	TSUNODA_CISPLATIN_RESISTANCE_UP	0.884202	0.374884409099316 .	0.870555748207121 .		NAD binding	-1.51902	0.127658590715739 .	0.57678625146779 .
1040	REACTOME_AMINO_ACIDS_REGULATE_MTORC1	0.882394	0.375855372665064 .	0.870555748207121 .		LIAN_LIPA_TARGETS_6M	-1.51676	0.12816719067875 .	0.57678625146779 .
1041	YAO_TEMPORAL_RESPONSE_TO_PROGESTERONE_CLUSTER_7	0.881111	0.376363972628075 .	0.870555748207121 .		BILANGES_SERUM_AND_RAPAMYCIN_SENSITIVE_GENES	-1.51673	0.12816719067875 .	0.57678625146779 .
1042	hsa-miR-141	0.880756	0.37654891806917 .	0.870555748207121 .		muscle contraction	-1.51466	0.12853708156094 .	0.57678625146779 .
1043	FARMER_BREAST_CANCER_CLUSTER_2	0.877465	0.378305899759571 .	0.870555748207121 .		TONKS_TARGETS_OF_RUNX1_RUNX1T1_FUSION_ERYTHROCYTE_UP	-1.50886	0.129508045126688 .	0.57678625146779 .
1044	SMID_BREAST_CANCER_ERBB2_UP	0.876556	0.378953208803403 .	0.870555748207121 .		KATSANOU_ELAVL1_TARGETS_DN	-1.50788	0.12978546328833 .	0.57678625146779 .
1045	hsa-miR-19a	0.875469	0.379600517847235 .	0.870555748207121 .		cellular response to reactive oxygen species	-1.50764	0.129924172369151 .	0.57678625146779 .
1046	hsa-miR-527	0.875065	0.379831699648604 .	0.870555748207121 .		WAMUNYOKOLI_OVARIAN_CANCER_GRADES_1_2_DN	-1.50477	0.130432772332162 .	0.57678625146779 .
1047	ZHANG_RESPONSE_TO_IKK_INHIBITOR_AND_TNF_DN	0.874189	0.380386535971888 .	0.870555748207121 .		LENAOUR_DENDRITIC_CELL_MATURATION_DN	-1.50317	0.130710190493804 .	0.57678625146779 .
1048	REACTOME_PI3K_AKT_SIGNALING_IN_CANCER	0.873713	0.380617717773257 .	0.870555748207121 .		JIANG_AGING_HYPOTHALAMUS_DN	-1.50134	0.131172554096541 .	0.57678625146779 .
1049	ICGC_Zeb1_targets	0.873334	0.380710190493804 .	0.870555748207121 .		MANN_RESPONSE_TO_AMIFOSTINE_UP	-1.50065	0.131265026817089 .	0.57678625146779 .
1050	NIKOLSKY_BREAST_CANCER_20Q12_Q13_AMPLICON	0.873159	0.380802663214352 .	0.870555748207121 .		T-tubule	-1.49872	0.131819863140374 .	0.57678625146779 .
1051	DITTMER_PTHLH_TARGETS_DN	0.872821	0.380941372295173 .	0.870555748207121 .		OUELLET_CULTURED_OVARIAN_CANCER_INVASIVE_VS_LMP_DN	-1.49639	0.132328463103385 .	0.57678625146779 .
1052	MUELLER_COMMON_TARGETS_OF_AML_FUSIONS_UP	0.872781	0.380941372295173 .	0.870555748207121 .		SOTIRIOU_BREAST_CANCER_GRADE_1_VS_3_DN	-1.4944	0.133068244867764 .	0.57678625146779 .
1053	LIU_PROSTATE_CANCER_UP	0.872017	0.381357499537636 .	0.870555748207121 .		WU_HBX_TARGETS_1_DN	-1.49412	0.133160717588311 .	0.57678625146779 .
1054	hsa-miR-381	0.871845	0.381357499537636 .	0.870555748207121 .		ALONSO_METASTASIS_NEURAL_UP	-1.49342	0.13339189938968 .	0.57678625146779 .
1055	ATP binding	0.87061	0.3817736267801 .	0.870555748207121 .		hsa-miR-619	-1.49245	0.133623081191049 .	0.57678625146779 .
1056	REACTOME_PKMTS_METHYLATE_HISTONE_LYSINES	0.870119	0.382235990382837 .	0.870555748207121 .		HAHTOLA_MYCOSIS_FUNGOIDES_SKIN_UP	-1.49245	0.133623081191049 .	0.57678625146779 .
1057	PID_BCR_5PATHWAY	0.868588	0.382790826706122 .	0.870555748207121 .		Chr 11	-1.49234	0.133669317551322 .	0.57678625146779 .
1058	STAMBOLSKY_TARGETS_OF_MUTATED_TP53_DN	0.868137	0.383068244867764 .	0.870555748207121 .		oxidoreductase activity	-1.49205	0.13376179027187 .	0.57678625146779 .
1059	CHNG_MULTIPLE_MYELOMA_HYPERPLOID_DN	0.868062	0.383160717588311 .	0.870555748207121 .		GARY_CD5_TARGETS_DN	-1.49116	0.134085444793786 .	0.57678625146779 .
1060	BROWNE_HCMV_INFECTION_4HR_DN	0.86696	0.383854262992417 .	0.870555748207121 .		ONGUSAHA_TP53_TARGETS	-1.49015	0.134409099315702 .	0.57678625146779 .
1061	hsa-miR-372	0.865703	0.384455335675976 .	0.870555748207121 .		HERNANDEZ_ABERRANT_MITOSIS_BY_DOCETACEL_4NM_UP	-1.48947	0.134594044756797 .	0.57678625146779 .
1062	BIOCARTA_INSULIN_PATHWAY	0.864824	0.384778990197892 .	0.870555748207121 .		SASAI_RESISTANCE_TO_NEOPLASTIC_TRANSFROMATION	-1.48882	0.134778990197892 .	0.57678625146779 .
1063	hsa-miR-196a	0.863246	0.385611244682819 .	0.870555748207121 .		clathrin-coated pit	-1.48636	0.135287590160903 .	0.57678625146779 .
1064	Chaussabel_2,8_T-cells	0.859418	0.387599408174588 .	0.870555748207121 .		REACTOME_OTHER_INTERLEUKIN_SIGNALING	-1.48635	0.135287590160903 .	0.57678625146779 .
1065	SWEET_LUNG_CANCER_KRAS_UP	0.859321	0.387691880895136 .	0.870555748207121 .		TERAMOTO_OPN_TARGETS_CLUSTER_6	-1.48543	0.135657481043092 .	0.57678625146779 .
1066	ICGC_Stat5_targets	0.85899	0.387969299056778 .	0.870555748207121 .		PARENT_MTOR_SIGNALING_DN	-1.48517	0.135703717403366 .	0.57678625146779 .
1067	HALLMARK_WNT_BETA_CATENIN_SIGNALING	0.858443	0.388339189938968 .	0.870555748207121 .		stress fiber	-1.48508	0.135703717403366 .	0.57678625146779 .
1068	cell cycle arrest	0.858165	0.388431662659515 .	0.870555748207121 .		structural constituent of cytoskeleton	-1.48452	0.135842426484187 .	0.57678625146779 .
1069	POOLA_INVASIVE_BREAST_CANCER_DN	0.857501	0.3889864989828 .	0.870555748207121 .		VANASSE_BCL2_TARGETS_DN	-1.48211	0.136535971888293 .	0.57678625146779 .
1070	GOBERT_OLIGODENDROCYTE_DIFFERENTIATION_DN	0.857491	0.3889864989828 .	0.870555748207121 .		RAMALHO_STEMNESS_UP	-1.4807	0.136674680969114 .	0.57678625146779 .
1071	hsa-miR-1225-3p	0.856595	0.389957462548548 .	0.870555748207121 .		DAVICIONI_MOLECULAR_ARMS_VS_ERMS_UP	-1.47942	0.137044571851304 .	0.57678625146779 .
1072	hsa-miR-302a	0.856461	0.390003698908822 .	0.870555748207121 .		SANA_TNF_SIGNALING_DN	-1.47873	0.137090808211578 .	0.57678625146779 .
1073	BIOCARTA_PPARA_PATHWAY	0.854782	0.390743480673201 .	0.870555748207121 .		BIOCARTA_CASPASE_PATHWAY	-1.47803	0.137321990012946 .	0.57678625146779 .
1074	REACTOME_RHO_GTPASES_ACTIVATE_FORMINS	0.854615	0.390789717033475 .	0.870555748207121 .		REACTOME_INTERLEUKIN_10_SIGNALING	-1.47753	0.137460699093767 .	0.57678625146779 .
1075	HALLMARK_ESTROGEN_RESPONSE_EARLY	0.854052	0.391067135195117 .	0.870555748207121 .		SETLUR_PROSTATE_CANCER_TMPRSS2_ERG_FUSION_UP	-1.477	0.137645644534862 .	0.57678625146779 .
1076	REACTOME_DOWNSTREAM_SIGNALING_OF_ACTIVATED_FGFR2	0.85382	0.391390789717033 .	0.870555748207121 .		MACAEVA_PBMC_RESPONSE_TO_IR	-1.4764	0.137830589975957 .	0.57678625146779 .
1077	REACTOME_DOWNSTREAM_SIGNALING_OF_ACTIVATED_FGFR3	0.85382	0.391390789717033 .	0.870555748207121 .		neurogenesis	-1.47384	0.138246717218421 .	0.57678625146779 .
1078	REACTOME_DOWNSTREAM_SIGNALING_OF_ACTIVATED_FGFR4	0.85382	0.391390789717033 .	0.870555748207121 .		hsa-miR-508-3p	-1.47237	0.13861660810061 .	0.57678625146779 .
1079	hsa-miR-27a	0.85364	0.391483262437581 .	0.870555748207121 .		MOREIRA_RESPONSE_TO_TSA_UP	-1.47227	0.13861660810061 .	0.57678625146779 .
1080	cellular response to hypoxia	0.852204	0.392407989643055 .	0.870555748207121 .		PID_BMP_PATHWAY	-1.47091	0.139217680784169 .	0.57678625146779 .
1081	negative regulation of viral genome replication	0.852092	0.392407989643055 .	0.870555748207121 .		YAGI_AML_RELAPSE_PROGNOSIS	-1.47069	0.139310153504716 .	0.57678625146779 .
1082	VAQUERIZAS_Trachea_TF	0.850837	0.392870353245792 .	0.870555748207121 .		SNIJDERS_AMPLIFIED_IN_HEAD_AND_NECK_TUMORS	-1.47017	0.139402626225264 .	0.57678625146779 .
1083	ISHIDA_E2F_TARGETS	0.849126	0.394026262252635 .	0.870555748207121 .		BOQUEST_STEM_CELL_DN	-1.4689	0.13972628074718 .	0.57678625146779 .
1084	lung development	0.846777	0.394766044017015 .	0.870555748207121 .		FIGUEROA_AML_METHYLATION_CLUSTER_6_UP	-1.46819	0.139911226188274 .	0.57678625146779 .
1085	RUTELLA_RESPONSE_TO_HGF_VS_CSF2RB_AND_IL4_DN	0.845874	0.395182171259478 .	0.870555748207121 .		VALK_AML_CLUSTER_1	-1.46789	0.139911226188274 .	0.57678625146779 .
1086	AUNG_GASTRIC_CANCER	0.845762	0.395228407619752 .	0.870555748207121 .		integral component of plasma membrane	-1.46753	0.140096171629369 .	0.57678625146779 .
1087	LIU_COMMON_CANCER_GENES	0.844637	0.395737007582763 .	0.870555748207121 .		regulation of complement activation	-1.46734	0.140142407989643 .	0.57678625146779 .
1088	JEPSEN_SMRT_TARGETS	0.8443	0.395875716663584 .	0.870555748207121 .		Subero_B-ALL_hyper_meth	-1.46725	0.140188644349917 .	0.57678625146779 .
1089	KAMMINGA_SENESCENCE	0.844286	0.395875716663584 .	0.870555748207121 .		PID_ALPHA_SYNUCLEIN_PATHWAY	-1.46556	0.14060477159238 .	0.57678625146779 .
1090	PROTEINATLAS_esophagus	0.84313	0.39656926206769 .	0.870555748207121 .		protein C-terminus binding	-1.4654	0.140651007952654 .	0.57678625146779 .
1091	BROWNE_HCMV_INFECTION_4HR_UP	0.842828	0.396754207508785 .	0.870555748207121 .		NAGASHIMA_NRG1_SIGNALING_DN	-1.46486	0.140835953393749 .	0.57678625146779 .
1092	FIRESTEIN_PROLIFERATION	0.842756	0.396846680229332 .	0.870555748207121 .		COWLING_MYCN_TARGETS	-1.46306	0.141298316996486 .	0.57678625146779 .
1093	REACTOME_RAB_GERANYLGERANYLATION	0.842508	0.397170334751248 .	0.870555748207121 .		HERNANDEZ_ABERRANT_MITOSIS_BY_DOCETACEL_2NM_DN	-1.46041	0.142130571481413 .	0.57678625146779 .
1094	BIOCARTA_MAPK_PATHWAY	0.841674	0.397725171074533 .	0.870555748207121 .		forebrain development	-1.45955	0.142361753282782 .	0.57678625146779 .
1095	GAZDA_DIAMOND_BLACKFAN_ANEMIA_ERYTHROID_DN	0.841613	0.397725171074533 .	0.870555748207121 .		SENGUPTA_NASOPHARYNGEAL_CARCINOMA_WITH_LMP1_UP	-1.45722	0.142916589606066 .	0.57678625146779 .
1096	PID_HDAC_CLASSII_PATHWAY	0.840717	0.398511189199186 .	0.870555748207121 .		NAKAMURA_ADIPOGENESIS_EARLY_DN	-1.45691	0.14296282596634 .	0.57678625146779 .
1097	KEGG_GLYCOSAMINOGLYCAN_DEGRADATION	0.84011	0.399112261882745 .	0.870555748207121 .		RICKMAN_HEAD_AND_NECK_CANCER_F	-1.45482	0.143471425929351 .	0.57678625146779 .
1098	CHOW_RASSF1_TARGETS_DN	0.839485	0.399204734603292 .	0.870555748207121 .		GALLUZZI_PERMEABILIZE_MITOCHONDRIA	-1.45361	0.14421120769373 .	0.57678625146779 .
1099	PID_PLK1_PATHWAY	0.838834	0.399620861845756 .	0.870555748207121 .		ZHANG_RESPONSE_TO_CANTHARIDIN_DN	-1.45303	0.144396153134825 .	0.57678625146779 .
1100	PHONG_TNF_RESPONSE_VIA_P38_COMPLETE	0.838321	0.399990752727945 .	0.870555748207121 .		hsa-miR-636	-1.45136	0.144673571296468 .	0.57678625146779 .
1101	hsa-miR-302d	0.837298	0.400776770852598 .	0.870555748207121 .		negative regulation of signal transduction	-1.45127	0.144673571296468 .	0.57678625146779 .
1102	REACTOME_TICAM1_RIP1_MEDIATED_IKK_COMPLEX_RECRUITMENT	0.836688	0.401331607175883 .	0.870555748207121 .		BURTON_ADIPOGENESIS_PEAK_AT_0HR	-1.45083	0.144766044017015 .	0.57678625146779 .
1103	CHIARADONNA_NEOPLASTIC_TRANSFORMATION_KRAS_UP	0.836513	0.401377843536157 .	0.870555748207121 .		nuclear receptor activity	-1.45061	0.144766044017015 .	0.57678625146779 .
1104	KARLSSON_TGFB1_TARGETS_DN	0.836407	0.401377843536157 .	0.870555748207121 .		REACTOME_INWARDLY_RECTIFYING_K_CHANNELS	-1.45045	0.144812280377289 .	0.57678625146779 .
1105	WHITEFORD_PEDIATRIC_CANCER_MARKERS	0.835761	0.401840207138894 .	0.870555748207121 .		negative regulation of protein kinase activity	-1.45038	0.144904753097836 .	0.57678625146779 .
1106	hsa-miR-532-5p	0.835575	0.402025152579989 .	0.870555748207121 .		hsa-miR-1322	-1.44968	0.145135934899205 .	0.57678625146779 .
1107	MAGRANGEAS_MULTIPLE_MYELOMA_IGLL_VS_IGLK_DN	0.83418	0.402949879785463 .	0.870555748207121 .		PROTEINATLAS_cerebral cortex	-1.44928	0.145182171259478 .	0.57678625146779 .
1108	GOTTWEIN_TARGETS_OF_KSHV_MIR_K12_11	0.833464	0.403458479748474 .	0.870555748207121 .		LANDIS_ERBB2_BREAST_TUMORS_324_DN	-1.44762	0.145783243943037 .	0.57678625146779 .
1109	epithelial cell differentiation	0.831079	0.405076752358054 .	0.870555748207121 .		ROSS_ACUTE_MYELOID_LEUKEMIA_CBF	-1.44754	0.145829480303311 .	0.57678625146779 .
1110	PEDERSEN_METASTASIS_BY_ERBB2_ISOFORM_1	0.830674	0.405261697799149 .	0.870555748207121 .		FRIDMAN_SENESCENCE_UP	-1.44748	0.145875716663584 .	0.57678625146779 .
1111	hsa-miR-181b	0.829466	0.405955243203255 .	0.870555748207121 .		cell surface	-1.44536	0.1461993711855 .	0.57678625146779 .
1112	REACTOME_PCNA_DEPENDENT_LONG_PATCH_BASE_EXCISION_REPAIR	0.828877	0.406278897725171 .	0.870555748207121 .		magnesium ion binding	-1.44436	0.146523025707416 .	0.57678625146779 .
1113	SESTO_RESPONSE_TO_UV_C8	0.826633	0.407296097651193 .	0.870555748207121 .		HALLMARK_ALLOGRAFT_REJECTION	-1.4441	0.14656926206769 .	0.57678625146779 .
1114	REACTOME_TBC_RABGAPS	0.825324	0.407989643055299 .	0.870555748207121 .		TAVOR_CEBPA_TARGETS_UP	-1.4439	0.146615498427964 .	0.57678625146779 .
1115	hsa-miR-559	0.825149	0.408082115775846 .	0.870555748207121 .		PAPASPYRIDONOS_UNSTABLE_ATEROSCLEROTIC_PLAQUE_DN	-1.44332	0.146707971148511 .	0.696323530808286 .
1116	Wirth_lymphoma map module K	0.822945	0.409654152025153 .	0.870555748207121 .		REACTOME_LATE_ENDOSOMAL_MICROAUTOPHAGY	-1.44191	0.147077862030701 .	0.696323530808286 .
1117	cellular response to heat	0.822811	0.409700388385426 .	0.870555748207121 .		LIAN_LIPA_TARGETS_3M	-1.43553	0.148881080081376 .	0.696323530808286 .
1118	Marjolein_ageing-genes_DN	0.821664	0.410532642870353 .	0.870555748207121 .		positive regulation of neuron death	-1.43392	0.149435916404661 .	0.696323530808286 .
1119	FULCHER_INFLAMMATORY_RESPONSE_LECTIN_VS_LPS_UP	0.821214	0.410902533752543 .	0.870555748207121 .		REACTOME_METABOLISM_OF_PORPHYRINS	-1.43368	0.149528389125208 .	0.696323530808286 .
1120	sarcoplasmic reticulum	0.820908	0.411133715553912 .	0.870555748207121 .		phosphatidylcholine biosynthetic process	-1.43287	0.149852043647124 .	0.696323530808286 .
1121	hsa-miR-519a	0.820656	0.411179951914185 .	0.870555748207121 .		PROTEINATLAS_ovary	-1.42984	0.150776770852598 .	0.696323530808286 .
1122	hsa-miR-515-5p	0.819479	0.411919733678565 .	0.870555748207121 .		interferon-gamma-mediated signaling pathway	-1.42782	0.151562788977252 .	0.696323530808286 .
1123	LIM_MAMMARY_LUMINAL_MATURE_UP	0.819412	0.411919733678565 .	0.870555748207121 .		PID_RHOA_REG_PATHWAY	-1.42757	0.151655261697799 .	0.696323530808286 .
1124	Notch signaling pathway	0.819207	0.411965970038839 .	0.870555748207121 .		FERREIRA_EWINGS_SARCOMA_UNSTABLE_VS_STABLE_UP	-1.42732	0.151701498058073 .	0.696323530808286 .
1125	ZHAN_MULTIPLE_MYELOMA_LB_DN	0.819159	0.411965970038839 .	0.870555748207121 .		RODWELL_AGING_KIDNEY_DN	-1.42721	0.151701498058073 .	0.696323530808286 .
1126	BIOCARTA_HDAC_PATHWAY	0.818716	0.412382097281302 .	0.870555748207121 .		KEGG_ANTIGEN_PROCESSING_AND_PRESENTATION	-1.42577	0.152025152579989 .	0.696323530808286 .
1127	hsa-miR-103	0.815644	0.414139078971703 .	0.870555748207121 .		REACTOME_SUMOYLATION_OF_TRANSCRIPTION_FACTORS	-1.42529	0.152302570741631 .	0.696323530808286 .
1128	BEIER_GLIOMA_STEM_CELL_UP	0.815278	0.414555206214167 .	0.870555748207121 .		KEGG_FATTY_ACID_METABOLISM	-1.42189	0.153042352506011 .	0.696323530808286 .
1129	response to virus	0.815159	0.414601442574441 .	0.870555748207121 .		TURASHVILI_BREAST_DUCTAL_CARCINOMA_VS_DUCTAL_NORMAL_DN	-1.42184	0.153042352506011 .	0.696323530808286 .
1130	peptide binding	0.814298	0.414878860736083 .	0.870555748207121 .		REACTOME_NONHOMOLOGOUS_END_JOINING_NHEJ	-1.42141	0.153042352506011 .	0.696323530808286 .
1131	PROTEINATLAS_pancreas	0.814077	0.415017569816904 .	0.870555748207121 .		MONNIER_POSTRADIATION_TUMOR_ESCAPE_DN	-1.42127	0.153181061586832 .	0.696323530808286 .
1132	GROSS_ELK3_TARGETS_DN	0.813613	0.415202515257999 .	0.870555748207121 .		ligase activity	-1.41907	0.154013316071759 .	0.696323530808286 .
1133	hsa-miR-181d	0.81181	0.416127242463473 .	0.870555748207121 .		LI_INDUCED_T_TO_NATURAL_KILLER_DN	-1.41884	0.15415202515258 .	0.696323530808286 .
1134	hsa-miR-455-5p	0.81179	0.416219715184021 .	0.870555748207121 .		cell redox homeostasis	-1.41701	0.154660625115591 .	0.696323530808286 .
1135	KAAB_FAILED_HEART_ATRIUM_DN	0.808375	0.418346587756612 .	0.870555748207121 .		ZHAN_MULTIPLE_MYELOMA_CD1_DN	-1.41582	0.154845570556686 .	0.696323530808286 .
1136	GENTILE_UV_HIGH_DOSE_DN	0.808359	0.418346587756612 .	0.870555748207121 .		MEISSNER_NPC_HCP_WITH_H3K27ME3	-1.41335	0.155539115960792 .	0.696323530808286 .
1137	GRAHAM_NORMAL_QUIESCENT_VS_NORMAL_DIVIDING_DN	0.808087	0.418531533197707 .	0.870555748207121 .		FERRANDO_T_ALL_WITH_MLL_ENL_FUSION_DN	-1.41161	0.15614018864435 .	0.696323530808286 .
1138	hsa-miR-302c	0.805829	0.419779914925097 .	0.870555748207121 .		GAVIN_FOXP3_TARGETS_CLUSTER_P7	-1.41023	0.156417606805992 .	0.696323530808286 .
1139	BOYAULT_LIVER_CANCER_SUBCLASS_G3_UP	0.805232	0.420288514888108 .	0.870555748207121 .		BIOCARTA_RB_PATHWAY	-1.4102	0.156417606805992 .	0.696323530808286 .
1140	hsa-miR-320c	0.804359	0.420658405770298 .	0.870555748207121 .		HALLMARK_KRAS_SIGNALING_DN	-1.40963	0.156787497688182 .	0.696323530808286 .
1141	REACTOME_DNA_STRAND_ELONGATION	0.804079	0.420658405770298 .	0.870555748207121 .		hsa-miR-337-5p	-1.40849	0.157064915849824 .	0.696323530808286 .
1142	GAUSSMANN_MLL_AF4_FUSION_TARGETS_C_UP	0.804065	0.420658405770298 .	0.870555748207121 .		MATTIOLI_MGUS_VS_PCL	-1.40721	0.157573515812835 .	0.696323530808286 .
1143	ONDER_CDH1_TARGETS_3_DN	0.803825	0.420843351211393 .	0.870555748207121 .		ICGC_Cebpbsc150_targets	-1.40512	0.158590715738857 .	0.696323530808286 .
1144	negative regulation of autophagy	0.802652	0.421583132975772 .	0.870555748207121 .		hsa-miR-1225-5p	-1.40243	0.159885333826521 .	0.696323530808286 .
1145	RIZ_ERYTHROID_DIFFERENTIATION	0.802199	0.421814314777141 .	0.870555748207121 .		LEE_RECENT_THYMIC_EMIGRANT	-1.39869	0.161041242833364 .	0.696323530808286 .
1146	protein binding	0.802046	0.421860551137414 .	0.870555748207121 .		ZAMORA_NOS2_TARGETS_UP	-1.39819	0.161179951914185 .	0.696323530808286 .
1147	XU_HGF_TARGETS_INDUCED_BY_AKT1_6HR	0.800402	0.422692805622341 .	0.870555748207121 .		NUTT_GBM_VS_AO_GLIOMA_DN	-1.39804	0.161272424634733 .	0.696323530808286 .
1148	hsa-miR-520b	0.798971	0.423525060107268 .	0.870555748207121 .		KIM_GERMINAL_CENTER_T_HELPER_UP	-1.39758	0.161457370075828 .	0.696323530808286 .
1149	hsa-miR-138	0.79638	0.42491215091548 .	0.870555748207121 .		WANG_TUMOR_INVASIVENESS_DN	-1.39521	0.16210467911966 .	0.696323530808286 .
1150	hsa-miR-1308	0.796308	0.424958387275754 .	0.870555748207121 .		response to ischemia	-1.3938	0.162289624560755 .	0.696323530808286 .
1151	hsa-miR-106a	0.796083	0.425235805437396 .	0.870555748207121 .		4 iron, 4 sulfur cluster binding	-1.39315	0.162428333641576 .	0.696323530808286 .
1152	KIM_MYC targets	0.795928	0.425374514518217 .	0.870555748207121 .		Venteicher_Oligo-program	-1.39307	0.16247457000185 .	0.696323530808286 .
1153	HU_GENOTOXIC_DAMAGE_24HR	0.795751	0.425420750878491 .	0.870555748207121 .		embryonic digit morphogenesis	-1.39284	0.162567042722397 .	0.696323530808286 .
1154	fat cell differentiation	0.795728	0.425420750878491 .	0.870555748207121 .		LEE_LIVER_CANCER_MYC_DN	-1.39204	0.162936933604587 .	0.696323530808286 .
1155	ciliary basal body-plasma membrane docking	0.794486	0.42616053264287 .	0.870555748207121 .		Tirosh_housekeeping_genes	-1.39196	0.162936933604587 .	0.696323530808286 .
1156	transport vesicle	0.794185	0.426299241723691 .	0.870555748207121 .		CHENG_RESPONSE_TO_NICKEL_ACETATE	-1.3905	0.163306824486776 .	0.696323530808286 .
1157	ICGC_Usf1_targets	0.792861	0.426854078046976 .	0.870555748207121 .		RHODES_CANCER_META_SIGNATURE	-1.38981	0.163630479008692 .	0.696323530808286 .
1158	REACTOME_RNA_POLYMERASE_II_TRANSCRIBES_SNRNA_GENES	0.792604	0.426992787127797 .	0.870555748207121 .		protein tyrosine phosphatase activity	-1.38919	0.163815424449787 .	0.696323530808286 .
1159	GENTILE_UV_LOW_DOSE_UP	0.79212	0.427316441649713 .	0.870555748207121 .		osteoblast differentiation	-1.38845	0.163907897170335 .	0.696323530808286 .
1160	HALLMARK_PROTEIN_SECRETION	0.791932	0.427316441649713 .	0.870555748207121 .		WATANABE_RECTAL_CANCER_RADIOTHERAPY_RESPONSIVE_UP	-1.38786	0.164000369890882 .	0.696323530808286 .
1161	hsa-miR-1249	0.791898	0.427316441649713 .	0.870555748207121 .		peptidyl-tyrosine dephosphorylation	-1.38781	0.164000369890882 .	0.696323530808286 .
1162	REACTOME_INTERLEUKIN_6_FAMILY_SIGNALING	0.79155	0.427593859811356 .	0.870555748207121 .		LU_TUMOR_VASCULATURE_UP	-1.38565	0.164555206214167 .	0.696323530808286 .
1163	signal transduction by protein phosphorylation	0.791412	0.427686332531903 .	0.870555748207121 .		LIAN_NEUTROPHIL_GRANULE_CONSTITUENTS	-1.38518	0.164832624375809 .	0.696323530808286 .
1164	Donson-Misc immune function-associated with LTS in HGA	0.790371	0.428379877936009 .	0.870555748207121 .		positive regulation of catalytic activity	-1.38516	0.164832624375809 .	0.696323530808286 .
1165	ICGC_Sp1_targets	0.790339	0.428379877936009 .	0.870555748207121 .		MOHANKUMAR_HOXA1_TARGETS_UP	-1.38458	0.165202515257999 .	0.696323530808286 .
1166	REACTOME_HDACS_DEACETYLATE_HISTONES	0.789763	0.42851858701683 .	0.870555748207121 .		outflow tract morphogenesis	-1.38422	0.165387460699094 .	0.696323530808286 .
1167	BURTON_ADIPOGENESIS_PEAK_AT_24HR	0.789402	0.428657296097651 .	0.870555748207121 .		PID_CDC42_PATHWAY	-1.38307	0.165757351581284 .	0.696323530808286 .
1168	SIG_IL4RECEPTOR_IN_B_LYPHOCYTES	0.789251	0.428657296097651 .	0.870555748207121 .		TAVOR_CEBPA_TARGETS_DN	-1.3819	0.166450896985389 .	0.696323530808286 .
1169	hsa-miR-433	0.787809	0.429813205104494 .	0.870555748207121 .		Subero_INT_hyper_meth	-1.38167	0.166450896985389 .	0.696323530808286 .
1170	B cell differentiation	0.786591	0.430414277788053 .	0.870555748207121 .		CARO_OxPhos_in_DLBCL_UP	-1.38111	0.166635842426484 .	0.696323530808286 .
1171	XU_CREBBP_TARGETS_UP	0.785085	0.431200295912706 .	0.870555748207121 .		HOFFMANN_IMMATURE_TO_MATURE_B_LYMPHOCYTE_DN	-1.38007	0.166820787867579 .	0.696323530808286 .
1172	ICGC_Tcf3_targets	0.784875	0.431292768633253 .	0.870555748207121 .		Monti_OxPhos_cluster	-1.37924	0.1669594969484 .	0.696323530808286 .
1173	VANASSE_BCL2_TARGETS_UP	0.784705	0.431431477714074 .	0.870555748207121 .		BREDEMEYER_RAG_SIGNALING_NOT_VIA_ATM_UP	-1.37879	0.167005733308674 .	0.696323530808286 .
1174	CEBALLOS_TARGETS_OF_TP53_AND_MYC_DN	0.783215	0.432402441279822 .	0.870555748207121 .		BHAT_ESR1_TARGETS_NOT_VIA_AKT1_DN	-1.37819	0.167098206029221 .	0.696323530808286 .
1175	KOHOUTEK_CCNT2_TARGETS	0.781113	0.433465877566118 .	0.870555748207121 .		Chr 1	-1.37582	0.167745515073053 .	0.696323530808286 .
1176	Vilar_non-hypermutated-in-CRC	0.779523	0.434390604771592 .	0.870555748207121 .		TAKEDA_TARGETS_OF_NUP98_HOXA9_FUSION_3D_DN	-1.37525	0.167930460514148 .	0.696323530808286 .
1177	extrinsic component of membrane	0.779401	0.434436841131866 .	0.870555748207121 .		REACTOME_INOSITOL_PHOSPHATE_METABOLISM	-1.37244	0.168855187719623 .	0.696323530808286 .
1178	REACTOME_VISUAL_PHOTOTRANSDUCTION	0.779122	0.434575550212687 .	0.870555748207121 .		HUANG_FOXA2_TARGETS_UP	-1.37061	0.169594969484002 .	0.696323530808286 .
1179	ICGC_Runx3_targets	0.778916	0.43485296837433 .	0.870555748207121 .		TESCHENDORFF_age_hypermethylated	-1.36852	0.170427223968929 .	0.696323530808286 .
1180	PROTEINATLAS_rectum	0.778388	0.435176622896246 .	0.870555748207121 .		HUANG_GATA2_TARGETS_UP	-1.3678	0.17056593304975 .	0.696323530808286 .
1181	BOSCO_INTERFERON_INDUCED_ANTIVIRAL_MODULE	0.777808	0.435546513778435 .	0.870555748207121 .		BIOCARTA_CELLCYCLE_PATHWAY	-1.36676	0.170982060292214 .	0.696323530808286 .
1182	MIKKELSEN_MCV6_LCP_WITH_H3K4ME3	0.777228	0.435685222859256 .	0.870555748207121 .		protein-containing complex	-1.36657	0.171074533012761 .	0.696323530808286 .
1183	ZHAN_LATE_DIFFERENTIATION_GENES_UP	0.7771	0.43573145921953 .	0.870555748207121 .		defense response to bacterium	-1.36651	0.171120769373035 .	0.696323530808286 .
1184	PID_IFNG_PATHWAY	0.776968	0.43573145921953 .	0.870555748207121 .		BRUINS_UVC_RESPONSE_LATE	-1.36643	0.171120769373035 .	0.696323530808286 .
1185	ZHOU_CELL_CYCLE_GENES_IN_IR_RESPONSE_24HR	0.774998	0.436794895505826 .	0.870555748207121 .		ONDER_CDH1_TARGETS_3_UP	-1.36596	0.171259478453856 .	0.696323530808286 .
1186	ZIRN_TRETINOIN_RESPONSE_WT1_UP	0.774354	0.436933604586647 .	0.916875180097264 .		RIGGINS_TAMOXIFEN_RESISTANCE_DN	-1.36582	0.171398187534677 .	0.696323530808286 .
1187	hsa-miR-134	0.774249	0.436933604586647 .	0.916875180097264 .		YAO_TEMPORAL_RESPONSE_TO_PROGESTERONE_CLUSTER_9	-1.36451	0.171906787497688 .	0.696323530808286 .
1188	SPIELMAN_LYMPHOBLAST_EUROPEAN_VS_ASIAN_UP	0.772856	0.438413168115406 .	0.916875180097264 .		mitochondrial translational termination	-1.36323	0.172461623820973 .	0.696323530808286 .
1189	DASU_IL6_SIGNALING_SCAR_UP	0.772475	0.438551877196227 .	0.916875180097264 .		PURBEY_TARGETS_OF_CTBP1_NOT_SATB1_UP	-1.36289	0.17255409654152 .	0.696323530808286 .
1190	HWANG_PROSTATE_CANCER_MARKERS	0.771811	0.438921768078417 .	0.916875180097264 .		regulation of cell migration	-1.36143	0.173201405585352 .	0.696323530808286 .
1191	REACTOME_TRANSFERRIN_ENDOCYTOSIS_AND_RECYCLING	0.770408	0.440216386166081 .	0.916875180097264 .		protein dephosphorylation	-1.3607	0.173386351026447 .	0.696323530808286 .
1192	REACTOME_INTRA_GOLGI_TRAFFIC	0.770404	0.440216386166081 .	0.916875180097264 .		negative regulation of neuron projection development	-1.35791	0.174357314592195 .	0.696323530808286 .
1193	CHOW_RASSF1_TARGETS_UP	0.770116	0.440308858886628 .	0.916875180097264 .		flavin adenine dinucleotide binding	-1.35669	0.174773441834659 .	0.696323530808286 .
1194	WIRTH_Testis	0.7691	0.440817458849639 .	0.916875180097264 .		FLECHNER_PBL_KIDNEY_TRANSPLANT_OK_VS_DONOR_UP	-1.35441	0.175929350841502 .	0.696323530808286 .
1195	KANG_DOXORUBICIN_RESISTANCE_UP	0.767927	0.441464767893471 .	0.916875180097264 .		WOO_LIVER_CANCER_RECURRENCE_DN	-1.35332	0.17616053264287 .	0.696323530808286 .
1196	identical protein binding	0.766721	0.442158313297577 .	0.916875180097264 .		GUTIERREZ_CHRONIC_LYMPHOCYTIC_LEUKEMIA_DN	-1.35304	0.176206769003144 .	0.696323530808286 .
1197	hsa-miR-34b	0.766466	0.442297022378398 .	0.916875180097264 .		perikaryon	-1.35172	0.176576659885334 .	0.696323530808286 .
1198	positive regulation of NIK/NF-kappaB signaling	0.766434	0.442297022378398 .	0.916875180097264 .		DOANE_RESPONSE_TO_ANDROGEN_DN	-1.34866	0.177362678009987 .	0.696323530808286 .
1199	BENPORATH_NOS_TARGETS	0.766005	0.442574440540041 .	0.916875180097264 .		KENNY_CTNNB1_TARGETS_DN	-1.3483	0.177547623451082 .	0.696323530808286 .
1200	somatic stem cell population maintenance	0.765043	0.44331422230442 .	0.916875180097264 .		GEORGES_CELL_CYCLE_MIR192_TARGETS	-1.34786	0.177547623451082 .	0.696323530808286 .
1201	NAKAMURA_ADIPOGENESIS_EARLY_UP	0.764328	0.443776585907157 .	0.916875180097264 .		REACTOME_REGULATION_OF_PYRUVATE_DEHYDROGENASE_PDH_COMPLEX	-1.3471	0.177917514333272 .	0.696323530808286 .
1202	cellular response to hydrogen peroxide	0.763116	0.444840022193453 .	0.916875180097264 .		MORI_IMMATURE_B_LYMPHOCYTE_UP	-1.34533	0.17851858701683 .	0.696323530808286 .
1203	protein transport	0.762611	0.445209913075643 .	0.916875180097264 .		PID_TGFBR_PATHWAY	-1.34465	0.178703532457925 .	0.696323530808286 .
1204	microtubule binding	0.759965	0.446689476604402 .	0.916875180097264 .		VILLANUEVA_LIVER_CANCER_KRT19_DN	-1.34429	0.178749768818199 .	0.696323530808286 .
1205	hsa-miR-151-5p	0.758431	0.447105603846865 .	0.916875180097264 .		Subero_DLBCL_hypo_meth	-1.34216	0.17976696874422 .	0.696323530808286 .
1206	TCGA_GLIOBLASTOMA_COPY_NUMBER_UP	0.75828	0.447105603846865 .	0.916875180097264 .		MILI_PSEUDOPODIA	-1.3395	0.181061586831885 .	0.696323530808286 .
1207	hsa-miR-301a	0.756842	0.447984094692066 .	0.916875180097264 .		BOGNI_TREATMENT_RELATED_MYELOID_LEUKEMIA_UP	-1.33898	0.181200295912706 .	0.696323530808286 .
1208	GROSS_HYPOXIA_VIA_ELK3_ONLY_UP	0.755131	0.449001294618088 .	0.916875180097264 .		YANAGIHARA_ESX1_TARGETS	-1.33897	0.181200295912706 .	0.696323530808286 .
1209	PUIFFE_INVASION_INHIBITED_BY_ASCITES_DN	0.753375	0.449833549103015 .	0.916875180097264 .		JIANG_AGING_CEREBRAL_CORTEX_DN	-1.3381	0.181385241353801 .	0.696323530808286 .
1210	DNA damage response, detection of DNA damage	0.753353	0.449833549103015 .	0.916875180097264 .		STEIN_ESRRA_TARGETS	-1.33746	0.181523950434622 .	0.696323530808286 .
1211	hsa-miR-633	0.751697	0.450665803587942 .	0.916875180097264 .		REACTOME_NONSENSE_MEDIATED_DECAY_NMD	-1.33625	0.181940077677085 .	0.696323530808286 .
1212	COLDREN_GEFITINIB_RESISTANCE_UP	0.748695	0.453023857961901 .	0.916875180097264 .		HOLLERN_ADENOMYOEPITHELIAL_BREAST_TUMOR	-1.33602	0.182032550397633 .	0.696323530808286 .
1213	MAGRANGEAS_MULTIPLE_MYELOMA_IGLL_VS_IGLK_UP	0.7483	0.453347512483817 .	0.916875180097264 .		REACTOME_ONCOGENE_INDUCED_SENESCENCE	-1.33512	0.182217495838728 .	0.696323530808286 .
1214	FLECHNER_PBL_KIDNEY_TRANSPLANT_REJECTED_VS_OK_UP	0.746523	0.454272239689292 .	0.916875180097264 .		DAVICIONI_TARGETS_OF_PAX_FOXO1_FUSIONS_UP	-1.33459	0.182402441279822 .	0.696323530808286 .
1215	REACTOME_DOWNSTREAM_SIGNALING_OF_ACTIVATED_FGFR1	0.746303	0.45450342149066 .	0.916875180097264 .		BARRIER_CANCER_RELAPSE_NORMAL_SAMPLE_UP	-1.3318	0.183234695764749 .	0.696323530808286 .
1216	transcription-coupled nucleotide-excision repair	0.746235	0.45450342149066 .	0.916875180097264 .		MARTINEZ_TP53_TARGETS_DN	-1.33152	0.183373404845571 .	0.696323530808286 .
1217	hsa-miR-331-3p	0.745426	0.455058257813945 .	0.916875180097264 .		activation of MAPK activity	-1.33071	0.183789532088034 .	0.696323530808286 .
1218	NABA_ECM_REGULATORS	0.744434	0.455520621416682 .	0.916875180097264 .		HOFFMANN_LARGE_TO_SMALL_PRE_BII_LYMPHOCYTE_DN	-1.3304	0.183882004808582 .	0.696323530808286 .
1219	KEGG_MAPK_SIGNALING_PATHWAY	0.74323	0.455982985019419 .	0.916875180097264 .		endopeptidase activity	-1.33033	0.183974477529129 .	0.696323530808286 .
1220	DELYS_THYROID_CANCER_UP	0.742741	0.45612169410024 .	0.916875180097264 .		ZHENG_FOXP3_TARGETS_IN_THYMUS_UP	-1.32897	0.184298132051045 .	0.696323530808286 .
1221	trans-Golgi network	0.742063	0.456260403181062 .	0.916875180097264 .		plasma membrane	-1.32883	0.184344368411319 .	0.696323530808286 .
1222	hsa-miR-92a	0.742007	0.456260403181062 .	0.916875180097264 .		VECCHI_GASTRIC_CANCER_ADVANCED_VS_EARLY_UP	-1.32877	0.184436841131866 .	0.696323530808286 .
1223	IVANOVA_HEMATOPOIESIS_STEM_CELL_LONG_TERM	0.740272	0.457277603107083 .	0.916875180097264 .		phagocytosis	-1.32714	0.184760495653782 .	0.696323530808286 .
1224	REACTOME_CILIUM_ASSEMBLY	0.739871	0.457416312187905 .	0.916875180097264 .		KINSEY_TARGETS_OF_EWSR1_FLII_FUSION_UP	-1.32707	0.184806732014056 .	0.696323530808286 .
1225	BOYAULT_LIVER_CANCER_SUBCLASS_G1_UP	0.739032	0.457832439430368 .	0.916875180097264 .		ZHANG_MM up	-1.32657	0.184899204734603 .	0.696323530808286 .
1226	Chaussabel_3,8_Enzymes	0.738726	0.457971148511189 .	0.916875180097264 .		PID_CERAMIDE_PATHWAY	-1.32641	0.185176622896246 .	0.696323530808286 .
1227	ZHOU_CELL_CYCLE_GENES_IN_IR_RESPONSE_6HR	0.738685	0.457971148511189 .	0.916875180097264 .		KRIGE_RESPONSE_TO_TOSEDOSTAT_6HR_DN	-1.32529	0.185315331977067 .	0.696323530808286 .
1228	KIM_WT1_TARGETS_UP	0.735773	0.459959312002959 .	0.916875180097264 .		LEE_NEURAL_CREST_STEM_CELL_DN	-1.32442	0.18573145921953 .	0.696323530808286 .
1229	KIM_LRRC3B_TARGETS	0.73533	0.460282966524875 .	0.916875180097264 .		PAPASPYRIDONOS_UNSTABLE_ATEROSCLEROTIC_PLAQUE_UP	-1.32174	0.186332531903089 .	0.696323530808286 .
1230	PID_LYMPH_ANGIOGENESIS_PATHWAY	0.73499	0.460421675605696 .	0.916875180097264 .		hsa-miR-99a	-1.3207	0.186656186425005 .	0.696323530808286 .
1231	cellular response to interleukin-1	0.733987	0.460976511928981 .	0.916875180097264 .		ZHOU_INFLAMMATORY_RESPONSE_FIMA_UP	-1.32029	0.186656186425005 .	0.696323530808286 .
1232	REACTOME_CIRCADIAN_CLOCK	0.733118	0.461531348252266 .	0.916875180097264 .		glutamatergic synapse	-1.31902	0.187026077307194 .	0.696323530808286 .
1233	hsa-miR-373	0.732273	0.461947475494729 .	0.916875180097264 .		MIYAGAWA_TARGETS_OF_EWSR1_ETS_FUSIONS_DN	-1.31877	0.187072313667468 .	0.696323530808286 .
1234	DELACROIX_RAR_BOUND_ES	0.731523	0.462317366376919 .	0.916875180097264 .		ICGC_NrsfPcr1_targets	-1.31853	0.187211022748289 .	0.696323530808286 .
1235	YANG_BREAST_CANCER_ESR1_BULK_DN	0.73139	0.462363602737193 .	0.916875180097264 .		ADDYA_ERYTHROID_DIFFERENTIATION_BY_HEMIN	-1.31158	0.189846495283891 .	0.696323530808286 .
1236	PID_ECADHERIN_KERATINOCYTE_PATHWAY	0.73023	0.462918439060477 .	0.916875180097264 .		Chr 4	-1.31149	0.189846495283891 .	0.696323530808286 .
1237	HERNANDEZ_MITOTIC_ARREST_BY_DOCETAXEL_1_DN	0.729732	0.463242093582393 .	0.916875180097264 .		MIDORIKAWA_AMPLIFIED_IN_LIVER_CANCER	-1.30957	0.190170149805807 .	0.696323530808286 .
1238	LIU_CMYB_TARGETS_UP	0.729178	0.463658220824857 .	0.916875180097264 .		hsa-miR-34c-3p	-1.30779	0.190956167930461 .	0.696323530808286 .
1239	integral component of Golgi membrane	0.729138	0.46370445718513 .	0.916875180097264 .		KEGG_SELENOAMINO_ACID_METABOLISM	-1.30757	0.190956167930461 .	0.696323530808286 .
1240	Vishal_subnetwork signature of survival in GBM	0.72687	0.465091547993342 .	0.916875180097264 .		ABBUD_LIF_SIGNALING_1_DN	-1.30736	0.190956167930461 .	0.696323530808286 .
1241	ZHAN_MULTIPLE_MYELOMA_PR_UP	0.725673	0.465600147956353 .	0.916875180097264 .		establishment or maintenance of cell polarity	-1.30583	0.191464767893471 .	0.696323530808286 .
1242	KEGG_LONG_TERM_POTENTIATION	0.725078	0.466108747919364 .	0.916875180097264 .		RICKMAN_HEAD_AND_NECK_CANCER_A	-1.30476	0.191742186055114 .	0.696323530808286 .
1243	hsa-miR-106b	0.724999	0.466154984279638 .	0.916875180097264 .		ZHAN_MULTIPLE_MYELOMA_PR_DN	-1.30441	0.191927131496209 .	0.696323530808286 .
1244	SOTIRIOU_BREAST_CANCER_GRADE_1_VS_3_UP	0.724048	0.466894766044017 .	0.916875180097264 .		REACTOME_BILE_ACID_AND_BILE_SALT_METABOLISM	-1.30375	0.192204549657851 .	0.696323530808286 .
1245	hsa-miR-129-5p	0.724012	0.466894766044017 .	0.916875180097264 .		MARTINEZ_RESPONSE_TO_TRABECTEDIN_DN	-1.30365	0.192297022378398 .	0.696323530808286 .
1246	REACTOME_NUCLEOBASE_CATABOLISM	0.722368	0.467865729609765 .	0.916875180097264 .		REACTOME_INSULIN_PROCESSING	-1.30359	0.192343258738672 .	0.696323530808286 .
1247	CHIANG_LIVER_CANCER_SUBCLASS_POLYSOMY7_UP	0.722355	0.467911965970039 .	0.916875180097264 .		protein localization to plasma membrane	-1.30299	0.19243573145922 .	0.696323530808286 .
1248	hsa-miR-27b	0.72164	0.468235620491955 .	0.916875180097264 .		protein processing	-1.30273	0.192620676900314 .	0.696323530808286 .
1249	BIOCARTA_NO1_PATHWAY	0.721126	0.468651747734418 .	0.916875180097264 .		INGRAM_SHH_TARGETS_UP	-1.30252	0.192620676900314 .	0.696323530808286 .
1250	REACTOME_NOTCH_HLH_TRANSCRIPTION_PATHWAY	0.718822	0.469992602182356 .	0.916875180097264 .		REACTOME_CLATHRIN_MEDIATED_ENDOCYTOSIS	-1.30159	0.193083040503052 .	0.696323530808286 .
1251	hsa-miR-549	0.717196	0.470686147586462 .	0.916875180097264 .		DITTMER_PTHLH_TARGETS_UP	-1.30101	0.193129276863325 .	0.696323530808286 .
1252	in utero embryonic development	0.716759	0.470963565748104 .	0.916875180097264 .		ULE_SPLICING_VIA_NOVA2	-1.30008	0.193499167745515 .	0.696323530808286 .
1253	vasculogenesis	0.716254	0.471194747549473 .	0.916875180097264 .		HOFFMANN_PRE_BI_TO_LARGE_PRE_BII_LYMPHOCYTE_UP	-1.30006	0.193499167745515 .	0.696323530808286 .
1254	hsa-miR-656	0.716184	0.471240983909747 .	0.916875180097264 .		BOYLAN_MULTIPLE_MYELOMA_C_UP	-1.2982	0.194470131311263 .	0.696323530808286 .
1255	hsa-miR-302e	0.716009	0.471425929350841 .	0.916875180097264 .		Aukema_BCL2 DN_BCL6 UP	-1.29751	0.194608840392084 .	0.696323530808286 .
1256	Chapuy_ConsCluster C2 signature	0.715381	0.471749583872758 .	0.916875180097264 .		MCBRYAN_PUBERTAL_BREAST_5_6WK_DN	-1.29473	0.195209913075643 .	0.696323530808286 .
1257	COPII-coated ER to Golgi transport vesicle	0.714801	0.4720270020344 .	0.916875180097264 .		nuclear receptor transcription coactivator activity	-1.29426	0.195348622156464 .	0.696323530808286 .
1258	SESTO_RESPONSE_TO_UV_C2	0.713943	0.472628074717958 .	0.916875180097264 .		KEGG_TRYPTOPHAN_METABOLISM	-1.29326	0.195579803957832 .	0.696323530808286 .
1259	hsa-miR-1274b	0.712732	0.473599038283706 .	0.916875180097264 .		GNATENKO_PLATELET_SIGNATURE	-1.29212	0.195857222119475 .	0.696323530808286 .
1260	hsa-miR-511	0.71241	0.473737747364527 .	0.916875180097264 .		GRADE_COLON_AND_RECTAL_CANCER_UP	-1.29155	0.19604216756057 .	0.696323530808286 .
1261	WANG_CLIM2_TARGETS_UP	0.711799	0.474338820048086 .	0.916875180097264 .		azurophil granule membrane	-1.28976	0.196643240244128 .	0.696323530808286 .
1262	REACTOME_NOD1_2_SIGNALING_PATHWAY	0.711345	0.474523765489181 .	0.916875180097264 .		hsa-miR-522	-1.28816	0.197059367486591 .	0.696323530808286 .
1263	REACTOME_RESOLUTION_OF_ABASIC_SITES_AP_SITES	0.710876	0.474754947290549 .	0.916875180097264 .		JAERVINEN_AMPLIFIED_IN_LARYNGEAL_CANCER	-1.28726	0.197475494729055 .	0.696323530808286 .
1264	thiol-dependent ubiquitin-specific protease activity	0.709581	0.475448492694655 .	0.916875180097264 .		LY_AGING_PREMATURE_DN	-1.28711	0.197567967449602 .	0.696323530808286 .
1265	hsa-miR-181c	0.706469	0.477297947105604 .	0.916875180097264 .		FLORIO_NEOCORTEX_BASAL_RADIAL_GLIA_UP	-1.28621	0.19766044017015 .	0.696323530808286 .
1266	GUILLAUMOND_KLF10_TARGETS_UP	0.705474	0.47799149250971 .	0.916875180097264 .		REACTOME_GLUTAMATE_NEUROTRANSMITTER_RELEASE_CYCLE	-1.28582	0.197752912890697 .	0.696323530808286 .
1267	PID_P53_DOWNSTREAM_PATHWAY	0.704685	0.478685037913815 .	0.916875180097264 .		WHITFIELD_CELL_CYCLE_M_G1	-1.2831	0.198770112816719 .	0.696323530808286 .
1268	REACTOME_NUCLEAR_SIGNALING_BY_ERBB4	0.704541	0.478777510634363 .	0.916875180097264 .		PDZ domain binding	-1.28192	0.199324949140004 .	0.696323530808286 .
1269	BRUECKNER_TARGETS_OF_MIRLET7A3_UP	0.704382	0.47886998335491 .	0.916875180097264 .		LEE_LIVER_CANCER_MYC_TGFA_DN	-1.28164	0.199417421860551 .	0.696323530808286 .
1270	Xie_senescence_SSM	0.703889	0.479286110597374 .	0.916875180097264 .		WELCSH_BRCA1_TARGETS_UP	-1.27855	0.200342149066026 .	0.696323530808286 .
1271	hsa-miR-519c-3p	0.70383	0.479332346957647 .	0.916875180097264 .		protein binding, bridging	-1.27729	0.200665803587942 .	0.696323530808286 .
1272	OHGUCHI_LIVER_HNF4A_TARGETS_UP	0.703596	0.479517292398742 .	0.916875180097264 .		REACTOME_INTERLEUKIN_1_SIGNALING	-1.27677	0.20089698538931 .	0.696323530808286 .
1273	nucleotide-excision repair, preincision complex assembly	0.703123	0.479748474200111 .	0.916875180097264 .		PROTEINATLAS_cerebellum	-1.27633	0.201035694470131 .	0.696323530808286 .
1274	BERENJENO_TRANSFORMED_BY_RHOA_FOREVER_UP	0.702745	0.479887183280932 .	0.916875180097264 .		SERVITJA_LIVER_HNF1A_TARGETS_UP	-1.27612	0.201081930830405 .	0.696323530808286 .
1275	MARCINIAK_ER_STRESS_RESPONSE_VIA_CHOP	0.702536	0.480072128722027 .	0.916875180097264 .		response to drug	-1.27419	0.201775476234511 .	0.696323530808286 .
1276	DUTERTRE_ESTRADIOL_RESPONSE_6HR_UP	0.702402	0.480072128722027 .	0.916875180097264 .		WOO_LIVER_CANCER_RECURRENCE_UP	-1.27403	0.201821712594785 .	0.696323530808286 .
1277	KIM_MYC_AMPLIFICATION_TARGETS_DN	0.702045	0.480303310523396 .	0.916875180097264 .		hsa-miR-496	-1.27338	0.202099130756427 .	0.696323530808286 .
1278	hsa-miR-1256	0.701725	0.480395783243943 .	0.916875180097264 .		CHAUHAN_RESPONSE_TO_METHOXYESTRADIOL_DN	-1.27171	0.202607730719438 .	0.696323530808286 .
1279	UROSEVIC_RESPONSE_TO_IMIQUIMOD	0.70143	0.480673201405585 .	0.916875180097264 .		hsa-miR-562	-1.27065	0.202792676160533 .	0.696323530808286 .
1280	KAUFFMANN_MELANOMA_RELAPSE_UP	0.700796	0.481089328648049 .	0.916875180097264 .		RASHI_RESPONSE_TO_IONIZING_RADIATION_4	-1.2693	0.20325503976327 .	0.696323530808286 .
1281	BURTON_ADIPOGENESIS_3	0.700408	0.481274274089144 .	0.916875180097264 .		JIANG_AGING_HYPOTHALAMUS_UP	-1.26735	0.203856112446828 .	0.696323530808286 .
1282	BOSCO_EPITHELIAL_DIFFERENTIATION_MODULE	0.699677	0.481782874052155 .	0.916875180097264 .		hsa-miR-143	-1.26635	0.204087294248197 .	0.696323530808286 .
1283	FIGUEROA_AML_METHYLATION_CLUSTER_5_DN	0.698321	0.48284631033845 .	0.916875180097264 .		OUELLET_OVARIAN_CANCER_INVASIVE_VS_LMP_UP	-1.26363	0.205196966894766 .	0.696323530808286 .
1284	hsa-miR-107	0.698288	0.482938783058998 .	0.916875180097264 .		FEVR_CTNNB1_TARGETS_DN	-1.26354	0.205196966894766 .	0.696323530808286 .
1285	Mukasa_UP_in_GBM	0.697745	0.48321620122064 .	0.916875180097264 .		catalytic activity	-1.26316	0.205474385056408 .	0.696323530808286 .
1286	MATZUK_MALE_REPRODUCTION_SERTOLI	0.696864	0.483909746624746 .	0.916875180097264 .		BOYAULT_LIVER_CANCER_SUBCLASS_G123_UP	-1.26255	0.205751803218051 .	0.696323530808286 .
1287	TAKEDA_TARGETS_OF_NUP98_HOXA9_FUSION_10D_UP	0.695988	0.484557055668578 .	0.916875180097264 .		GAUSSMANN_MLL_AF4_FUSION_TARGETS_A_DN	-1.26186	0.206029221379693 .	0.696323530808286 .
1288	ZHOU_INFLAMMATORY_RESPONSE_FIMA_DN	0.69484	0.485065655631589 .	0.916875180097264 .		MOOTHA_TCA	-1.2605	0.206399112261883 .	0.696323530808286 .
1289	REN_ALVEOLAR_RHABDOMYOSARCOMA_UP	0.693335	0.486082855557611 .	0.916875180097264 .		MODY_HIPPOCAMPUS_NEONATAL	-1.26031	0.206445348622156 .	0.696323530808286 .
1290	REACTOME_HDR_THROUGH_HOMOLOGOUS_RECOMBINATION_HRR	0.693309	0.486082855557611 .	0.916875180097264 .		T cell activation	-1.25966	0.20649158498243 .	0.696323530808286 .
1291	MARCHINI_TRABECTEDIN_RESISTANCE_UP	0.693192	0.486221564638432 .	0.916875180097264 .		WANG_RESPONSE_TO_BEXAROTENE_UP	-1.25903	0.206676530423525 .	0.696323530808286 .
1292	PROTEINATLAS_endometrium	0.692654	0.4864527464398 .	0.916875180097264 .		HSIAO_LIVER_SPECIFIC_GENES	-1.25872	0.206815239504346 .	0.696323530808286 .
1293	OISHI_CHOLANGIOMA_STEM_CELL_LIKE_DN	0.691601	0.486637691880895 .	0.916875180097264 .		GUILLAUMOND_KLF10_TARGETS_DN	-1.25805	0.207000184945441 .	0.696323530808286 .
1294	WAKASUGI_HAVE_ZNF143_BINDING_SITES	0.691389	0.486776400961716 .	0.916875180097264 .		Chaussabel_1,8_Metabolism Biosynthesis	-1.25779	0.207092657665988 .	0.696323530808286 .
1295	BREDEMEYER_RAG_SIGNALING_VIA_ATM_NOT_VIA_NFKB_DN	0.690522	0.487377473645275 .	0.916875180097264 .		KRIGE_RESPONSE_TO_TOSEDOSTAT_24HR_UP	-1.25481	0.2084797484742 .	0.696323530808286 .
1296	hsa-miR-661	0.686529	0.49005918254115 .	0.916875180097264 .		MCBRYAN_PUBERTAL_BREAST_4_5WK_DN	-1.2541	0.208710930275569 .	0.696323530808286 .
1297	PID_ANGIOPOIETIN_RECEPTOR_PATHWAY	0.68586	0.49042907342334 .	0.916875180097264 .		SENESE_HDAC1_TARGETS_DN	-1.2516	0.209681893841317 .	0.696323530808286 .
1298	hsa-miR-361-5p	0.685459	0.49079896430553 .	0.916875180097264 .		HINATA_NFKB_TARGETS_FIBROBLAST_UP	-1.25079	0.210190493804328 .	0.696323530808286 .
1299	hsa-miR-760	0.685261	0.490891437026077 .	0.916875180097264 .		HALLMARK_ANGIOGENESIS	-1.24962	0.210375439245423 .	0.696323530808286 .
1300	thiol-dependent ubiquitinyl hydrolase activity	0.685057	0.490983909746625 .	0.916875180097264 .		RAO_BOUND_BY_SALL4_ISOFORM_B	-1.24484	0.211531348252266 .	0.696323530808286 .
1301	FERRARI_RESPONSE_TO_FENRETINIDE_UP	0.684259	0.491584982430183 .	0.916875180097264 .		PID_ATM_PATHWAY	-1.24475	0.211577584612539 .	0.696323530808286 .
1302	BARIS_THYROID_CANCER_UP	0.683657	0.492093582393194 .	0.916875180097264 .		defense response to Gram-positive bacterium	-1.244	0.211808766413908 .	0.696323530808286 .
1303	hsa-miR-302b	0.6833	0.492186055113741 .	0.916875180097264 .		intercalated disc	-1.24387	0.211855002774182 .	0.696323530808286 .
1304	hsa-miR-219-1-3p	0.683283	0.492232291474015 .	0.916875180097264 .		MILI_PSEUDOPODIA_HAPTOTAXIS_UP	-1.24336	0.212224893656371 .	0.696323530808286 .
1305	YAO_TEMPORAL_RESPONSE_TO_PROGESTERONE_CLUSTER_2	0.681927	0.49315701867949 .	0.916875180097264 .		cysteine-type endopeptidase activity	-1.24303	0.212317366376919 .	0.696323530808286 .
1306	SCHEIDEREIT_IKK_TARGETS	0.679987	0.494220454965785 .	0.916875180097264 .		GUENTHER_GROWTH_SPHERICAL_VS_ADHERENT_DN	-1.24158	0.212687257259109 .	0.696323530808286 .
1307	regulation of translation	0.6798	0.494359164046606 .	0.916875180097264 .		CAIRO_HEPATOBLASTOMA_DN	-1.238	0.213796929905678 .	0.696323530808286 .
1308	hsa-miR-181a	0.679589	0.494544109487701 .	0.916875180097264 .		E-box binding	-1.23718	0.21407434806732 .	0.696323530808286 .
1309	regulation of protein localization	0.678649	0.495376363972628 .	0.916875180097264 .		PID_FOXM1_PATHWAY	-1.23402	0.215045311633068 .	0.696323530808286 .
1310	Tirosh_melanoma specific genes	0.677959	0.495746254854818 .	0.916875180097264 .		BECKER_TAMOXIFEN_RESISTANCE_DN	-1.23397	0.215045311633068 .	0.696323530808286 .
1311	REACTOME_PROCESSIVE_SYNTHESIS_ON_THE_LAGGING_STRAND	0.677856	0.495884963935639 .	0.916875180097264 .		HOSHIDA_LIVER_CANCER_SURVIVAL_DN	-1.23391	0.215091547993342 .	0.696323530808286 .
1312	WELCH_GATA1_TARGETS	0.677315	0.496162382097281 .	0.916875180097264 .		REACTOME_INTRINSIC_PATHWAY_FOR_APOPTOSIS	-1.23335	0.215507675235805 .	0.696323530808286 .
1313	CHENG_IMPRINTED_BY_ESTRADIOL	0.676941	0.49639356389865 .	0.916875180097264 .		LI_WILMS_TUMOR_VS_FETAL_KIDNEY_1_DN	-1.23297	0.215600147956353 .	0.696323530808286 .
1314	hsa-miR-1262	0.67585	0.497040872942482 .	0.916875180097264 .		receptor internalization	-1.23133	0.216154984279638 .	0.696323530808286 .
1315	FERRANDO_TAL1_NEIGHBORS	0.675778	0.497040872942482 .	0.916875180097264 .		MIKKELSEN_MEF_ICP_WITH_H3K27ME3	-1.22997	0.216571111522101 .	0.696323530808286 .
1316	response to nutrient	0.673164	0.498427963750694 .	0.916875180097264 .		BIOCARTA_GPCR_PATHWAY	-1.22994	0.216617347882375 .	0.696323530808286 .
1317	positive regulation of viral genome replication	0.672972	0.498659145552062 .	0.916875180097264 .		hsa-miR-302b*	-1.22978	0.216617347882375 .	0.696323530808286 .
1318	Schmitz_BN2 signature	0.672026	0.499075272794526 .	0.916875180097264 .		hsa-miR-133a	-1.22975	0.216617347882375 .	0.696323530808286 .
1319	response to nutrient levels	0.671217	0.499537636397263 .	0.916875180097264 .		xenobiotic metabolic process	-1.22962	0.216756056963196 .	0.696323530808286 .
1320	DEBIASI_APOPTOSIS_BY_REOVIRUS_INFECTION_UP	0.669856	0.500231181801369 .	0.916875180097264 .		GREENBAUM_E2A_TARGETS_DN	-1.22942	0.21680229332347 .	0.696323530808286 .
1321	GHANDHI_DIRECT_IRRADIATION_UP	0.669653	0.500277418161642 .	0.916875180097264 .		REACTOME_TP53_REGULATES_METABOLIC_GENES	-1.22739	0.217588311448123 .	0.696323530808286 .
1322	protein kinase C binding	0.668263	0.501017199926022 .	0.916875180097264 .		RHODES_UNDIFFERENTIATED_CANCER	-1.22698	0.762345108193083 .	1 .
1323	REACTOME_SIGNALING_BY_NTRK2_TRKB	0.668242	0.501017199926022 .	0.916875180097264 .		basolateral plasma membrane	-1.2237	0.219114111337156 .	0.696323530808286 .
1324	PID_IGF1_PATHWAY	0.668196	0.501063436286296 .	0.916875180097264 .		HU_ANGIOGENESIS_DN	-1.22287	0.21929905677825 .	0.696323530808286 .
1325	Angelova_immune-metagene-pDC	0.667821	0.501294618087664 .	0.916875180097264 .		REACTOME_AGGREPHAGY	-1.22264	0.219345293138524 .	0.696323530808286 .
1326	PROTEINATLAS_breast	0.667425	0.501664508969854 .	0.916875180097264 .		MARTINEZ_RB1_TARGETS_UP	-1.22254	0.219345293138524 .	0.696323530808286 .
1327	Chr X	0.667277	0.501895690771222 .	0.999999999999883 .		PID_WNT_SIGNALING_PATHWAY	-1.22247	0.219391529498798 .	0.696323530808286 .
1328	HALLMARK_TGF_BETA_SIGNALING	0.666497	0.502219345293138 .	0.999999999999883 .		Vilar_mutated-in-CRC-CamP	-1.22219	0.219576474939893 .	0.696323530808286 .
1329	CAIRO_HEPATOBLASTOMA_CLASSES_UP	0.66641	0.502311818013686 .	0.999999999999996 .		SIMBULAN_UV_RESPONSE_NORMAL_DN	-1.22018	0.220316256704272 .	0.696323530808286 .
1330	SWEET_KRAS_TARGETS_DN	0.665359	0.502912890697244 .	0.999999999999996 .		KEGG_CELL_CYCLE	-1.21955	0.220778620307009 .	0.696323530808286 .
1331	FAELT_B_CLL_WITH_VH3_21_UP	0.664825	0.503144072498613 .	0.999999999999996 .		REACTOME_FC_EPSILON_RECEPTOR_FCERI_SIGNALING	-1.21949	0.220824856667283 .	0.696323530808286 .
1332	DELACROIX_RAR_TARGETS_UP	0.664345	0.503698908821897 .	0.999999999999996 .		metal ion binding	-1.21761	0.221610874791936 .	0.696323530808286 .
1333	mitochondrial outer membrane	0.661952	0.504947290549288 .	0.999999999999996 .		GOBERT_OLIGODENDROCYTE_DIFFERENTIATION_UP	-1.21649	0.2220270020344 .	0.696323530808286 .
1334	BROWNE_INTERFERON_RESPONSIVE_GENES	0.660409	0.506056963195857 .	0.999999999999996 .		enzyme activator activity	-1.21547	0.222350656556316 .	0.696323530808286 .
1335	hsa-miR-595	0.660361	0.506056963195857 .	0.999999999999996 .		G protein-coupled receptor activity	-1.21494	0.222628074717958 .	0.696323530808286 .
1336	REACTOME_INTERLEUKIN_37_SIGNALING	0.658616	0.507351581283521 .	0.999999999999996 .		protein heterodimerization activity	-1.21337	0.22327538376179 .	0.696323530808286 .
1337	hsa-miR-363	0.657327	0.508230072128722 .	0.999999999999996 .		PID_LKB1_PATHWAY	-1.21265	0.223460329202885 .	0.696323530808286 .
1338	GARGALOVIC_RESPONSE_TO_OXIDIZED_PHOSPHOLIPIDS_TURQUOISE_DN	0.655199	0.509293508415018 .	0.999999999999996 .		KYNG_RESPONSE_TO_H2O2	-1.21265	0.223460329202885 .	0.696323530808286 .
1339	hsa-miR-323b-5p	0.655019	0.509478453856112 .	0.999999999999996 .		HONRADO_BREAST_CANCER_BRCA1_VS_BRCA2	-1.21222	0.223599038283706 .	0.696323530808286 .
1340	KEGG_BLADDER_CANCER	0.654946	0.509617162936934 .	0.999999999999996 .		MORI_EMU_MYC_LYMPHOMA_BY_ONSET_TIME_UP	-1.21139	0.22401516552617 .	0.696323530808286 .
1341	BIOCARTA_IL7_PATHWAY	0.654638	0.509848344738302 .	0.999999999999996 .		LIU_SMARCA4_TARGETS	-1.20998	0.224477529128907 .	0.696323530808286 .
1342	clathrin-coated vesicle	0.653087	0.510588126502682 .	0.999999999999996 .		positive regulation of phagocytosis	-1.20928	0.224708710930276 .	0.696323530808286 .
1343	MATZUK_SPERMATOCYTE	0.652146	0.510911781024598 .	0.999999999999996 .		LEIN_MIDBRAIN_MARKERS	-1.20831	0.225217310893286 .	0.696323530808286 .
1344	HOLLEMAN_VINCRISTINE_RESISTANCE_ALL_UP	0.650648	0.511836508230072 .	0.999999999999996 .		SPIRA_SMOKERS_LUNG_CANCER_UP	-1.2081	0.225217310893286 .	0.696323530808286 .
1345	hsa-miR-663b	0.649408	0.512946180876641 .	0.999999999999996 .		transmembrane transport	-1.20789	0.22526354725356 .	0.696323530808286 .
1346	HOFFMANN_LARGE_TO_SMALL_PRE_BII_LYMPHOCYTE_UP	0.649037	0.51317736267801 .	0.999999999999996 .		GROSS_HYPOXIA_VIA_ELK3_AND_HIF1A_DN	-1.20635	0.226188274459035 .	0.696323530808286 .
1347	BOYLAN_MULTIPLE_MYELOMA_PCA3_UP	0.649024	0.51317736267801 .	0.999999999999996 .		GALE_APL_WITH_FLT3_MUTATED_UP	-1.20536	0.226604401701498 .	0.696323530808286 .
1348	multicellular organism growth	0.649003	0.513269835398557 .	0.999999999999996 .		DANG_MYC_TARGETS_UP	-1.20527	0.226650638061772 .	0.696323530808286 .
1349	hsa-miR-548m	0.648522	0.513408544479379 .	0.999999999999996 .		SAKAI_TUMOR_INFILTRATING_MONOCYTES_DN	-1.20485	0.226789347142593 .	0.696323530808286 .
1350	HUTTMANN_B_CLL_POOR_SURVIVAL_UP	0.648302	0.513454780839652 .	1 .		hsa-miR-127-3p	-1.20297	0.227945256149436 .	0.696323530808286 .
1351	PEREZ_TP63_TARGETS	0.64693	0.514564453486221 .	1 .		response to toxic substance	-1.20207	0.228176437950805 .	0.696323530808286 .
1352	ZHENG_FOXP3_TARGETS_UP	0.644893	0.515581653412243 .	1 .		positive regulation of endothelial cell proliferation	-1.2007	0.22886998335491 .	0.696323530808286 .
1353	Tirosh_Exhaustion program in Mel75	0.644557	0.515674126132791 .	1 .		adherens junction	-1.20043	0.228962456075458 .	0.696323530808286 .
1354	KEGG_DNA_REPLICATION	0.641858	0.517939707786203 .	1 .		hsa-miR-874	-1.2	0.229008692435731 .	0.696323530808286 .
1355	BRUECKNER_TARGETS_OF_MIRLET7A3_DN	0.641407	0.518355835028667 .	1 .		positive regulation of protein catabolic process	-1.19991	0.229008692435731 .	0.696323530808286 .
1356	KEGG_LONG_TERM_DEPRESSION	0.640821	0.518633253190309 .	1 .		toxin transport	-1.19943	0.229193637876826 .	0.696323530808286 .
1357	hsa-miR-615-5p	0.640494	0.518679489550583 .	1 .		BENPORATH_MYC_TARGETS_WITH_EBOX	-1.19864	0.229517292398742 .	0.696323530808286 .
1358	YAO_TEMPORAL_RESPONSE_TO_PROGESTERONE_CLUSTER_10	0.64004	0.519049380432772 .	1 .		rough endoplasmic reticulum	-1.19741	0.229840946920658 .	0.696323530808286 .
1359	REACTOME_SYNTHESIS_OF_PIPS_AT_THE_PLASMA_MEMBRANE	0.640001	0.519049380432772 .	1 .		REACTOME_ARACHIDONIC_ACID_METABOLISM	-1.19665	0.229887183280932 .	0.696323530808286 .
1360	protein destabilization	0.638066	0.520343998520436 .	1 .		BIOCARTA_ATM_PATHWAY	-1.19501	0.230811910486406 .	0.696323530808286 .
1361	GUO_HEX_TARGETS_DN	0.637645	0.520713889402626 .	1 .		TAKAO_RESPONSE_TO_UVB_RADIATION_UP	-1.19405	0.23122803772887 .	0.696323530808286 .
1362	PETRETTO_HEART_MASS_QTL_CIS_UP	0.636756	0.521453671167006 .	1 .		HENDRICKS_SMARCA4_TARGETS_DN	-1.19388	0.231274274089144 .	0.696323530808286 .
1363	DARWICHE_SKIN_TUMOR_PROMOTER_UP	0.633641	0.523395598298502 .	1 .		protein polyubiquitination	-1.19346	0.231412983169965 .	0.696323530808286 .
1364	TENEDINI_MEGAKARYOCYTE_MARKERS	0.632753	0.524089143702608 .	1 .		TONKS_TARGETS_OF_RUNX1_RUNX1T1_FUSION_MONOCYTE_DN	-1.19282	0.231505455890512 .	0.696323530808286 .
1365	amino acid transport	0.632708	0.524089143702608 .	1 .		RAHMAN_TP53_TARGETS_PHOSPHORYLATED	-1.1928	0.231505455890512 .	0.696323530808286 .
1366	PID_HIV_NEF_PATHWAY	0.632564	0.524135380062881 .	1 .		hsa-miR-545	-1.19144	0.231875346772702 .	0.696323530808286 .
1367	hsa-miR-337-3p	0.632484	0.524181616423155 .	1 .		BROWNE_HCMV_INFECTION_14HR_DN	-1.19008	0.232568892176808 .	0.696323530808286 .
1368	REACTOME_PERK_REGULATES_GENE_EXPRESSION	0.631473	0.524921398187535 .	1 .		canonical Wnt signaling pathway	-1.18999	0.232568892176808 .	0.696323530808286 .
1369	hsa-miR-140-5p	0.631413	0.524921398187535 .	1 .		LEE_AGING_CEREBELLUM_UP	-1.18929	0.232753837617903 .	0.696323530808286 .
1370	NAKAMURA_ADIPOGENESIS_LATE_UP	0.631318	0.524967634547808 .	1 .		MCCABE_HOXC6_TARGETS_CANCER_DN	-1.1891	0.232753837617903 .	0.696323530808286 .
1371	BIOCARTA_RAS_PATHWAY	0.629142	0.526909561679305 .	1 .		MARTINEZ_TP53_TARGETS_UP	-1.18884	0.232753837617903 .	0.696323530808286 .
1372	ZHAN_MULTIPLE_MYELOMA_MS_DN	0.628706	0.527233216201221 .	1 .		hsa-miR-612	-1.18858	0.232800073978176 .	0.696323530808286 .
1373	hsa-miR-421	0.626001	0.528990197891622 .	1 .		KONDO_EZH2_TARGETS	-1.1879	0.233123728500092 .	0.696323530808286 .
1374	REACTOME_CYTOCHROME_P450_ARRANGED_BY_SUBSTRATE_TYPE	0.625645	0.529406325134085 .	1 .		REACTOME_REGULATION_OF_HSF1_MEDIATED_HEAT_SHOCK_RESPONSE	-1.18698	0.233493619382282 .	0.696323530808286 .
1375	KEGG_PANCREATIC_CANCER	0.625587	0.529498797854633 .	1 .		MARTINEZ_RB1_TARGETS_DN	-1.18509	0.234418346587757 .	0.696323530808286 .
1376	SCIBETTA_KDM5B_TARGETS_UP	0.625384	0.529545034214907 .	1 .		hsa-miR-23b	-1.1834	0.234973182911041 .	0.696323530808286 .
1377	nucleotide binding	0.625344	0.529545034214907 .	1 .		BOYAULT_LIVER_CANCER_SUBCLASS_G3_DN	-1.18027	0.236082855557611 .	0.696323530808286 .
1378	REACTOME_CHROMOSOME_MAINTENANCE	0.624925	0.529776216016275 .	1 .		PID_CDC42_REG_PATHWAY	-1.17958	0.2364527464398 .	0.696323530808286 .
1379	CHIBA_RESPONSE_TO_TSA_DN	0.624545	0.52996116145737 .	1 .		REACTOME_DOWNSTREAM_SIGNALING_EVENTS_OF_B_CELL_RECEPTOR_BCR	-1.1786	0.236915110042537 .	0.696323530808286 .
1380	positive regulation of fibroblast proliferation	0.623795	0.530515997780655 .	1 .		tau protein binding	-1.17787	0.237377473645275 .	0.696323530808286 .
1381	WANG_LSD1_TARGETS_DN	0.623784	0.530515997780655 .	1 .		secretory granule	-1.1775	0.23756241908637 .	0.696323530808286 .
1382	AMIT_SERUM_RESPONSE_480_MCF10A	0.622955	0.531209543184761 .	1 .		REACTOME_O_LINKED_GLYCOSYLATION	-1.17705	0.237747364527464 .	0.696323530808286 .
1383	hsa-miR-609	0.622186	0.532041797669687 .	1 .		KONDO_PROSTATE_CANCER_WITH_H3K27ME3	-1.17651	0.237886073608286 .	0.696323530808286 .
1384	HASLINGER_B_CLL_WITH_13Q14_DELETION	0.62066	0.533058997595709 .	1 .		BANDRES_RESPONSE_TO_CARMUSTIN_WITHOUT_MGMT_48HR_DN	-1.17601	0.23807101904938 .	0.696323530808286 .
1385	hsa-miR-147	0.618939	0.534353615683373 .	1 .		cell fate commitment	-1.17531	0.238394673571297 .	0.696323530808286 .
1386	BIOCARTA_GH_PATHWAY	0.618751	0.534492324764195 .	1 .		transferase activity, transferring acyl groups	-1.17497	0.238764564453486 .	0.696323530808286 .
1387	BOYAULT_LIVER_CANCER_SUBCLASS_G12_UP	0.618709	0.534492324764195 .	1 .		JONGENEEL_Testis	-1.17453	0.239226928056223 .	0.696323530808286 .
1388	GINESTIER_BREAST_CANCER_20Q13_AMPLIFICATION_UP	0.616331	0.536619197336786 .	1 .		YORDY_RECIPROCAL_REGULATION_BY_ETS1_AND_SP100_DN	-1.17337	0.239735528019234 .	0.696323530808286 .
1389	lipid droplet	0.615976	0.536942851858702 .	1 .		REACTOME_SIGNALING_BY_THE_B_CELL_RECEPTOR_BCR	-1.17331	0.239735528019234 .	0.696323530808286 .
1390	hsa-miR-196b	0.613477	0.538329942666913 .	1 .		cell cortex	-1.17327	0.239781764379508 .	0.696323530808286 .
1391	positive regulation of nucleic acid-templated transcription	0.611894	0.539300906232661 .	1 .		REACTOME_PLATELET_AGGREGATION_PLUG_FORMATION	-1.17266	0.24005918254115 .	0.696323530808286 .
1392	WANG_CLASSIC_ADIPOGENIC_TARGETS_OF_PPARG	0.61164	0.539439615313483 .	1 .		HAMAI_APOPTOSIS_VIA_TRAIL_UP	-1.17247	0.240244127982245 .	0.696323530808286 .
1393	hsa-miR-641	0.610162	0.540549287960052 .	1 .		WILCOX_RESPONSE_TO_PROGESTERONE_DN	-1.17243	0.240244127982245 .	0.696323530808286 .
1394	MA_MYELOID_DIFFERENTIATION_DN	0.609853	0.540734233401147 .	1 .		REACTOME_MAPK_FAMILY_SIGNALING_CASCADES	-1.17002	0.241307564268541 .	0.696323530808286 .
1395	BIOCARTA_NTHI_PATHWAY	0.608763	0.541381542444979 .	1 .		SMID_BREAST_CANCER_RELAPSE_IN_PLEURA_DN	-1.1687	0.241631218790457 .	0.696323530808286 .
1396	hsa-miR-620	0.608313	0.541612724246347 .	1 .		DANG_BOUND_BY_MYC	-1.16756	0.242232291474015 .	0.696323530808286 .
1397	YIH_RESPONSE_TO_ARSENITE_C1	0.606615	0.542907342334011 .	1 .		positive regulation of apoptotic process	-1.16728	0.242278527834289 .	0.696323530808286 .
1398	gene silencing by RNA	0.606188	0.543046051414833 .	1 .		CHIANG_LIVER_CANCER_SUBCLASS_INTERFERON_DN	-1.16716	0.242371000554836 .	0.696323530808286 .
1399	PID_IL2_STAT5_PATHWAY	0.605656	0.543462178657296 .	1 .		cell migration	-1.16697	0.242463473275384 .	0.696323530808286 .
1400	PROTEINATLAS_epididymis	0.60544	0.543554651377844 .	1 .		SENESE_HDAC2_TARGETS_DN	-1.16695	0.242463473275384 .	0.696323530808286 .
1401	AMIT_EGF_RESPONSE_60_HELA	0.604769	0.544109487701128 .	1 .		BONOME_OVARIAN_CANCER_POOR_SURVIVAL_UP	-1.16695	0.242463473275384 .	0.696323530808286 .
1402	hsa-miR-653	0.604596	0.544433142223044 .	1 .		mitochondrion organization	-1.16632	0.242879600517847 .	0.696323530808286 .
1403	MCBRYAN_PUBERTAL_TGFB1_TARGETS_UP	0.604438	0.544479378583318 .	1 .		hsa-miR-1269	-1.16585	0.243064545958942 .	0.696323530808286 .
1404	hsa-miR-593	0.604227	0.544618087664139 .	1 .		rRNA binding	-1.16418	0.243804327723322 .	0.696323530808286 .
1405	BURTON_ADIPOGENESIS_PEAK_AT_2HR	0.603146	0.545681523950435 .	1 .		REACTOME_EUKARYOTIC_TRANSLATION_INITIATION	-1.16336	0.244081745884964 .	0.696323530808286 .
1406	Chr 6	0.603136	0.545727760310708 .	1 .		symporter activity	-1.16178	0.244590345847975 .	0.696323530808286 .
1407	JAZAG_TGFB1_SIGNALING_VIA_SMAD4_UP	0.601445	0.547022378398373 .	1 .		RNA polymerase II transcription factor binding	-1.16094	0.245006473090438 .	0.696323530808286 .
1408	BARRIER_COLON_CANCER_RECURRENCE_UP	0.601083	0.547161087479194 .	1 .		GOTZMANN_EPITHELIAL_TO_MESENCHYMAL_TRANSITION_DN	-1.16048	0.245098945810986 .	0.696323530808286 .
1409	AMUNDSON_RESPONSE_TO_ARSENITE	0.600308	0.547808396523026 .	1 .		ureteric bud development	-1.15828	0.245977436656186 .	0.696323530808286 .
1410	negative regulation of cell adhesion	0.599335	0.548178287405215 .	1 .		ELVIDGE_HYPOXIA_DN	-1.15797	0.245977436656186 .	0.696323530808286 .
1411	REACTOME_TNF_SIGNALING	0.598067	0.549565378213427 .	1 .		DACOSTA_UV_RESPONSE_VIA_ERCC3_TTD_DN	-1.15614	0.246948400221935 .	0.696323530808286 .
1412	LOPEZ_MBD_TARGETS_IMPRINTED_AND_X_LINKED	0.5979	0.549611614573701 .	1 .		KEGG_METABOLISM_OF_XENOBIOTICS_BY_CYTOCHROME_P450	-1.15611	0.246948400221935 .	0.696323530808286 .
1413	REACTOME_IRON_UPTAKE_AND_TRANSPORT	0.597637	0.549657850933974 .	1 .		HOWLIN_CITED1_TARGETS_1_UP	-1.15478	0.247549472905493 .	0.696323530808286 .
1414	FOSTER_KDM1A_TARGETS_UP	0.597173	0.550027741816164 .	1 .		BOSCO_ALLERGEN_INDUCED_TH2_ASSOCIATED_MODULE	-1.1544	0.247734418346588 .	0.696323530808286 .
1415	REACTOME_NEPHRIN_FAMILY_INTERACTIONS	0.59549	0.550998705381912 .	1 .		protein homodimerization activity	-1.15365	0.247965600147956 .	0.696323530808286 .
1416	cytoplasmic ribonucleoprotein granule	0.594843	0.551646014425744 .	1 .		NIKOLSKY_BREAST_CANCER_17Q11_Q21_AMPLICON	-1.15325	0.248196781949325 .	0.696323530808286 .
1417	HANSON_HRAS_SIGNALING_VIA_NFKB	0.594803	0.551692250786018 .	1 .		hsa-miR-671-5p	-1.15318	0.248196781949325 .	0.696323530808286 .
1418	GARGALOVIC_RESPONSE_TO_OXIDIZED_PHOSPHOLIPIDS_GREEN_UP	0.594527	0.551784723506566 .	1 .		FAELT_B_CLL_WITH_VH_REARRANGEMENTS_DN	-1.15192	0.248566672831515 .	0.696323530808286 .
1419	VANTVEER_BREAST_CANCER_ESR1_UP	0.593817	0.552524505270945 .	1 .		BURTON_ADIPOGENESIS_10	-1.1511	0.248936563713704 .	0.696323530808286 .
1420	hsa-miR-199a-5p	0.59331	0.552848159792861 .	1 .		SENESE_HDAC1_AND_HDAC2_TARGETS_UP	-1.15062	0.249167745515073 .	0.696323530808286 .
1421	REACTOME_GROWTH_HORMONE_RECEPTOR_SIGNALING	0.592598	0.553218050675051 .	1 .		BRACHAT_RESPONSE_TO_CAMPTOTHECIN_UP	-1.14992	0.249491400036989 .	0.696323530808286 .
1422	UEDA_CENTRAL_CLOCK	0.591934	0.553495468836693 .	1 .		REACTOME_SIGNALING_BY_INTERLEUKINS	-1.14854	0.25 .	0.696323530808286 .
1423	REACTOME_SIGNALING_BY_TGF_BETA_RECEPTOR_COMPLEX	0.591756	0.553587941557241 .	1 .		Venteicher_Microglia_Macrophage_PC1-high	-1.14827	0.250231181801369 .	0.696323530808286 .
1424	hsa-miR-412	0.591532	0.553772886998335 .	1 .		PID_A6B1_A6B4_INTEGRIN_PATHWAY	-1.14827	0.250231181801369 .	0.696323530808286 .
1425	REACTOME_SIGNALING_BY_EGFR	0.591526	0.553772886998335 .	1 .		LIU_VAV3_PROSTATE_CARCINOGENESIS_UP	-1.14793	0.250277418161642 .	0.696323530808286 .
1426	REACTOME_HCMV_LATE_EVENTS	0.591221	0.553911596079157 .	1 .		KEGG_BASAL_CELL_CARCINOMA	-1.14609	0.251017199926022 .	0.696323530808286 .
1427	specific granule lumen	0.591099	0.554050305159978 .	1 .		DARWICHE_SQUAMOUS_CELL_CARCINOMA_DN	-1.14561	0.251387090808212 .	0.696323530808286 .
1428	hsa-miR-1206	0.58834	0.556084705012021 .	1 .		BIOCARTA_EDG1_PATHWAY	-1.14433	0.251895690771223 .	0.696323530808286 .
1429	hsa-miR-526a	0.58827	0.556084705012021 .	1 .		MALONEY_RESPONSE_TO_17AAG_UP	-1.14341	0.252265581653412 .	0.696323530808286 .
1430	TIEN_INTESTINE_PROBIOTICS_24HR_DN	0.587304	0.556639541335306 .	1 .		KORKOLA_EMBRYONAL_CARCINOMA_UP	-1.14209	0.252820417976697 .	0.696323530808286 .
1431	VERRECCHIA_RESPONSE_TO_TGFB1_C5	0.587284	0.55668577769558 .	1 .		REACTOME_GAP_JUNCTION_TRAFFICKING_AND_REGULATION	-1.14054	0.253375254299982 .	0.696323530808286 .
1432	MARSHALL_VIRAL_INFECTION_RESPONSE_DN	0.587053	0.556824486776401 .	1 .		hsa-miR-487a	-1.13966	0.253791381542445 .	0.696323530808286 .
1433	REACTOME_BASE_EXCISION_REPAIR	0.58554	0.557749213981875 .	1 .		KORKOLA_SEMINOMA_UP	-1.13938	0.253791381542445 .	0.696323530808286 .
1434	PID_ATR_PATHWAY	0.585257	0.558072868503791 .	1 .		YAO_TEMPORAL_RESPONSE_TO_PROGESTERONE_CLUSTER_15	-1.13876	0.253930090623266 .	0.696323530808286 .
1435	YAGI_AML_WITH_T_9_11_TRANSLOCATION	0.584772	0.55830405030516 .	1 .		HALLMARK_REACTIVE_OXYGEN_SPECIES_PATHWAY	-1.13818	0.254161272424635 .	0.696323530808286 .
1436	transcription regulatory region DNA binding	0.584212	0.558720177547623 .	1 .		calcium ion transport	-1.13791	0.25434621786573 .	0.696323530808286 .
1437	WIERENGA_PML_INTERACTOME	0.584046	0.558812650268171 .	1 .		BERENJENO_ROCK_SIGNALING_NOT_VIA_RHOA_DN	-1.1377	0.254484926946551 .	0.696323530808286 .
1438	ZHAN_MULTIPLE_MYELOMA_CD1_VS_CD2_UP	0.583954	0.558858886628445 .	1 .		Chaussabel_2,4_Ribosomal proteins	-1.13738	0.254623636027372 .	0.696323530808286 .
1439	hsa-miR-518a-5p	0.583023	0.559367486591456 .	1 .		SABATES_COLORECTAL_ADENOMA_UP	-1.13512	0.255270945071204 .	0.696323530808286 .
1440	SCHOEN_NFKB_SIGNALING	0.582809	0.559367486591456 .	1 .		hsa-miR-935	-1.13471	0.255363417791751 .	0.696323530808286 .
1441	CHEN_LIVER_METABOLISM_QTL_CIS	0.582801	0.559367486591456 .	1 .		AMIT_SERUM_RESPONSE_240_MCF10A	-1.13415	0.255779545034215 .	0.696323530808286 .
1442	cilium assembly	0.582485	0.559459959312003 .	1 .		HESS_TARGETS_OF_HOXA9_AND_MEIS1_DN	-1.13256	0.256380617717773 .	0.696323530808286 .
1443	Tirosh_genes from malignant cells in Mel79-melanoma	0.580876	0.560384686517477 .	1 .		GARGALOVIC_RESPONSE_TO_OXIDIZED_PHOSPHOLIPIDS_BLACK_UP	-1.13213	0.256519326798594 .	0.696323530808286 .
1444	MULLIGHAN_NPM1_SIGNATURE_3_UP	0.580431	0.560615868318846 .	1 .		CHANDRAN_METASTASIS_TOP50_DN	-1.13045	0.257259108562974 .	0.696323530808286 .
1445	HELLER_HDAC_TARGETS_SILENCED_BY_METHYLATION_UP	0.580028	0.560754577399667 .	1 .		KANG_IMMORTALIZED_BY_TERT_UP	-1.13009	0.257444054004069 .	0.696323530808286 .
1446	REACTOME_TRNA_PROCESSING	0.579454	0.561124468281857 .	1 .		SPANG_BCR UP	-1.12995	0.257536526724616 .	0.696323530808286 .
1447	VILIMAS_NOTCH1_TARGETS_UP	0.578798	0.561355650083226 .	1 .		WESTON_VEGFA_TARGETS_12HR	-1.12888	0.25795265396708 .	0.696323530808286 .
1448	circadian regulation of gene expression	0.577876	0.56191048640651 .	1 .		STOSSI_RESPONSE_TO_ESTRADIOL	-1.12868	0.258045126687627 .	0.696323530808286 .
1449	REACTOME_TRANSCRIPTIONAL_REGULATION_BY_MECP2	0.575336	0.563574995376364 .	1 .		CHICAS_RB1_TARGETS_LOW_SERUM	-1.1283	0.258137599408175 .	0.696323530808286 .
1450	WIRTH_Normal Brain	0.574534	0.564176068059922 .	1 .		RASHI_RESPONSE_TO_IONIZING_RADIATION_6	-1.1274	0.258553726650638 .	0.696323530808286 .
1451	Christensen_hypomethylated_in_grade3_astrocytoma	0.574299	0.564361013501017 .	1 .		HOELZEL_NF1_TARGETS_UP	-1.12698	0.258969853893102 .	0.696323530808286 .
1452	DER_IFN_BETA_RESPONSE_UP	0.573905	0.564777140743481 .	1 .		WINZEN_DEGRADED_VIA_KHSRP	-1.12635	0.259432217495839 .	0.696323530808286 .
1453	nuclear membrane	0.573798	0.564962086184576 .	1 .		BANDRES_RESPONSE_TO_CARMUSTIN_MGMT_48HR_UP	-1.12624	0.259478453856112 .	0.696323530808286 .
1454	gluconeogenesis	0.573769	0.565008322544849 .	1 .		FLOTHO_PEDIATRIC_ALL_THERAPY_RESPONSE_UP	-1.12486	0.260079526539671 .	0.696323530808286 .
1455	ENK_UV_RESPONSE_EPIDERMIS_UP	0.573157	0.565424449787313 .	1 .		REACTOME_SYNDECAN_INTERACTIONS	-1.12423	0.260264471980766 .	0.696323530808286 .
1456	ZHU_CMV_ALL_UP	0.572948	0.565563158868134 .	1 .		positive regulation of cell population proliferation	-1.12401	0.260310708341039 .	0.773126004088319 .
1457	SUBTIL_PROGESTIN_TARGETS	0.571067	0.566811540595524 .	1 .		LEE_NEURAL_CREST_STEM_CELL_UP	-1.12129	0.261512853708156 .	0.773126004088319 .
1458	WANG_BARRETTS_ESOPHAGUS_DN	0.571063	0.566811540595524 .	1 .		PROTEINATLAS_lateral ventricle	-1.12105	0.26155909006843 .	0.773126004088319 .
1459	PID_HEDGEHOG_2PATHWAY	0.570824	0.567088958757167 .	1 .		site of double-strand break	-1.12056	0.261882744590346 .	0.773126004088319 .
1460	WU_APOPTOSIS_BY_CDKN1A_VIA_TP53	0.57069	0.567227667837988 .	1 .		WEI_MIR34A_TARGETS	-1.12032	0.262113926391714 .	0.773126004088319 .
1461	BIOCARTA_TOLL_PATHWAY	0.570546	0.567227667837988 .	1 .		HALLMARK_XENOBIOTIC_METABOLISM	-1.12003	0.262160162751988 .	0.773126004088319 .
1462	BOYAULT_LIVER_CANCER_SUBCLASS_G23_UP	0.570095	0.56750508599963 .	1 .		Subero_DLBCL_hyper_meth	-1.11803	0.2635472535602 .	0.773126004088319 .
1463	REACTOME_DUAL_INCISION_IN_TC_NER	0.568983	0.568383576844831 .	1 .		TIEN_INTESTINE_PROBIOTICS_6HR_DN	-1.11643	0.264102089883484 .	0.773126004088319 .
1464	CREIGHTON_ENDOCRINE_THERAPY_RESISTANCE_5	0.568981	0.568383576844831 .	1 .		WESTON_VEGFA_TARGETS_3HR	-1.1158	0.264333271684853 .	0.773126004088319 .
1465	LUI_THYROID_CANCER_CLUSTER_2	0.566029	0.570140558535232 .	1 .		LUI_THYROID_CANCER_PAX8_PPARG_UP	-1.11578	0.264379508045127 .	0.773126004088319 .
1466	vesicle-mediated transport	0.562244	0.572914740151655 .	1 .		nuclear envelope	-1.115	0.264841871647864 .	0.773126004088319 .
1467	macroautophagy	0.56137	0.573330867394119 .	1 .		ZHAN_MULTIPLE_MYELOMA_SPIKED	-1.11328	0.265720362493065 .	0.773126004088319 .
1468	PROTEINATLAS_skeletal muscle	0.560965	0.57346957647494 .	1 .		PID_WNT_CANONICAL_PATHWAY	-1.11299	0.265812835213612 .	0.773126004088319 .
1469	BIOCARTA_41BB_PATHWAY	0.560254	0.573931940077677 .	1 .		hsa-miR-637	-1.11135	0.266182726095802 .	0.773126004088319 .
1470	hsa-miR-651	0.560248	0.573931940077677 .	1 .		regulation of growth	-1.11116	0.266275198816349 .	0.773126004088319 .
1471	KEGG_RNA_DEGRADATION	0.558948	0.575319030885889 .	1 .		mitochondrial nucleoid	-1.11027	0.26678379877936 .	0.773126004088319 .
1472	GRAESSMANN_APOPTOSIS_BY_DOXORUBICIN_UP	0.557681	0.576289994451637 .	1 .		PID_ATF2_PATHWAY	-1.10886	0.267246162382097 .	0.773126004088319 .
1473	REACTOME_REGULATION_OF_TP53_ACTIVITY	0.557602	0.576474939892732 .	1 .		intracellular	-1.10883	0.267246162382097 .	0.773126004088319 .
1474	REACTOME_DISEASES_OF_CARBOHYDRATE_METABOLISM	0.557	0.576567412613279 .	1 .		Shaw_down_in_1p19q	-1.10815	0.267431107823192 .	0.773126004088319 .
1475	KUMAR_AUTOPHAGY_NETWORK	0.554668	0.577815794340669 .	1 .		SMAD protein signal transduction	-1.10711	0.268078416867024 .	0.773126004088319 .
1476	hsa-miR-576-3p	0.554348	0.577954503421491 .	1 .		animal organ regeneration	-1.10672	0.268309598668393 .	0.773126004088319 .
1477	REACTOME_MITOTIC_SPINDLE_CHECKPOINT	0.554107	0.578046976142038 .	1 .		LUI_TARGETS_OF_PAX8_PPARG_FUSION	-1.10563	0.268725725910856 .	0.773126004088319 .
1478	hsa-miR-1229	0.553892	0.578185685222859 .	1 .		SMITH_TERT_TARGETS_DN	-1.10411	0.269511744035509 .	0.773126004088319 .
1479	nucleotide-excision repair	0.552657	0.578832994266691 .	1 .		LOCKWOOD_AMPLIFIED_IN_LUNG_CANCER	-1.10356	0.269835398557426 .	0.773126004088319 .
1480	WIRTH_Placenta	0.552106	0.579480303310523 .	1 .		cellular response to drug	-1.10224	0.270667653042353 .	0.773126004088319 .
1481	neuronal cell body	0.54994	0.581283521361198 .	1 .		IRITANI_MAD1_TARGETS_DN	-1.10003	0.271453671167006 .	0.773126004088319 .
1482	BIOCARTA_GLEEVEC_PATHWAY	0.549275	0.581838357684483 .	1 .		COLLER_MYC_TARGETS_UP	-1.09931	0.271823562049195 .	0.773126004088319 .
1483	protein ubiquitination	0.547751	0.582809321250231 .	1 .		AIYAR_COBRA1_TARGETS_DN	-1.09871	0.271916034769743 .	0.773126004088319 .
1484	BRUINS_UVC_RESPONSE_VIA_TP53_GROUP_C	0.547718	0.582948030331052 .	1 .		hsa-miR-518f*	-1.09819	0.272100980210838 .	0.773126004088319 .
1485	hsa-miR-425	0.547643	0.583086739411874 .	1 .		growth factor activity	-1.09791	0.272285925651933 .	0.773126004088319 .
1486	BIOCARTA_MET_PATHWAY	0.547289	0.583317921213242 .	1 .		PID_PI3K_PLC_TRK_PATHWAY	-1.09684	0.273025707416312 .	0.773126004088319 .
1487	SCHLOSSER_MYC_TARGETS_AND_SERUM_RESPONSE_DN	0.547092	0.58341039393379 .	1 .		cholesterol biosynthetic process	-1.09314	0.274227852783429 .	0.773126004088319 .
1488	REACTOME_TRANSCRIPTIONAL_REGULATION_BY_TP53	0.54685	0.583595339374884 .	1 .		MEISSNER_NPC_HCP_WITH_H3K4ME2	-1.09217	0.274597743665619 .	0.773126004088319 .
1489	GARGALOVIC_RESPONSE_TO_OXIDIZED_PHOSPHOLIPIDS_YELLOW_UP	0.545365	0.58465877566118 .	1 .		VALK_AML_CLUSTER_12	-1.09186	0.274967634547808 .	0.773126004088319 .
1490	OUILLETTE_CLL_13Q14_DELETION_DN	0.54311	0.586138339189939 .	1 .		Tirosh_exhuastion-associated genes consitent across tumors	-1.08884	0.276262252635473 .	0.773126004088319 .
1491	hsa-miR-493	0.542023	0.586508230072129 .	1 .		LEE_METASTASIS_AND_ALTERNATIVE_SPLICING_DN	-1.08846	0.276400961716294 .	0.773126004088319 .
1492	BIOCARTA_TPO_PATHWAY	0.541328	0.586878120954318 .	1 .		OHGUCHI_LIVER_HNF4A_TARGETS_DN	-1.08758	0.27672461623821 .	0.773126004088319 .
1493	phagocytic vesicle	0.540059	0.587756611799519 .	1 .		fatty acid biosynthetic process	-1.08717	0.276955798039578 .	0.773126004088319 .
1494	LIEN_BREAST_CARCINOMA_METAPLASTIC_VS_DUCTAL_UP	0.539084	0.588773811725541 .	1 .		MCCABE_BOUND_BY_HOXC6	-1.08652	0.277325688921768 .	0.773126004088319 .
1495	defense response to virus	0.539044	0.588820048085815 .	1 .		SCHAEFFER_PROSTATE_DEVELOPMENT_48HR_DN	-1.08642	0.277325688921768 .	0.773126004088319 .
1496	REACTOME_RAF_INDEPENDENT_MAPK1_3_ACTIVATION	0.537815	0.589698538931015 .	1 .		BARIS_THYROID_CANCER_DN	-1.08624	0.277418161642315 .	0.773126004088319 .
1497	REACTOME_RRNA_MODIFICATION_IN_THE_NUCLEUS_AND_CYTOSOL	0.536975	0.590761975217311 .	1 .		cellular response to leukemia inhibitory factor	-1.08605	0.277556870723137 .	0.773126004088319 .
1498	ASTON_MAJOR_DEPRESSIVE_DISORDER_DN	0.536241	0.591085629739227 .	1 .		ZHENG_GLIOBLASTOMA_PLASTICITY_DN	-1.08601	0.277556870723137 .	0.773126004088319 .
1499	negative regulation of translation	0.535246	0.59150175698169 .	1 .		HALLMARK_ADIPOGENESIS	-1.08404	0.278065470686148 .	0.773126004088319 .
1500	KERLEY_RESPONSE_TO_CISPLATIN_UP	0.534971	0.591732938783059 .	1 .		DELACROIX_RARG_BOUND_MEF	-1.08345	0.278435361568337 .	0.773126004088319 .
1501	GARY_CD5_TARGETS_UP	0.533964	0.592287775106344 .	1 .		LIN_MELANOMA_COPY_NUMBER_DN	-1.08339	0.278527834288885 .	0.773126004088319 .
1502	SESTO_RESPONSE_TO_UV_C0	0.533685	0.592472720547438 .	1 .		GARGALOVIC_RESPONSE_TO_OXIDIZED_PHOSPHOLIPIDS_RED_DN	-1.08315	0.27871277972998 .	0.773126004088319 .
1503	PID_KIT_PATHWAY	0.533434	0.592657665988533 .	1 .		BROWNE_HCMV_INFECTION_24HR_UP	-1.08264	0.278943961531348 .	0.773126004088319 .
1504	PARK_TRETINOIN_RESPONSE_AND_RARA_PLZF_FUSION	0.526177	0.596911411133715 .	1 .		Chaussabel_1,7_MHC Ribosomal proteins	-1.08233	0.278990197891622 .	0.773126004088319 .
1505	HERNANDEZ_MITOTIC_ARREST_BY_DOCETAXEL_2_UP	0.525761	0.597373774736453 .	1 .		VERRECCHIA_RESPONSE_TO_TGFB1_C2	-1.08178	0.279082670612169 .	0.773126004088319 .
1506	hsa-miR-519b-5p	0.525585	0.597558720177548 .	1 .		response to bacterium	-1.08155	0.279128906972443 .	0.773126004088319 .
1507	hsa-miR-519c-5p	0.525585	0.597558720177548 .	1 .		MARTORIATI_MDM4_TARGETS_NEUROEPITHELIUM_DN	-1.0802	0.279683743295728 .	0.773126004088319 .
1508	ubiquitin protein ligase activity	0.525296	0.59783613833919 .	1 .		BMP signaling pathway	-1.07934	0.280007397817644 .	0.773126004088319 .
1509	BIOCARTA_AKT_PATHWAY	0.524979	0.598159792861106 .	1 .		cell adhesion molecule binding	-1.07865	0.280608470501202 .	0.773126004088319 .
1510	endoplasmic reticulum-Golgi intermediate compartment	0.52476	0.598390974662475 .	1 .		TAYLOR_METHYLATED_IN_ACUTE_LYMPHOBLASTIC_LEUKEMIA	-1.07727	0.281209543184761 .	0.773126004088319 .
1511	GRANDVAUX_IRF3_TARGETS_DN	0.522818	0.599870538191234 .	1 .		REACTOME_MITOCHONDRIAL_FATTY_ACID_BETA_OXIDATION	-1.07543	0.281856852228593 .	0.773126004088319 .
1512	ICGC_Yy1_targets	0.521607	0.600887738117255 .	1 .		GOZGIT_ESR1_TARGETS_UP	-1.07484	0.282041797669687 .	0.773126004088319 .
1513	PID_IL2_PI3K_PATHWAY	0.521331	0.60107268355835 .	1 .		JISON_SICKLE_CELL_DISEASE_UP	-1.07458	0.282088034029961 .	0.773126004088319 .
1514	hsa-miR-25	0.521085	0.601257628999445 .	1 .		FIGUEROA_AML_METHYLATION_CLUSTER_4_UP	-1.07244	0.283151470316257 .	0.773126004088319 .
1515	ICGC_BatfPcr1_targets	0.520452	0.601904938043277 .	1 .		SPIELMAN_LYMPHOBLAST_EUROPEAN_VS_ASIAN_2FC_DN	-1.07222	0.283243943036804 .	0.773126004088319 .
1516	REACTOME_INTERLEUKIN_17_SIGNALING	0.520021	0.602089883484372 .	1 .		VALK_AML_CLUSTER_9	-1.07151	0.283660070279268 .	0.773126004088319 .
1517	hsa-miR-603	0.519996	0.602089883484372 .	1 .		VAQUERIZAS_Lymph node_TF	-1.07142	0.283660070279268 .	0.773126004088319 .
1518	endonuclease activity	0.519374	0.602598483447383 .	1 .		PID_RHOA_PATHWAY	-1.07117	0.283752542999815 .	0.773126004088319 .
1519	BURTON_ADIPOGENESIS_4	0.519318	0.602598483447383 .	1 .		protease binding	-1.06974	0.284399852043647 .	0.773126004088319 .
1520	SUH_COEXPRESSED_WITH_ID1_AND_ID2_UP	0.517541	0.603615683373405 .	1 .		FERRANDO_T_ALL_WITH_MLL_ENL_FUSION_UP	-1.06916	0.284538561124468 .	0.773126004088319 .
1521	VERNELL_RETINOBLASTOMA_PATHWAY_UP	0.517432	0.603708156093952 .	1 .		SHEPARD_BMYB_MORPHOLINO_UP	-1.06825	0.285000924727206 .	0.773126004088319 .
1522	KAUFFMANN_DNA_REPLICATION_GENES	0.515913	0.605280192343259 .	1 .		hsa-miR-629	-1.06807	0.285047161087479 .	0.773126004088319 .
1523	KIM_WT1_TARGETS_12HR_DN	0.515703	0.605557610504901 .	1 .		REACTOME_G_PROTEIN_BETA_GAMMA_SIGNALLING	-1.06786	0.285093397447753 .	0.85466663733201 .
1524	hsa-miR-330-5p	0.515665	0.605603846865175 .	1 .		Venteicher_PC1_2-high	-1.06141	0.288329942666913 .	0.85466663733201 .
1525	MACLACHLAN_BRCA1_TARGETS_UP	0.514721	0.606112446828186 .	1 .		REACTOME_DISEASES_OF_PROGRAMMED_CELL_DEATH	-1.06062	0.28879230626965 .	0.85466663733201 .
1526	Chaussabel_2,9_Cytosceleton	0.514509	0.606389864989828 .	1 .		GABRIELY_MIR21_TARGETS	-1.0606	0.288838542629924 .	0.85466663733201 .
1527	hsa-miR-557	0.514139	0.606621046791197 .	1 .		WHITFIELD_CELL_CYCLE_S	-1.05863	0.289578324394304 .	0.85466663733201 .
1528	hsa-miR-520a-3p	0.514093	0.606621046791197 .	1 .		IKEDA_MIR30_TARGETS_UP	-1.05833	0.289809506195672 .	0.85466663733201 .
1529	HENDRICKS_SMARCA4_TARGETS_UP	0.513622	0.607129646754208 .	1 .		ONKEN_UVEAL_MELANOMA_UP	-1.05766	0.290179397077862 .	0.85466663733201 .
1530	REACTOME_TERMINATION_OF_TRANSLESION_DNA_SYNTHESIS	0.513084	0.607545773996671 .	1 .		REACTOME_NEURONAL_SYSTEM	-1.05686	0.290364342518957 .	0.85466663733201 .
1531	ZHANG_INTERFERON_RESPONSE	0.510119	0.609441464767893 .	1 .		hsa-miR-379	-1.05536	0.290965415202515 .	0.85466663733201 .
1532	IGARASHI_ATF4_TARGETS_DN	0.508907	0.610135010171999 .	1 .		REACTOME_KERATAN_SULFATE_BIOSYNTHESIS	-1.05258	0.292260033290179 .	0.85466663733201 .
1533	hsa-miR-127-5p	0.508895	0.610135010171999 .	1 .		REACTOME_MEIOTIC_RECOMBINATION	-1.05248	0.292306269650453 .	0.85466663733201 .
1534	KYNG_DNA_DAMAGE_BY_GAMMA_RADIATION	0.5084	0.610551137414463 .	1 .		PROTEINATLAS_lung	-1.05143	0.292861105973738 .	0.85466663733201 .
1535	ODONNELL_TFRC_TARGETS_DN	0.507722	0.611152210098021 .	1 .		IIZUKA_LIVER_CANCER_PROGRESSION_L1_G1_UP	-1.05054	0.29313852413538 .	0.85466663733201 .
1536	XU_CREBBP_TARGETS_DN	0.507501	0.611244682818568 .	1 .		GAURNIER_PSMD4_TARGETS	-1.04578	0.29549657850934 .	0.85466663733201 .
1537	DACOSTA_UV_RESPONSE_VIA_ERCC3_DN	0.506869	0.611845755502127 .	1 .		SESTO_RESPONSE_TO_UV_C7	-1.04437	0.296097651192898 .	0.85466663733201 .
1538	hsa-miR-520e	0.50596	0.612678009987054 .	1 .		phospholipid biosynthetic process	-1.04231	0.297068614758646 .	0.85466663733201 .
1539	REACTOME_CD28_CO_STIMULATION	0.505685	0.612909191788422 .	1 .		MCCLUNG_COCAINE_REWARD_5D	-1.04155	0.297299796560015 .	0.85466663733201 .
1540	PEDERSEN_METASTASIS_BY_ERBB2_ISOFORM_4	0.502961	0.614527464398003 .	1 .		DAIRKEE_CANCER_PRONE_RESPONSE_BPA_E2	-1.03967	0.298039578324394 .	0.85466663733201 .
1541	DALESSIO_TSA_RESPONSE	0.502592	0.614758646199371 .	1 .		SCHLOSSER_SERUM_RESPONSE_AUGMENTED_BY_MYC	-1.0395	0.298039578324394 .	0.85466663733201 .
1542	ZHAN_MULTIPLE_MYELOMA_CD2_DN	0.50192	0.615082300721287 .	1 .		REACTOME_MYOGENESIS	-1.03863	0.298409469206584 .	0.85466663733201 .
1543	BAKKER_FOXO3_TARGETS_UP	0.499855	0.616330682448678 .	1 .		hsa-miR-590-3p	-1.03714	0.299195487331237 .	0.85466663733201 .
1544	KIM_WT1_TARGETS_8HR_DN	0.49866	0.616885518771962 .	1 .		KEGG_ADHERENS_JUNCTION	-1.03678	0.299287960051785 .	0.85466663733201 .
1545	RASHI_RESPONSE_TO_IONIZING_RADIATION_1	0.49652	0.61859626410209 .	1 .		hsa-miR-1292	-1.03588	0.299796560014796 .	0.85466663733201 .
1546	ICGC_RxraPcr1_targets	0.496463	0.618734973182911 .	1 .		FIGUEROA_AML_METHYLATION_CLUSTER_7_UP	-1.03343	0.300813759940817 .	0.85466663733201 .
1547	WANG_METHYLATED_IN_BREAST_CANCER	0.495108	0.619520991307564 .	1 .		HAHTOLA_SEZARY_SYNDROM_UP	-1.03321	0.300906232661365 .	0.85466663733201 .
1548	hsa-miR-561	0.494603	0.619798409469207 .	1 .		cell morphogenesis	-1.0324	0.301183650823007 .	0.85466663733201 .
1549	KEGG_PROTEIN_EXPORT	0.494558	0.61984464582948 .	1 .		REACTOME_VEGFR2_MEDIATED_CELL_PROLIFERATION	-1.03186	0.301322359903828 .	0.85466663733201 .
1550	RUAN_RESPONSE_TO_TROGLITAZONE_UP	0.492822	0.621046791196597 .	1 .		DUAN_PRDM5_TARGETS	-1.03182	0.301322359903828 .	0.85466663733201 .
1551	INGA_TP53_TARGETS	0.491811	0.62183280932125 .	1 .		VISALA_AGING_LYMPHOCYTE_DN	-1.03171	0.301414832624376 .	0.85466663733201 .
1552	PID_P38_ALPHA_BETA_DOWNSTREAM_PATHWAY	0.48731	0.624838172739042 .	1 .		response to unfolded protein	-1.03007	0.302015905307934 .	0.85466663733201 .
1553	BEGUM_TARGETS_OF_PAX3_FOXO1_FUSION_DN	0.487244	0.624884409099316 .	1 .		JOSEPH_RESPONSE_TO_SODIUM_BUTYRATE_DN	-1.03006	0.302015905307934 .	0.85466663733201 .
1554	REACTOME_DARPP_32_EVENTS	0.48705	0.625023118180137 .	1 .		MARSON_BOUND_BY_FOXP3_UNSTIMULATED	-1.02955	0.30233955982985 .	0.85466663733201 .
1555	PROTEINATLAS_salivary gland	0.485437	0.626225263547254 .	1 .		growth cone	-1.02949	0.30233955982985 .	0.85466663733201 .
1556	MCBRYAN_PUBERTAL_BREAST_6_7WK_DN	0.485237	0.626410208988348 .	1 .		response to lipopolysaccharide	-1.02839	0.302801923432587 .	0.85466663733201 .
1557	PEART_HDAC_PROLIFERATION_CLUSTER_UP	0.484581	0.626872572591086 .	1 .		mitochondrial large ribosomal subunit	-1.02723	0.303125577954503 .	0.85466663733201 .
1558	MATZUK_SPERMATID_DIFFERENTIATION	0.484455	0.626918808951359 .	1 .		RNA polymerase II transcription factor complex	-1.02595	0.30395783243943 .	0.85466663733201 .
1559	KEGG_SPLICEOSOME	0.483905	0.62742740891437 .	1 .		HADDAD_T_LYMPHOCYTE_AND_NK_PROGENITOR_UP	-1.02526	0.304281486961346 .	0.85466663733201 .
1560	LIAO_METASTASIS	0.483565	0.627519881634918 .	1 .		hsa-miR-133b	-1.02514	0.30432772332162 .	0.85466663733201 .
1561	THEILGAARD_NEUTROPHIL_AT_SKIN_WOUND_UP	0.483463	0.627612354355465 .	1 .		cellular iron ion homeostasis	-1.0226	0.305021268725726 .	0.85466663733201 .
1562	Tirosh_top50 correlated genes PC2	0.483003	0.628259663399297 .	1 .		Monti_BCR_cluster	-1.02232	0.305344923247642 .	0.85466663733201 .
1563	hsa-miR-32	0.48156	0.629276863325319 .	1 .		hsa-miR-193b	-1.02206	0.305483632328463 .	0.85466663733201 .
1564	REACTOME_EPH_EPHRIN_MEDIATED_REPULSION_OF_CELLS	0.480825	0.630016645089698 .	1 .		ion channel binding	-1.02071	0.305853523210653 .	0.85466663733201 .
1565	BIOCARTA_TCR_PATHWAY	0.480373	0.630247826891067 .	1 .		WANG_NEOPLASTIC_TRANSFORMATION_BY_CCND1_MYC	-1.02057	0.305899759570927 .	0.85466663733201 .
1566	nervous system development	0.480372	0.630247826891067 .	1 .		KRASNOSELSKAYA_ILF3_TARGETS_DN	-1.02051	0.305899759570927 .	0.85466663733201 .
1567	REACTOME_DEADENYLATION_DEPENDENT_MRNA_DECAY	0.478654	0.631080081375994 .	1 .		WARTERS_RESPONSE_TO_IR_SKIN	-1.02017	0.306038468651748 .	0.85466663733201 .
1568	GENTILE_UV_LOW_DOSE_DN	0.478117	0.631265026817089 .	1 .		phosphoprotein phosphatase activity	-1.01993	0.306223414092843 .	0.85466663733201 .
1569	hsa-miR-520c-3p	0.476943	0.632004808581468 .	1 .		VART_KSHV_INFECTION_ANGIOGENIC_MARKERS_UP	-1.01909	0.306454595894211 .	0.85466663733201 .
1570	response to organic cyclic compound	0.476538	0.632374699463658 .	1 .		VALK_AML_CLUSTER_10	-1.01777	0.306824486776401 .	0.85466663733201 .
1571	LEE_LIVER_CANCER_ACOX1_UP	0.476389	0.632420935823932 .	1 .		AFFAR_YY1_TARGETS_UP	-1.01692	0.307240614018864 .	0.85466663733201 .
1572	hsa-miR-648	0.475261	0.633206953948585 .	1 .		hsa-miR-548f	-1.01657	0.307333086739412 .	0.85466663733201 .
1573	SHIPP_DLBCL_CURED_VS_FATAL_UP	0.474193	0.633623081191049 .	1 .		WONG_ADULT_TISSUE_STEM_MODULE	-1.01501	0.307841686702423 .	0.85466663733201 .
1574	DER_IFN_ALPHA_RESPONSE_UP	0.471013	0.636397262807472 .	1 .		GTPase activity	-1.01447	0.308072868503791 .	0.85466663733201 .
1575	COLINA_TARGETS_OF_4EBP1_AND_4EBP2	0.470844	0.636535971888293 .	1 .		YAO_TEMPORAL_RESPONSE_TO_PROGESTERONE_CLUSTER_5	-1.01435	0.308072868503791 .	0.85466663733201 .
1576	REACTOME_HCMV_INFECTION	0.470118	0.637321990012946 .	1 .		ribosome biogenesis	-1.01285	0.308858886628445 .	0.85466663733201 .
1577	LIU_SOX4_TARGETS_DN	0.470097	0.63736822637322 .	1 .		PEPPER_CHRONIC_LYMPHOCYTIC_LEUKEMIA_UP	-1.01119	0.309228777510634 .	0.85466663733201 .
1578	JI_CARCINOGENESIS_BY_KRAS_AND_STK11_DN	0.469763	0.637553171814315 .	1 .		PID_HNF3B_PATHWAY	-1.00782	0.311263177362678 .	0.85466663733201 .
1579	PROTEINATLAS_urinary bladder	0.468854	0.638154244497873 .	1 .		MOREAUX_B_LYMPHOCYTE_MATURATION_BY_TACI_DN	-1.00765	0.311309413722952 .	0.85466663733201 .
1580	WALLACE_PROSTATE_CANCER_UP	0.468845	0.638154244497873 .	1 .		BROWNE_HCMV_INFECTION_30MIN_DN	-1.00688	0.311586831884594 .	0.85466663733201 .
1581	nuclear body	0.468461	0.638385426299242 .	1 .		REACTOME_INTERLEUKIN_1_FAMILY_SIGNALING	-1.00619	0.31191048640651 .	0.85466663733201 .
1582	hsa-miR-1226	0.46711	0.639125208063621 .	1 .		PROTEINATLAS_testis	-1.00609	0.312049195487331 .	0.85466663733201 .
1583	Ras protein signal transduction	0.465224	0.640651007952654 .	1 .		REACTOME_RESPONSE_OF_EIF2AK4_GCN2_TO_AMINO_ACID_DEFICIENCY	-1.00601	0.312049195487331 .	0.85466663733201 .
1584	REACTOME_EPHA_MEDIATED_GROWTH_CONE_COLLAPSE	0.464579	0.641390789717033 .	1 .		Chaussabel_1,6_Signaling molecules	-1.00561	0.312095431847605 .	0.85466663733201 .
1585	ANDERSEN_LIVER_CANCER_KRT19_DN	0.463071	0.642130571481413 .	1 .		PROTEINATLAS_kidney	-1.00525	0.312419086369521 .	0.85466663733201 .
1586	ASGHARZADEH_NEUROBLASTOMA_POOR_SURVIVAL_DN	0.463013	0.642176807841687 .	1 .		KEGG_TIGHT_JUNCTION	-1.00522	0.312419086369521 .	0.85466663733201 .
1587	GARGALOVIC_RESPONSE_TO_OXIDIZED_PHOSPHOLIPIDS_PINK_DN	0.46281	0.642176807841687 .	1 .		MULLIGHAN_NPM1_MUTATED_SIGNATURE_2_UP	-1.00454	0.312696504531163 .	0.85466663733201 .
1588	REACTOME_TOLL_LIKE_RECEPTOR_4_TLR4_CASCADE	0.462711	0.642176807841687 .	1 .		hsa-miR-624	-1.00168	0.314176068059922 .	0.85466663733201 .
1589	TAKEDA_TARGETS_OF_NUP98_HOXA9_FUSION_6HR_DN	0.462578	0.642269280562234 .	1 .		hsa-miR-1271	-0.999289	0.315470686147586 .	0.85466663733201 .
1590	REACTOME_SIGNALING_BY_HIPPO	0.462451	0.642315516922508 .	1 .		LU_AGING_BRAIN_DN	-0.996101	0.316857776955798 .	0.85466663733201 .
1591	BORLAK_LIVER_CANCER_EGF_UP	0.462081	0.64259293508415 .	1 .		Angelova_immune-metagene-central_memory_CD4	-0.995887	0.316950249676345 .	0.85466663733201 .
1592	BRUNO_HEMATOPOIESIS	0.461062	0.643194007767709 .	1 .		PID_IL12_STAT4_PATHWAY	-0.993812	0.318106158683188 .	0.85466663733201 .
1593	REACTOME_COPII_MEDIATED_VESICLE_TRANSPORT	0.460964	0.643194007767709 .	1 .		REACTOME_TRANSCRIPTIONAL_REGULATION_OF_GRANULOPOIESIS	-0.99356	0.318152395043462 .	0.85466663733201 .
1594	cadherin binding	0.460455	0.643841316811541 .	1 .		MOOTHA_PGC	-0.992731	0.318660995006473 .	0.85466663733201 .
1595	REACTOME_FANCONI_ANEMIA_PATHWAY	0.460272	0.644118734973183 .	1 .		REACTOME_CARDIAC_CONDUCTION	-0.991069	0.319678194932495 .	0.85466663733201 .
1596	SAFFORD_T_LYMPHOCYTE_ANERGY	0.459666	0.644442389495099 .	1 .		hsa-miR-513b	-0.991027	0.319724431292769 .	0.85466663733201 .
1597	SMID_BREAST_CANCER_BASAL_UP	0.458995	0.644904753097836 .	1 .		REACTOME_NETRIN_1_SIGNALING	-0.990977	0.319816904013316 .	0.85466663733201 .
1598	SHIPP_DLBCL_VS_FOLLICULAR_LYMPHOMA_UP	0.457527	0.645737007582763 .	1 .		MAPK cascade	-0.990513	0.31986314037359 .	0.85466663733201 .
1599	REACTOME_HOMOLOGOUS_DNA_PAIRING_AND_STRAND_EXCHANGE	0.457125	0.646060662104679 .	1 .		cytoplasm	-0.989269	0.320834103939338 .	0.85466663733201 .
1600	SERVITJA_LIVER_HNF1A_TARGETS_DN	0.457028	0.6461993711855 .	1 .		JOSEPH_RESPONSE_TO_SODIUM_BUTYRATE_UP	-0.986935	0.32185130386536 .	0.85466663733201 .
1601	SILIGAN_BOUND_BY_EWS_FLT1_FUSION	0.455718	0.646985389310153 .	1 .		GENTLES_modul6	-0.98412	0.322914740151655 .	0.85466663733201 .
1602	transcription, DNA-templated	0.45331	0.648788607360829 .	1 .		WEIGEL_OXIDATIVE_STRESS_BY_TBH_AND_H2O2	-0.983367	0.323377103754392 .	0.85466663733201 .
1603	hsa-miR-657	0.452906	0.649019789162197 .	1 .		CHAUHAN_RESPONSE_TO_METHOXYESTRADIOL_UP	-0.983252	0.323377103754392 .	0.85466663733201 .
1604	REACTOME_TRNA_PROCESSING_IN_THE_NUCLEUS	0.452787	0.649066025522471 .	1 .		transmembrane signaling receptor activity	-0.982753	0.32346957647494 .	0.85466663733201 .
1605	stress-activated protein kinase signaling cascade	0.452506	0.649250970963566 .	1 .		HEIDENBLAD_AMPLICON_8Q24_DN	-0.980666	0.324440540040688 .	0.85466663733201 .
1606	SHAFFER_IRF4_TARGETS_IN_ACTIVATED_DENDRITIC_CELL	0.449933	0.651007952653967 .	1 .		fibrillar center	-0.980328	0.324625485481783 .	0.85466663733201 .
1607	REACTOME_SIGNALING_BY_NOTCH1	0.449213	0.651516552616978 .	1 .		generation of precursor metabolites and energy	-0.979175	0.325272794525615 .	0.85466663733201 .
1608	HOFFMANN_PRE_BI_TO_LARGE_PRE_BII_LYMPHOCYTE_DN	0.447984	0.652441279822452 .	1 .		BAKKER_FOXO3_TARGETS_DN	-0.9783	0.32545773996671 .	0.85466663733201 .
1609	endoplasmic reticulum	0.446671	0.653504716108748 .	1 .		CHEN_LVAD_SUPPORT_OF_FAILING_HEART_DN	-0.978035	0.325642685407805 .	0.85466663733201 .
1610	LIAO_HAVE_SOX4_BINDING_SITES	0.4464	0.653550952469022 .	1 .		RAMASWAMY_METASTASIS_DN	-0.976386	0.326521176253005 .	0.85466663733201 .
1611	REACTOME_TNFR1_INDUCED_NFKAPPAB_SIGNALING_PATHWAY	0.446129	0.653689661549843 .	1 .		ASTIER_INTEGRIN_SIGNALING	-0.975919	0.326752358054374 .	0.85466663733201 .
1612	KEGG_MELANOMA	0.446014	0.65378213427039 .	1 .		REACTOME_POTASSIUM_CHANNELS	-0.975269	0.327029776216016 .	0.85466663733201 .
1613	cytoplasmic vesicle	0.445452	0.653967079711485 .	1 .		REACTOME_ACTIVATION_OF_BH3_ONLY_PROTEINS	-0.973864	0.327723321620122 .	0.85466663733201 .
1614	spindle	0.444013	0.654938043277233 .	1 .		Chr 16	-0.973746	0.327769557980396 .	0.85466663733201 .
1615	negative regulation of gene expression	0.443246	0.655631588681339 .	1 .		Gorovets_LGG_PG_subclass	-0.972688	0.328139448862586 .	0.85466663733201 .
1616	REACTOME_RAB_REGULATION_OF_TRAFFICKING	0.443098	0.655862770482708 .	1 .		CAVARD_LIVER_CANCER_MALIGNANT_VS_BENIGN	-0.972601	0.328139448862586 .	0.85466663733201 .
1617	hsa-miR-520d-3p	0.442064	0.656695024967635 .	1 .		POMEROY_MEDULLOBLASTOMA_PROGNOSIS_DN	-0.969728	0.329619012391345 .	0.85466663733201 .
1618	hsa-miR-601	0.441935	0.656741261327908 .	1 .		HEIDENBLAD_AMPLIFIED_IN_PANCREATIC_CANCER	-0.968894	0.33031255779545 .	0.85466663733201 .
1619	retrograde transport, endosome to Golgi	0.441392	0.657018679489551 .	1 .		RAMPON_ENRICHED_LEARNING_ENVIRONMENT_LATE_UP	-0.968764	0.330358794155724 .	0.85466663733201 .
1620	FALVELLA_SMOKERS_WITH_LUNG_CANCER	0.441381	0.657018679489551 .	1 .		VERHAAK_GLIOBLASTOMA_NEURAL	-0.967056	0.331375994081746 .	0.85466663733201 .
1621	positive regulation of inflammatory response	0.440521	0.657665988533383 .	1 .		ZIRN_TRETINOIN_RESPONSE_UP	-0.966874	0.33142223044202 .	0.85466663733201 .
1622	rhythmic process	0.438895	0.658683188459404 .	1 .		BIOCARTA_HIVNEF_PATHWAY	-0.96566	0.332023303125578 .	0.85466663733201 .
1623	LANDIS_ERBB2_BREAST_TUMORS_65_DN	0.438023	0.659330497503237 .	1 .		REACTOME_KERATAN_SULFATE_KERATIN_METABOLISM	-0.964291	0.332716848529684 .	0.85466663733201 .
1624	centriole	0.437928	0.659422970223784 .	1 .		CHANGOLKAR_H2AFY_TARGETS_DN	-0.963587	0.3330405030516 .	0.85466663733201 .
1625	positive regulation of transcription, DNA-templated	0.437174	0.660070279267616 .	1 .		PROTEINATLAS_heart muscle	-0.963285	0.333271684852968 .	0.85466663733201 .
1626	KEGG_BIOSYNTHESIS_OF_UNSATURATED_FATTY_ACIDS	0.437003	0.660070279267616 .	1 .		PELLICCIOTTA_HDAC_IN_ANTIGEN_PRESENTATION_DN	-0.96311	0.333271684852968 .	0.85466663733201 .
1627	REACTOME_TRIGLYCERIDE_CATABOLISM	0.436398	0.660625115590901 .	1 .		chloride transmembrane transport	-0.962836	0.333317921213242 .	0.85466663733201 .
1628	hsa-miR-646	0.435915	0.660902533752543 .	1 .		MUELLER_PLURINET	-0.962503	0.33341039393379 .	0.85466663733201 .
1629	positive regulation of endothelial cell migration	0.435755	0.661133715553912 .	1 .		positive regulation of erythrocyte differentiation	-0.962373	0.33341039393379 .	0.85466663733201 .
1630	HOLLEMAN_ASPARAGINASE_RESISTANCE_ALL_DN	0.435628	0.661179951914185 .	1 .		KYNG_DNA_DAMAGE_BY_4NQO	-0.961626	0.333687812095432 .	0.85466663733201 .
1631	BIOCARTA_NGF_PATHWAY	0.435568	0.661179951914185 .	1 .		BURTON_ADIPOGENESIS_9	-0.960416	0.334381357499538 .	0.85466663733201 .
1632	MCBRYAN_PUBERTAL_TGFB1_TARGETS_DN	0.434839	0.661827260958017 .	1 .		hsa-miR-144	-0.960046	0.334751248381727 .	0.85466663733201 .
1633	NOUZOVA_METHYLATED_IN_APL	0.434513	0.661873497318291 .	1 .		embryonic limb morphogenesis	-0.959917	0.334843721102275 .	0.85466663733201 .
1634	LAU_APOPTOSIS_CDKN2A_UP	0.434124	0.661965970038839 .	1 .		SEITZ_NEOPLASTIC_TRANSFORMATION_BY_8P_DELETION_UP	-0.958462	0.335675975587202 .	0.85466663733201 .
1635	hsa-miR-326	0.433556	0.662197151840207 .	1 .		PID_INTEGRIN_A4B1_PATHWAY	-0.957688	0.336461993711855 .	0.85466663733201 .
1636	KEGG_MISMATCH_REPAIR	0.431794	0.663121879045682 .	1 .		VALK_AML_WITH_FLT3_ITD	-0.957582	0.336508230072129 .	0.85466663733201 .
1637	phosphatase binding	0.431708	0.663214351766229 .	1 .		synapse	-0.95659	0.337248011836508 .	0.85466663733201 .
1638	BHATI_G2M_ARREST_BY_2METHOXYESTRADIOL_UP	0.431649	0.663214351766229 .	1 .		LINDVALL_IMMORTALIZED_BY_TERT_UP	-0.953448	0.338912520806362 .	0.85466663733201 .
1639	hsa-miR-488	0.430832	0.66372295172924 .	1 .		KINSEY_TARGETS_OF_EWSR1_FLII_FUSION_DN	-0.953284	0.338912520806362 .	0.85466663733201 .
1640	phosphotyrosine residue binding	0.430053	0.664370260773072 .	1 .		NAKAMURA_ADIPOGENESIS_LATE_DN	-0.95327	0.338912520806362 .	0.85466663733201 .
1641	REACTOME_ANTIVIRAL_MECHANISM_BY_IFN_STIMULATED_GENES	0.429644	0.664786388015535 .	1 .		HOFFMANN_SMALL_PRE_BII_TO_IMMATURE_B_LYMPHOCYTE_UP	-0.952552	0.339421120769373 .	0.85466663733201 .
1642	SHEPARD_BMYB_TARGETS	0.426531	0.666265951544294 .	1 .		visual perception	-0.951848	0.339744775291289 .	0.85466663733201 .
1643	hsa-miR-1224-3p	0.42648	0.666404660625116 .	1 .		REACTOME_SUMOYLATION_OF_INTRACELLULAR_RECEPTORS	-0.951425	0.339837248011836 .	0.85466663733201 .
1644	REACTOME_ACTIVATION_OF_THE_PRE_REPLICATIVE_COMPLEX	0.426297	0.66658960606621 .	1 .		KIM_WT1_TARGETS_DN	-0.951079	0.33988348437211 .	0.85466663733201 .
1645	mitotic spindle	0.425018	0.667976696874422 .	1 .		LEE_LIVER_CANCER_SURVIVAL_UP	-0.949835	0.340715738857037 .	0.85466663733201 .
1646	WEIGEL_OXIDATIVE_STRESS_RESPONSE	0.424278	0.668808951359349 .	1 .		REACTOME_CELL_CYCLE	-0.949761	0.340715738857037 .	0.85466663733201 .
1647	KEGG_ALDOSTERONE_REGULATED_SODIUM_REABSORPTION	0.423298	0.669456260403181 .	1 .		extracellular matrix disassembly	-0.94853	0.341825411503606 .	0.85466663733201 .
1648	hsa-miR-192	0.422311	0.670103569447013 .	1 .		protein stabilization	-0.946734	0.342565193267986 .	0.85466663733201 .
1649	hsa-miR-323-3p	0.422163	0.670242278527834 .	1 .		NAKAYAMA_FRA2_TARGETS	-0.946703	0.342565193267986 .	0.85466663733201 .
1650	PROTEINATLAS_duodenum	0.421677	0.670519696689477 .	1 .		ROYLANCE_BREAST_CANCER_16Q_COPY_NUMBER_UP	-0.946294	0.342703902348807 .	0.85466663733201 .
1651	negative regulation of nucleic acid-templated transcription	0.419836	0.671721842056593 .	1 .		hsa-miR-1284	-0.946255	0.342750138709081 .	0.85466663733201 .
1652	VAQUERIZAS_Lung_TF	0.419545	0.672045496578509 .	1 .		ACEVEDO_LIVER_CANCER_DN	-0.945383	0.343027556870723 .	0.85466663733201 .
1653	REACTOME_SIGNALING_BY_FGFR1	0.419275	0.672461623820973 .	1 .		GAJATE_RESPONSE_TO_TRABECTEDIN_UP	-0.943822	0.343906047715924 .	0.85466663733201 .
1654	NABA_MATRISOME_ASSOCIATED	0.41909	0.67255409654152 .	1 .		BILANGES_SERUM_RESPONSE_TRANSLATION	-0.93999	0.345755502126873 .	0.85466663733201 .
1655	SCHLINGEMANN_SKIN_CARCINOGENESIS_TPA_UP	0.41871	0.672692805622341 .	1 .		WANG_METASTASIS_OF_BREAST_CANCER_ESR1_DN	-0.939749	0.34584797484742 .	0.85466663733201 .
1656	hsa-miR-520a-5p	0.417321	0.673894950989458 .	1 .		hsa-miR-190	-0.938697	0.346356574810431 .	0.85466663733201 .
1657	lipid transport	0.416276	0.674357314592195 .	1 .		GOLUB_ALL_VS_AML_DN	-0.938586	0.346356574810431 .	0.85466663733201 .
1658	REACTOME_SYNTHESIS_OF_PIPS_AT_THE_EARLY_ENDOSOME_MEMBRANE	0.416149	0.67454226003329 .	1 .		BIOCARTA_EIF4_PATHWAY	-0.937954	0.346633992972073 .	0.85466663733201 .
1659	BRUINS_UVC_RESPONSE_VIA_TP53_GROUP_D	0.415984	0.674680969114111 .	1 .		GRABARCZYK_BCL11B_TARGETS_DN	-0.936463	0.347420011096726 .	0.85466663733201 .
1660	FARMER_BREAST_CANCER_APOCRINE_VS_LUMINAL	0.413086	0.677362678009987 .	1 .		BROWNE_HCMV_INFECTION_2HR_UP	-0.936093	0.347558720177548 .	0.85466663733201 .
1661	heart looping	0.412638	0.677732568892177 .	1 .		BEIER_GLIOMA_STEM_CELL_DN	-0.93537	0.348067320140559 .	0.85466663733201 .
1662	protein kinase binding	0.412315	0.678056223414093 .	1 .		hsa-miR-647	-0.934926	0.34820602922138 .	0.85466663733201 .
1663	PROTEINATLAS_small intestine	0.412166	0.67814869613464 .	1 .		hsa-miR-501-5p	-0.93331	0.349361938228223 .	0.85466663733201 .
1664	PID_SYNDECAN_4_PATHWAY	0.411777	0.678426114296283 .	1 .		ROSS_AML_WITH_CBFB_MYH11_FUSION	-0.931483	0.350517847235066 .	0.85466663733201 .
1665	MIKKELSEN_ES_ICP_WITH_H3K4ME3	0.411469	0.678657296097651 .	1 .		RUAN_RESPONSE_TO_TNF_TROGLITAZONE_DN	-0.930229	0.351118919918624 .	0.85466663733201 .
1666	hsa-miR-1201	0.411126	0.678934714259294 .	1 .		MIKKELSEN_IPS_WITH_HCP_H3K27ME3	-0.93013	0.351165156278898 .	0.85466663733201 .
1667	Golgi lumen	0.409636	0.680414277788053 .	1 .		membrane raft	-0.928854	0.35181246532273 .	0.85466663733201 .
1668	ATPase activity	0.409489	0.6805067505086 .	1 .		CHIARADONNA_NEOPLASTIC_TRANSFORMATION_KRAS_CDC25_DN	-0.928256	0.352089883484372 .	0.85466663733201 .
1669	AMBROSINI_FLAVOPIRIDOL_TREATMENT_TP53	0.409407	0.680737932309968 .	1 .		LEE_LIVER_CANCER_MYC_E2F1_DN	-0.927803	0.352367301646014 .	0.85466663733201 .
1670	KRIEG_KDM3A_TARGETS_NOT_HYPOXIA	0.409179	0.680922877751063 .	1 .		Harbst_melanoma_lowgrade_up	-0.927718	0.352413538006288 .	0.85466663733201 .
1671	membrane fusion	0.408325	0.681708895875717 .	1 .		BIOCARTA_P53_PATHWAY	-0.927693	0.352506010726836 .	0.85466663733201 .
1672	WHITFIELD_CELL_CYCLE_LITERATURE	0.407079	0.682633623081191 .	1 .		LIM_MAMMARY_LUMINAL_PROGENITOR_UP	-0.926439	0.35306084705012 .	0.85466663733201 .
1673	hsa-miR-525-5p	0.407061	0.682679859441465 .	1 .		hsa-miR-411	-0.925393	0.353523210652857 .	0.85466663733201 .
1674	wound healing	0.406477	0.683049750323655 .	1 .		IKEDA_MIR1_TARGETS_UP	-0.924721	0.353985574255595 .	0.85466663733201 .
1675	ICGC_Atf2_targets	0.405498	0.683835768448308 .	1 .		LEE_LIVER_CANCER_MYC_UP	-0.924695	0.353985574255595 .	0.85466663733201 .
1676	RIZ_ERYTHROID_DIFFERENTIATION_CCNE1	0.403044	0.68573145921953 .	1 .		hsa-miR-150	-0.924192	0.354355465137784 .	0.85466663733201 .
1677	MARKS_HDAC_TARGETS_UP	0.402634	0.686240059182541 .	1 .		sarcolemma	-0.924111	0.354401701498058 .	0.85466663733201 .
1678	PROTEINATLAS_prostate	0.402609	0.686240059182541 .	1 .		hsa-miR-509-3-5p	-0.923269	0.354771592380248 .	0.85466663733201 .
1679	MOOTHA_GLYCOLYSIS	0.402568	0.686240059182541 .	1 .		BYSTRYKH_HEMATOPOIESIS_STEM_CELL_AND_BRAIN_QTL_TRANS	-0.922659	0.35504901054189 .	0.85466663733201 .
1680	hsa-miR-518c	0.402261	0.686563713704457 .	1 .		KOKKINAKIS_METHIONINE_DEPRIVATION_48HR_UP	-0.922012	0.355650083225448 .	0.85466663733201 .
1681	Gerami_melanoma-metastatic-risk_DN	0.401921	0.686748659145552 .	1 .		Chaussabel_2,6_Myeloid lineage	-0.92117	0.356297392269281 .	0.85466663733201 .
1682	hsa-miR-532-3p	0.401323	0.687257259108563 .	1 .		SHEDDEN_LUNG_CANCER_GOOD_SURVIVAL_A4	-0.920051	0.357175883114481 .	0.85466663733201 .
1683	hsa-miR-632	0.400528	0.687904568152395 .	1 .		hsa-miR-190b	-0.919854	0.357268355835029 .	0.85466663733201 .
1684	transcription coregulator activity	0.399834	0.688274459034585 .	1 .		WUNDER_INFLAMMATORY_RESPONSE_AND_CHOLESTEROL_UP	-0.918878	0.357638246717218 .	0.85466663733201 .
1685	KEGG_SNARE_INTERACTIONS_IN_VESICULAR_TRANSPORT	0.399523	0.688366931755132 .	1 .		ZHAN_MULTIPLE_MYELOMA_MS_UP	-0.918313	0.357823192158313 .	0.85466663733201 .
1686	ion transport	0.399452	0.688413168115406 .	1 .		WANG_PROSTATE_CANCER_ANDROGEN_INDEPENDENT	-0.917696	0.358331792121324 .	0.85466663733201 .
1687	HALLMARK_INTERFERON_ALPHA_RESPONSE	0.398659	0.689106713519512 .	1 .		MORI_PRE_BI_LYMPHOCYTE_DN	-0.917577	0.358331792121324 .	0.85466663733201 .
1688	mRNA processing	0.398042	0.689754022563344 .	1 .		KANG_DOXORUBICIN_RESISTANCE_DN	-0.916981	0.358701683003514 .	0.85466663733201 .
1689	SATO_SILENCED_EPIGENETICALLY_IN_PANCREATIC_CANCER	0.397647	0.690031440724986 .	1 .		BIOCARTA_VDR_PATHWAY	-0.916733	0.358794155724061 .	0.85466663733201 .
1690	locomotory behavior	0.397492	0.690216386166081 .	1 .		GENTILE_UV_RESPONSE_CLUSTER_D4	-0.916659	0.35902533752543 .	0.85466663733201 .
1691	hsa-miR-663	0.397253	0.690216386166081 .	1 .		LIANG_HEMATOPOIESIS_STEM_CELL_NUMBER_LARGE_VS_TINY_DN	-0.916397	0.359071573885704 .	0.85466663733201 .
1692	ENK_UV_RESPONSE_EPIDERMIS_DN	0.397	0.69044756796745 .	1 .		Tirosh_Endothelial-cell specific genes-melanoma	-0.916287	0.359117810245977 .	0.85466663733201 .
1693	hsa-miR-654-5p	0.396907	0.690493804327723 .	1 .		hsa-miR-380	-0.91578	0.359302755687072 .	0.85466663733201 .
1694	REACTOME_RNA_POLYMERASE_II_TRANSCRIPTION_TERMINATION	0.39637	0.690863695209913 .	1 .		unfolded protein binding	-0.915655	0.359348992047346 .	0.85466663733201 .
1695	mRNA export from nucleus	0.393368	0.692805622341409 .	1 .		REACTOME_FCERI_MEDIATED_MAPK_ACTIVATION	-0.91498	0.359811355650083 .	0.85466663733201 .
1696	REACTOME_TRANS_GOLGI_NETWORK_VESICLE_BUDDING	0.392358	0.693267985944146 .	1 .		HOWLIN_PUBERTAL_MAMMARY_GLAND	-0.914053	0.360504901054189 .	0.85466663733201 .
1697	HALLMARK_DNA_REPAIR	0.391322	0.693776585907157 .	1 .		PID_ARF6_PATHWAY	-0.911396	0.361660810061032 .	0.85466663733201 .
1698	REACTOME_SIGNALING_BY_FGFR3	0.391129	0.693915294987979 .	1 .		MOREIRA_RESPONSE_TO_TSA_DN	-0.911282	0.361753282781579 .	0.85466663733201 .
1699	REACTOME_SIGNALING_BY_FGFR4	0.391129	0.693915294987979 .	1 .		NUTT_GBM_VS_AO_GLIOMA_UP	-0.910817	0.361938228222674 .	0.85466663733201 .
1700	liver development	0.39109	0.693915294987979 .	1 .		WANG_LSD1_TARGETS_UP	-0.910441	0.36226188274459 .	0.85466663733201 .
1701	REACTOME_GLUCOSE_METABOLISM	0.391082	0.693915294987979 .	1 .		BIOCARTA_P53HYPOXIA_PATHWAY	-0.91039	0.362354355465138 .	0.85466663733201 .
1702	cilium	0.390851	0.694192713149621 .	1 .		BOHN_PRIMARY_IMMUNODEFICIENCY_SYNDROM_DN	-0.91009	0.362446828185685 .	0.85466663733201 .
1703	AZARE_STAT3_TARGETS	0.390343	0.694655076752358 .	1 .		HALLMARK_HEDGEHOG_SIGNALING	-0.90995	0.362539300906233 .	0.85466663733201 .
1704	FARMER_BREAST_CANCER_BASAL_VS_LULMINAL	0.387254	0.696643240244128 .	1 .		LUI_THYROID_CANCER_CLUSTER_3	-0.908546	0.363047900869244 .	0.85466663733201 .
1705	SANSOM_APC_MYC_TARGETS	0.386515	0.697336785648234 .	1 .		collagen binding	-0.90782	0.363325319030886 .	0.85466663733201 .
1706	hsa-miR-30a*	0.385512	0.698122803772887 .	1 .		HOSHIDA_LIVER_CANCER_SURVIVAL_UP	-0.907111	0.363602737192528 .	0.85466663733201 .
1707	BERNARD_PPAPDC1B_TARGETS_UP	0.385489	0.698122803772887 .	1 .		HOUSTIS_ROS	-0.905076	0.364388755317181 .	0.85466663733201 .
1708	RADAEVA_RESPONSE_TO_IFNA1_UP	0.385382	0.698169040133161 .	1 .		HADDAD_B_LYMPHOCYTE_PROGENITOR	-0.904769	0.364481228037729 .	0.85466663733201 .
1709	REACTOME_O_LINKED_GLYCOSYLATION_OF_MUCINS	0.384442	0.698816349176993 .	1 .		REACTOME_GPVI_MEDIATED_ACTIVATION_CASCADE	-0.90336	0.365082300721287 .	0.85466663733201 .
1710	hsa-miR-331-5p	0.383495	0.699741076382467 .	1 .		dendrite	-0.902475	0.365405955243203 .	0.85466663733201 .
1711	MULLIGHAN_NPM1_MUTATED_SIGNATURE_1_UP	0.383106	0.700203439985204 .	1 .		REACTOME_MITOCHONDRIAL_PROTEIN_IMPORT	-0.901992	0.365683373404846 .	0.85466663733201 .
1712	REACTOME_TRANSPORT_OF_MATURE_TRANSCRIPT_TO_CYTOPLASM	0.383034	0.700249676345478 .	1 .		SENGUPTA_NASOPHARYNGEAL_CARCINOMA_WITH_LMP1_DN	-0.901926	0.365822082485667 .	0.85466663733201 .
1713	hsa-miR-191	0.382963	0.700342149066026 .	1 .		cell	-0.899325	0.367209173293878 .	0.85466663733201 .
1714	hsa-miR-569	0.381975	0.700989458109858 .	1 .		regulation of cholesterol biosynthetic process	-0.897333	0.368180136859626 .	0.85466663733201 .
1715	BROWNE_HCMV_INFECTION_48HR_UP	0.381659	0.701128167190679 .	1 .		CHOI_ATL_CHRONIC_VS_ACUTE_DN	-0.896485	0.368503791381542 .	0.85466663733201 .
1716	WIRTH_Nervous System	0.381571	0.701174403550952 .	1 .		PID_SMAD2_3NUCLEAR_PATHWAY	-0.895813	0.36896615498428 .	0.85466663733201 .
1717	REACTOME_CARNITINE_METABOLISM	0.379546	0.702838912520806 .	1 .		hsa-miR-1302	-0.895228	0.369151100425374 .	0.85466663733201 .
1718	HOLLEMAN_VINCRISTINE_RESISTANCE_B_ALL_UP	0.377425	0.704087294248197 .	1 .		MYC_Targets UP	-0.894758	0.369243573145922 .	0.85466663733201 .
1719	REACTOME_SNRNP_ASSEMBLY	0.377231	0.704272239689292 .	1 .		VANTVEER_BREAST_CANCER_METASTASIS_UP	-0.89473	0.369289809506196 .	0.85466663733201 .
1720	NOJIMA_SFRP2_TARGETS_DN	0.376372	0.70487331237285 .	1 .		HAHTOLA_MYCOSIS_FUNGOIDES_CD4_UP	-0.894015	0.369613464028112 .	0.85466663733201 .
1721	MORI_MATURE_B_LYMPHOCYTE_DN	0.37561	0.705428148696135 .	1 .		REACTOME_RHO_GTPASES_ACTIVATE_ROCKS	-0.892367	0.37058442759386 .	0.85466663733201 .
1722	BYSTRYKH_HEMATOPOIESIS_STEM_CELL_QTL_TRANS	0.373989	0.706722766783799 .	1 .		signaling receptor activity	-0.890758	0.371185500277418 .	0.85466663733201 .
1723	ICGC_Nficsc81335_targets	0.373683	0.707046421305715 .	1 .		REACTOME_FATTY_ACID_METABOLISM	-0.890683	0.371277972997966 .	0.85466663733201 .
1724	HALLMARK_IL6_JAK_STAT3_SIGNALING	0.373391	0.707092657665989 .	1 .		LASTOWSKA_NEUROBLASTOMA_COPY_NUMBER_DN	-0.889304	0.372063991122619 .	0.85466663733201 .
1725	HASLINGER_B_CLL_WITH_MUTATED_VH_GENES	0.37324	0.707138894026262 .	1 .		hsa-miR-339-5p	-0.887111	0.373219900129462 .	0.85466663733201 .
1726	PID_ECADHERIN_NASCENT_AJ_PATHWAY	0.373042	0.707323839467357 .	1 .		PID_S1P_S1P1_PATHWAY	-0.886962	0.373404845570557 .	0.85466663733201 .
1727	PID_EPHA2_FWD_PATHWAY	0.372636	0.707601257628999 .	1 .		hsa-miR-30d	-0.886705	0.373589791011652 .	0.85466663733201 .
1728	BENPORATH_OCT4_TARGETS	0.371204	0.708572221194748 .	1 .		DAWSON_METHYLATED_IN_LYMPHOMA_TCL1	-0.88605	0.373959681893841 .	0.85466663733201 .
1729	TONG_INTERACT_WITH_PTTG1	0.371081	0.708757166635842 .	1 .		MORI_SMALL_PRE_BII_LYMPHOCYTE_UP	-0.885525	0.37419086369521 .	0.85466663733201 .
1730	FRASOR_RESPONSE_TO_ESTRADIOL_UP	0.368945	0.71083780284816 .	1 .		PID_RETINOIC_ACID_PATHWAY	-0.885346	0.374237100055484 .	0.85466663733201 .
1731	Aukema_BCL2 UP_BCL6 DN	0.36862	0.711253930090623 .	1 .		Schaffer collateral - CA1 synapse	-0.885202	0.374283336415757 .	0.85466663733201 .
1732	spliceosomal complex	0.368566	0.711300166450897 .	1 .		MARTIN_VIRAL_GPCR_SIGNALING_DN	-0.884011	0.375115590900684 .	0.85466663733201 .
1733	LIU_VMYB_TARGETS_UP	0.366584	0.712317366376919 .	1 .		hsa-miR-1266	-0.883296	0.375346772702053 .	0.85466663733201 .
1734	REACTOME_TRNA_MODIFICATION_IN_THE_NUCLEUS_AND_CYTOSOL	0.365945	0.712964675420751 .	1 .		BOQUEST_STEM_CELL_CULTURED_VS_FRESH_UP	-0.882769	0.375577954503421 .	0.85466663733201 .
1735	hsa-miR-1304	0.365804	0.712964675420751 .	1 .		DAVE_BL-vs-DLBCL	-0.878152	0.377936008877381 .	0.85466663733201 .
1736	hsa-miR-520d-5p	0.364053	0.714120584427594 .	1 .		REACTOME_DNA_DAMAGE_TELOMERE_STRESS_INDUCED_SENESCENCE	-0.878015	0.377982245237655 .	0.85466663733201 .
1737	cellular response to cytokine stimulus	0.362329	0.715553911596079 .	1 .		Boland_CRC-MSI-A6-A10	-0.876432	0.379091917884224 .	0.85466663733201 .
1738	hsa-miR-186	0.357767	0.718744220454966 .	1 .		DARWICHE_SQUAMOUS_CELL_CARCINOMA_UP	-0.876279	0.379091917884224 .	0.85466663733201 .
1739	REACTOME_RNA_POLYMERASE_I_TRANSCRIPTION	0.357087	0.719206584057703 .	1 .		regulation of gene expression	-0.875491	0.379600517847235 .	0.85466663733201 .
1740	central nervous system development	0.356986	0.719252820417977 .	1 .		ribonucleoprotein complex	-0.872786	0.380941372295173 .	0.85466663733201 .
1741	REACTOME_DEATH_RECEPTOR_SIGNALLING	0.356907	0.71929905677825 .	1 .		NIKOLSKY_BREAST_CANCER_17Q21_Q25_AMPLICON	-0.872005	0.381357499537636 .	0.85466663733201 .
1742	negative regulation of cell death	0.356869	0.71929905677825 .	1 .		BURTON_ADIPOGENESIS_PEAK_AT_16HR	-0.871778	0.381357499537636 .	0.85466663733201 .
1743	IVANOVA_HEMATOPOIESIS_MATURE_CELL	0.356537	0.719715184020714 .	1 .		SCHAEFFER_PROSTATE_DEVELOPMENT_6HR_DN	-0.87119	0.381542444978731 .	0.85466663733201 .
1744	KEGG_THYROID_CANCER	0.354393	0.721518402071389 .	1 .		REACTOME_MITOCHONDRIAL_BIOGENESIS	-0.869811	0.382374699463658 .	0.85466663733201 .
1745	WANG_LMO4_TARGETS_UP	0.354174	0.72165711115221 .	1 .		hsa-miR-1231	-0.869744	0.382374699463658 .	0.85466663733201 .
1746	FOURNIER_ACINAR_DEVELOPMENT_LATE_2	0.353745	0.721888292953579 .	1 .		REACTOME_SYNTHESIS_OF_PA	-0.869232	0.382698353985574 .	0.85466663733201 .
1747	BIOCARTA_ERK_PATHWAY	0.352835	0.722350656556316 .	1 .		WANG_TARGETS_OF_MLL_CBP_FUSION_DN	-0.86907	0.382698353985574 .	0.85466663733201 .
1748	brush border membrane	0.350518	0.724061401886444 .	1 .		hsa-miR-450b-5p	-0.867475	0.383576844830775 .	0.85466663733201 .
1749	REACTOME_TP53_REGULATES_TRANSCRIPTION_OF_CELL_CYCLE_GENES	0.349948	0.724708710930276 .	1 .		OSWALD_HEMATOPOIETIC_STEM_CELL_IN_COLLAGEN_GEL_UP	-0.867129	0.383715553911596 .	0.85466663733201 .
1750	condensed chromosome kinetochore	0.348648	0.72600332901794 .	1 .		BACOLOD_RESISTANCE_TO_ALKYLATING_AGENTS_DN	-0.866326	0.384177917514333 .	0.85466663733201 .
1751	hsa-miR-136	0.348631	0.72600332901794 .	1 .		interleukin-12-mediated signaling pathway	-0.865373	0.38464028111707 .	0.85466663733201 .
1752	PID_NCADHERIN_PATHWAY	0.346452	0.727575365267246 .	1 .		HALLMARK_PI3K_AKT_MTOR_SIGNALING	-0.86514	0.38464028111707 .	0.85466663733201 .
1753	PID_GLYPICAN_1PATHWAY	0.345268	0.72886998335491 .	1 .		LU_AGING_BRAIN_UP	-0.864674	0.384825226558165 .	0.85466663733201 .
1754	hsa-miR-320a	0.344418	0.7292398742371 .	1 .		hsa-miR-99b	-0.864136	0.385195117440355 .	0.85466663733201 .
1755	Wirth_lymphoma map module M	0.344335	0.729286110597374 .	1 .		hsa-miR-608	-0.863323	0.385611244682819 .	0.85466663733201 .
1756	hsa-miR-219-2-3p	0.343407	0.72997965600148 .	1 .		REACTOME_VESICLE_MEDIATED_TRANSPORT	-0.862448	0.386073608285556 .	0.85466663733201 .
1757	MCBRYAN_PUBERTAL_BREAST_5_6WK_UP	0.342624	0.731135565008323 .	1 .		receptor-mediated endocytosis	-0.862058	0.386119844645829 .	0.85466663733201 .
1758	AGUIRRE_PANCREATIC_CANCER_COPY_NUMBER_UP	0.342118	0.731459219530239 .	1 .		hsa-miR-220c	-0.862032	0.386119844645829 .	0.85466663733201 .
1759	RIZ_ERYTHROID_DIFFERENTIATION_HBZ	0.341968	0.731505455890512 .	1 .		ZHAN_V2_LATE_DIFFERENTIATION_GENES	-0.862011	0.386119844645829 .	0.85466663733201 .
1760	cell junction	0.341519	0.731921583132976 .	1 .		endocytic recycling	-0.86097	0.386767153689662 .	0.85466663733201 .
1761	RIZKI_TUMOR_INVASIVENESS_2D_DN	0.340817	0.732568892176808 .	1 .		REACTOME_ADP_SIGNALLING_THROUGH_P2Y_PURINOCEPTOR_12	-0.860839	0.386767153689662 .	0.85466663733201 .
1762	VAQUERIZAS_Testis_TF	0.340765	0.732568892176808 .	1 .		serine-type endopeptidase inhibitor activity	-0.860467	0.38699833549103 .	0.85466663733201 .
1763	MATZUK_CENTRAL_FOR_FEMALE_FERTILITY	0.340312	0.732938783058998 .	1 .		early endosome membrane	-0.860326	0.387044571851304 .	0.85466663733201 .
1764	hsa-miR-24-1*	0.340108	0.733077492139819 .	1 .		VART_KSHV_INFECTION_ANGIOGENIC_MARKERS_DN	-0.860141	0.387044571851304 .	0.85466663733201 .
1765	transporter activity	0.339866	0.733262437580914 .	1 .		ZHENG_IL22_SIGNALING_UP	-0.859897	0.387414462733494 .	0.85466663733201 .
1766	YAO_HOXA10_TARGETS_VIA_PROGESTERONE_UP	0.339655	0.733354910301461 .	1 .		BIOCARTA_GSK3_PATHWAY	-0.859431	0.387599408174588 .	0.85466663733201 .
1767	BIOCARTA_IL1R_PATHWAY	0.334847	0.737007582763085 .	1 .		Chr 3	-0.85724	0.389263917144442 .	0.85466663733201 .
1768	FIGUEROA_AML_METHYLATION_CLUSTER_3_UP	0.334797	0.737053819123359 .	1 .		LOPEZ_MBD_TARGETS	-0.857029	0.389587571666358 .	0.85466663733201 .
1769	WAKABAYASHI_ADIPOGENESIS_PPARG_BOUND_36HR	0.334438	0.737377473645275 .	1 .		RUAN_RESPONSE_TO_TNF_DN	-0.856987	0.38972628074718 .	0.85466663733201 .
1770	transcription coactivator activity	0.334381	0.737377473645275 .	1 .		CHIARADONNA_NEOPLASTIC_TRANSFORMATION_KRAS_CDC25_UP	-0.855333	0.390512298871833 .	0.85466663733201 .
1771	MARKEY_RB1_ACUTE_LOF_UP	0.332685	0.738533382652118 .	1 .		Venteicher_IDH-A accounted	-0.854788	0.390743480673201 .	0.85466663733201 .
1772	hsa-miR-361-3p	0.3319	0.739319400776771 .	1 .		YAMASHITA_LIVER_CANCER_WITH_EPCAM_UP	-0.854269	0.390882189754023 .	0.85466663733201 .
1773	cellular response to unfolded protein	0.329239	0.741030146106898 .	1 .		REACTOME_NUCLEOTIDE_SALVAGE	-0.853115	0.391899389680044 .	0.85466663733201 .
1774	hsa-miR-574-5p	0.32883	0.741215091547993 .	1 .		TIEN_INTESTINE_PROBIOTICS_2HR_DN	-0.853054	0.391899389680044 .	0.85466663733201 .
1775	BILBAN_B_CLL_LPL_UP	0.32866	0.741353800628815 .	1 .		hsa-miR-30e	-0.852735	0.391899389680044 .	0.85466663733201 .
1776	AMIT_EGF_RESPONSE_120_HELA	0.327121	0.742833364157574 .	1 .		response to wounding	-0.852477	0.392038098760866 .	0.85466663733201 .
1777	BURTON_ADIPOGENESIS_5	0.326916	0.742972073238395 .	1 .		BUCKANOVICH_T_LYMPHOCYTE_HOMING_ON_TUMOR_UP	-0.852251	0.392315516922508 .	0.85466663733201 .
1778	LAIHO_COLORECTAL_CANCER_SERRATED_DN	0.323817	0.745191418531533 .	1 .		BILBAN_B_CLL_LPL_DN	-0.851923	0.392500462363603 .	0.85466663733201 .
1779	hsa-miR-876-3p	0.323791	0.745191418531533 .	1 .		MIKKELSEN_MEF_LCP_WITH_H3K4ME3	-0.850731	0.392870353245792 .	0.85466663733201 .
1780	hsa-miR-29a	0.323442	0.745330127612354 .	1 .		heparin binding	-0.850384	0.393147771407435 .	0.85466663733201 .
1781	PID_HIF1A_PATHWAY	0.32344	0.745330127612354 .	1 .		STEIN_ESRRA_TARGETS_RESPONSIVE_TO_ESTROGEN_DN	-0.849022	0.394026262252635 .	0.85466663733201 .
1782	hsa-miR-649	0.323245	0.745468836693176 .	1 .		hsa-miR-802	-0.848662	0.394164971333457 .	0.85466663733201 .
1783	hsa-miR-510	0.322893	0.745607545773997 .	1 .		positive regulation of ERK1 and ERK2 cascade	-0.847801	0.394349916774552 .	0.85466663733201 .
1784	GHANDHI_BYSTANDER_IRRADIATION_UP	0.322692	0.745746254854818 .	1 .		IVANOVSKA_MIR106B_TARGETS	-0.846665	0.394812280377289 .	0.85466663733201 .
1785	PID_VEGFR1_PATHWAY	0.322578	0.745838727575365 .	1 .		WENG_POR_TARGETS_LIVER_UP	-0.845197	0.395459589421121 .	0.85466663733201 .
1786	nuclease activity	0.322447	0.74602367301646 .	1 .		HESS_TARGETS_OF_HOXA9_AND_MEIS1_UP	-0.845128	0.395552062141668 .	0.85466663733201 .
1787	SMIRNOV_RESPONSE_TO_IR_2HR_DN	0.322408	0.746069909376734 .	1 .		negative regulation of phosphoprotein phosphatase activity	-0.844766	0.395598298501942 .	0.85466663733201 .
1788	REACTOME_GLOBAL_GENOME_NUCLEOTIDE_EXCISION_REPAIR_GG_NER	0.322263	0.746208618457555 .	1 .		WANG_SMARCE1_TARGETS_UP	-0.844397	0.395875716663584 .	0.85466663733201 .
1789	BENPORATH_ES_1	0.321895	0.746532272979471 .	1 .		hsa-miR-197	-0.843752	0.396106898464953 .	0.85466663733201 .
1790	roof of mouth development	0.321545	0.746717218420566 .	1 .		REACTOME_SIGNALING_BY_PTK6	-0.843497	0.396245607545774 .	0.85466663733201 .
1791	BOUDOUKHA_BOUND_BY_IGF2BP2	0.319685	0.748520436471241 .	1 .		GAUSSMANN_MLL_AF4_FUSION_TARGETS_E_UP	-0.840649	0.398511189199186 .	0.85466663733201 .
1792	VAQUERIZAS_Adrenal gland_TF	0.319416	0.748797854632883 .	1 .		REACTOME_INTERCONVERSION_OF_NUCLEOTIDE_DI_AND_TRIPHOSPHATES	-0.839143	0.399389680044387 .	0.85466663733201 .
1793	REACTOME_NUCLEOTIDE_EXCISION_REPAIR	0.318969	0.749398927316442 .	1 .		CADWELL_ATG16L1_TARGETS_DN	-0.839088	0.399389680044387 .	0.85466663733201 .
1794	protein-containing complex binding	0.318666	0.749676345478084 .	1 .		protein phosphatase inhibitor activity	-0.838025	0.400129461808766 .	0.85466663733201 .
1795	hsa-miR-122	0.317744	0.749907527279453 .	1 .		exocytosis	-0.837583	0.400499352690956 .	0.85466663733201 .
1796	TAKEDA_TARGETS_OF_NUP98_HOXA9_FUSION_8D_UP	0.317211	0.750323654521916 .	1 .		GAL_LEUKEMIC_STEM_CELL_UP	-0.837092	0.401007952653967 .	0.85466663733201 .
1797	Wirth_lymphoma map module A	0.314327	0.753282781579434 .	1 .		PLASARI_TGFB1_SIGNALING_VIA_NFIC_10HR_UP	-0.835687	0.401932679859441 .	0.85466663733201 .
1798	proximal promoter sequence-specific DNA binding	0.311563	0.755502126872573 .	1 .		protein domain specific binding	-0.834871	0.402256334381358 .	0.85466663733201 .
1799	REACTOME_E3_UBIQUITIN_LIGASES_UBIQUITINATE_TARGET_PROTEINS	0.3113	0.755548363232846 .	1 .		HECKER_IFNB1_TARGETS	-0.834822	0.402256334381358 .	0.85466663733201 .
1800	hsa-miR-217	0.310639	0.755918254115036 .	1 .		ELVIDGE_HIF1A_TARGETS_UP	-0.834293	0.402811170704642 .	0.85466663733201 .
1801	Lembcke_Normal vs Adenoma	0.310139	0.756288144997226 .	1 .		YU_BAP1_TARGETS	-0.833903	0.402996116145737 .	0.85466663733201 .
1802	ROSS_AML_WITH_MLL_FUSIONS	0.309636	0.756473090438321 .	1 .		WOTTON_RUNX_TARGETS_DN	-0.833385	0.403458479748474 .	0.85466663733201 .
1803	hsa-miR-338-5p	0.309361	0.756796744960237 .	1 .		LEI_MYB_TARGETS	-0.831736	0.404614388755317 .	0.85466663733201 .
1804	MARSON_BOUND_BY_FOXP3_STIMULATED	0.307658	0.758646199371185 .	1 .		PROTEINATLAS_hippocampus	-0.831522	0.404753097836138 .	0.85466663733201 .
1805	HALLMARK_G2M_CHECKPOINT	0.307373	0.758969853893102 .	1 .		YAGI_AML_SURVIVAL	-0.830948	0.405076752358054 .	0.85466663733201 .
1806	hsa-miR-944	0.307303	0.759108562973923 .	1 .		PID_ERA_GENOMIC_PATHWAY	-0.830873	0.405076752358054 .	0.85466663733201 .
1807	FARMER_BREAST_CANCER_CLUSTER_1	0.306073	0.759802108378028 .	1 .		REACTOME_VEGFR2_MEDIATED_VASCULAR_PERMEABILITY	-0.827515	0.406972443129277 .	0.85466663733201 .
1808	KEGG_ARRHYTHMOGENIC_RIGHT_VENTRICULAR_CARDIOMYOPATHY_ARVC	0.305751	0.759894581098576 .	1 .		REACTOME_FCERI_MEDIATED_CA_2_MOBILIZATION	-0.827155	0.406972443129277 .	0.85466663733201 .
1809	brain development	0.305053	0.760403181061587 .	1 .		Wnt signaling pathway	-0.826951	0.407111152210098 .	0.85466663733201 .
1810	hsa-miR-548j	0.303592	0.76155909006843 .	1 .		hsa-miR-153	-0.824317	0.408960606621047 .	0.85466663733201 .
1811	REACTOME_G1_S_SPECIFIC_TRANSCRIPTION	0.30282	0.762021453671167 .	1 .		apical plasma membrane	-0.823707	0.409238024782689 .	0.85466663733201 .
1812	BIOCARTA_BIOPEPTIDES_PATHWAY	0.301783	0.762853708156094 .	1 .		REACTOME_DEFECTS_IN_VITAMIN_AND_COFACTOR_METABOLISM	-0.823552	0.409284261142963 .	0.85466663733201 .
1813	WHITFIELD_CELL_CYCLE_G2	0.301567	0.762992417236915 .	1 .		REACTOME_SIGNALING_BY_NUCLEAR_RECEPTORS	-0.823022	0.409607915664879 .	0.85466663733201 .
1814	SONG_TARGETS_OF_IE86_CMV_PROTEIN	0.301526	0.762992417236915 .	1 .		CHARAFE_BREAST_CANCER_BASAL_VS_MESENCHYMAL_DN	-0.822978	0.409607915664879 .	0.85466663733201 .
1815	Colman_survival_associated	0.301063	0.763316071758831 .	1 .		GROSS_HYPOXIA_VIA_ELK3_UP	-0.822806	0.409700388385426 .	0.85466663733201 .
1816	molecular adaptor activity	0.300967	0.763408544479379 .	1 .		BIOCARTA_ARF_PATHWAY	-0.822679	0.409792861105974 .	0.85466663733201 .
1817	PML body	0.2989	0.764980580728685 .	1 .		DURAND_STROMA_S_UP	-0.821248	0.410856297392269 .	0.85466663733201 .
1818	BIOCARTA_ETS_PATHWAY	0.298593	0.765119289809506 .	1 .		hsa-miR-96	-0.821189	0.410902533752543 .	0.85466663733201 .
1819	CROONQUIST_IL6_DEPRIVATION_DN	0.297689	0.765951544294433 .	1 .		REACTOME_PHASE_I_FUNCTIONALIZATION_OF_COMPOUNDS	-0.820573	0.411179951914185 .	0.85466663733201 .
1820	PID_AJDISS_2PATHWAY	0.296749	0.766552616977991 .	1 .		ZHONG_RESPONSE_TO_AZACITIDINE_AND_TSA_DN	-0.820531	0.411226188274459 .	0.85466663733201 .
1821	BROWNE_HCMV_INFECTION_1HR_UP	0.295594	0.767569816904013 .	1 .		JI_RESPONSE_TO_FSH_DN	-0.820212	0.411318660995006 .	0.85466663733201 .
1822	hsa-miR-659	0.294063	0.76877196227113 .	1 .		hsa-miR-182	-0.820072	0.411457370075828 .	0.85466663733201 .
1823	BILD_E2F3_ONCOGENIC_SIGNATURE	0.293368	0.769373034954688 .	1 .		CLIMENT_BREAST_CANCER_COPY_NUMBER_UP	-0.819947	0.411642315516923 .	0.85466663733201 .
1824	ZWANG_EGF_PERSISTENTLY_UP	0.29335	0.769373034954688 .	1 .		hsa-miR-885-5p	-0.818977	0.412150915479933 .	0.85466663733201 .
1825	learning	0.293335	0.769373034954688 .	1 .		TOMLINS_PROSTATE_CANCER_UP	-0.818961	0.412243388200481 .	0.85466663733201 .
1826	HALLMARK_HEME_METABOLISM	0.290628	0.77113001664509 .	1 .		protein refolding	-0.818516	0.412613279082671 .	0.85466663733201 .
1827	ROESSLER_LIVER_CANCER_METASTASIS_UP	0.290241	0.771407434806732 .	1 .		REACTOME_MHC_CLASS_II_ANTIGEN_PRESENTATION	-0.818348	0.412705751803218 .	0.85466663733201 .
1828	WANG_RECURRENT_LIVER_CANCER_DN	0.290166	0.771407434806732 .	1 .		GEORGES_TARGETS_OF_MIR192_AND_MIR215	-0.817192	0.413445533567598 .	0.85466663733201 .
1829	ICHIBA_GRAFT_VERSUS_HOST_DISEASE_35D_DN	0.28941	0.772147216571112 .	1 .		KUMAR_TARGETS_OF_MLL_AF9_FUSION	-0.815285	0.414555206214167 .	0.85466663733201 .
1830	ubiquitin ligase complex	0.288736	0.772424634732754 .	1 .		hsa-miR-129-3p	-0.815105	0.414601442574441 .	0.85466663733201 .
1831	ZWANG_EGF_INTERVAL_UP	0.288321	0.772655816534122 .	1 .		double-stranded RNA binding	-0.813396	0.415248751618273 .	0.85466663733201 .
1832	lysosomal membrane	0.28832	0.772655816534122 .	1 .		SHEN_SMARCA2_TARGETS_UP	-0.81336	0.415248751618273 .	0.85466663733201 .
1833	STEGER_ADIPOGENESIS_UP	0.287111	0.773580543739597 .	1 .		GENTILE_UV_RESPONSE_CLUSTER_D9	-0.811362	0.416358424264842 .	0.85466663733201 .
1834	ELLWOOD_MYC_TARGETS_DN	0.287053	0.773580543739597 .	1 .		response to ethanol	-0.810804	0.416635842426484 .	0.85466663733201 .
1835	response to radiation	0.286846	0.773811725540965 .	1 .		Chaussabel_3,3_Inflammation II	-0.808391	0.418346587756612 .	0.85466663733201 .
1836	PID_EPHA_FWDPATHWAY	0.286726	0.773904198261513 .	1 .		NIKOLSKY_OVERCONNECTED_IN_BREAST_CANCER	-0.808007	0.41857776955798 .	0.85466663733201 .
1837	hsa-miR-889	0.2867	0.773904198261513 .	1 .		EPPERT_HSC_R	-0.807644	0.418855187719623 .	0.85466663733201 .
1838	HALLMARK_COAGULATION	0.286691	0.773950434621787 .	1 .		hsa-miR-338-3p	-0.806347	0.419178842241539 .	0.85466663733201 .
1839	SCHLOSSER_MYC_TARGETS_AND_SERUM_RESPONSE_UP	0.284977	0.77510634362863 .	1 .		AMIT_EGF_RESPONSE_240_MCF10A	-0.804401	0.420658405770298 .	0.85466663733201 .
1840	WIEDERSCHAIN_TARGETS_OF_BMI1_AND_PCGF2	0.284708	0.775429998150546 .	1 .		NADLER_OBESITY_DN	-0.80421	0.420658405770298 .	0.85466663733201 .
1841	KUNINGER_IGF1_VS_PDGFB_TARGETS_UP	0.284632	0.775429998150546 .	1 .		negative regulation of neuron differentiation	-0.801591	0.422045496578509 .	0.85466663733201 .
1842	hsa-miR-18b	0.283967	0.775938598113556 .	1 .		PID_P38_MK2_PATHWAY	-0.799662	0.423016460144257 .	0.85466663733201 .
1843	ZHU_CMV_8_HR_UP	0.28219	0.777371925282042 .	1 .		hsa-miR-210	-0.798859	0.423525060107268 .	0.85466663733201 .
1844	WAKABAYASHI_ADIPOGENESIS_PPARG_RXRA_BOUND_8D	0.281554	0.778019234325874 .	1 .		regulation of actin cytoskeleton organization	-0.797246	0.424264841871648 .	0.85466663733201 .
1845	BROWNE_HCMV_INFECTION_12HR_UP	0.278945	0.780238579619012 .	1 .		POS_HISTAMINE_RESPONSE_NETWORK	-0.79702	0.42454226003329 .	0.85466663733201 .
1846	protein-containing complex assembly	0.277643	0.781070834103939 .	1 .		disordered domain specific binding	-0.796877	0.424680969114111 .	0.85466663733201 .
1847	ABE_VEGFA_TARGETS_2HR	0.276733	0.781718143147771 .	1 .		SPANG_CD40 6hrs UP	-0.796862	0.424680969114111 .	0.85466663733201 .
1848	hsa-miR-606	0.275605	0.782827815794341 .	1 .		NOUZOVA_TRETINOIN_AND_H4_ACETYLATION	-0.796806	0.424680969114111 .	0.85466663733201 .
1849	PID_LIS1_PATHWAY	0.275187	0.783012761235436 .	1 .		REACTOME_FORMATION_OF_THE_EARLY_ELONGATION_COMPLEX	-0.795682	0.425420750878491 .	0.85466663733201 .
1850	BIOCARTA_PTDINS_PATHWAY	0.274846	0.783151470316257 .	1 .		negative regulation of protein ubiquitination	-0.795175	0.425744405400407 .	0.85466663733201 .
1851	BASSO_CD40_SIGNALING_UP	0.272904	0.784723506565563 .	1 .		REACTOME_INFLAMMASOMES	-0.795064	0.425790641760681 .	0.85466663733201 .
1852	Xie_senescence_CM	0.271563	0.785833179212132 .	1 .		hsa-miR-10b	-0.794774	0.426068059922323 .	0.85466663733201 .
1853	transcription elongation from RNA polymerase II promoter	0.270941	0.78629554281487 .	1 .		ICHIBA_GRAFT_VERSUS_HOST_DISEASE_D7_UP	-0.794583	0.426068059922323 .	0.85466663733201 .
1854	Schmitz_Rapamycin_BL_up	0.268858	0.788376179027187 .	1 .		LIU_LIVER_CANCER	-0.79309	0.426576659885334 .	0.85466663733201 .
1855	hsa-miR-548a-5p	0.268606	0.788607360828556 .	1 .		KUIPER_MM good survival	-0.792508	0.426992787127797 .	0.85466663733201 .
1856	double-stranded DNA binding	0.267565	0.789115960791567 .	1 .		PID_HES_HEY_PATHWAY	-0.790841	0.427963750693545 .	0.85466663733201 .
1857	BIOCARTA_IGF1_PATHWAY	0.267537	0.789208433512114 .	1 .		CHEBOTAEV_GR_TARGETS_DN	-0.790057	0.428426114296283 .	0.85466663733201 .
1858	hsa-miR-26a	0.267519	0.789208433512114 .	1 .		BOYAULT_LIVER_CANCER_SUBCLASS_G56_DN	-0.78976	0.42851858701683 .	0.85466663733201 .
1859	hsa-miR-219-5p	0.265419	0.790826706121694 .	1 .		transcription initiation from RNA polymerase II promoter	-0.788744	0.429073423340115 .	0.85466663733201 .
1860	KIM_MYCN_AMPLIFICATION_TARGETS_UP	0.265316	0.790919178842241 .	1 .		KEGG_HYPERTROPHIC_CARDIOMYOPATHY_HCM	-0.787402	0.430044386905863 .	0.85466663733201 .
1861	ICGC_Ets1_targets	0.264769	0.791335306084705 .	1 .		REACTOME_INTERLEUKIN_12_FAMILY_SIGNALING	-0.787253	0.430090623266136 .	0.85466663733201 .
1862	Rab protein signal transduction	0.263933	0.791982615128537 .	1 .		hsa-miR-1827	-0.786479	0.430552986868874 .	0.85466663733201 .
1863	endocytic vesicle membrane	0.263678	0.791982615128537 .	1 .		PID_AP1_PATHWAY	-0.786341	0.430691695949695 .	0.85466663733201 .
1864	OSMAN_BLADDER_CANCER_DN	0.263532	0.792260033290179 .	1 .		hsa-miR-640	-0.785061	0.431246532272979 .	0.85466663733201 .
1865	transcription corepressor activity	0.262588	0.792814869613464 .	1 .		HEIDENBLAD_AMPLICON_12P11_12_UP	-0.785037	0.431246532272979 .	0.85466663733201 .
1866	VAQUERIZAS_Liver_TF	0.262024	0.793277233216201 .	1 .		hsa-miR-28-3p	-0.785028	0.431246532272979 .	0.85466663733201 .
1867	SASSON_RESPONSE_TO_FORSKOLIN_UP	0.261363	0.793647124098391 .	1 .		BENPORATH_SOX2_TARGETS	-0.784863	0.431292768633253 .	0.85466663733201 .
1868	FLOTHO_PEDIATRIC_ALL_THERAPY_RESPONSE_DN	0.259853	0.794803033105234 .	1 .		hsa-miR-1265	-0.783946	0.432171259478454 .	0.85466663733201 .
1869	PECE_MAMMARY_STEM_CELL_UP	0.259788	0.794849269465508 .	1 .		NIKOLSKY_BREAST_CANCER_8Q12_Q22_AMPLICON	-0.783878	0.432263732199001 .	0.85466663733201 .
1870	MCCLUNG_DELTA_FOSB_TARGETS_8WK	0.259376	0.795265396707971 .	1 .		IWANAGA_CARCINOGENESIS_BY_KRAS_PTEN_DN	-0.783849	0.432263732199001 .	0.85466663733201 .
1871	CLASPER_LYMPHATIC_VESSELS_DURING_METASTASIS_UP	0.259151	0.795311633068245 .	1 .		positive regulation of I-kappaB kinase/NF-kappaB signaling	-0.782338	0.432911041242833 .	0.85466663733201 .
1872	REACTOME_CELL_JUNCTION_ORGANIZATION	0.258777	0.795635287590161 .	1 .		hsa-miR-1	-0.781698	0.433142223044202 .	0.85466663733201 .
1873	regulation of GTPase activity	0.258451	0.795912705751803 .	1 .		REACTOME_HIV_LIFE_CYCLE	-0.781501	0.433234695764749 .	0.85466663733201 .
1874	MITSIADES_RESPONSE_TO_APLIDIN_DN	0.257842	0.796560014795635 .	1 .		SIG_PIP3_SIGNALING_IN_B_LYMPHOCYTES	-0.781489	0.433234695764749 .	0.85466663733201 .
1875	FONTAINE_FOLLICULAR_THYROID_ADENOMA_UP	0.25773	0.796698723876456 .	1 .		ZHANG_PROLIFERATING_VS_QUIESCENT	-0.780834	0.433465877566118 .	0.85466663733201 .
1876	chromosome, telomeric region	0.256998	0.796976142038099 .	1 .		MIKKELSEN_NPC_ICP_WITH_H3K4ME3	-0.780649	0.433512113926392 .	0.85466663733201 .
1877	SHIPP_DLBCL_CURED_VS_FATAL_DN	0.256982	0.796976142038099 .	1 .		phosphatidic acid biosynthetic process	-0.78043	0.433650823007213 .	0.85466663733201 .
1878	KEGG_BASE_EXCISION_REPAIR	0.256829	0.797068614758646 .	1 .		TORCHIA_TARGETS_OF_EWSR1_FLI1_FUSION_UP	-0.780407	0.433650823007213 .	0.85466663733201 .
1879	UDAYAKUMAR_MED1_TARGETS_UP	0.254636	0.798779360088774 .	1 .		amyloid-beta binding	-0.778952	0.434806732014056 .	0.85466663733201 .
1880	monooxygenase activity	0.253091	0.799889032735343 .	1 .		KEGG_VIBRIO_CHOLERAE_INFECTION	-0.777985	0.435454041057888 .	0.85466663733201 .
1881	QUINTENS_EMBRYONIC_BRAIN_RESPONSE_TO_IR	0.25037	0.802940632513409 .	1 .		REACTOME_ESTROGEN_DEPENDENT_GENE_EXPRESSION	-0.777925	0.435454041057888 .	0.85466663733201 .
1882	protein homotetramerization	0.249885	0.803310523395598 .	1 .		AMIT_EGF_RESPONSE_120_MCF10A	-0.775706	0.436378768263362 .	0.85466663733201 .
1883	REACTOME_INTERFERON_ALPHA_BETA_SIGNALING	0.248558	0.804420196042168 .	1 .		PID_NFAT_3PATHWAY	-0.77503	0.436794895505826 .	0.85466663733201 .
1884	ubiquitin-protein transferase activity	0.248398	0.804605141483262 .	1 .		LUI_THYROID_CANCER_PAX8_PPARG_DN	-0.774545	0.436887368226373 .	0.85466663733201 .
1885	LASTOWSKA_NEUROBLASTOMA_COPY_NUMBER_UP	0.248392	0.804605141483262 .	1 .		negative regulation of peptidase activity	-0.773821	0.437257259108563 .	0.85466663733201 .
1886	DEURIG_T_CELL_PROLYMPHOCYTIC_LEUKEMIA_DN	0.248195	0.804790086924357 .	1 .		SCHAEFFER_PROSTATE_DEVELOPMENT_12HR_DN	-0.773142	0.438181986314037 .	0.85466663733201 .
1887	hsa-miR-28-5p	0.247731	0.805067505086 .	1 .		JECHLINGER_EPITHELIAL_TO_MESENCHYMAL_TRANSITION_UP	-0.771047	0.439615313482523 .	0.85466663733201 .
1888	NEWMAN_ERCC6_TARGETS_DN	0.246819	0.805483632328463 .	1 .		ICGC_Irf4_targets	-0.770902	0.439800258923618 .	0.85466663733201 .
1889	Rho guanyl-nucleotide exchange factor activity	0.246695	0.805576105049011 .	1 .		REACTOME_FORMATION_OF_FIBRIN_CLOT_CLOTTING_CASCADE	-0.770812	0.439846495283891 .	0.85466663733201 .
1890	regulation of ion transmembrane transport	0.245322	0.80668577769558 .	1 .		kidney development	-0.769349	0.440724986129092 .	0.85466663733201 .
1891	MURAKAMI_UV_RESPONSE_6HR_UP	0.244886	0.806963195857222 .	1 .		neuron projection development	-0.768887	0.441002404290734 .	0.85466663733201 .
1892	chromosome segregation	0.243696	0.807887923062697 .	1 .		Chr 13	-0.768599	0.441141113371555 .	0.85466663733201 .
1893	PID_MAPK_TRK_PATHWAY	0.242885	0.80830405030516 .	1 .		DIRMEIER_LMP1_RESPONSE_LATE_DN	-0.768264	0.441141113371555 .	0.85466663733201 .
1894	WHITFIELD_CELL_CYCLE_G1_S	0.241289	0.80992232291474 .	1 .		response to progesterone	-0.766353	0.442389495098946 .	0.85466663733201 .
1895	CREIGHTON_ENDOCRINE_THERAPY_RESISTANCE_4	0.240739	0.810338450157204 .	1 .		BRUINS_UVC_RESPONSE_VIA_TP53_GROUP_A	-0.766331	0.442481967819493 .	0.85466663733201 .
1896	Rho protein signal transduction	0.240501	0.810523395598298 .	1 .		AKL_HTLV1_INFECTION_UP	-0.765631	0.442851858701683 .	0.85466663733201 .
1897	hsa-miR-758	0.240496	0.810523395598298 .	1 .		REACTOME_NUCLEAR_RECEPTOR_TRANSCRIPTION_PATHWAY	-0.765071	0.443267985944147 .	0.85466663733201 .
1898	SAMOLS_TARGETS_OF_KHSV_MIRNAS_DN	0.240309	0.810569631958572 .	1 .		BIOCARTA_HIF_PATHWAY	-0.76472	0.443499167745515 .	0.85466663733201 .
1899	DAZARD_UV_RESPONSE_CLUSTER_G1	0.23959	0.811216941002404 .	1 .		telomere maintenance	-0.76471	0.443499167745515 .	0.85466663733201 .
1900	REACTOME_REGULATION_OF_BETA_CELL_DEVELOPMENT	0.239497	0.811263177362678 .	1 .		HEDENFALK_BREAST_CANCER_BRACX_DN	-0.764486	0.44368411318661 .	0.85466663733201 .
1901	BIOCARTA_TFF_PATHWAY	0.23934	0.811448122803773 .	1 .		NIKOLSKY_BREAST_CANCER_7Q21_Q22_AMPLICON	-0.763864	0.444238949509895 .	0.85466663733201 .
1902	ALCALA_APOPTOSIS	0.239296	0.811494359164047 .	1 .		hsa-miR-137	-0.762854	0.445117440355095 .	0.85466663733201 .
1903	cellular_component	0.238629	0.81191048640651 .	1 .		hsa-miR-513a-5p	-0.761862	0.44567227667838 .	0.85466663733201 .
1904	mRNA 3'-end processing	0.238304	0.812141668207879 .	1 .		PID_INTEGRIN5_PATHWAY	-0.761737	0.445764749398927 .	0.85466663733201 .
1905	KAAB_FAILED_HEART_VENTRICLE_DN	0.238259	0.812141668207879 .	1 .		BLALOCK_ALZHEIMERS_DISEASE_INCIPIENT_DN	-0.761426	0.445903458479748 .	0.85466663733201 .
1906	CHIARETTI_ACUTE_LYMPHOBLASTIC_LEUKEMIA_ZAP70	0.238231	0.812141668207879 .	1 .		LI_INDUCED_T_TO_NATURAL_KILLER_UP	-0.757787	0.447336785648234 .	0.85466663733201 .
1907	REACTOME_KSRP_KHSRP_BINDS_AND_DESTABILIZES_MRNA	0.237842	0.812511559090068 .	1 .		hsa-miR-340	-0.757652	0.447475494729055 .	0.85466663733201 .
1908	hsa-miR-323-5p	0.237441	0.812835213611985 .	1 .		REACTOME_CELLULAR_SENESCENCE	-0.757511	0.447521731089329 .	0.85466663733201 .
1909	hsa-miR-610	0.236257	0.814037358979101 .	1 .		PID_ER_NONGENOMIC_PATHWAY	-0.757168	0.447937858331792 .	0.85466663733201 .
1910	REACTOME_NUCLEAR_PORE_COMPLEX_NPC_DISASSEMBLY	0.234183	0.815239504346218 .	1 .		REACTOME_METABOLISM_OF_NUCLEOTIDES	-0.756469	0.448169040133161 .	0.85466663733201 .
1911	KEGG_FC_EPSILON_RI_SIGNALING_PATHWAY	0.233607	0.815563158868134 .	1 .		hsa-miR-142-3p	-0.755831	0.448492694655077 .	0.85466663733201 .
1912	hsa-miR-582-5p	0.232983	0.816117995191419 .	1 .		RHODES_CANCER_META_SIGNATURE	-0.755689	0.163630479008692 .	0.696323530808286 .
1913	TCGA_Mutated-in-CRC_hypermutated	0.232954	0.816164231551692 .	1 .		REACTOME_FGFR2_ALTERNATIVE_SPLICING	-0.755659	0.44853893101535 .	0.85466663733201 .
1914	ICGC_Mta3_targets	0.231974	0.81713519511744 .	1 .		MARSON_FOXP3_TARGETS_UP	-0.754484	0.449371185500277 .	0.85466663733201 .
1915	HELLEBREKERS_SILENCED_DURING_TUMOR_ANGIOGENESIS	0.231397	0.817597558720178 .	1 .		BILANGES_SERUM_SENSITIVE_VIA_TSC2	-0.754178	0.449556130941372 .	0.85466663733201 .
1916	hsa-miR-135b	0.22869	0.819770667653042 .	1 .		HIRSCH_CELLULAR_TRANSFORMATION_SIGNATURE_DN	-0.753871	0.449694840022193 .	0.85466663733201 .
1917	hsa-miR-618	0.22739	0.82111152210098 .	1 .		XU_GH1_AUTOCRINE_TARGETS_DN	-0.753646	0.449741076382467 .	0.85466663733201 .
1918	hsa-miR-675	0.227319	0.821250231181801 .	1 .		TAKEDA_TARGETS_OF_NUP98_HOXA9_FUSION_16D_UP	-0.753559	0.449833549103015 .	0.85466663733201 .
1919	positive regulation of tumor necrosis factor production	0.227251	0.821296467542075 .	1 .		ACEVEDO_NORMAL_TISSUE_ADJACENT_TO_LIVER_TUMOR_UP	-0.752463	0.450064730904383 .	0.85466663733201 .
1920	ZHAN_MULTIPLE_MYELOMA_HP_DN	0.227023	0.821573885703717 .	1 .		hsa-miR-155	-0.752252	0.450295912705752 .	0.85466663733201 .
1921	ICGC_SrfPcr2_targets	0.226945	0.821573885703717 .	1 .		REACTOME_ESR_MEDIATED_SIGNALING	-0.751407	0.450850749029036 .	0.85466663733201 .
1922	REACTOME_DAP12_INTERACTIONS	0.226206	0.822406140188644 .	1 .		REACTOME_CELL_EXTRACELLULAR_MATRIX_INTERACTIONS	-0.75097	0.451128167190679 .	0.85466663733201 .
1923	Tirosh_top50 correlated genes PC5	0.226033	0.822544849269465 .	1 .		REACTOME_INTERACTIONS_OF_VPR_WITH_HOST_CELLULAR_PROTEINS	-0.750132	0.452099130756427 .	0.85466663733201 .
1924	hsa-miR-483-5p	0.225007	0.823377103754392 .	1 .		LEE_LIVER_CANCER_MYC_E2F1_UP	-0.749382	0.45251525799889 .	0.85466663733201 .
1925	WEIGEL_OXIDATIVE_STRESS_BY_HNE_AND_H2O2	0.2247	0.823746994636582 .	1 .		REACTOME_CELL_SURFACE_INTERACTIONS_AT_THE_VASCULAR_WALL	-0.749189	0.452607730719438 .	0.85466663733201 .
1926	HOSHIDA_LIVER_CANCER_SUBCLASS_S2	0.224621	0.823793230996856 .	1 .		LEE_AGING_NEOCORTEX_UP	-0.747712	0.453671167005733 .	0.85466663733201 .
1927	JONGENEEL_Monocytes	0.223802	0.824255594599593 .	1 .		HALLMARK_APOPTOSIS	-0.747561	0.453902348807102 .	0.85466663733201 .
1928	GARGALOVIC_RESPONSE_TO_OXIDIZED_PHOSPHOLIPIDS_MAGENTA_UP	0.223725	0.824301830959867 .	1 .		PEDERSEN_METASTASIS_BY_ERBB2_ISOFORM_6	-0.744415	0.455520621416682 .	0.85466663733201 .
1929	WILLIAMS_ESR2_TARGETS_UP	0.223245	0.824579249121509 .	1 .		KEGG_HISTIDINE_METABOLISM	-0.743184	0.455982985019419 .	0.85466663733201 .
1930	hsa-miR-329	0.221315	0.826151285370816 .	1 .		BIOCARTA_RAC1_PATHWAY	-0.742198	0.456260403181062 .	0.85466663733201 .
1931	Tirosh_G2/M phase specific genes	0.220232	0.826798594414648 .	1 .		damaged DNA binding	-0.742011	0.456260403181062 .	0.85466663733201 .
1932	KEGG_DORSO_VENTRAL_AXIS_FORMATION	0.220205	0.826798594414648 .	1 .		receptor tyrosine kinase binding	-0.742005	0.456260403181062 .	0.85466663733201 .
1933	FIGUEROA_AML_METHYLATION_CLUSTER_1_UP	0.219868	0.82707601257629 .	1 .		BIOCARTA_TGFB_PATHWAY	-0.741262	0.456769003144073 .	0.85466663733201 .
1934	type I interferon signaling pathway	0.219409	0.827538376179027 .	1 .		LU_IL4_SIGNALING	-0.741165	0.456815239504346 .	0.85466663733201 .
1935	REACTOME_FOXO_MEDIATED_TRANSCRIPTION_OF_CELL_CYCLE_GENES	0.219031	0.827723321620122 .	1 .		endocytic vesicle	-0.741163	0.456815239504346 .	0.85466663733201 .
1936	REACTOME_REGULATION_OF_TNFR1_SIGNALING	0.218304	0.828278157943407 .	1 .		cytoplasmic side of plasma membrane	-0.740312	0.457277603107083 .	0.85466663733201 .
1937	GENTILE_UV_RESPONSE_CLUSTER_D8	0.216377	0.829988903273534 .	1 .		ABRAHAM_ALPC_VS_MULTIPLE_MYELOMA_UP	-0.739759	0.457462548548178 .	0.85466663733201 .
1938	OSADA_ASCL1_TARGETS_DN	0.213501	0.83230072128722 .	1 .		PLASARI_TGFB1_SIGNALING_VIA_NFIC_1HR_DN	-0.739468	0.457508784908452 .	0.85466663733201 .
1939	negative regulation of protein phosphorylation	0.213095	0.832485666728315 .	1 .		protein complex oligomerization	-0.73932	0.457555021268726 .	0.85466663733201 .
1940	STAMBOLSKY_RESPONSE_TO_VITAMIN_D3_UP	0.212811	0.832624375809136 .	1 .		cytosol	-0.738855	0.457971148511189 .	0.85466663733201 .
1941	hsa-miR-769-3p	0.21274	0.83267061216941 .	1 .		KEGG_GLYCINE_SERINE_AND_THREONINE_METABOLISM	-0.738132	0.458387275753653 .	0.85466663733201 .
1942	HALLMARK_INTERFERON_GAMMA_RESPONSE	0.212347	0.832855557610505 .	1 .		ROSS_AML_OF_FAB_M7_TYPE	-0.738034	0.458433512113926 .	0.85466663733201 .
1943	ZHANG_GATA6_TARGETS_DN	0.212174	0.832994266691326 .	1 .		hsa-miR-584	-0.737388	0.459034584797485 .	0.85466663733201 .
1944	IWANAGA_CARCINOGENESIS_BY_KRAS_DN	0.212055	0.833317921213242 .	1 .		hsa-miR-30a	-0.735075	0.460421675605696 .	0.85466663733201 .
1945	DNA replication	0.210152	0.834566302940632 .	1 .		PID_TOLL_ENDOGENOUS_PATHWAY	-0.734404	0.460652857407065 .	0.85466663733201 .
1946	Wirth_lymphoma map module B	0.209713	0.834982430183096 .	1 .		WATANABE_COLON_CANCER_MSI_VS_MSS_DN	-0.73317	0.461531348252266 .	0.85466663733201 .
1947	PROTEINATLAS_colon	0.209674	0.834982430183096 .	1 .		REACTOME_G_ALPHA_Q_SIGNALLING_EVENTS	-0.732576	0.461855002774182 .	0.85466663733201 .
1948	REACTOME_P75_NTR_RECEPTOR_MEDIATED_SIGNALLING	0.208605	0.835768448307749 .	1 .		WILLIAMS_ESR1_TARGETS_UP	-0.732351	0.461901239134455 .	0.85466663733201 .
1949	hsa-miR-367	0.208322	0.835860921028297 .	1 .		VERHAAK_CL subtype	-0.731031	0.462548548178287 .	0.85466663733201 .
1950	protein dimerization activity	0.208151	0.836092102829665 .	1 .		GRYDER_PAX3FOXO1_TOP_ENHANCERS	-0.73067	0.462779729979656 .	0.85466663733201 .
1951	REACTOME_LYSOSOME_VESICLE_BIOGENESIS	0.207448	0.836785648233771 .	1 .		CHEMNITZ_RESPONSE_TO_PROSTAGLANDIN_E2_DN	-0.730352	0.46282596633993 .	0.85466663733201 .
1952	endosomal transport	0.206848	0.837155539115961 .	1 .		FRIDMAN_IMMORTALIZATION_DN	-0.729375	0.463519511744035 .	0.85466663733201 .
1953	DARWICHE_PAPILLOMA_PROGRESSION_RISK	0.206363	0.837479193637877 .	1 .		ZHAN_MULTIPLE_MYELOMA_CD1_AND_CD2_UP	-0.728737	0.463935638986499 .	0.85466663733201 .
1954	CHESLER_BRAIN_QTL_CIS	0.206245	0.837617902718698 .	1 .		hsa-miR-517*	-0.728534	0.464120584427594 .	0.85466663733201 .
1955	DER_IFN_GAMMA_RESPONSE_UP	0.20604	0.837756611799519 .	1 .		BASSO_HAIRY_CELL_LEUKEMIA_UP	-0.728303	0.464398002589236 .	0.85466663733201 .
1956	REACTOME_CELL_CELL_JUNCTION_ORGANIZATION	0.204446	0.838727575365267 .	1 .		ZHENG_FOXP3_TARGETS_IN_T_LYMPHOCYTE_DN	-0.728023	0.464490475309784 .	0.85466663733201 .
1957	hsa-miR-504	0.204038	0.839143702607731 .	1 .		Subero_MM_hyper_meth	-0.727902	0.464675420750879 .	0.85466663733201 .
1958	REACTOME_HIV_ELONGATION_ARREST_AND_RECOVERY	0.203556	0.839652302570742 .	1 .		PID_TAP63_PATHWAY	-0.727543	0.464721657111152 .	0.85466663733201 .
1959	transmembrane transporter activity	0.203459	0.83988348437211 .	1 .		hsa-miR-218	-0.726553	0.465276493434437 .	0.85466663733201 .
1960	OLSSON_E2F3_TARGETS_UP	0.203011	0.840207138894026 .	1 .		TANAKA_METHYLATED_IN_ESOPHAGEAL_CARCINOMA	-0.726505	0.465276493434437 .	0.85466663733201 .
1961	ZHOU_TNF_SIGNALING_4HR	0.202555	0.840484557055669 .	1 .		MATTHEWS_AP1_TARGETS	-0.726358	0.465322729794711 .	0.85466663733201 .
1962	STARK_PREFRONTAL_CORTEX_22Q11_DELETION_UP	0.200756	0.841409284261143 .	1 .		PID_TRKR_PATHWAY	-0.725669	0.465600147956353 .	0.85466663733201 .
1963	positive regulation of gene expression	0.200417	0.841547993341964 .	1 .		HOLLMANN_APOPTOSIS_VIA_CD40_UP	-0.725115	0.466108747919364 .	0.85466663733201 .
1964	REACTOME_TOLL_LIKE_RECEPTOR_9_TLR9_CASCADE	0.199167	0.842518956907712 .	1 .		RNA binding	-0.724548	0.466571111522101 .	0.85466663733201 .
1965	KEGG_LYSINE_DEGRADATION	0.198992	0.842565193267986 .	1 .		ACOSTA_PROLIFERATION_INDEPENDENT_MYC_TARGETS_DN	-0.723891	0.466987238764564 .	0.85466663733201 .
1966	PID_AVB3_OPN_PATHWAY	0.198045	0.843258738672092 .	1 .		CHNG_MULTIPLE_MYELOMA_HYPERPLOID_UP	-0.723505	0.467218420565933 .	0.85466663733201 .
1967	hsa-miR-490-5p	0.197587	0.843443684113187 .	1 .		hsa-miR-875-3p	-0.723439	0.467218420565933 .	0.85466663733201 .
1968	LI_WILMS_TUMOR_VS_FETAL_KIDNEY_2_UP	0.196463	0.84422970223784 .	1 .		FOSTER_TOLERANT_MACROPHAGE_UP	-0.722709	0.46768078416867 .	0.85466663733201 .
1969	hsa-miR-548g	0.19568	0.844460884039208 .	1 .		BIOCARTA_AT1R_PATHWAY	-0.722522	0.467773256889218 .	0.85466663733201 .
1970	BIOCARTA_BCR_PATHWAY	0.194768	0.845200665803588 .	1 .		BIOCARTA_CTCF_PATHWAY	-0.722125	0.468004438690586 .	0.85466663733201 .
1971	GRADE_COLON_VS_RECTAL_CANCER_UP	0.194134	0.845431847604956 .	1 .		JAZAERI_BREAST_CANCER_BRCA1_VS_BRCA2_UP	-0.7219	0.468096911411134 .	0.85466663733201 .
1972	Angelova_immune-metagene-activated_CD8	0.193892	0.845570556685778 .	1 .		positive regulation of neuron projection development	-0.721605	0.468281856852229 .	0.887885346662396 .
1973	REACTOME_TIGHT_JUNCTION_INTERACTIONS	0.19358	0.845709265766599 .	1 .		vesicle	-0.718902	0.469946365822082 .	0.887885346662396 .
1974	Ennishi_DHIT signature down	0.191014	0.847604956537821 .	1 .		MCCLUNG_CREB1_TARGETS_UP	-0.718723	0.469992602182356 .	0.887885346662396 .
1975	hsa-miR-454	0.187621	0.850425374514518 .	1 .		HILLION_HMGA1B_TARGETS	-0.71686	0.470871093027557 .	0.887885346662396 .
1976	MCDOWELL_ACUTE_LUNG_INJURY_UP	0.186738	0.851488810800814 .	1 .		axonogenesis	-0.716444	0.471102274828925 .	0.887885346662396 .
1977	hsa-miR-513c	0.185919	0.852228592565193 .	1 .		REACTOME_METABOLISM_OF_VITAMINS_AND_COFACTORS	-0.715529	0.471703347512484 .	0.887885346662396 .
1978	PID_FGF_PATHWAY	0.185741	0.852321065285741 .	1 .		GRATIAS_RETINOBLASTOMA_16Q24	-0.714696	0.472119474754947 .	0.887885346662396 .
1979	REACTOME_GLYCOSAMINOGLYCAN_METABOLISM	0.184394	0.853292028851489 .	1 .		KEGG_REGULATION_OF_ACTIN_CYTOSKELETON	-0.714415	0.472211947475495 .	0.887885346662396 .
1980	lipid catabolic process	0.183842	0.853893101535047 .	1 .		WANG_ESOPHAGUS_CANCER_VS_NORMAL_UP	-0.713644	0.472997965600148 .	0.887885346662396 .
1981	KANG_FLUOROURACIL_RESISTANCE_UP	0.182983	0.854494174218606 .	1 .		peptidyl-threonine phosphorylation	-0.712536	0.47364527464398 .	0.887885346662396 .
1982	VAQUERIZAS_Prostate_TF	0.182227	0.854864065100795 .	1 .		WALLACE_PROSTATE_CANCER_RACE_DN	-0.712259	0.473876456445349 .	0.887885346662396 .
1983	PLASARI_TGFB1_SIGNALING_VIA_NFIC_1HR_UP	0.182148	0.854956537821343 .	1 .		AMIT_SERUM_RESPONSE_40_MCF10A	-0.711169	0.474616238209728 .	0.887885346662396 .
1984	LEE_BMP2_TARGETS_DN	0.181904	0.85504901054189 .	1 .		REACTOME_CLASS_I_PEROXISOMAL_MEMBRANE_PROTEIN_IMPORT	-0.710525	0.474939892731644 .	0.887885346662396 .
1985	SASSON_RESPONSE_TO_GONADOTROPHINS_UP	0.180942	0.855696319585722 .	1 .		DOUGLAS_BMI1_TARGETS_DN	-0.710385	0.474939892731644 .	0.887885346662396 .
1986	SHETH_LIVER_CANCER_VS_TXNIP_LOSS_PAM3	0.179054	0.857129646754208 .	1 .		tertiary granule lumen	-0.709738	0.475356019974108 .	0.887885346662396 .
1987	BIOCARTA_FCER1_PATHWAY	0.17899	0.857222119474755 .	1 .		REACTOME_OXIDATIVE_STRESS_INDUCED_SENESCENCE	-0.708913	0.475587201775476 .	0.887885346662396 .
1988	hsa-miR-216b	0.178529	0.857499537636397 .	1 .		GAZDA_DIAMOND_BLACKFAN_ANEMIA_PROGENITOR_DN	-0.707341	0.476789347142593 .	0.887885346662396 .
1989	BIOCARTA_HCMV_PATHWAY	0.17812	0.857730719437766 .	1 .		ABRAMSON_INTERACT_WITH_AIRE	-0.7072	0.476974292583688 .	0.887885346662396 .
1990	hsa-miR-623	0.178066	0.85777695579804 .	1 .		hsa-miR-655	-0.707049	0.477113001664509 .	0.887885346662396 .
1991	RIZKI_TUMOR_INVASIVENESS_3D_UP	0.177464	0.858331792121324 .	1 .		Chaussabel_2,2_Neutrophils	-0.705556	0.477945256149436 .	0.887885346662396 .
1992	REACTOME_G0_AND_EARLY_G1	0.17661	0.858932864804883 .	1 .		GUTIERREZ_MULTIPLE_MYELOMA_UP	-0.703184	0.479702237839837 .	0.887885346662396 .
1993	Venteicher_Astro-program	0.176281	0.859117810245977 .	1 .		hsa-miR-890	-0.702424	0.480072128722027 .	0.887885346662396 .
1994	hsa-miR-17	0.17628	0.859117810245977 .	1 .		endomembrane system	-0.701558	0.480673201405585 .	0.887885346662396 .
1995	REACTOME_SYNAPTIC_ADHESION_LIKE_MOLECULES	0.175058	0.860135010171999 .	1 .		protein tyrosine/serine/threonine phosphatase activity	-0.700841	0.481043092287775 .	0.887885346662396 .
1996	cytokine receptor activity	0.174716	0.860458664693915 .	1 .		ROVERSI_GLIOMA_COPY_NUMBER_DN	-0.700717	0.481089328648049 .	0.887885346662396 .
1997	DOANE_RESPONSE_TO_ANDROGEN_UP	0.17364	0.861152210098021 .	1 .		GHANDHI_DIRECT_IRRADIATION_DN	-0.700138	0.481412983169965 .	0.887885346662396 .
1998	RNA metabolic process	0.173528	0.861152210098021 .	1 .		bicellular tight junction	-0.699258	0.482106528574071 .	0.887885346662396 .
[truncated: 1,099 more rows]

## Sheet: LOPE
Supplement Table 4. functional enrichment analysis of group overexpression spot.
Rank	Upregulated	GSZ	p.value	fdr	.	Downregulated	GSZ.	p.value.	fdr.
1	ACEVEDO_LIVER_TUMOR_VS_NORMAL_ADJACENT_TISSUE_DN	7.35593	0 .	0.0051745286487755 .		DIAZ_CHRONIC_MEYLOGENOUS_LEUKEMIA_UP	-6.7681	0 .	0.00844159091054115 .
2	extracellular region	7.30464	0 .	0.0051745286487755 .		BLALOCK_ALZHEIMERS_DISEASE_DN	-6.67442	0 .	0.00844159091054115 .
3	extracellular space	7.19832	0 .	0.0051745286487755 .		KINSEY_TARGETS_OF_EWSR1_FLII_FUSION_UP	-5.84612	0 .	0.00844159091054115 .
4	integral component of plasma membrane	6.88842	0 .	0.0051745286487755 .		BORCZUK_MALIGNANT_MESOTHELIOMA_UP	-5.7328	0 .	0.00844159091054115 .
5	Tirosh_Endothelial-cell specific genes-melanoma	6.75065	0 .	0.0051745286487755 .		SHEN_SMARCA2_TARGETS_UP	-5.4471	0 .	0.00844159091054115 .
6	Chr 19	6.60176	0 .	0.0051745286487755 .		JOHNSTONE_PARVB_TARGETS_3_DN	-5.39614	0 .	0.00844159091054115 .
7	BOQUEST_STEM_CELL_DN	6.14365	0 .	0.0051745286487755 .		transferase activity, transferring acyl groups	-5.12515	0 .	0.00844159091054115 .
8	Subero_T-PLL_hypo_meth	5.95419	0 .	0.0051745286487755 .		ACEVEDO_LIVER_TUMOR_VS_NORMAL_ADJACENT_TISSUE_UP	-4.94551	0 .	0.00844159091054115 .
9	Lembcke_Colonic Inflammation	5.5752	0 .	0.0051745286487755 .		DODD_NASOPHARYNGEAL_CARCINOMA_DN	-4.81741	0 .	0.00844159091054115 .
10	cell surface	5.56379	0 .	0.0051745286487755 .		protein ubiquitination	-4.79379	0 .	0.00844159091054115 .
11	NABA_MATRISOME	5.53913	0 .	0.0051745286487755 .		SHEDDEN_LUNG_CANCER_POOR_SURVIVAL_A6	-4.76922	0 .	0.00844159091054115 .
12	immune response	5.41432	0 .	0.0051745286487755 .		REACTOME_CELL_CYCLE_MITOTIC	-4.73341	0 .	0.00844159091054115 .
13	NABA_MATRISOME_ASSOCIATED	5.38675	0 .	0.0051745286487755 .		PUJANA_BRCA1_PCC_NETWORK	-4.69051	0 .	0.00844159091054115 .
14	Chr 16	5.35418	0 .	0.0051745286487755 .		IVANOVA_HEMATOPOIESIS_EARLY_PROGENITOR	-4.68357	0 .	0.00844159091054115 .
15	WONG_ADULT_TISSUE_STEM_MODULE	5.34199	0 .	0.0051745286487755 .		hsa-miR-548o	-4.66763	0 .	0.00844159091054115 .
16	RUTELLA_RESPONSE_TO_HGF_DN	5.24024	0 .	0.0051745286487755 .		ZHANG_BREAST_CANCER_PROGENITORS_UP	-4.59848	0 .	0.00844159091054115 .
17	EINAV_INTERFERON_SIGNATURE_IN_CANCER	5.17964	0 .	0.0051745286487755 .		PUJANA_CHEK2_PCC_NETWORK	-4.58956	0 .	0.00844159091054115 .
18	Venteicher_Astro-program	5.15283	0 .	0.0051745286487755 .		FISCHER_DREAM_TARGETS	-4.57948	0 .	0.00844159091054115 .
19	plasma membrane	5.14668	0 .	0.0051745286487755 .		REACTOME_CELL_CYCLE	-4.55637	0 .	0.00844159091054115 .
20	LU_EZH2_TARGETS_UP	5.1445	0 .	0.0051745286487755 .		ICGC_Six5_targets	-4.54953	0 .	0.00844159091054115 .
21	SANA_RESPONSE_TO_IFNG_UP	5.13856	0 .	0.0051745286487755 .		Wirth_lymphoma map module D	-4.45706	0 .	0.00844159091054115 .
22	HALLMARK_INTERFERON_ALPHA_RESPONSE	5.13566	0 .	0.0051745286487755 .		SPIELMAN_LYMPHOBLAST_EUROPEAN_VS_ASIAN_DN	-4.43195	0 .	0.00844159091054115 .
23	BOQUEST_STEM_CELL_CULTURED_VS_FRESH_UP	5.1318	0 .	0.0051745286487755 .		MARSON_BOUND_BY_E2F4_UNSTIMULATED	-4.38621	0 .	0.00844159091054115 .
24	RODWELL_AGING_KIDNEY_UP	5.13086	0 .	0.0051745286487755 .		Chaussabel_3,6_Mitochondrial ribosomal proteins	-4.3244	0 .	0.00844159091054115 .
25	BAELDE_DIABETIC_NEPHROPATHY_UP	5.06411	0 .	0.0051745286487755 .		TIEN_INTESTINE_PROBIOTICS_24HR_UP	-4.2759	0 .	0.00844159091054115 .
26	angiogenesis	5.03897	0 .	0.0051745286487755 .		KIM_ALL_DISORDERS_CALB1_CORR_UP	-4.13008	0 .	0.00844159091054115 .
27	signal transduction	5.03451	0 .	0.0051745286487755 .		hsa-miR-26b	-4.12631	0 .	0.00844159091054115 .
28	immune system process	5.02262	0 .	0.0051745286487755 .		MOREAUX_MULTIPLE_MYELOMA_BY_TACI_DN	-4.12561	0 .	0.00844159091054115 .
29	NIKOLSKY_BREAST_CANCER_16P13_AMPLICON	4.99159	0 .	0.0051745286487755 .		LINDGREN_BLADDER_CANCER_CLUSTER_3_UP	-4.09859	0 .	0.00844159091054115 .
30	G protein-coupled receptor signaling pathway	4.97784	0 .	0.0051745286487755 .		protein deubiquitination	-4.08223	0 .	0.00844159091054115 .
31	TIAN_TNF_SIGNALING_NOT_VIA_NFKB	4.9611	0 .	0.0051745286487755 .		protein transport	-4.06179	0 .	0.00844159091054115 .
32	Wirth_lymphoma map module M	4.92616	0 .	0.0051745286487755 .		hsa-miR-125a-3p	-4.06004	0 .	0.00844159091054115 .
33	SMID_BREAST_CANCER_NORMAL_LIKE_UP	4.92192	0 .	0.0051745286487755 .		HALLMARK_E2F_TARGETS	-4.0421	0 .	0.00844159091054115 .
34	endoplasmic reticulum lumen	4.90002	0 .	0.0051745286487755 .		nuclear chromosome, telomeric region	-3.95335	4.62363602736771e-05 .	0.0162802110417775 .
35	WALLACE_PROSTATE_CANCER_RACE_UP	4.89602	0 .	0.0051745286487755 .		hsa-miR-559	-3.9309	4.62363602736771e-05 .	0.0162802110417775 .
36	defense response to virus	4.86988	0 .	0.0051745286487755 .		KIM_MYC targets	-3.90684	4.62363602736771e-05 .	0.0162802110417775 .
37	KATSANOU_ELAVL1_TARGETS_UP	4.8034	0 .	0.0051745286487755 .		LEE_BMP2_TARGETS_DN	-3.89604	4.62363602736771e-05 .	0.0162802110417775 .
38	carbohydrate binding	4.67995	0 .	0.0051745286487755 .		LU_EZH2_TARGETS_DN	-3.8711	4.62363602736771e-05 .	0.0162802110417775 .
39	RIGGI_EWING_SARCOMA_PROGENITOR_UP	4.65511	0 .	0.0051745286487755 .		ubiquitin-protein transferase activity	-3.86998	4.62363602736771e-05 .	0.0162802110417775 .
40	Wirth_lymphoma map module I	4.64224	0 .	0.0051745286487755 .		nucleoplasm	-3.86735	4.62363602736771e-05 .	0.0162802110417775 .
41	BROWNE_HCMV_INFECTION_30MIN_UP	4.63112	0 .	0.0051745286487755 .		ubiquitin-dependent protein catabolic process	-3.86554	4.62363602736771e-05 .	0.0162802110417775 .
42	cell adhesion	4.60223	0 .	0.0051745286487755 .		BIDUS_METASTASIS_UP	-3.8536	4.62363602736771e-05 .	0.0162802110417775 .
43	BORCZUK_MALIGNANT_MESOTHELIOMA_DN	4.57433	0 .	0.0051745286487755 .		RODRIGUES_THYROID_CARCINOMA_POORLY_DIFFERENTIATED_UP	-3.78789	9.24727205474651e-05 .	0.0162802110417775 .
44	SANA_TNF_SIGNALING_UP	4.57128	0 .	0.0051745286487755 .		hsa-miR-15a	-3.78382	9.24727205474651e-05 .	0.0162802110417775 .
45	HECKER_IFNB1_TARGETS	4.51184	0 .	0.0051745286487755 .		CHIANG_LIVER_CANCER_SUBCLASS_UNANNOTATED_DN	-3.77765	9.24727205474651e-05 .	0.0162802110417775 .
46	multicellular organism development	4.49401	0 .	0.0051745286487755 .		HALLMARK_MYC_TARGETS_V1	-3.75815	0.00018494544109493 .	0.0162802110417775 .
47	MOSERLE_IFNA_RESPONSE	4.4787	0 .	0.0051745286487755 .		REACTOME_RUNX2_REGULATES_BONE_DEVELOPMENT	-3.753	0.00018494544109493 .	0.0162802110417775 .
48	positive regulation of T cell proliferation	4.45962	0 .	0.0051745286487755 .		TARTE_PLASMA_CELL_VS_PLASMABLAST_DN	-3.74271	0.00018494544109493 .	0.0162802110417775 .
49	Reitmann_PA_MAPK-signaling	4.45258	0 .	0.0051745286487755 .		hsa-miR-548j	-3.7393	0.00018494544109493 .	0.0162802110417775 .
50	HAHTOLA_MYCOSIS_FUNGOIDES_SKIN_UP	4.45039	0 .	0.0051745286487755 .		PROTEINATLAS_testis	-3.72186	0.00018494544109493 .	0.0162802110417775 .
51	FARMER_BREAST_CANCER_CLUSTER_1	4.44333	0 .	0.0051745286487755 .		ALONSO_METASTASIS_UP	-3.71699	0.00018494544109493 .	0.0162802110417775 .
52	DORN_ADENOVIRUS_INFECTION_32HR_DN	4.43181	0 .	0.0051745286487755 .		REACTOME_M_PHASE	-3.71144	0.00018494544109493 .	0.0162802110417775 .
53	MCLACHLAN_DENTAL_CARIES_UP	4.42192	0 .	0.0051745286487755 .		Chaussabel_3,4_Protein phosphatases	-3.68867	0.00018494544109493 .	0.0162802110417775 .
54	REACTOME_INTERFERON_ALPHA_BETA_SIGNALING	4.3991	0 .	0.0051745286487755 .		PUJANA_BREAST_CANCER_LIT_INT_NETWORK	-3.68631	0.00018494544109493 .	0.0162802110417775 .
55	cell surface receptor signaling pathway	4.38902	0 .	0.0051745286487755 .		hsa-miR-103	-3.66912	0.000231181801368607 .	0.0162802110417775 .
56	SWEET_LUNG_CANCER_KRAS_DN	4.38059	0 .	0.0051745286487755 .		hsa-miR-590-3p	-3.66341	0.000231181801368607 .	0.0162802110417775 .
57	Chaussabel_3,1_Interferon-inducible	4.32213	0 .	0.0051745286487755 .		REACTOME_MITOTIC_G1_PHASE_AND_G1_S_TRANSITION	-3.65615	0.000231181801368607 .	0.0162802110417775 .
58	HEBENSTREIT_low expression TF	4.27761	0 .	0.0051745286487755 .		hsa-miR-489	-3.65223	0.000277418161642284 .	0.0162802110417775 .
59	BOSCO_INTERFERON_INDUCED_ANTIVIRAL_MODULE	4.27025	0 .	0.0051745286487755 .		FLECHNER_BIOPSY_KIDNEY_TRANSPLANT_REJECTED_VS_OK_DN	-3.63481	0.000277418161642284 .	0.0162802110417775 .
60	PHONG_TNF_TARGETS_UP	4.23962	0 .	0.0051745286487755 .		peptidyl-threonine phosphorylation	-3.62923	0.000277418161642284 .	0.0162802110417775 .
61	CROONQUIST_STROMAL_STIMULATION_UP	4.21534	0 .	0.0051745286487755 .		hsa-miR-656	-3.62222	0.000277418161642284 .	0.0162802110417775 .
62	ONDER_CDH1_TARGETS_2_DN	4.17961	0 .	0.0051745286487755 .		phosphatidylcholine biosynthetic process	-3.60827	0.000277418161642284 .	0.0162802110417775 .
63	BILBAN_B_CLL_LPL_DN	4.16836	0 .	0.0051745286487755 .		hsa-miR-548d-5p	-3.59473	0.000277418161642284 .	0.0162802110417775 .
64	NAKAYAMA_SOFT_TISSUE_TUMORS_PCA1_UP	4.12182	0 .	0.0051745286487755 .		hsa-miR-15b	-3.58914	0.000277418161642284 .	0.0162802110417775 .
65	VART_KSHV_INFECTION_ANGIOGENIC_MARKERS_DN	4.1214	0 .	0.0051745286487755 .		hsa-miR-19b	-3.5808	0.000277418161642284 .	0.0162802110417775 .
66	WIRTH_post GC B-cells	4.11222	0 .	0.0051745286487755 .		regulation of G2/M transition of mitotic cell cycle	-3.57206	0.000323654521916072 .	0.0253247727316437 .
67	BENNETT_SYSTEMIC_LUPUS_ERYTHEMATOSUS	4.10029	0 .	0.0051745286487755 .		transferase activity	-3.56124	0.000323654521916072 .	0.0253247727316437 .
68	ICGC_Rad21_targets	4.09777	0 .	0.0051745286487755 .		HALLMARK_OXIDATIVE_PHOSPHORYLATION	-3.55725	0.000323654521916072 .	0.0253247727316437 .
69	TONKS_TARGETS_OF_RUNX1_RUNX1T1_FUSION_HSC_DN	4.08899	0 .	0.0051745286487755 .		CAIRO_HEPATOBLASTOMA_CLASSES_UP	-3.55669	0.000323654521916072 .	0.0253247727316437 .
70	NAKAYAMA_SOFT_TISSUE_TUMORS_PCA2_DN	4.07441	0 .	0.0051745286487755 .		hsa-miR-107	-3.55636	0.000323654521916072 .	0.0253247727316437 .
71	BASSO_CD40_SIGNALING_UP	4.06607	0 .	0.0051745286487755 .		REACTOME_RUNX2_REGULATES_OSTEOBLAST_DIFFERENTIATION	-3.53899	0.00036989088218975 .	0.0253247727316437 .
72	MORI_EMU_MYC_LYMPHOMA_BY_ONSET_TIME_DN	4.0581	0 .	0.0051745286487755 .		TARTE_Plasmablast signature	-3.52513	0.000416127242463427 .	0.0253247727316437 .
73	TAKEDA_TARGETS_OF_NUP98_HOXA9_FUSION_16D_UP	4.04061	0 .	0.0051745286487755 .		hsa-miR-16	-3.52012	0.000416127242463427 .	0.0253247727316437 .
74	DELYS_THYROID_CANCER_UP	4.03803	0 .	0.0051745286487755 .		Chapuy_ConsCluster C5 signature	-3.51479	0.000416127242463427 .	0.0253247727316437 .
75	Wirth_lymphoma map module F	4.02606	4.62363602736771e-05 .	0.00862421441464655 .		hsa-miR-452	-3.50599	0.000416127242463427 .	0.0253247727316437 .
76	BROWNE_INTERFERON_RESPONSIVE_GENES	4.02052	4.62363602736771e-05 .	0.00862421441464655 .		cell division	-3.49475	0.000462363602737215 .	0.0276270247981568 .
77	anchored component of membrane	4.01027	4.62363602736771e-05 .	0.00862421441464655 .		hsa-miR-26a	-3.49178	0.000462363602737215 .	0.0276270247981568 .
78	CHIBA_RESPONSE_TO_TSA_UP	3.9874	4.62363602736771e-05 .	0.00862421441464655 .		REACTOME_DEUBIQUITINATION	-3.49111	0.000462363602737215 .	0.0276270247981568 .
79	ZHENG_IL22_SIGNALING_UP	3.97749	4.62363602736771e-05 .	0.00862421441464655 .		WONG_MITOCHONDRIA_GENE_MODULE	-3.4874	0.000462363602737215 .	0.0276270247981568 .
80	LENZ_Stromal signature 2	3.9386	4.62363602736771e-05 .	0.00862421441464655 .		hsa-miR-141	-3.47212	0.00055483632328468 .	0.0276270247981568 .
81	microglial cell activation	3.93482	4.62363602736771e-05 .	0.00862421441464655 .		mitotic spindle organization	-3.46117	0.00055483632328468 .	0.0276270247981568 .
82	Victora_Light zone signature	3.92262	4.62363602736771e-05 .	0.00862421441464655 .		Chr 18	-3.45885	0.00055483632328468 .	0.0276270247981568 .
83	positive regulation of nitric oxide biosynthetic process	3.90158	4.62363602736771e-05 .	0.00862421441464655 .		REACTOME_METABOLISM_OF_LIPIDS	-3.4529	0.00055483632328468 .	0.0276270247981568 .
84	extracellular matrix organization	3.88816	4.62363602736771e-05 .	0.00862421441464655 .		hsa-miR-330-3p	-3.44558	0.000601072683558357 .	0.0276270247981568 .
85	adaptive immune response	3.87673	4.62363602736771e-05 .	0.00862421441464655 .		syntaxin binding	-3.44168	0.000601072683558357 .	0.0276270247981568 .
86	HALLMARK_TNFA_SIGNALING_VIA_NFKB	3.87455	4.62363602736771e-05 .	0.00862421441464655 .		mitochondrion	-3.39946	0.000647309043832034 .	0.0276270247981568 .
87	Donson-innate immunity-associated with LTS in HGA	3.8705	4.62363602736771e-05 .	0.00862421441464655 .		OISHI_CHOLANGIOMA_STEM_CELL_LIKE_UP	-3.37154	0.000647309043832034 .	0.0276270247981568 .
88	DAUER_STAT3_TARGETS_DN	3.86995	4.62363602736771e-05 .	0.00862421441464655 .		MARTINEZ_RB1_AND_TP53_TARGETS_UP	-3.36418	0.000647309043832034 .	0.0276270247981568 .
89	negative regulation of smooth muscle cell proliferation	3.84792	4.62363602736771e-05 .	0.00862421441464655 .		hsa-miR-548i	-3.3626	0.000647309043832034 .	0.0276270247981568 .
90	response to virus	3.84006	9.24727205474651e-05 .	0.017248428829262 .		PID_ATR_PATHWAY	-3.34679	0.000786018124653176 .	0.0276270247981568 .
91	AMIT_EGF_RESPONSE_40_HELA	3.83656	9.24727205474651e-05 .	0.017248428829262 .		hsa-miR-214	-3.34626	0.000786018124653176 .	0.0276270247981568 .
92	VERHAAK_AML_WITH_NPM1_MUTATED_UP	3.8355	9.24727205474651e-05 .	0.017248428829262 .		MILI_PSEUDOPODIA_HAPTOTAXIS_UP	-3.34426	0.000786018124653176 .	0.0276270247981568 .
93	NAGASHIMA_EGF_SIGNALING_UP	3.82778	9.24727205474651e-05 .	0.017248428829262 .		hsa-miR-195	-3.33296	0.000832254484926964 .	0.0276270247981568 .
94	HAMAI_APOPTOSIS_VIA_TRAIL_DN	3.81971	9.24727205474651e-05 .	0.017248428829262 .		hsa-miR-19a	-3.3186	0.000832254484926964 .	0.0276270247981568 .
95	integral component of membrane	3.81154	9.24727205474651e-05 .	0.017248428829262 .		Chr X	-3.31116	0.000878490845200641 .	0.0276270247981568 .
96	PHONG_TNF_RESPONSE_NOT_VIA_P38	3.79053	9.24727205474651e-05 .	0.017248428829262 .		protein targeting to peroxisome	-3.30815	0.000924727205474429 .	0.0276270247981568 .
97	LEE_EARLY_T_LYMPHOCYTE_DN	3.77817	9.24727205474651e-05 .	0.017248428829262 .		REN_BOUND_BY_E2F	-3.29577	0.000924727205474429 .	0.0276270247981568 .
98	signaling receptor activity	3.77722	9.24727205474651e-05 .	0.017248428829262 .		response to oxidative stress	-3.28661	0.000924727205474429 .	0.0276270247981568 .
99	TAKEDA_TARGETS_OF_NUP98_HOXA9_FUSION_10D_UP	3.77219	0.000138709080821142 .	0.017248428829262 .		tricarboxylic acid cycle	-3.27648	0.000970963565748106 .	0.0276270247981568 .
100	GRAESSMANN_RESPONSE_TO_MC_AND_SERUM_DEPRIVATION_UP	3.76501	0.00018494544109493 .	0.017248428829262 .		hsa-miR-548b-5p	-3.26645	0.000970963565748106 .	0.0276270247981568 .
101	KEGG_AXON_GUIDANCE	3.7578	0.00018494544109493 .	0.017248428829262 .		hsa-miR-605	-3.25856	0.000970963565748106 .	0.0276270247981568 .
102	receptor complex	3.75442	0.00018494544109493 .	0.017248428829262 .		PEART_HDAC_PROLIFERATION_CLUSTER_UP	-3.25819	0.000970963565748106 .	0.0276270247981568 .
103	AMIT_SERUM_RESPONSE_40_MCF10A	3.72044	0.00018494544109493 .	0.017248428829262 .		KEGG_CITRATE_CYCLE_TCA_CYCLE	-3.25709	0.000970963565748106 .	0.0276270247981568 .
104	blood microparticle	3.68805	0.00018494544109493 .	0.017248428829262 .		hsa-miR-548c-5p	-3.24755	0.000970963565748106 .	0.0276270247981568 .
105	PID_EPHA_FWDPATHWAY	3.68686	0.00018494544109493 .	0.017248428829262 .		RHODES_CANCER_META_SIGNATURE	-3.24719	0.000970963565748106 .	0.0276270247981568 .
106	NABA_ECM_REGULATORS	3.68549	0.00018494544109493 .	0.017248428829262 .		hsa-miR-1179	-3.24467	0.00101719992602178 .	0.03575262032703 .
107	HALLMARK_INTERFERON_GAMMA_RESPONSE	3.68347	0.00018494544109493 .	0.017248428829262 .		REACTOME_TP53_REGULATES_TRANSCRIPTION_OF_CELL_CYCLE_GENES	-3.24196	0.00101719992602178 .	0.03575262032703 .
108	LIM_MAMMARY_STEM_CELL_UP	3.68026	0.000231181801368607 .	0.017248428829262 .		GRAESSMANN_APOPTOSIS_BY_DOXORUBICIN_DN	-3.23467	0.00101719992602178 .	0.03575262032703 .
109	REACTOME_COMPLEMENT_CASCADE	3.66675	0.000231181801368607 .	0.017248428829262 .		GRUETZMANN_PANCREATIC_CANCER_DN	-3.22238	0.00101719992602178 .	0.03575262032703 .
110	type I interferon signaling pathway	3.66321	0.000231181801368607 .	0.017248428829262 .		macroautophagy	-3.2206	0.00101719992602178 .	0.03575262032703 .
111	WIERENGA_STAT5A_TARGETS_GROUP1	3.64967	0.000277418161642284 .	0.0194044824329547 .		hsa-miR-424	-3.21792	0.00101719992602178 .	0.03575262032703 .
112	HALLMARK_ANGIOGENESIS	3.63937	0.000277418161642284 .	0.0194044824329547 .		GDP binding	-3.20681	0.00110967264656925 .	0.03575262032703 .
113	negative regulation of protein kinase activity	3.63159	0.000277418161642284 .	0.0194044824329547 .		REACTOME_MITOTIC_PROPHASE	-3.20474	0.00110967264656925 .	0.03575262032703 .
114	LIANG_SILENCED_BY_METHYLATION_2	3.60378	0.000277418161642284 .	0.0194044824329547 .		SESTO_RESPONSE_TO_UV_C1	-3.19618	0.00110967264656925 .	0.03575262032703 .
115	inflammatory response	3.58105	0.000277418161642284 .	0.0194044824329547 .		HALLMARK_G2M_CHECKPOINT	-3.17662	0.00124838172739039 .	0.03575262032703 .
116	MIKKELSEN_IPS_LCP_WITH_H3K4ME3	3.57972	0.000277418161642284 .	0.0194044824329547 .		HALLMARK_PROTEIN_SECRETION	-3.16885	0.00124838172739039 .	0.03575262032703 .
117	LEE_DIFFERENTIATING_T_LYMPHOCYTE	3.57412	0.000323654521916072 .	0.0208971349277616 .		autophagy	-3.16117	0.00124838172739039 .	0.03575262032703 .
118	DIRMEIER_LMP1_RESPONSE_EARLY	3.57282	0.000323654521916072 .	0.0208971349277616 .		hsa-miR-548n	-3.15733	0.00129461808766418 .	0.03575262032703 .
119	BOWIE_RESPONSE_TO_TAMOXIFEN	3.56822	0.000323654521916072 .	0.0208971349277616 .		hsa-miR-511	-3.15708	0.00129461808766418 .	0.03575262032703 .
120	TSAI_RESPONSE_TO_RADIATION_THERAPY	3.55693	0.000323654521916072 .	0.0208971349277616 .		hsa-miR-362-5p	-3.14946	0.00129461808766418 .	0.03575262032703 .
121	collagen-containing extracellular matrix	3.53955	0.00036989088218975 .	0.0208971349277616 .		TIEN_INTESTINE_PROBIOTICS_6HR_DN	-3.14298	0.00129461808766418 .	0.03575262032703 .
122	RODRIGUES_NTN1_TARGETS_DN	3.51197	0.000416127242463427 .	0.0208971349277616 .		ACEVEDO_LIVER_CANCER_UP	-3.14178	0.00129461808766418 .	0.03575262032703 .
123	regulation of cell migration	3.50638	0.000416127242463427 .	0.0208971349277616 .		MARTORIATI_MDM4_TARGETS_FETAL_LIVER_DN	-3.13241	0.00138709080821153 .	0.03575262032703 .
124	BIDUS_METASTASIS_DN	3.50277	0.000416127242463427 .	0.0208971349277616 .		REACTOME_PROTEIN_LOCALIZATION	-3.13057	0.00138709080821153 .	0.03575262032703 .
125	RUTELLA_RESPONSE_TO_CSF2RB_AND_IL4_DN	3.49753	0.000416127242463427 .	0.0208971349277616 .		G2/M transition of mitotic cell cycle	-3.13035	0.00138709080821153 .	0.03575262032703 .
126	MOHANKUMAR_HOXA1_TARGETS_DN	3.49566	0.000462363602737215 .	0.0208971349277616 .		KEGG_ERBB_SIGNALING_PATHWAY	-3.11542	0.001479563528759 .	0.03575262032703 .
127	MARTENS_BOUND_BY_PML_RARA_FUSION	3.49353	0.000462363602737215 .	0.0208971349277616 .		MARKEY_RB1_ACUTE_LOF_UP	-3.11444	0.001479563528759 .	0.03575262032703 .
128	regulation of immune response	3.48175	0.000462363602737215 .	0.0208971349277616 .		REACTOME_PEROXISOMAL_PROTEIN_IMPORT	-3.11407	0.001479563528759 .	0.03575262032703 .
129	GILDEA_METASTASIS	3.48031	0.000462363602737215 .	0.0208971349277616 .		protein serine/threonine kinase activity	-3.10937	0.001479563528759 .	0.03575262032703 .
130	MANALO_HYPOXIA_UP	3.47706	0.000508599963010892 .	0.0208971349277616 .		KIM_BIPOLAR_DISORDER_OLIGODENDROCYTE_DENSITY_CORR_UP	-3.09097	0.00161827260958014 .	0.03575262032703 .
131	regulation of inflammatory response	3.46619	0.00055483632328468 .	0.0208971349277616 .		protein domain specific binding	-3.09024	0.00161827260958014 .	0.03575262032703 .
132	integrin-mediated signaling pathway	3.46589	0.00055483632328468 .	0.0208971349277616 .		LIU_VMYB_TARGETS_UP	-3.09017	0.00161827260958014 .	0.03575262032703 .
133	TAKEDA_TARGETS_OF_NUP98_HOXA9_FUSION_8D_UP	3.45872	0.00055483632328468 .	0.0208971349277616 .		ROSTY_CERVICAL_CANCER_PROLIFERATION_CLUSTER	-3.07994	0.00171074533012761 .	0.03575262032703 .
134	DORN_ADENOVIRUS_INFECTION_24HR_DN	3.43136	0.000601072683558357 .	0.0208971349277616 .		Chapuy_ConsCluster C2 signature	-3.07758	0.00171074533012761 .	0.03575262032703 .
135	TARTE_Mature plasma cell signature	3.4294	0.000601072683558357 .	0.0208971349277616 .		VANOEVELEN_MYOGENESIS_SIN3A_TARGETS	-3.07111	0.00171074533012761 .	0.03575262032703 .
136	LUI_THYROID_CANCER_CLUSTER_1	3.42745	0.000601072683558357 .	0.0208971349277616 .		BRUINS_UVC_RESPONSE_LATE	-3.05572	0.00175698169040128 .	0.0379871590975263 .
137	PEDRIOLI_MIR31_TARGETS_DN	3.42541	0.000601072683558357 .	0.0208971349277616 .		REACTOME_RNA_POLYMERASE_II_TRANSCRIPTION	-3.05564	0.00175698169040128 .	0.0379871590975263 .
138	KOBAYASHI_EGFR_SIGNALING_6HR_DN	3.41456	0.000647309043832034 .	0.028224701720619 .		hsa-miR-198	-3.05434	0.00175698169040128 .	0.0379871590975263 .
139	TONKS_TARGETS_OF_RUNX1_RUNX1T1_FUSION_ERYTHROCYTE_UP	3.40338	0.000647309043832034 .	0.028224701720619 .		REACTOME_NEDDYLATION	-3.05361	0.00175698169040128 .	0.0379871590975263 .
140	AMIT_EGF_RESPONSE_480_HELA	3.39015	0.000647309043832034 .	0.028224701720619 .		PROTEINATLAS_cerebellum	-3.0525	0.00175698169040128 .	0.0379871590975263 .
141	MEISSNER_NPC_HCP_WITH_H3_UNMETHYLATED	3.38826	0.000647309043832034 .	0.028224701720619 .		hsa-miR-520a-3p	-3.0457	0.00175698169040128 .	0.0379871590975263 .
142	PHONG_TNF_RESPONSE_VIA_P38_PARTIAL	3.38008	0.000647309043832034 .	0.028224701720619 .		hsa-miR-548a-5p	-3.04491	0.00175698169040128 .	0.0379871590975263 .
143	ABRAHAM_ALPC_VS_MULTIPLE_MYELOMA_UP	3.37787	0.000647309043832034 .	0.028224701720619 .		NUYTTEN_EZH2_TARGETS_DN	-3.04445	0.00175698169040128 .	0.0379871590975263 .
144	calcium ion binding	3.37535	0.000647309043832034 .	0.028224701720619 .		hsa-miR-641	-3.04021	0.00175698169040128 .	0.0379871590975263 .
145	BROWNE_HCMV_INFECTION_2HR_UP	3.3701	0.000647309043832034 .	0.028224701720619 .		KEGG_CHRONIC_MYELOID_LEUKEMIA	-3.03829	0.00175698169040128 .	0.0379871590975263 .
146	FLECHNER_BIOPSY_KIDNEY_TRANSPLANT_REJECTED_VS_OK_UP	3.3688	0.000647309043832034 .	0.028224701720619 .		SLEBOS_HEAD_AND_NECK_CANCER_WITH_HPV_UP	-3.03048	0.00180321805067507 .	0.0759743181949381 .
147	GRAHAM_CML_QUIESCENT_VS_NORMAL_DIVIDING_UP	3.34625	0.000786018124653176 .	0.028224701720619 .		hsa-miR-488	-3.03046	0.00180321805067507 .	0.0759743181949381 .
148	RAMALHO_STEMNESS_DN	3.34377	0.000786018124653176 .	0.028224701720619 .		WIRTH_GC B-cells	-3.01938	0.00194192713149621 .	0.0759743181949381 .
149	TARTE_PLASMA_CELL_VS_PLASMABLAST_UP	3.33445	0.000832254484926964 .	0.028224701720619 .		hsa-miR-888	-3.01477	0.00198816349176989 .	0.0759743181949381 .
150	BARRIER_CANCER_RELAPSE_NORMAL_SAMPLE_DN	3.32768	0.000832254484926964 .	0.028224701720619 .		DUTERTRE_ESTRADIOL_RESPONSE_24HR_UP	-3.009	0.00208063621231735 .	0.0759743181949381 .
151	positive regulation of inflammatory response	3.31987	0.000832254484926964 .	0.028224701720619 .		hsa-miR-23a	-3.00413	0.00212687257259103 .	0.0759743181949381 .
152	SENGUPTA_EBNA1_ANTICORRELATED	3.31712	0.000832254484926964 .	0.028224701720619 .		BIOCARTA_G1_PATHWAY	-2.99881	0.00217310893286482 .	0.0759743181949381 .
153	Tirosh_expression higher in CAFs than in T-cells	3.31154	0.000878490845200641 .	0.028224701720619 .		MCCABE_BOUND_BY_HOXC6	-2.9698	0.00263547253560203 .	0.0759743181949381 .
154	TAKEDA_TARGETS_OF_NUP98_HOXA9_FUSION_6HR_DN	3.29764	0.000924727205474429 .	0.028224701720619 .		MOHANKUMAR_HOXA1_TARGETS_UP	-2.9639	0.00277418161642318 .	0.0759743181949381 .
155	DORN_ADENOVIRUS_INFECTION_48HR_DN	3.29302	0.000924727205474429 .	0.028224701720619 .		hsa-miR-625	-2.95655	0.00277418161642318 .	0.0759743181949381 .
156	positive regulation of MAPK cascade	3.28725	0.000924727205474429 .	0.028224701720619 .		PID_IL3_PATHWAY	-2.95526	0.00277418161642318 .	0.0759743181949381 .
157	VERHAAK_AML_WITH_NPM1_MUTATED_DN	3.27223	0.000970963565748106 .	0.028224701720619 .		WOLFER_overlap genes	-2.9491	0.00282041797669685 .	0.0759743181949381 .
158	semaphorin-plexin signaling pathway	3.26977	0.000970963565748106 .	0.028224701720619 .		hsa-miR-338-3p	-2.94772	0.00282041797669685 .	0.0759743181949381 .
159	actin filament bundle assembly	3.26525	0.000970963565748106 .	0.028224701720619 .		LASTOWSKA_NEUROBLASTOMA_COPY_NUMBER_DN	-2.94102	0.00286665433697064 .	0.0759743181949381 .
160	LEE_LIVER_CANCER_DENA_UP	3.26308	0.000970963565748106 .	0.028224701720619 .		autophagosome	-2.93649	0.00291289069724432 .	0.0759743181949381 .
161	signaling receptor binding	3.25608	0.000970963565748106 .	0.028224701720619 .		SCHLOSSER_MYC_TARGETS_REPRESSED_BY_SERUM	-2.93365	0.002959127057518 .	0.0759743181949381 .
162	WANG_HCP_PROSTATE_CANCER	3.2531	0.000970963565748106 .	0.028224701720619 .		REACTOME_TRANSCRIPTIONAL_REGULATION_BY_RUNX3	-2.92285	0.00314407249861293 .	0.0759743181949381 .
163	VALK_AML_CLUSTER_6	3.2483	0.000970963565748106 .	0.028224701720619 .		KEGG_CELL_CYCLE	-2.92009	0.0031903088588866 .	0.0759743181949381 .
164	CHYLA_CBFA2T3_TARGETS_UP	3.2405	0.00101719992602178 .	0.04435310270383 .		REACTOME_TRANSLESION_SYNTHESIS_BY_POLH	-2.91176	0.00328278157943407 .	0.0759743181949381 .
165	RODWELL_AGING_KIDNEY_NO_BLOOD_UP	3.2394	0.00101719992602178 .	0.04435310270383 .		KEGG_ALDOSTERONE_REGULATED_SODIUM_REABSORPTION	-2.90159	0.00337525429998153 .	0.0759743181949381 .
166	REACTOME_NEUTROPHIL_DEGRANULATION	3.22374	0.00101719992602178 .	0.04435310270383 .		RHEIN_ALL_GLUCOCORTICOID_THERAPY_DN	-2.90007	0.00337525429998153 .	0.0759743181949381 .
167	UROSEVIC_RESPONSE_TO_IMIQUIMOD	3.21987	0.00101719992602178 .	0.04435310270383 .		DANG_MYC_TARGETS_UP	-2.89619	0.00337525429998153 .	0.0759743181949381 .
168	KEGG_COMPLEMENT_AND_COAGULATION_CASCADES	3.21979	0.00101719992602178 .	0.04435310270383 .		hsa-miR-23b	-2.8945	0.00337525429998153 .	0.0759743181949381 .
169	HALLMARK_COAGULATION	3.20787	0.00110967264656925 .	0.04435310270383 .		hsa-miR-299-5p	-2.89447	0.00337525429998153 .	0.0759743181949381 .
170	negative regulation of cell migration	3.18783	0.00115590900684304 .	0.04435310270383 .		MARTINEZ_TP53_TARGETS_UP	-2.89336	0.00337525429998153 .	0.0759743181949381 .
171	cellular response to interferon-gamma	3.18697	0.00115590900684304 .	0.04435310270383 .		REACTOME_CELL_CYCLE_CHECKPOINTS	-2.89292	0.00337525429998153 .	0.0759743181949381 .
172	WUNDER_INFLAMMATORY_RESPONSE_AND_CHOLESTEROL_UP	3.17912	0.00124838172739039 .	0.04435310270383 .		hsa-miR-643	-2.89057	0.00351396338080268 .	0.0759743181949381 .
173	innate immune response	3.17081	0.00124838172739039 .	0.04435310270383 .		SOTIRIOU_BREAST_CANCER_GRADE_1_VS_3_UP	-2.87685	0.0036989088218975 .	0.0759743181949381 .
174	leukocyte migration	3.16739	0.00124838172739039 .	0.04435310270383 .		mitochondrial inner membrane	-2.87647	0.0036989088218975 .	0.0759743181949381 .
175	KEGG_CELL_ADHESION_MOLECULES_CAMS	3.14874	0.00129461808766418 .	0.04435310270383 .		peptidyl-serine phosphorylation	-2.87457	0.0036989088218975 .	0.0759743181949381 .
176	external side of plasma membrane	3.13976	0.00134085444793786 .	0.04435310270383 .		MITSIADES_RESPONSE_TO_APLIDIN_DN	-2.87359	0.0036989088218975 .	0.0759743181949381 .
177	SMID_BREAST_CANCER_LUMINAL_B_DN	3.13907	0.00134085444793786 .	0.04435310270383 .		LI_WILMS_TUMOR_VS_FETAL_KIDNEY_1_DN	-2.87246	0.0036989088218975 .	0.0759743181949381 .
178	extracellular matrix disassembly	3.13771	0.00134085444793786 .	0.04435310270383 .		REACTOME_MITOTIC_G2_G2_M_PHASES	-2.87192	0.0036989088218975 .	0.0759743181949381 .
179	receptor-mediated endocytosis	3.13463	0.00134085444793786 .	0.04435310270383 .		hsa-miR-582-5p	-2.87114	0.0036989088218975 .	0.0759743181949381 .
180	CHIARADONNA_NEOPLASTIC_TRANSFORMATION_KRAS_DN	3.11995	0.00138709080821153 .	0.04435310270383 .		hsa-miR-30e	-2.87084	0.0036989088218975 .	0.0759743181949381 .
181	virus receptor activity	3.11685	0.00143332716848532 .	0.04435310270383 .		VERNELL_RETINOBLASTOMA_PATHWAY_UP	-2.86682	0.0036989088218975 .	0.0759743181949381 .
182	CHYLA_CBFA2T3_TARGETS_DN	3.11463	0.001479563528759 .	0.04435310270383 .		REACTOME_REGULATION_OF_TP53_EXPRESSION_AND_DEGRADATION	-2.86458	0.00374514518217128 .	0.0759743181949381 .
183	MIKKELSEN_ES_LCP_WITH_H3K4ME3	3.11153	0.001479563528759 .	0.04435310270383 .		HU_ANGIOGENESIS_DN	-2.86322	0.00374514518217128 .	0.0759743181949381 .
184	RUTELLA_RESPONSE_TO_HGF_VS_CSF2RB_AND_IL4_DN	3.10326	0.001479563528759 .	0.04435310270383 .		hsa-miR-545	-2.86177	0.00379138154244496 .	0.0759743181949381 .
185	DELASERNA_MYOD_TARGETS_DN	3.10304	0.001479563528759 .	0.04435310270383 .		MAYBURD_RESPONSE_TO_L663536_DN	-2.85538	0.0039300906232661 .	0.0759743181949381 .
186	interferon-gamma-mediated signaling pathway	3.07931	0.00171074533012761 .	0.04435310270383 .		REACTOME_METABOLISM_OF_AMINO_ACIDS_AND_DERIVATIVES	-2.85063	0.00402256334381357 .	0.0759743181949381 .
187	regulation of complement activation	3.07474	0.00171074533012761 .	0.04435310270383 .		chromatin	-2.85043	0.00402256334381357 .	0.0759743181949381 .
188	HELLER_SILENCED_BY_METHYLATION_UP	3.06828	0.00175698169040128 .	0.0776179297317071 .		PUJANA_BRCA2_PCC_NETWORK	-2.84733	0.00406879970408724 .	0.0759743181949381 .
189	TURASHVILI_BREAST_DUCTAL_CARCINOMA_VS_DUCTAL_NORMAL_DN	3.06396	0.00175698169040128 .	0.0776179297317071 .		ICGC_Ets1_targets	-2.84584	0.00406879970408724 .	0.0759743181949381 .
190	WIEDERSCHAIN_TARGETS_OF_BMI1_AND_PCGF2	3.06196	0.00175698169040128 .	0.0776179297317071 .		phosphatidic acid biosynthetic process	-2.84079	0.00416127242463471 .	0.0759743181949381 .
191	BURTON_ADIPOGENESIS_PEAK_AT_2HR	3.05449	0.00175698169040128 .	0.0776179297317071 .		androgen receptor binding	-2.83952	0.00416127242463471 .	0.0759743181949381 .
192	BHAT_ESR1_TARGETS_VIA_AKT1_UP	3.04767	0.00175698169040128 .	0.0776179297317071 .		hsa-miR-323-3p	-2.83846	0.0042075087849085 .	0.0759743181949381 .
193	positive regulation of ERK1 and ERK2 cascade	3.03943	0.00175698169040128 .	0.0776179297317071 .		hsa-miR-105	-2.8297	0.00429998150545585 .	0.0759743181949381 .
194	WEST_ADRENOCORTICAL_TUMOR_DN	3.03735	0.00175698169040128 .	0.0776179297317071 .		anaphase-promoting complex-dependent catabolic process	-2.82711	0.00429998150545585 .	0.0759743181949381 .
195	female pregnancy	3.03195	0.00175698169040128 .	0.0776179297317071 .		KAUFFMANN_MELANOMA_RELAPSE_UP	-2.82534	0.00429998150545585 .	0.0759743181949381 .
196	AFFAR_YY1_TARGETS_UP	3.03128	0.00175698169040128 .	0.0776179297317071 .		cell cycle	-2.81973	0.00443869058627699 .	0.0759743181949381 .
197	HALLMARK_ALLOGRAFT_REJECTION	3.02807	0.00184945441094875 .	0.0776179297317071 .		WEST_ADRENOCORTICAL_TUMOR_UP	-2.81532	0.0046698723876456 .	0.0759743181949381 .
198	TAVOR_CEBPA_TARGETS_DN	3.02456	0.00194192713149621 .	0.0776179297317071 .		hsa-miR-1248	-2.81356	0.0046698723876456 .	0.0759743181949381 .
199	ODONNELL_TARGETS_OF_MYC_AND_TFRC_UP	3.02436	0.00194192713149621 .	0.0776179297317071 .		positive regulation of nucleic acid-templated transcription	-2.81206	0.00471610874791939 .	0.0759743181949381 .
200	MOREAUX_MULTIPLE_MYELOMA_BY_TACI_UP	3.01526	0.00198816349176989 .	0.0786004351713465 .		regulation of signal transduction by p53 class mediator	-2.80936	0.00471610874791939 .	0.0759743181949381 .
201	ZWANG_TRANSIENTLY_UP_BY_2ND_EGF_PULSE_ONLY	3.0132	0.00198816349176989 .	0.0786004351713465 .		recycling endosome	-2.80545	0.00471610874791939 .	0.0759743181949381 .
202	SEITZ_NEOPLASTIC_TRANSFORMATION_BY_8P_DELETION_UP	2.9974	0.00217310893286482 .	0.0786004351713465 .		hsa-miR-137	-2.80445	0.00471610874791939 .	0.0759743181949381 .
203	POOLA_INVASIVE_BREAST_CANCER_DN	2.99649	0.00217310893286482 .	0.0786004351713465 .		hsa-miR-196a	-2.80264	0.00471610874791939 .	0.0759743181949381 .
204	ICGC_NrsfPcr2_targets	2.98873	0.00235805437395964 .	0.0786004351713465 .		SCHLOSSER_SERUM_RESPONSE_DN	-2.80158	0.00471610874791939 .	0.0759743181949381 .
205	MULLIGHAN_MLL_SIGNATURE_1_UP	2.98774	0.00240429073423343 .	0.0786004351713465 .		hsa-miR-181d	-2.80127	0.00471610874791939 .	0.0759743181949381 .
206	STAMBOLSKY_TARGETS_OF_MUTATED_TP53_DN	2.98591	0.00240429073423343 .	0.0786004351713465 .		REACTOME_POST_TRANSLATIONAL_PROTEIN_MODIFICATION	-2.80088	0.00471610874791939 .	0.0759743181949381 .
207	DORN_ADENOVIRUS_INFECTION_12HR_DN	2.98201	0.00254299981505457 .	0.0786004351713465 .		HOWLIN_CITED1_TARGETS_1_DN	-2.79935	0.00476234510819307 .	0.0759743181949381 .
208	GRAHAM_CML_QUIESCENT_VS_NORMAL_QUIESCENT_DN	2.98079	0.00254299981505457 .	0.0786004351713465 .		REACTOME_TRANSCRIPTIONAL_REGULATION_BY_RUNX2	-2.79757	0.00476234510819307 .	0.0759743181949381 .
209	focal adhesion	2.98005	0.00254299981505457 .	0.0786004351713465 .		DANG_BOUND_BY_MYC	-2.79686	0.00476234510819307 .	0.0759743181949381 .
210	actin binding	2.96793	0.00263547253560203 .	0.0786004351713465 .		hsa-miR-497	-2.79112	0.00490105418901421 .	0.0759743181949381 .
211	cell-cell signaling	2.96507	0.00272794525614939 .	0.0786004351713465 .		DANG_REGULATED_BY_MYC_UP	-2.79061	0.00490105418901421 .	0.0759743181949381 .
212	GAURNIER_PSMD4_TARGETS	2.96273	0.00277418161642318 .	0.0786004351713465 .		hsa-miR-301a	-2.79057	0.00490105418901421 .	0.0759743181949381 .
213	ADDYA_ERYTHROID_DIFFERENTIATION_BY_HEMIN	2.95837	0.00277418161642318 .	0.0786004351713465 .		nucleosome assembly	-2.79021	0.00490105418901421 .	0.0759743181949381 .
214	TONKS_TARGETS_OF_RUNX1_RUNX1T1_FUSION_MONOCYTE_DN	2.95459	0.00277418161642318 .	0.0786004351713465 .		BENPORATH_MYC_MAX_TARGETS	-2.78978	0.00490105418901421 .	0.0759743181949381 .
215	CERVERA_SDHB_TARGETS_1_UP	2.95197	0.00277418161642318 .	0.0786004351713465 .		hsa-miR-34a	-2.78125	0.00499352690956167 .	0.0759743181949381 .
216	helicase activity	2.95192	0.00277418161642318 .	0.0786004351713465 .		hsa-miR-301b	-2.77426	0.00503976326983535 .	0.0759743181949432 .
217	HENDRICKS_SMARCA4_TARGETS_UP	2.95092	0.00277418161642318 .	0.0786004351713465 .		FARMER_BREAST_CANCER_APOCRINE_VS_LUMINAL	-2.77316	0.00503976326983535 .	0.0759743181949432 .
218	HAN_SATB1_TARGETS_DN	2.94351	0.00286665433697064 .	0.0786004351713465 .		GTPase activity	-2.76779	0.00513223599038282 .	0.0759743181949432 .
219	MORI_MATURE_B_LYMPHOCYTE_UP	2.92923	0.00300536341779178 .	0.0786004351713465 .		hsa-miR-196b	-2.76507	0.0051784723506566 .	0.0759743181949432 .
220	anatomical structure morphogenesis	2.92919	0.00300536341779178 .	0.0786004351713465 .		MOOTHA_FFA_OXYDATION	-2.76311	0.00522470871093028 .	0.0759743181949432 .
221	ALTEMEIER_RESPONSE_TO_LPS_WITH_MECHANICAL_VENTILATION	2.92475	0.00305159977806546 .	0.0786004351713465 .		HALLMARK_MTORC1_SIGNALING	-2.76272	0.00522470871093028 .	0.0759743181949432 .
222	HALLMARK_INFLAMMATORY_RESPONSE	2.92293	0.00314407249861293 .	0.0786004351713465 .		REACTOME_G2_M_CHECKPOINTS	-2.75302	0.00545589051229889 .	0.0759743181949432 .
223	WANG_TNF_TARGETS	2.91809	0.00323654521916039 .	0.0786004351713465 .		HALLMARK_PEROXISOME	-2.74802	0.00545589051229889 .	0.0759743181949432 .
224	REACTOME_LAMININ_INTERACTIONS	2.91383	0.00323654521916039 .	0.0786004351713465 .		hsa-miR-548k	-2.74669	0.00545589051229889 .	0.0759743181949432 .
225	ENGELMANN_CANCER_PROGENITORS_DN	2.90939	0.00332901793970775 .	0.0786004351713465 .		DUTERTRE_ESTRADIOL_RESPONSE_6HR_UP	-2.74036	0.00550212687257257 .	0.0759743181950527 .
226	LINDGREN_BLADDER_CANCER_CLUSTER_2B	2.90218	0.00337525429998153 .	0.0786004351713465 .		REACTOME_DNA_DOUBLE_STRAND_BREAK_REPAIR	-2.73976	0.00550212687257257 .	0.0759743181950527 .
227	MIKKELSEN_MCV6_LCP_WITH_H3K4ME3	2.89178	0.00342149066025521 .	0.0786004351713465 .		RODWELL_AGING_KIDNEY_NO_BLOOD_DN	-2.73871	0.00550212687257257 .	0.0759743181950527 .
228	HORVATH_aging_genes meth UP	2.88981	0.00351396338080268 .	0.0786004351713465 .		SESTO_RESPONSE_TO_UV_C0	-2.73568	0.00554836323284635 .	0.0801951136502119 .
229	ZHAN_MULTIPLE_MYELOMA_SPIKED	2.88862	0.00351396338080268 .	0.0786004351713465 .		hsa-miR-27b	-2.72875	0.0056870723136675 .	0.0801951136502119 .
230	HOLLERN_EMT_BREAST_TUMOR_DN	2.8883	0.00351396338080268 .	0.0786004351713465 .		REACTOME_HIV_INFECTION	-2.72599	0.00582578139448864 .	0.0801951136502119 .
231	regulation of actin cytoskeleton organization	2.8844	0.00356019974107635 .	0.0786004351713465 .		protein catabolic process	-2.72306	0.00596449047530978 .	0.0801951136502119 .
232	MARTENS_TRETINOIN_RESPONSE_UP	2.88374	0.00356019974107635 .	0.0786004351713465 .		hsa-miR-568	-2.72256	0.00601072683558346 .	0.0801951136502119 .
233	SMID_BREAST_CANCER_RELAPSE_IN_BONE_UP	2.88195	0.00356019974107635 .	0.0786004351713465 .		hsa-miR-922	-2.71993	0.00610319955613092 .	0.0801951136502119 .
234	cellular protein metabolic process	2.88054	0.00360643610135014 .	0.0786004351713465 .		PROTEINATLAS_adrenal gland	-2.71956	0.00610319955613092 .	0.0801951136502119 .
235	BIOCARTA_ETS_PATHWAY	2.87841	0.0036989088218975 .	0.0786004351713465 .		hsa-miR-302d	-2.71861	0.00614943591640471 .	0.0801951136502119 .
236	BOWIE_RESPONSE_TO_EXTRACELLULAR_MATRIX	2.86662	0.0036989088218975 .	0.0786004351713465 .		hsa-miR-374b	-2.71735	0.00614943591640471 .	0.0801951136502119 .
237	Venteicher_Microglia_Macrophage_PC2	2.86593	0.0036989088218975 .	0.0786004351713465 .		hsa-miR-548h	-2.71508	0.00614943591640471 .	0.0801951136502119 .
238	SCHOEN_NFKB_SIGNALING	2.86356	0.00374514518217128 .	0.0786004351713465 .		REACTOME_S_PHASE	-2.71283	0.00614943591640471 .	0.0801951136502119 .
239	regulation of GTPase activity	2.86107	0.00383761790271875 .	0.0786004351713465 .		phospholipid biosynthetic process	-2.70952	0.00638061771777321 .	0.0801951136502119 .
240	NABA_ECM_AFFILIATED	2.85564	0.00388385426299243 .	0.0786004351713465 .		translational initiation	-2.70903	0.006426854078047 .	0.0801951136502119 .
241	ICHIBA_GRAFT_VERSUS_HOST_DISEASE_D7_UP	2.84976	0.00402256334381357 .	0.0786004351713465 .		Wirth_lymphoma map module C	-2.70788	0.006426854078047 .	0.0801951136502119 .
242	Wirth_lymphoma map module H	2.84071	0.00416127242463471 .	0.0786004351713465 .		PATIL_LIVER_CANCER	-2.70544	0.006426854078047 .	0.0801951136502119 .
243	positive regulation of smooth muscle cell proliferation	2.83993	0.00416127242463471 .	0.0786004351713465 .		SIG_PIP3_SIGNALING_IN_CARDIAC_MYOCTES	-2.70311	0.00651932679859446 .	0.0801951136502119 .
244	SCHLESINGER_METHYLATED_DE_NOVO_IN_CANCER	2.83767	0.00425374514518218 .	0.0786004351713465 .		ICGC_GabpPcr2_targets	-2.70124	0.00651932679859446 .	0.0801951136502119 .
245	Tirosh_top50 correlated genes PC3	2.83479	0.00425374514518218 .	0.0786004351713465 .		PROTEINATLAS_parathyroid gland	-2.69799	0.00656556315886814 .	0.0801951136502119 .
246	VERHAAK_GLIOBLASTOMA_MESENCHYMAL	2.8277	0.00429998150545585 .	0.0786004351713465 .		REACTOME_G0_AND_EARLY_G1	-2.69392	0.00670427223968928 .	0.0801951136502119 .
247	RNA helicase activity	2.82179	0.00443869058627699 .	0.0786004351713465 .		GRAESSMANN_RESPONSE_TO_MC_AND_DOXORUBICIN_DN	-2.69191	0.00675050859996296 .	0.0801951136502119 .
248	BEGUM_TARGETS_OF_PAX3_FOXO1_FUSION_DN	2.81114	0.00471610874791939 .	0.0786004351713465 .		hsa-miR-297	-2.69173	0.00675050859996296 .	0.0801951136502119 .
249	NOJIMA_SFRP2_TARGETS_DN	2.81007	0.00471610874791939 .	0.0786004351713465 .		HALLMARK_SPERMATOGENESIS	-2.68605	0.00684298132051042 .	0.0801951136502119 .
250	REACTOME_INTERFERON_SIGNALING	2.80998	0.00471610874791939 .	0.0786004351713465 .		cytoplasm	-2.68226	0.00693545404105789 .	0.0801951136502119 .
251	response to bacterium	2.80951	0.00471610874791939 .	0.0786004351713465 .		KEGG_UBIQUITIN_MEDIATED_PROTEOLYSIS	-2.68116	0.00693545404105789 .	0.0801951136502119 .
252	KIM_LRRC3B_TARGETS	2.80083	0.00471610874791939 .	0.0786004351713465 .		MORI_IMMATURE_B_LYMPHOCYTE_DN	-2.67952	0.00698169040133156 .	0.0801951136502119 .
253	negative regulation of viral genome replication	2.79938	0.00476234510819307 .	0.0786004351713465 .		PID_NFAT_3PATHWAY	-2.67773	0.00702792676160535 .	0.0801951136502119 .
254	WIERENGA_STAT5A_TARGETS_UP	2.79151	0.00485481782874053 .	0.0786004351713465 .		hsa-miR-569	-2.67656	0.00702792676160535 .	0.0801951136502119 .
255	NAGASHIMA_NRG1_SIGNALING_UP	2.79151	0.00485481782874053 .	0.0786004351713465 .		cellular protein-containing complex assembly	-2.67512	0.00707416312187903 .	0.0801951136502119 .
256	ICHIBA_GRAFT_VERSUS_HOST_DISEASE_35D_UP	2.78832	0.00490105418901421 .	0.0786004351713465 .		KEGG_GLYCOSYLPHOSPHATIDYLINOSITOL_GPI_ANCHOR_BIOSYNTHESIS	-2.67281	0.00707416312187903 .	0.0801951136502119 .
257	DELACROIX_RAR_BOUND_ES	2.78455	0.004947290549288 .	0.0786004351713465 .		KEGG_SNARE_INTERACTIONS_IN_VESICULAR_TRANSPORT	-2.6713	0.00716663584242649 .	0.0801951136502119 .
258	substrate adhesion-dependent cell spreading	2.78254	0.004947290549288 .	0.0786004351713465 .		PROTEINATLAS_soft tissue	-2.66888	0.00716663584242649 .	0.0801951136502119 .
259	VALK_AML_CLUSTER_1	2.77969	0.00503976326983535 .	0.0786004351713465 .		REACTOME_E3_UBIQUITIN_LIGASES_UBIQUITINATE_TARGET_PROTEINS	-2.66848	0.00721287220270017 .	0.0801951136502119 .
260	ONO_AML1_TARGETS_DN	2.77893	0.00503976326983535 .	0.0786004351713465 .		KIM_ALL_DISORDERS_OLIGODENDROCYTE_NUMBER_CORR_UP	-2.66834	0.00721287220270017 .	0.0801951136502119 .
261	ZHANG_INTERFERON_RESPONSE	2.77871	0.00503976326983535 .	0.0786004351713465 .		hsa-miR-1265	-2.66519	0.00730534492324764 .	0.0801951136502119 .
262	NABA_SECRETED_FACTORS	2.77549	0.00503976326983535 .	0.0786004351713465 .		REACTOME_UB_SPECIFIC_PROCESSING_PROTEASES	-2.66383	0.00735158128352131 .	0.0801951136502119 .
263	regulation of cell shape	2.77338	0.00503976326983535 .	0.0786004351713465 .		KONG_E2F3_TARGETS	-2.66128	0.00735158128352131 .	0.0801951136502119 .
264	RASHI_RESPONSE_TO_IONIZING_RADIATION_6	2.76852	0.00508599963010914 .	0.0786004351713465 .		REACTOME_DNA_REPAIR	-2.65432	0.00749029036434257 .	0.0801951136502119 .
265	REACTOME_INTERFERON_GAMMA_SIGNALING	2.7654	0.0051784723506566 .	0.0786004351713465 .		BOYAULT_LIVER_CANCER_SUBCLASS_G3_UP	-2.65395	0.00749029036434257 .	0.0801951136502119 .
266	FULCHER_INFLAMMATORY_RESPONSE_LECTIN_VS_LPS_DN	2.76253	0.00522470871093028 .	0.0786004351713465 .		MOOTHA_MITOCHONDRIA	-2.65194	0.00753652672461624 .	0.0801951136502119 .
267	KOBAYASHI_RESPONSE_TO_ROMIDEPSIN	2.76008	0.00527094507120396 .	0.0786004351713465 .		negative regulation of phosphoprotein phosphatase activity	-2.6511	0.00758276308488992 .	0.0801951136502119 .
268	GOZGIT_ESR1_TARGETS_UP	2.75479	0.0054096541520251 .	0.0786004351713465 .		mitotic cell cycle	-2.65011	0.00762899944516371 .	0.0801951136502119 .
269	HALLMARK_KRAS_SIGNALING_UP	2.74938	0.00545589051229889 .	0.0786004351713465 .		hsa-miR-525-5p	-2.64863	0.00767523580543739 .	0.0801951136502119 .
270	MIKKELSEN_MEF_ICP_WITH_H3K27ME3	2.74701	0.00545589051229889 .	0.0786004351713465 .		MOOTHA_HUMAN_MITODB_6_2002	-2.64607	0.00776770852598485 .	0.0801951136502119 .
271	SARRIO_EPITHELIAL_MESENCHYMAL_TRANSITION_DN	2.74672	0.00545589051229889 .	0.0786004351713465 .		protein phosphatase inhibitor activity	-2.64582	0.00776770852598485 .	0.0801951136502119 .
272	AMIT_EGF_RESPONSE_40_MCF10A	2.74471	0.00550212687257257 .	0.0786004351713465 .		hsa-miR-561	-2.64316	0.00781394488625853 .	0.0801951136502119 .
273	HAN_SATB1_TARGETS_UP	2.74138	0.00550212687257257 .	0.0786004351713465 .		hsa-let-7d	-2.64083	0.00790641760680599 .	0.0801951136502119 .
274	REACTOME_PEPTIDE_LIGAND_BINDING_RECEPTORS	2.7409	0.00550212687257257 .	0.0786004351713465 .		hsa-miR-499-3p	-2.64039	0.00790641760680599 .	0.0801951136502119 .
275	tertiary granule membrane	2.73629	0.00554836323284635 .	0.0786004351713465 .		p53 binding	-2.63725	0.00795265396707967 .	0.0801951136502119 .
276	BILD_HRAS_ONCOGENIC_SIGNATURE	2.73513	0.00554836323284635 .	0.0786004351713465 .		REACTOME_DNA_DAMAGE_TELOMERE_STRESS_INDUCED_SENESCENCE	-2.63585	0.00799889032735346 .	0.0801951136502119 .
277	ZHOU_INFLAMMATORY_RESPONSE_FIMA_DN	2.73471	0.00554836323284635 .	0.0786004351713465 .		REACTOME_FATTY_ACYL_COA_BIOSYNTHESIS	-2.63562	0.00799889032735346 .	0.0801951136502119 .
278	LEE_LIVER_CANCER_ACOX1_UP	2.73148	0.00564083595339371 .	0.0786004351713465 .		BIOCARTA_EFP_PATHWAY	-2.63516	0.00804512668762714 .	0.0801951136502119 .
279	GRAHAM_CML_DIVIDING_VS_NORMAL_QUIESCENT_DN	2.7307	0.0056870723136675 .	0.115250865359195 .		CHAUHAN_RESPONSE_TO_METHOXYESTRADIOL_DN	-2.63341	0.00809136304790092 .	0.0801951136502119 .
280	ISSAEVA_MLL2_TARGETS	2.7287	0.0056870723136675 .	0.115250865359195 .		REACTOME_GLUCOSE_METABOLISM	-2.63252	0.00818383576844828 .	0.093003044686909 .
281	WANG_CISPLATIN_RESPONSE_AND_XPC_UP	2.72469	0.0059182541150361 .	0.115250865359195 .		REACTOME_ACTIVATION_OF_THE_PRE_REPLICATIVE_COMPLEX	-2.63236	0.00818383576844828 .	0.093003044686909 .
282	MUELLER_METHYLATED_IN_GLIOBLASTOMA	2.72075	0.00601072683558346 .	0.115250865359195 .		MCBRYAN_PUBERTAL_BREAST_5_6WK_UP	-2.63146	0.00818383576844828 .	0.093003044686909 .
283	response to retinoic acid	2.71693	0.00614943591640471 .	0.115250865359195 .		magnesium ion binding	-2.62687	0.00832254484926942 .	0.093003044686909 .
284	VAQUERIZAS_Pancreas_TF	2.71524	0.00614943591640471 .	0.115250865359195 .		cellular protein modification process	-2.62403	0.00841501756981688 .	0.093003044686909 .
285	MILI_PSEUDOPODIA_CHEMOTAXIS_DN	2.71015	0.00633438135749953 .	0.115250865359195 .		late endosome membrane	-2.62264	0.00841501756981688 .	0.093003044686909 .
286	FERRANDO_T_ALL_WITH_MLL_ENL_FUSION_UP	2.70687	0.006426854078047 .	0.115250865359195 .		HORIUCHI_WTAP_TARGETS_DN	-2.62068	0.00846125393009067 .	0.093003044686909 .
287	ODONNELL_TFRC_TARGETS_UP	2.7029	0.00651932679859446 .	0.115250865359195 .		BOYAULT_LIVER_CANCER_SUBCLASS_G123_UP	-2.61184	0.00873867209173296 .	0.093003044686909 .
288	HUMMERICH_SKIN_CANCER_PROGRESSION_UP	2.70091	0.00656556315886814 .	0.115250865359195 .		STEIN_ESRRA_TARGETS_RESPONSIVE_TO_ESTROGEN_DN	-2.60509	0.00892361753282778 .	0.093003044686909 .
289	HOEBEKE_LYMPHOID_STEM_CELL_UP	2.67898	0.00698169040133156 .	0.115250865359195 .		hsa-miR-337-3p	-2.60279	0.00901609025337524 .	0.093003044686909 .
290	neutrophil degranulation	2.67725	0.00702792676160535 .	0.115250865359195 .		BOYAULT_LIVER_CANCER_SUBCLASS_G23_UP	-2.59841	0.00920103569447017 .	0.093003044686909 .
291	CHIARADONNA_NEOPLASTIC_TRANSFORMATION_CDC25_DN	2.67464	0.00707416312187903 .	0.115250865359195 .		HALLMARK_PI3K_AKT_MTOR_SIGNALING	-2.59723	0.00920103569447017 .	0.093003044686909 .
292	REACTOME_INTEGRIN_CELL_SURFACE_INTERACTIONS	2.67257	0.00707416312187903 .	0.115250865359195 .		BENPORATH_NANOG_TARGETS	-2.59617	0.00920103569447017 .	0.093003044686909 .
293	MARKEY_RB1_ACUTE_LOF_DN	2.67221	0.00712039948215282 .	0.115250865359195 .		hsa-let-7b	-2.59595	0.00920103569447017 .	0.093003044686909 .
294	transmembrane receptor protein tyrosine kinase activity	2.66971	0.00716663584242649 .	0.115250865359195 .		hsa-miR-125b	-2.59167	0.00924727205474385 .	0.093003044686909 .
295	FONTAINE_FOLLICULAR_THYROID_ADENOMA_UP	2.66506	0.00730534492324764 .	0.115250865359195 .		nucleus	-2.59148	0.00924727205474385 .	0.093003044686909 .
296	WANG_NEOPLASTIC_TRANSFORMATION_BY_CCND1_MYC	2.66318	0.00735158128352131 .	0.115250865359195 .		hsa-miR-577	-2.58872	0.00933974477529131 .	0.093003044686909 .
297	ZHAN_MULTIPLE_MYELOMA_LB_DN	2.66226	0.00735158128352131 .	0.115250865359195 .		KOBAYASHI_EGFR_SIGNALING_24HR_DN	-2.58855	0.00933974477529131 .	0.093003044686909 .
298	ficolin-1-rich granule membrane	2.65927	0.0073978176437951 .	0.115250865359195 .		ubiquitin protein ligase activity	-2.58319	0.00938598113556499 .	0.093003044686909 .
299	G protein-coupled receptor activity	2.65852	0.00744405400406878 .	0.115250865359195 .		GOBERT_OLIGODENDROCYTE_DIFFERENTIATION_UP	-2.58136	0.00943221749583878 .	0.093003044686909 .
300	KRIGE_RESPONSE_TO_TOSEDOSTAT_24HR_DN	2.65472	0.00749029036434257 .	0.115250865359195 .		GENTILE_UV_RESPONSE_CLUSTER_D4	-2.57898	0.00943221749583878 .	0.093003044686909 .
301	HELLER_HDAC_TARGETS_SILENCED_BY_METHYLATION_DN	2.6538	0.00749029036434257 .	0.115250865359195 .		FLECHNER_BIOPSY_KIDNEY_TRANSPLANT_OK_VS_DONOR_UP	-2.57409	0.00957092657665992 .	0.093003044686909 .
302	DASU_IL6_SIGNALING_UP	2.65138	0.00758276308488992 .	0.115250865359195 .		VAQUERIZAS_Placenta_TF	-2.5698	0.00984834473830221 .	0.093003044686909 .
303	MILI_PSEUDOPODIA_HAPTOTAXIS_DN	2.65112	0.00758276308488992 .	0.115250865359195 .		RHODES_CANCER_META_SIGNATURE	-2.5685	0.000970963565748106 .	0.0276270247981568 .
304	transmembrane signaling receptor activity	2.64991	0.00762899944516371 .	0.115250865359195 .		BENPORATH_PROLIFERATION	-2.56654	0.00994081745884967 .	0.093003044686909 .
305	NEMETH_INFLAMMATORY_RESPONSE_LPS_UP	2.64917	0.00767523580543739 .	0.115250865359195 .		REACTOME_MEIOSIS	-2.56254	0.00994081745884967 .	0.093003044686909 .
306	LEE_AGING_CEREBELLUM_UP	2.64813	0.00767523580543739 .	0.115250865359195 .		REACTOME_SIGNALING_BY_ROBO_RECEPTORS	-2.56151	0.00994081745884967 .	0.093003044686909 .
307	hsa-miR-1236	2.63931	0.00790641760680599 .	0.115250865359195 .		hsa-let-7c	-2.5614	0.00994081745884967 .	0.093003044686909 .
308	AMIT_SERUM_RESPONSE_20_MCF10A	2.63703	0.00795265396707967 .	0.115250865359195 .		hsa-miR-182	-2.56038	0.00998705381912335 .	0.093003044686909 .
309	MOREIRA_RESPONSE_TO_TSA_UP	2.63383	0.00809136304790092 .	0.115250865359195 .		KEGG_PROGESTERONE_MEDIATED_OOCYTE_MATURATION	-2.55675	0.0101257628999445 .	0.093003044686909 .
310	WOTTON_RUNX_TARGETS_DN	2.63237	0.00818383576844828 .	0.115250865359195 .		hsa-miR-543	-2.55651	0.0101719992602183 .	0.093003044686909 .
311	CAIRO_LIVER_DEVELOPMENT_DN	2.62768	0.00827630848899574 .	0.115250865359195 .		YAO_TEMPORAL_RESPONSE_TO_PROGESTERONE_CLUSTER_11	-2.55609	0.0101719992602183 .	0.093003044686909 .
312	SWEET_KRAS_TARGETS_UP	2.62743	0.00827630848899574 .	0.115250865359195 .		PID_PI3KCI_AKT_PATHWAY	-2.5559	0.0101719992602183 .	0.093003044686909 .
313	postsynaptic membrane	2.62558	0.00832254484926942 .	0.115250865359195 .		PUJANA_BRCA_CENTERED_NETWORK	-2.55575	0.0101719992602183 .	0.093003044686909 .
314	positive regulation of tumor necrosis factor production	2.62274	0.00841501756981688 .	0.115250865359195 .		hsa-miR-324-5p	-2.54919	0.0102644719807656 .	0.093003044686909 .
315	cilium assembly	2.62269	0.00841501756981688 .	0.115250865359195 .		hsa-miR-125a-5p	-2.54802	0.0102644719807656 .	0.093003044686909 .
316	RADAEVA_RESPONSE_TO_IFNA1_UP	2.6179	0.00855372665063803 .	0.115250865359195 .		PID_P53_REGULATION_PATHWAY	-2.54	0.0105881265026817 .	0.093003044686909 .
317	VILIMAS_NOTCH1_TARGETS_UP	2.61531	0.00864619937118549 .	0.115250865359195 .		MYC_Targets UP	-2.53825	0.0105881265026817 .	0.093003044686909 .
318	TAKEDA_TARGETS_OF_NUP98_HOXA9_FUSION_3D_UP	2.61453	0.00864619937118549 .	0.115250865359195 .		REACTOME_SYNTHESIS_OF_PC	-2.53724	0.0105881265026817 .	0.093003044686909 .
319	double-stranded DNA binding	2.61399	0.00864619937118549 .	0.115250865359195 .		hsa-miR-142-3p	-2.53665	0.0106343628629554 .	0.093003044686909 .
320	REACTOME_EPHA_MEDIATED_GROWTH_CONE_COLLAPSE	2.6125	0.00869243573145917 .	0.115250865359195 .		GTP binding	-2.53388	0.0107268355835028 .	0.093003044686909 .
321	viral entry into host cell	2.61163	0.00878490845200663 .	0.115250865359195 .		hsa-miR-299-3p	-2.53303	0.0107268355835028 .	0.093003044686909 .
322	CAIRO_HEPATOBLASTOMA_CLASSES_DN	2.61126	0.0088773811725541 .	0.115250865359195 .		protein polyubiquitination	-2.53297	0.0107730719437766 .	0.093003044686909 .
323	membrane raft	2.60349	0.00896985389310156 .	0.115250865359195 .		EPPERT_PROGENITOR	-2.53014	0.0108193083040503 .	0.093003044686909 .
324	cellular response to tumor necrosis factor	2.60299	0.00901609025337524 .	0.115250865359195 .		REACTOME_REGULATION_OF_PTEN_STABILITY_AND_ACTIVITY	-2.52975	0.010865544664324 .	0.093003044686909 .
325	G protein-coupled receptor binding	2.60148	0.00906232661364892 .	0.115250865359195 .		PID_E2F_PATHWAY	-2.52785	0.010865544664324 .	0.093003044686909 .
326	positive regulation of kinase activity	2.59796	0.00920103569447017 .	0.115250865359195 .		hsa-miR-30a	-2.5272	0.0109117810245978 .	0.093003044686909 .
327	GRAHAM_NORMAL_QUIESCENT_VS_NORMAL_DIVIDING_UP	2.59733	0.00920103569447017 .	0.115250865359195 .		hsa-miR-509-3p	-2.5267	0.0109580173848715 .	0.093003044686909 .
328	QI_PLASMACYTOMA_UP	2.58982	0.00929350841501753 .	0.115250865359195 .		REACTOME_CELLULAR_RESPONSES_TO_EXTERNAL_STIMULI	-2.52652	0.0109580173848715 .	0.093003044686909 .
329	BRUINS_UVC_RESPONSE_VIA_TP53_GROUP_D	2.58698	0.00938598113556499 .	0.115250865359195 .		Tirosh_G1/S phase specific genes	-2.52638	0.0109580173848715 .	0.093003044686909 .
330	negative regulation of angiogenesis	2.58583	0.00938598113556499 .	0.115250865359195 .		ciliary basal body-plasma membrane docking	-2.52592	0.0109580173848715 .	0.093003044686909 .
331	CHUANG_OXIDATIVE_STRESS_RESPONSE_UP	2.58316	0.00938598113556499 .	0.115250865359195 .		microtubule cytoskeleton organization	-2.525	0.0110042537451451 .	0.093003044686909 .
332	FOSTER_TOLERANT_MACROPHAGE_DN	2.57788	0.00947845385611246 .	0.115250865359195 .		KEGG_ENDOMETRIAL_CANCER	-2.52347	0.0110504901054189 .	0.093003044686909 .
333	STOSSI_RESPONSE_TO_ESTRADIOL	2.57699	0.00952469021638613 .	0.115250865359195 .		hsa-miR-539	-2.52071	0.0111891991862401 .	0.093003044686909 .
334	ACEVEDO_LIVER_CANCER_DN	2.57621	0.00952469021638613 .	0.115250865359195 .		hsa-let-7f	-2.52023	0.0111891991862401 .	0.093003044686909 .
335	REACTOME_EXTRACELLULAR_MATRIX_ORGANIZATION	2.57214	0.00970963565748106 .	0.115250865359195 .		hsa-miR-769-5p	-2.51925	0.0111891991862401 .	0.093003044686909 .
336	T cell differentiation	2.56938	0.00989458109857588 .	0.115250865359195 .		MUELLER_PLURINET	-2.51892	0.0111891991862401 .	0.093003044686909 .
337	MISHRA_CARCINOMA_ASSOCIATED_FIBROBLAST_UP	2.56898	0.00989458109857588 .	0.115250865359195 .		hsa-miR-555	-2.51645	0.0112816719067875 .	0.093003044686909 .
338	PEREZ_TP63_TARGETS	2.5677	0.00989458109857588 .	0.115250865359195 .		WONG_EMBRYONIC_STEM_CELL_CORE	-2.51547	0.0113279082670612 .	0.093003044686909 .
339	GAL_LEUKEMIC_STEM_CELL_DN	2.5659	0.00994081745884967 .	0.115250865359195 .		ONKEN_UVEAL_MELANOMA_DN	-2.51203	0.0114203809876087 .	0.093003044686909 .
340	lipopolysaccharide-mediated signaling pathway	2.56466	0.00994081745884967 .	0.115250865359195 .		HOFFMANN_LARGE_TO_SMALL_PRE_BII_LYMPHOCYTE_UP	-2.51189	0.0114203809876087 .	0.093003044686909 .
341	LEE_NEURAL_CREST_STEM_CELL_DN	2.56416	0.00994081745884967 .	0.115250865359195 .		hsa-miR-651	-2.51073	0.0114666173478823 .	0.125649833937786 .
342	REACTOME_INNATE_IMMUNE_SYSTEM	2.56105	0.00998705381912335 .	0.115250865359195 .		cytosol	-2.49493	0.0119752173108932 .	0.125649833937786 .
343	VART_KSHV_INFECTION_ANGIOGENIC_MARKERS_UP	2.55398	0.010218235620492 .	0.210677237843194 .		FEVR_CTNNB1_TARGETS_DN	-2.49022	0.0120676900314407 .	0.125649833937786 .
344	WIRTH_pre+post GC B-cells	2.55365	0.010218235620492 .	0.210677237843194 .		stimulatory C-type lectin receptor signaling pathway	-2.48798	0.0121139263917145 .	0.125649833937786 .
345	HUTTMANN_B_CLL_POOR_SURVIVAL_UP	2.55298	0.010218235620492 .	0.210677237843194 .		hsa-miR-1826	-2.48706	0.0121139263917145 .	0.125649833937786 .
346	SA_B_CELL_RECEPTOR_COMPLEXES	2.55031	0.010218235620492 .	0.210677237843194 .		hsa-miR-520f	-2.48521	0.0122988718328093 .	0.125649833937786 .
347	NATSUME_RESPONSE_TO_INTERFERON_BETA_UP	2.54031	0.0105881265026817 .	0.210677237843194 .		REACTOME_DNA_REPLICATION_PRE_INITIATION	-2.4813	0.0124838172739042 .	0.125649833937786 .
348	BORLAK_LIVER_CANCER_EGF_UP	2.53751	0.0105881265026817 .	0.210677237843194 .		ZHAN_MULTIPLE_MYELOMA_SUBGROUPS	-2.48	0.0124838172739042 .	0.125649833937786 .
349	DELASERNA_MYOD_TARGETS_UP	2.52661	0.0109580173848715 .	0.210677237843194 .		SMITH_LIVER_CANCER	-2.47926	0.0124838172739042 .	0.125649833937786 .
350	RASHI_RESPONSE_TO_IONIZING_RADIATION_1	2.52519	0.0110042537451451 .	0.210677237843194 .		hsa-miR-342-5p	-2.47782	0.0125300536341779 .	0.125649833937786 .
351	negative regulation of MAP kinase activity	2.52316	0.0110504901054189 .	0.210677237843194 .		endomembrane system	-2.47688	0.0126225263547254 .	0.125649833937786 .
352	VANHARANTA_UTERINE_FIBROID_DN	2.52075	0.0111891991862401 .	0.210677237843194 .		REACTOME_CYCLIN_A_CDK2_ASSOCIATED_EVENTS_AT_S_PHASE_ENTRY	-2.47529	0.0126225263547254 .	0.125649833937786 .
353	LIAN_NEUTROPHIL_GRANULE_CONSTITUENTS	2.5123	0.0114203809876087 .	0.210677237843194 .		hsa-miR-136	-2.47381	0.0127612354355465 .	0.125649833937786 .
354	REACTOME_CELL_SURFACE_INTERACTIONS_AT_THE_VASCULAR_WALL	2.5083	0.0116053264287035 .	0.210677237843194 .		BAKKER_FOXO3_TARGETS_UP	-2.47303	0.0127612354355465 .	0.125649833937786 .
355	HALLMARK_IL2_STAT5_SIGNALING	2.49438	0.0119752173108932 .	0.210677237843194 .		REACTOME_G1_S_DNA_DAMAGE_CHECKPOINTS	-2.47005	0.0130848899574626 .	0.125649833937786 .
356	REACTOME_NON_INTEGRIN_MEMBRANE_ECM_INTERACTIONS	2.49222	0.012021453671167 .	0.210677237843194 .		KEGG_PROSTATE_CANCER	-2.45745	0.0135472535601997 .	0.125649833937786 .
357	actin filament binding	2.48851	0.0120676900314407 .	0.210677237843194 .		positive regulation of epithelial to mesenchymal transition	-2.45479	0.0135934899204735 .	0.125649833937786 .
358	neutrophil chemotaxis	2.48554	0.0122526354725356 .	0.210677237843194 .		STEIN_ESRRA_TARGETS_UP	-2.45461	0.0135934899204735 .	0.125649833937786 .
359	negative regulation of apoptotic process	2.483	0.0124375809136305 .	0.210677237843194 .		hsa-miR-382	-2.45225	0.0137321990012946 .	0.125649833937786 .
360	TANG_SENESCENCE_TP53_TARGETS_UP	2.47058	0.0129461808766413 .	0.210677237843194 .		hsa-miR-649	-2.45096	0.0137321990012946 .	0.125649833937786 .
361	KEGG_CYTOKINE_CYTOKINE_RECEPTOR_INTERACTION	2.46858	0.0131311263177363 .	0.210677237843194 .		GALLUZZI_PERMEABILIZE_MITOCHONDRIA	-2.44953	0.0137784353615683 .	0.125649833937786 .
362	Angelova_immune-metagene-T-cells	2.46671	0.0132235990382837 .	0.210677237843194 .		hsa-miR-128	-2.44904	0.0138246717218421 .	0.125649833937786 .
363	SCHRAETS_MLL_TARGETS_UP	2.4657	0.0132235990382837 .	0.210677237843194 .		hsa-miR-485-5p	-2.44869	0.0138246717218421 .	0.125649833937786 .
364	DIAZ_CHRONIC_MEYLOGENOUS_LEUKEMIA_DN	2.46348	0.0132698353985574 .	0.210677237843194 .		LIN_NPAS4_TARGETS_UP	-2.44714	0.0140558535232107 .	0.125649833937786 .
365	Tirosh_Macrophage specific genes-melanoma	2.46306	0.0132698353985574 .	0.210677237843194 .		hsa-miR-185	-2.44706	0.0140558535232107 .	0.125649833937786 .
366	FOSTER_TOLERANT_MACROPHAGE_UP	2.45788	0.0135472535601997 .	0.210677237843194 .		proton transmembrane transport	-2.44461	0.0140558535232107 .	0.125649833937786 .
367	PLASARI_TGFB1_TARGETS_1HR_UP	2.45651	0.0135472535601997 .	0.210677237843194 .		WELCSH_BRCA1_TARGETS_UP	-2.44435	0.0140558535232107 .	0.125649833937786 .
368	REACTOME_INITIAL_TRIGGERING_OF_COMPLEMENT	2.44215	0.0141020898834844 .	0.210677237843194 .		REACTOME_RAB_GERANYLGERANYLATION	-2.43542	0.0141945626040318 .	0.125649833937786 .
369	B cell differentiation	2.43559	0.0141945626040318 .	0.210677237843194 .		PID_IL2_1PATHWAY	-2.43479	0.0141945626040318 .	0.125649833937786 .
370	positive regulation of JNK cascade	2.43452	0.0141945626040318 .	0.210677237843194 .		hsa-miR-1224-5p	-2.43351	0.0141945626040318 .	0.125649833937786 .
371	MISHRA_CARCINOMA_ASSOCIATED_FIBROBLAST_DN	2.43322	0.0141945626040318 .	0.210677237843194 .		LEE_EARLY_T_LYMPHOCYTE_UP	-2.43105	0.0144257444054005 .	0.125649833937786 .
372	chaperone cofactor-dependent protein refolding	2.43067	0.0144257444054005 .	0.210677237843194 .		hsa-miR-374a	-2.43071	0.0144257444054005 .	0.125649833937786 .
373	cell-cell adhesion	2.42791	0.0145182171259478 .	0.210677237843194 .		hsa-miR-17*	-2.42887	0.0144719807656741 .	0.125649833937786 .
374	VERRECCHIA_EARLY_RESPONSE_TO_TGFB1	2.42716	0.0145644534862216 .	0.210677237843194 .		translation	-2.42704	0.0145644534862216 .	0.125649833937786 .
375	RICKMAN_METASTASIS_DN	2.42552	0.0146569262067689 .	0.210677237843194 .		hsa-miR-520c-3p	-2.42526	0.0146569262067689 .	0.125649833937786 .
376	WIRTH_Placenta	2.42473	0.0146569262067689 .	0.210677237843194 .		REACTOME_APC_C_MEDIATED_DEGRADATION_OF_CELL_CYCLE_PROTEINS	-2.42152	0.0147956352875902 .	0.125649833937786 .
377	WANG_METASTASIS_OF_BREAST_CANCER_ESR1_DN	2.42441	0.0146569262067689 .	0.210677237843194 .		Rab protein signal transduction	-2.41999	0.0147956352875902 .	0.125649833937786 .
378	CHANG_IMMORTALIZED_BY_HPV31_DN	2.41902	0.0147956352875902 .	0.210677237843194 .		REACTOME_NUCLEAR_ENVELOPE_BREAKDOWN	-2.41967	0.0147956352875902 .	0.125649833937786 .
379	BECKER_TAMOXIFEN_RESISTANCE_UP	2.41587	0.0149343443684113 .	0.210677237843194 .		hsa-miR-30d	-2.41686	0.0148881080081376 .	0.125649833937786 .
380	PID_NECTIN_PATHWAY	2.41529	0.0150268170889588 .	0.210677237843194 .		YIH_RESPONSE_TO_ARSENITE_C3	-2.41627	0.0148881080081376 .	0.125649833937786 .
381	WANG_BARRETTS_ESOPHAGUS_AND_ESOPHAGUS_CANCER_UP	2.41411	0.0150268170889588 .	0.210677237843194 .		hsa-miR-361-5p	-2.41367	0.0150268170889588 .	0.125649833937786 .
382	SASAI_RESISTANCE_TO_NEOPLASTIC_TRANSFROMATION	2.41213	0.0150268170889588 .	0.210677237843194 .		protein autoubiquitination	-2.41315	0.0150268170889588 .	0.125649833937786 .
383	DER_IFN_ALPHA_RESPONSE_UP	2.40276	0.0154891806916959 .	0.210677237843194 .		REACTOME_TRANSCRIPTIONAL_REGULATION_BY_E2F6	-2.4127	0.0150268170889588 .	0.125649833937786 .
384	HOFFMANN_LARGE_TO_SMALL_PRE_BII_LYMPHOCYTE_DN	2.39668	0.0156741261327908 .	0.210677237843194 .		hsa-miR-183	-2.40861	0.0151192898095062 .	0.125649833937786 .
385	PEREZ_TP53_TARGETS	2.39651	0.0156741261327908 .	0.210677237843194 .		FAELT_B_CLL_WITH_VH3_21_DN	-2.40742	0.0152117625300536 .	0.125649833937786 .
386	basal plasma membrane	2.39031	0.0160440170149806 .	0.210677237843194 .		WEI_MIR34A_TARGETS	-2.40646	0.0152117625300536 .	0.125649833937786 .
387	REACTOME_SIGNALING_BY_GPCR	2.38865	0.0161364897355281 .	0.210677237843194 .		thiol-dependent ubiquitinyl hydrolase activity	-2.40528	0.0153967079711486 .	0.125649833937786 .
388	DAUER_STAT3_TARGETS_UP	2.38673	0.0161827260958017 .	0.210677237843194 .		ZHAN_MULTIPLE_MYELOMA_PR_UP	-2.40423	0.0153967079711486 .	0.125649833937786 .
389	TOMLINS_PROSTATE_CANCER_DN	2.38478	0.0163214351766229 .	0.210677237843194 .		hsa-miR-548g	-2.40421	0.0153967079711486 .	0.125649833937786 .
390	YAN_ESCAPE_FROM_ANOIKIS	2.37882	0.0165988533382652 .	0.210677237843194 .		CAIRO_HEPATOBLASTOMA_UP	-2.4042	0.0153967079711486 .	0.125649833937786 .
391	serine-type endopeptidase inhibitor activity	2.37771	0.016645089698539 .	0.210677237843194 .		BLUM_RESPONSE_TO_SALIRASIB_UP	-2.40389	0.0153967079711486 .	0.125649833937786 .
392	BOYAULT_LIVER_CANCER_SUBCLASS_G1_UP	2.37273	0.0168300351396338 .	0.210677237843194 .		hsa-miR-377	-2.4037	0.0153967079711486 .	0.125649833937786 .
393	AMIT_EGF_RESPONSE_60_MCF10A	2.36922	0.0169225078601812 .	0.210677237843194 .		GAZDA_DIAMOND_BLACKFAN_ANEMIA_PROGENITOR_DN	-2.40285	0.0154429443314222 .	0.146250562525258 .
394	collagen trimer	2.36757	0.0170149805807287 .	0.210677237843194 .		hsa-miR-610	-2.39863	0.0156741261327908 .	0.146250562525258 .
395	LEE_METASTASIS_AND_ALTERNATIVE_SPLICING_UP	2.36599	0.0171999260218235 .	0.210677237843194 .		YU_MYC_TARGETS_UP	-2.3942	0.0158590715738857 .	0.146250562525258 .
396	SHEN_SMARCA2_TARGETS_DN	2.36063	0.0173386351026448 .	0.210677237843194 .		hsa-miR-520a-5p	-2.39345	0.0158590715738857 .	0.146250562525258 .
397	Chaussabel_2,11_Replication	2.3578	0.0174773441834659 .	0.210677237843194 .		PROTEINATLAS_esophagus	-2.39315	0.0158590715738857 .	0.146250562525258 .
398	REACTOME_COLLAGEN_FORMATION	2.35473	0.0175698169040133 .	0.210677237843194 .		REACTOME_G1_S_SPECIFIC_TRANSCRIPTION	-2.39234	0.0159515442944331 .	0.146250562525258 .
399	PASINI_SUZ12_TARGETS_DN	2.3546	0.0175698169040133 .	0.210677237843194 .		JAZAG_TGFB1_SIGNALING_UP	-2.38188	0.0165063806177178 .	0.146250562525258 .
400	PARK_HSC_MARKERS	2.35343	0.0176160532642871 .	0.210677237843194 .		ZHAN_MULTIPLE_MYELOMA_LB_UP	-2.38032	0.0165526169779915 .	0.146250562525258 .
401	SARTIPY_BLUNTED_BY_INSULIN_RESISTANCE_UP	2.35219	0.0177085259848345 .	0.210677237843194 .		hsa-miR-578	-2.37911	0.0165988533382652 .	0.146250562525258 .
402	regulation of angiogenesis	2.35065	0.0177547623451082 .	0.210677237843194 .		DOANE_BREAST_CANCER_CLASSES_UP	-2.37813	0.0165988533382652 .	0.146250562525258 .
403	PEDERSEN_METASTASIS_BY_ERBB2_ISOFORM_4	2.34542	0.017939707786203 .	0.210677237843194 .		SHETH_LIVER_CANCER_VS_TXNIP_LOSS_PAM4	-2.37691	0.0166913260588126 .	0.146250562525258 .
404	JAATINEN_HEMATOPOIETIC_STEM_CELL_DN	2.34375	0.0180321805067505 .	0.210677237843194 .		lipid metabolic process	-2.37515	0.0166913260588126 .	0.146250562525258 .
405	SHIPP_DLBCL_VS_FOLLICULAR_LYMPHOMA_DN	2.33848	0.0182171259478454 .	0.210677237843194 .		hsa-miR-142-5p	-2.37409	0.0168300351396338 .	0.146250562525258 .
406	growth factor binding	2.33831	0.0182171259478454 .	0.210677237843194 .		VERHAAK_GLIOBLASTOMA_NEURAL	-2.37371	0.0168300351396338 .	0.146250562525258 .
407	TARTE_Plasma cell signature	2.33765	0.0182633623081191 .	0.210677237843194 .		hsa-miR-181b	-2.37042	0.0168762714999076 .	0.146250562525258 .
408	DNA-binding transcription factor activity	2.3348	0.0184945441094877 .	0.210677237843194 .		STEIN_ESRRA_TARGETS	-2.36841	0.0169225078601812 .	0.146250562525258 .
409	SANSOM_APC_MYC_TARGETS	2.33271	0.0186332531903088 .	0.210677237843194 .		REACTOME_MITOTIC_PROMETAPHASE	-2.36759	0.0170149805807287 .	0.146250562525258 .
410	KEGG_NATURAL_KILLER_CELL_MEDIATED_CYTOTOXICITY	2.33116	0.0186794895505826 .	0.210677237843194 .		hsa-miR-508-3p	-2.36684	0.0171074533012762 .	0.146250562525258 .
411	platelet alpha granule lumen	2.33098	0.0186794895505826 .	0.210677237843194 .		REACTOME_INTERLEUKIN_RECEPTOR_SHC_SIGNALING	-2.35884	0.0173848714629184 .	0.146250562525258 .
412	heparin binding	2.3297	0.01877196227113 .	0.210677237843194 .		CHICAS_RB1_TARGETS_GROWING	-2.35876	0.0173848714629184 .	0.146250562525258 .
413	ASTIER_INTEGRIN_SIGNALING	2.32613	0.0190031440724986 .	0.243559710537416 .		ASTON_MAJOR_DEPRESSIVE_DISORDER_DN	-2.35574	0.0175698169040133 .	0.146250562525258 .
414	negative regulation of endopeptidase activity	2.32605	0.0190031440724986 .	0.243559710537416 .		REACTOME_AMINO_ACIDS_REGULATE_MTORC1	-2.35554	0.0175698169040133 .	0.146250562525258 .
415	CHEN_METABOLIC_SYNDROM_NETWORK	2.32588	0.0190031440724986 .	0.243559710537416 .		REACTOME_AURKA_ACTIVATION_BY_TPX2	-2.3533	0.0176160532642871 .	0.146250562525258 .
416	secretory granule membrane	2.32516	0.0190031440724986 .	0.243559710537416 .		REACTOME_SIGNALING_BY_TGF_BETA_RECEPTOR_COMPLEX	-2.35323	0.0176160532642871 .	0.146250562525258 .
417	EBAUER_TARGETS_OF_PAX3_FOXO1_FUSION_UP	2.3165	0.0195579803957833 .	0.243559710537416 .		hsa-miR-30c	-2.3507	0.0177547623451082 .	0.146250562525258 .
418	Harbst_melanoma_lowgrade_up	2.31117	0.0197429258368781 .	0.243559710537416 .		PID_TRKR_PATHWAY	-2.34976	0.0177547623451082 .	0.146250562525258 .
419	cell junction	2.31103	0.0197429258368781 .	0.243559710537416 .		REACTOME_REGULATION_OF_TP53_ACTIVITY	-2.3475	0.0178934714259293 .	0.146250562525258 .
420	FONTAINE_PAPILLARY_THYROID_CARCINOMA_DN	2.30866	0.0197429258368781 .	0.243559710537416 .		LIU_CMYB_TARGETS_UP	-2.34481	0.0179859441464768 .	0.146250562525258 .
421	serine-type peptidase activity	2.3066	0.0197429258368781 .	0.243559710537416 .		CAFFAREL_RESPONSE_TO_THC_DN	-2.34049	0.0181708895875716 .	0.146250562525258 .
422	VAQUERIZAS_Thyroid_TF	2.29794	0.0202052894396153 .	0.243559710537416 .		fatty acid beta-oxidation	-2.33897	0.0181708895875716 .	0.146250562525258 .
423	azurophil granule membrane	2.29648	0.0202977621601628 .	0.243559710537416 .		REACTOME_INTERLEUKIN_2_FAMILY_SIGNALING	-2.33793	0.0182171259478454 .	0.146250562525258 .
424	positive regulation of transcription by RNA polymerase II	2.29158	0.0206214166820788 .	0.243559710537416 .		nuclear pore	-2.33726	0.0182633623081191 .	0.146250562525258 .
425	GHANDHI_DIRECT_IRRADIATION_DN	2.291	0.0206214166820788 .	0.243559710537416 .		hsa-miR-526b*	-2.33634	0.018448307749214 .	0.146250562525258 .
426	RIZ_ERYTHROID_DIFFERENTIATION_12HR	2.29007	0.0207138894026262 .	0.243559710537416 .		REACTOME_HIV_LIFE_CYCLE	-2.33141	0.0186794895505826 .	0.146250562525258 .
427	guanyl-nucleotide exchange factor activity	2.28988	0.0207138894026262 .	0.243559710537416 .		RICKMAN_TUMOR_DIFFERENTIATED_WELL_VS_MODERATELY_DN	-2.32781	0.0188644349916774 .	0.146250562525258 .
428	HENDRICKS_SMARCA4_TARGETS_DN	2.28832	0.0207601257629 .	0.243559710537416 .		REACTOME_HDR_THROUGH_SINGLE_STRAND_ANNEALING_SSA	-2.3272	0.0189106713519511 .	0.146250562525258 .
429	KIM_WT1_TARGETS_12HR_DN	2.2825	0.0210837802848159 .	0.243559710537416 .		REACTOME_MITOTIC_METAPHASE_AND_ANAPHASE	-2.32675	0.0189106713519511 .	0.146250562525258 .
430	MARKEY_RB1_CHRONIC_LOF_DN	2.27757	0.0212687257259109 .	0.243559710537416 .		negative regulation of G0 to G1 transition	-2.32633	0.0189569077122249 .	0.146250562525258 .
431	FURUKAWA_DUSP6_TARGETS_PCI35_UP	2.27535	0.0213149620861846 .	0.243559710537416 .		REACTOME_HOMOLOGY_DIRECTED_REPAIR	-2.32495	0.0190031440724986 .	0.195933767976427 .
432	MEISSNER_BRAIN_HCP_WITH_H3K4ME3_AND_H3K27ME3	2.27293	0.0214536711670057 .	0.243559710537416 .		hsa-miR-1267	-2.32492	0.0190031440724986 .	0.195933767976427 .
433	SMID_BREAST_CANCER_RELAPSE_IN_PLEURA_DN	2.26953	0.0217310893286481 .	0.243559710537416 .		BIOCARTA_ERK_PATHWAY	-2.32439	0.0190031440724986 .	0.195933767976427 .
434	HUMMEL_BURKITTS_LYMPHOMA_DN	2.26612	0.0219622711300167 .	0.243559710537416 .		DING_LUNG_CANCER_MUTATED_SIGNIFICANTLY	-2.32269	0.0191880895135935 .	0.195933767976427 .
435	TERAMOTO_OPN_TARGETS_CLUSTER_6	2.26539	0.0219622711300167 .	0.243559710537416 .		hsa-miR-143	-2.31381	0.0196504531163307 .	0.195933767976427 .
436	Tirosh_AXL-signature	2.26471	0.0220085074902904 .	0.243559710537416 .		hsa-miR-526b	-2.31291	0.0196504531163307 .	0.195933767976427 .
437	WANG_LSD1_TARGETS_UP	2.26225	0.0221009802108378 .	0.243559710537416 .		hsa-let-7a	-2.31045	0.0197429258368781 .	0.195933767976427 .
438	GENTLES_modul13	2.25851	0.0224246347327538 .	0.243559710537416 .		STARK_PREFRONTAL_CORTEX_22Q11_DELETION_DN	-2.31035	0.0197429258368781 .	0.195933767976427 .
439	KRIEG_HYPOXIA_NOT_VIA_KDM3A	2.25847	0.0224246347327538 .	0.243559710537416 .		KEGG_PEROXISOME	-2.30978	0.0197429258368781 .	0.195933767976427 .
440	response to wounding	2.25235	0.0229332346957648 .	0.243559710537416 .		REACTOME_DISORDERS_OF_TRANSMEMBRANE_TRANSPORTERS	-2.30259	0.0199741076382467 .	0.195933767976427 .
441	HALLMARK_P53_PATHWAY	2.2514	0.0229794710560385 .	0.243559710537416 .		hsa-miR-525-3p	-2.3015	0.0201128167190678 .	0.195933767976427 .
442	Chaussabel_3,8_Enzymes	2.24903	0.0231644164971333 .	0.243559710537416 .		CREIGHTON_ENDOCRINE_THERAPY_RESISTANCE_1	-2.30132	0.0201128167190678 .	0.195933767976427 .
443	BOYLAN_MULTIPLE_MYELOMA_C_DN	2.24834	0.0231644164971333 .	0.243559710537416 .		FOURNIER_ACINAR_DEVELOPMENT_LATE_2	-2.29857	0.0202052894396153 .	0.195933767976427 .
444	GRANDVAUX_IFN_RESPONSE_NOT_VIA_IRF3	2.24645	0.0232106528574071 .	0.286043741041709 .		hsa-miR-30b	-2.28897	0.0207601257629 .	0.195933767976427 .
445	VANHARANTA_UTERINE_FIBROID_UP	2.24594	0.0232106528574071 .	0.286043741041709 .		KAMMINGA_EZH2_TARGETS	-2.28864	0.0207601257629 .	0.195933767976427 .
446	laffaire_hypermeth_LGG_vs_control	2.23446	0.0239504346217866 .	0.286043741041709 .		REACTOME_PROTEIN_UBIQUITINATION	-2.288	0.0207601257629 .	0.195933767976427 .
447	ELVIDGE_HYPOXIA_UP	2.23391	0.0239504346217866 .	0.286043741041709 .		CREIGHTON_ENDOCRINE_THERAPY_RESISTANCE_3	-2.28504	0.0209450712039948 .	0.195933767976427 .
448	positive regulation of cell migration	2.23079	0.0242740891437027 .	0.286043741041709 .		viral transcription	-2.28456	0.0209913075642686 .	0.195933767976427 .
449	Wirth_lymphoma map module G	2.22987	0.0242740891437027 .	0.286043741041709 .		REACTOME_DNA_REPLICATION	-2.28215	0.0210837802848159 .	0.195933767976427 .
450	negative regulation of osteoclast differentiation	2.22878	0.0243203255039763 .	0.286043741041709 .		BIOCARTA_TEL_PATHWAY	-2.28206	0.0210837802848159 .	0.195933767976427 .
451	Hummel_mBL DOWN	2.22658	0.0245515073053449 .	0.286043741041709 .		PID_CXCR3_PATHWAY	-2.27831	0.0212687257259109 .	0.237419744359186 .
452	cellular response to interleukin-1	2.22586	0.0245977436656186 .	0.286043741041709 .		REACTOME_REGULATION_OF_PLK1_ACTIVITY_AT_G2_M_TRANSITION	-2.27813	0.0212687257259109 .	0.237419744359186 .
453	BASSO_HAIRY_CELL_LEUKEMIA_UP	2.21768	0.0253837617902719 .	0.286043741041709 .		hsa-miR-454	-2.27248	0.0214536711670057 .	0.237419744359186 .
454	BANDRES_RESPONSE_TO_CARMUSTIN_MGMT_24HR_DN	2.20697	0.0262622526354725 .	0.286043741041709 .		KEGG_PANCREATIC_CANCER	-2.27153	0.0216386166081006 .	0.237419744359186 .
455	GAVIN_FOXP3_TARGETS_CLUSTER_P3	2.20562	0.0262622526354725 .	0.286043741041709 .		REACTOME_FOXO_MEDIATED_TRANSCRIPTION_OF_CELL_CYCLE_GENES	-2.26472	0.0220085074902904 .	0.237419744359186 .
456	VALK_AML_CLUSTER_5	2.2017	0.0265396707971148 .	0.286043741041709 .		hsa-miR-216a	-2.26295	0.0220547438505641 .	0.237419744359186 .
457	small GTPase mediated signal transduction	2.19929	0.0268170889587571 .	0.286043741041709 .		hsa-miR-27a	-2.26129	0.022239689291659 .	0.237419744359186 .
458	SENGUPTA_NASOPHARYNGEAL_CARCINOMA_WITH_LMP1_DN	2.19689	0.0271407434806732 .	0.286043741041709 .		TCGA_Mutated-in-CRC_non-hypermutated	-2.25783	0.0224708710930276 .	0.237419744359186 .
459	YOSHIMURA_MAPK8_TARGETS_UP	2.19561	0.0271869798409469 .	0.286043741041709 .		peroxisome	-2.25478	0.0227482892546699 .	0.237419744359186 .
460	REACTOME_NGF_STIMULATED_TRANSCRIPTION	2.19161	0.0276493434436841 .	0.286043741041709 .		REACTOME_BUDDING_AND_MATURATION_OF_HIV_VIRION	-2.25225	0.0229332346957648 .	0.237419744359186 .
461	GRAESSMANN_APOPTOSIS_BY_DOXORUBICIN_UP	2.19044	0.0277418161642315 .	0.286043741041709 .		DUTERTRE_ESTRADIOL_RESPONSE_6HR_DN	-2.25138	0.0229794710560385 .	0.237419744359186 .
462	DACOSTA_ERCC3_ALLELE_XPCS_VS_TTD_UP	2.19032	0.0277418161642315 .	0.286043741041709 .		REN_ALVEOLAR_RHABDOMYOSARCOMA_DN	-2.24929	0.0231644164971333 .	0.237419744359186 .
463	KIM_RESPONSE_TO_TSA_AND_DECITABINE_UP	2.18951	0.0277418161642315 .	0.286043741041709 .		hsa-miR-154	-2.24678	0.0232106528574071 .	0.237419744359186 .
464	DELACROIX_RARG_BOUND_MEF	2.1869	0.0279267616053265 .	0.286043741041709 .		CROMER_METASTASIS_UP	-2.24085	0.0233031255779546 .	0.237419744359186 .
465	CROONQUIST_NRAS_VS_STROMAL_STIMULATION_DN	2.18531	0.0282966524875162 .	0.286043741041709 .		REACTOME_CONSTITUTIVE_SIGNALING_BY_AKT1_E17K_IN_CANCER	-2.23934	0.0234880710190494 .	0.237419744359186 .
466	WIRTH_EBV B-cells	2.17842	0.0287127797299797 .	0.286043741041709 .		REACTOME_SYNTHESIS_OF_GLYCOSYLPHOSPHATIDYLINOSITOL_GPI	-2.23893	0.0235805437395968 .	0.237419744359186 .
467	STAMBOLSKY_RESPONSE_TO_VITAMIN_D3_UP	2.17808	0.0287127797299797 .	0.286043741041709 .		hsa-miR-1262	-2.23205	0.0241816164231552 .	0.237419744359186 .
468	calmodulin binding	2.17645	0.0288052524505271 .	0.286043741041709 .		RUIZ_TNC_TARGETS_DN	-2.23141	0.0242740891437027 .	0.237419744359186 .
469	cellular_component	2.17573	0.0288052524505271 .	0.286043741041709 .		MARSON_BOUND_BY_FOXP3_UNSTIMULATED	-2.22696	0.0245052709450712 .	0.237419744359186 .
470	WANG_RESPONSE_TO_BEXAROTENE_UP	2.17443	0.0288514888108008 .	0.286043741041709 .		hsa-miR-520d-3p	-2.22662	0.0245515073053449 .	0.237419744359186 .
471	BERENJENO_ROCK_SIGNALING_NOT_VIA_RHOA_DN	2.1739	0.0289439615313483 .	0.286043741041709 .		hsa-miR-362-3p	-2.2249	0.0246902163861661 .	0.237419744359186 .
472	VALK_AML_WITH_EVI1	2.17319	0.0290364342518957 .	0.286043741041709 .		JOHNSTONE_PARVB_TARGETS_1_DN	-2.22348	0.0248751618272609 .	0.237419744359186 .
473	OISHI_CHOLANGIOMA_STEM_CELL_LIKE_DN	2.16956	0.0292676160532643 .	0.286043741041709 .		hsa-miR-1252	-2.22345	0.0248751618272609 .	0.237419744359186 .
474	JOHNSTONE_PARVB_TARGETS_3_UP	2.16933	0.0292676160532643 .	0.286043741041709 .		hsa-miR-942	-2.22252	0.0249676345478084 .	0.237419744359186 .
475	vesicle	2.16906	0.0293600887738117 .	0.286043741041709 .		regulation of circadian rhythm	-2.21842	0.0252912890697244 .	0.237419744359186 .
476	TONKS_TARGETS_OF_RUNX1_RUNX1T1_FUSION_HSC_UP	2.16857	0.0293600887738117 .	0.286043741041709 .		hsa-miR-549	-2.21591	0.0254762345108193 .	0.237419744359186 .
477	BUCKANOVICH_T_LYMPHOCYTE_HOMING_ON_TUMOR_UP	2.16838	0.0294525614943592 .	0.286043741041709 .		hsa-miR-140-5p	-2.21551	0.0254762345108193 .	0.237419744359186 .
478	GINESTIER_BREAST_CANCER_ZNF217_AMPLIFIED_DN	2.16547	0.0295450342149066 .	0.286043741041709 .		WINNEPENNINCKX_MELANOMA_METASTASIS_UP	-2.21498	0.0256149435916405 .	0.237419744359186 .
479	positive regulation of neuron projection development	2.15995	0.0297299796560014 .	0.286043741041709 .		NAKAMURA_ADIPOGENESIS_EARLY_UP	-2.21045	0.0259848344738303 .	0.237419744359186 .
480	positive regulation of angiogenesis	2.15989	0.0297299796560014 .	0.286043741041709 .		REACTOME_SUMOYLATION_OF_CHROMATIN_ORGANIZATION_PROTEINS	-2.20909	0.0259848344738303 .	0.237419744359186 .
481	WORSCHECH_TUMOR_REJECTION_UP	2.15726	0.0299149250970964 .	0.286043741041709 .		hsa-miR-338-5p	-2.20898	0.0259848344738303 .	0.237419744359186 .
482	KEGG_SYSTEMIC_LUPUS_ERYTHEMATOSUS	2.1565	0.0299149250970964 .	0.286043741041709 .		PID_FANCONI_PATHWAY	-2.20893	0.0260310708341039 .	0.237419744359186 .
483	QI_PLASMACYTOMA_DN	2.15594	0.0300536341779175 .	0.286043741041709 .		FARMER_BREAST_CANCER_APOCRINE_VS_BASAL	-2.20833	0.0261235435546514 .	0.237419744359186 .
484	positive regulation of phagocytosis	2.15187	0.0304697614203809 .	0.286043741041709 .		fatty acid metabolic process	-2.20474	0.0263084889957462 .	0.237419744359186 .
485	positive chemotaxis	2.15131	0.0306084705012022 .	0.286043741041709 .		PROTEINATLAS_hippocampus	-2.20363	0.0264009617162937 .	0.237419744359186 .
486	cell projection	2.14995	0.030793415942297 .	0.286043741041709 .		hsa-miR-184	-2.19964	0.0268170889587571 .	0.237419744359186 .
487	Angelova_immune-metagene-Th1	2.14686	0.0310245977436656 .	0.286043741041709 .		hsa-miR-1297	-2.19566	0.0271869798409469 .	0.237419744359186 .
488	GHO_ATF5_TARGETS_DN	2.14495	0.0313944886258554 .	0.286043741041709 .		hsa-miR-130b	-2.19491	0.0271869798409469 .	0.237419744359186 .
489	protein kinase B signaling	2.14415	0.0313944886258554 .	0.286043741041709 .		negative regulation of epithelial cell proliferation	-2.19113	0.0276493434436841 .	0.237419744359186 .
490	REACTOME_G_ALPHA_S_SIGNALLING_EVENTS	2.14304	0.031440724986129 .	0.286043741041709 .		hsa-miR-518d-3p	-2.19103	0.0276493434436841 .	0.237419744359186 .
491	DUTTA_APOPTOSIS_VIA_NFKB	2.14253	0.0315794340669503 .	0.286043741041709 .		BILD_CTNNB1_ONCOGENIC_SIGNATURE	-2.19043	0.0277418161642315 .	0.237419744359186 .
492	DER_IFN_BETA_RESPONSE_UP	2.14184	0.0315794340669503 .	0.286043741041709 .		REACTOME_SYNTHESIS_OF_PIPS_AT_THE_EARLY_ENDOSOME_MEMBRANE	-2.18921	0.0277418161642315 .	0.237419744359186 .
493	serine-type endopeptidase activity	2.13741	0.0320417976696874 .	0.286043741041709 .		REACTOME_FATTY_ACID_METABOLISM	-2.18866	0.0277880525245052 .	0.237419744359186 .
494	LEE_LIVER_CANCER_HEPATOBLAST	2.1365	0.0321805067505087 .	0.286043741041709 .		NIK/NF-kappaB signaling	-2.18379	0.0283891252080636 .	0.237419744359186 .
495	IVANOVA_HEMATOPOIESIS_STEM_CELL	2.13406	0.0323192158313298 .	0.286043741041709 .		hsa-miR-708	-2.18012	0.028666543369706 .	0.237419744359186 .
496	centriolar satellite	2.13356	0.0323192158313298 .	0.286043741041709 .		hsa-miR-449a	-2.17995	0.0287127797299797 .	0.237419744359186 .
497	Christensen_hypomethylated_in_ependymoma	2.13112	0.0325041612724246 .	0.286043741041709 .		KEGG_PROTEIN_EXPORT	-2.17893	0.0287127797299797 .	0.237419744359186 .
498	Angelova_immune-metagene-DC	2.13061	0.0325966339929721 .	0.286043741041709 .		REACTOME_REPRODUCTION	-2.17813	0.0287127797299797 .	0.237419744359186 .
499	ZHANG_BREAST_CANCER_PROGENITORS_DN	2.12756	0.0327353430737932 .	0.286043741041709 .		REACTOME_INTRACELLULAR_SIGNALING_BY_SECOND_MESSENGERS	-2.17695	0.0287590160902533 .	0.237419744359186 .
500	SPANG_CD40 6hrs UP	2.12157	0.0332901793970779 .	0.286043741041709 .		MANALO_HYPOXIA_DN	-2.1745	0.0288514888108008 .	0.237419744359186 .
501	LIAN_LIPA_TARGETS_6M	2.12118	0.0332901793970779 .	0.286043741041709 .		PID_HEDGEHOG_GLI_PATHWAY	-2.17248	0.0290364342518957 .	0.237419744359186 .
502	PICCALUGA_ANGIOIMMUNOBLASTIC_LYMPHOMA_UP	2.11908	0.033428888477899 .	0.286043741041709 .		RODWELL_AGING_KIDNEY_DN	-2.17085	0.0292213796929905 .	0.237419744359186 .
503	GENTLES_LEUKEMIC_STEM_CELL_UP	2.11442	0.0340299611614574 .	0.286043741041709 .		hsa-miR-224	-2.16749	0.0294525614943592 .	0.237419744359186 .
504	BHAT_ESR1_TARGETS_NOT_VIA_AKT1_UP	2.11296	0.0343073793230997 .	0.286043741041709 .		hsa-miR-155	-2.16579	0.0294987978546328 .	0.237419744359186 .
505	NABA_ECM_GLYCOPROTEINS	2.11255	0.0343073793230997 .	0.286043741041709 .		LEE_LIVER_CANCER_SURVIVAL_DN	-2.16526	0.0295450342149066 .	0.237419744359186 .
506	SPANG_IL21 DN	2.11077	0.0344460884039208 .	0.286043741041709 .		hsa-miR-152	-2.16383	0.0296375069354541 .	0.237419744359186 .
507	phagocytosis, engulfment	2.1094	0.0344923247641946 .	0.286043741041709 .		SENGUPTA_NASOPHARYNGEAL_CARCINOMA_UP	-2.16197	0.0296375069354541 .	0.237419744359186 .
508	growth factor activity	2.10853	0.0344923247641946 .	0.286043741041709 .		PID_BARD1_PATHWAY	-2.16183	0.0296375069354541 .	0.237419744359186 .
509	PID_FRA_PATHWAY	2.10159	0.034908452006658 .	0.286043741041709 .		KAUFFMANN_DNA_REPLICATION_GENES	-2.16171	0.0296375069354541 .	0.237419744359186 .
510	blood vessel development	2.09965	0.0350471610874792 .	0.286043741041709 .		hsa-miR-581	-2.16104	0.0296837432957278 .	0.237419744359186 .
511	Christensen_hypomethylated_in_secondary_glioblastoma	2.09108	0.0358331792121325 .	0.286043741041709 .		hsa-miR-520b	-2.1468	0.0310245977436656 .	0.237419744359186 .
512	ruffle membrane	2.09062	0.0358331792121325 .	0.286043741041709 .		WANG_RESPONSE_TO_ANDROGEN_UP	-2.14663	0.0310708341039393 .	0.237419744359186 .
513	hsa-miR-1249	2.08882	0.0361568337340484 .	0.286043741041709 .		protein folding	-2.14598	0.0312095431847605 .	0.237419744359186 .
514	CONCANNON_APOPTOSIS_BY_EPOXOMICIN_UP	2.08744	0.0362493064545959 .	0.286043741041709 .		REACTOME_PHOSPHOLIPID_METABOLISM	-2.1424	0.0315794340669503 .	0.237419744359186 .
515	HELLER_SILENCED_BY_METHYLATION_DN	2.08646	0.0363417791751434 .	0.286043741041709 .		ZHAN_MULTIPLE_MYELOMA_CD1_AND_CD2_UP	-2.14102	0.031625670427224 .	0.237419744359186 .
516	BOQUEST_STEM_CELL_CULTURED_VS_FRESH_DN	2.08576	0.0363417791751434 .	0.286043741041709 .		BIOCARTA_MCM_PATHWAY	-2.13855	0.0318106158683188 .	0.237419744359186 .
[truncated: 2,304 more rows]

## Sheet: preterm
Supplement Table 4. functional enrichment analysis of group overexpression spot.
[truncated: 2,885 more rows]

[truncated: 1 more sheets: term]
