# Supplementary material for: Elevated expression of glycolytic genes as a prominent feature of early-onset preeclampsia: insights from integrative transcriptomic analysis
Source: Front Mol Biosci. 2023 Sep 25;10:1248771. doi: 10.3389/fmolb.2023.1248771 (PMC10561389; doi:10.3389/fmolb.2023.1248771)
Supplement: Supplementary file 1 [file DataSheet1.ZIP › supplement tables/supp_table_5.xlsx]

## Sheet: EOPE
Supplement Table 5. Group specific geneset analysis.
gene set	p-value	fdr
KEGG_GALACTOSE_METABOLISM	7.92958598198014e-30 .	3.08481006636076e-25 .
REACTOME_INCRETIN_SYNTHESIS_SECRETION_AND_INACTIVATION	8.05030822972948e-29 .	2.1967138686164e-24 .
glucose metabolic process	1.00262483303546e-27 .	2.1967138686164e-24 .
REACTOME_PEPTIDE_HORMONE_METABOLISM	1.11410451914627e-27 .	1.8236151485122e-20 .
regulation of insulin secretion	4.83249526996726e-24 .	1.8236151485122e-20 .
KEGG_ADIPOCYTOKINE_SIGNALING_PATHWAY	8.58161821427358e-24 .	1.84656978899897e-20 .
MENSE_HYPOXIA_UP	1.51907864552102e-23 .	1.84656978899897e-20 .
LIANG_HEMATOPOIESIS_STEM_CELL_NUMBER_LARGE_VS_TINY_UP	2.02951570759321e-23 .	1.84656978899897e-20 .
positive regulation of protein import into nucleus	2.48720283027469e-23 .	1.84656978899897e-20 .
PID_HIF1_TFPATHWAY	2.59586395407095e-23 .	2.60066624037914e-19 .
negative regulation of autophagy	8.71421282331526e-23 .	6.87545677438233e-19 .
regulation of protein phosphorylation	2.56986727241e-22 .	6.87545677438233e-19 .
KEGG_FRUCTOSE_AND_MANNOSE_METABOLISM	4.10647255711161e-22 .	1.5374125055314e-18 .
CROMER_METASTASIS_DN	7.72340191111008e-22 .	1.99128101698395e-18 .
glucose homeostasis	1.73929627400136e-21 .	1.99128101698395e-18 .
WINTER_HYPOXIA_UP	2.09061609883527e-21 .	1.99128101698395e-18 .
KEGG_AMINO_SUGAR_AND_NUCLEOTIDE_SUGAR_METABOLISM	2.17775143951887e-21 .	3.0127249083656e-18 .
cholesterol metabolic process	3.62257906590599e-21 .	3.0127249083656e-18 .
KYNG_ENVIRONMENTAL_STRESS_RESPONSE_NOT_BY_4NQO_IN_WS	4.30407988761942e-21 .	4.10371738680946e-18 .
PEDERSEN_TARGETS_OF_611CTF_ISOFORM_OF_ERBB2	4.30407988761942e-21 .	4.10371738680946e-18 .
JAIN_NFKB_SIGNALING	5.26952382823148e-21 .	7.64036812259988e-18 .
VANTVEER_BREAST_CANCER_METASTASIS_DN	9.45236008025574e-21 .	7.64036812259988e-18 .
cellular protein modification process	9.64409168871353e-21 .	7.64036812259988e-18 .
HALLMARK_GLYCOLYSIS	1.06619617663697e-20 .	6.4819109640002e-17 .
male gonad development	2.59113590174954e-20 .	1.80216151501766e-16 .
SEMENZA_HIF1_TARGETS	1.02857476891971e-19 .	1.80216151501766e-16 .
VANHARANTA_UTERINE_FIBROID_WITH_7Q_DELETION_DN	1.15639866184208e-19 .	1.80216151501766e-16 .
response to insulin	1.69024919458866e-19 .	1.80216151501766e-16 .
Tirosh_AXL-signature	1.95502561401027e-19 .	4.17025475710511e-16 .
CAMPS_COLON_CANCER_COPY_NUMBER_UP	3.42365264346448e-19 .	4.17025475710511e-16 .
PEDERSEN_METASTASIS_BY_ERBB2_ISOFORM_7	3.91722076857767e-19 .	4.36849718949197e-16 .
QI_HYPOXIA	5.53265330637683e-19 .	4.36849718949197e-16 .
KYNG_WERNER_SYNDROM_AND_NORMAL_AGING_UP	5.97269327978531e-19 .	9.06747968405118e-16 .
ELVIDGE_HIF1A_TARGETS_DN	8.10591603672479e-19 .	1.7880689713556e-15 .
MEISSNER_NPC_HCP_WITH_H3K4ME3_AND_H3K27ME3	1.23125418617401e-18 .	3.17499550756704e-15 .
REACTOME_TP53_REGULATES_TRANSCRIPTION_OF_CELL_DEATH_GENES	2.05045894834402e-18 .	3.17499550756704e-15 .
MATZUK_CENTRAL_FOR_FEMALE_FERTILITY	3.30925890019549e-18 .	3.17499550756704e-15 .
positive regulation of cytokine production	3.59983425005814e-18 .	3.17499550756704e-15 .
KEGG_INSULIN_SIGNALING_PATHWAY	4.21906244422201e-18 .	4.91290475629854e-15 .
placenta development	5.37487647347715e-18 .	6.04333328632244e-15 .
positive regulation of cold-induced thermogenesis	8.62309257855339e-18 .	6.04333328632244e-15 .
spermatogenesis	9.72273283396292e-18 .	6.04333328632244e-15 .
cellular response to retinoic acid	9.81283614230092e-18 .	6.04333328632244e-15 .
BROWNE_HCMV_INFECTION_1HR_DN	1.10619147876973e-17 .	3.32448922174749e-14 .
negative regulation of cell cycle	2.22011592953388e-17 .	3.32448922174749e-14 .
KYNG_ENVIRONMENTAL_STRESS_RESPONSE_NOT_BY_GAMMA_IN_OLD	3.16611121561738e-17 .	3.32448922174749e-14 .
regulation of angiogenesis	3.59484184779788e-17 .	3.32448922174749e-14 .
regulation of cell cycle	5.64768169733489e-17 .	3.32448922174749e-14 .
ANDERSEN_CHOLANGIOCARCINOMA_CLASS2	5.80233161558051e-17 .	3.32448922174749e-14 .
erythrocyte differentiation	5.96115555706596e-17 .	3.32448922174749e-14 .
KEGG_TYPE_II_DIABETES_MELLITUS	6.58104603273581e-17 .	8.49825928540431e-14 .
REACTOME_GLYCOLYSIS	1.03000240140329e-16 .	8.49825928540431e-14 .
negative regulation of BMP signaling pathway	1.05796610247017e-16 .	2.04950282335324e-13 .
GAUSSMANN_MLL_AF4_FUSION_TARGETS_G_DN	1.59330290402369e-16 .	2.04950282335324e-13 .
GENTILE_RESPONSE_CLUSTER_D3	2.68446585042372e-16 .	2.04950282335324e-13 .
hsa-miR-1321	2.75633599581049e-16 .	2.04950282335324e-13 .
BILD_HRAS_ONCOGENIC_SIGNATURE	3.37407443923224e-16 .	2.04950282335324e-13 .
NIKOLSKY_BREAST_CANCER_1Q21_AMPLICON	3.91651579263585e-16 .	2.04950282335324e-13 .
REACTOME_NEGATIVE_REGULATION_OF_MAPK_PATHWAY	3.95097246070588e-16 .	3.56331692193131e-13 .
REACTOME_TIE2_SIGNALING	4.78928134177473e-16 .	1.11343863925515e-12 .
HALLMARK_HYPOXIA	9.033483303961e-16 .	1.11343863925515e-12 .
response to nutrient levels	1.06451925309891e-15 .	1.11343863925515e-12 .
ELVIDGE_HYPOXIA_BY_DMOG_UP	1.26477361488781e-15 .	1.58033923264622e-12 .
circadian rhythm	1.6365655275507e-15 .	2.03975659566736e-12 .
ELVIDGE_HIF1A_AND_HIF2A_TARGETS_DN	3.05089727106319e-15 .	2.03975659566736e-12 .
PODAR_RESPONSE_TO_ADAPHOSTIN_DN	3.18316279275407e-15 .	2.03975659566736e-12 .
ELVIDGE_HYPOXIA_UP	4.00106515962396e-15 .	2.03975659566736e-12 .
metabolic process	4.06928574898723e-15 .	2.03975659566736e-12 .
VILLANUEVA_LIVER_CANCER_KRT19_UP	5.06748943702487e-15 .	2.03975659566736e-12 .
PURBEY_TARGETS_OF_CTBP1_AND_SATB1_UP	5.33006121089983e-15 .	2.03975659566736e-12 .
PLASARI_TGFB1_TARGETS_10HR_UP	5.70108048910086e-15 .	2.03975659566736e-12 .
WANG_ADIPOGENIC_GENES_REPRESSED_BY_SIRT1	5.7977369748056e-15 .	2.03975659566736e-12 .
response to nutrient	6.35888206458191e-15 .	2.03975659566736e-12 .
TANG_SENESCENCE_TP53_TARGETS_DN	6.91518855635472e-15 .	4.78003765244684e-12 .
KUMAR_PATHOGEN_LOAD_BY_MACROPHAGES	6.91518855635472e-15 .	4.78003765244684e-12 .
WINTER_HYPOXIA_METAGENE	8.03974416105738e-15 .	1.0179908865173e-11 .
Venteicher_IDH-O not accounted	1.07653482640526e-14 .	1.0179908865173e-11 .
HAN_SATB1_TARGETS_UP	1.89076193591187e-14 .	1.0179908865173e-11 .
RICKMAN_TUMOR_DIFFERENTIATED_WELL_VS_POORLY_DN	2.08721726526395e-14 .	1.0179908865173e-11 .
PID_PTP1B_PATHWAY	2.26615380507948e-14 .	1.0179908865173e-11 .
T cell differentiation	2.28485612038064e-14 .	1.0179908865173e-11 .
REACTOME_MTOR_SIGNALLING	2.40029935485859e-14 .	1.0179908865173e-11 .
REACTOME_SPHINGOLIPID_METABOLISM	2.48042805129474e-14 .	5.44975055832903e-11 .
REACTOME_SURFACTANT_METABOLISM	4.15055359508083e-14 .	5.44975055832903e-11 .
LEONARD_HYPOXIA	6.27586536741966e-14 .	5.44975055832903e-11 .
CADWELL_ATG16L1_TARGETS_UP	6.32676649894056e-14 .	9.17934303183039e-11 .
SU_PLACENTA	1.0842112737637e-13 .	9.17934303183039e-11 .
JAEGER_METASTASIS_DN	1.72125804436896e-13 .	9.17934303183039e-11 .
hsa-miR-626	1.98521266853298e-13 .	9.17934303183039e-11 .
REACTOME_HS_GAG_BIOSYNTHESIS	2.09826405840643e-13 .	9.17934303183039e-11 .
iron ion binding	2.38094046855036e-13 .	9.17934303183039e-11 .
SEITZ_NEOPLASTIC_TRANSFORMATION_BY_8P_DELETION_DN	2.43795761779375e-13 .	9.17934303183039e-11 .
JIANG_HYPOXIA_NORMAL	2.43795761779375e-13 .	9.17934303183039e-11 .
CHANGOLKAR_H2AFY_TARGETS_UP	2.51607035457302e-13 .	9.17934303183039e-11 .
REACTOME_SIGNALING_BY_TGF_BETA_FAMILY_MEMBERS	2.5762624883412e-13 .	2.48438779204492e-10 .
SMIRNOV_RESPONSE_TO_IR_6HR_DN	3.16074161150643e-13 .	3.42635161813148e-10 .
KEGG_GLYCOLYSIS_GLUCONEOGENESIS	3.96682792211937e-13 .	4.81079752979927e-10 .
SHAFFER_IRF4_MULTIPLE_MYELOMA_PROGRAM	5.21147410530298e-13 .	4.81079752979927e-10 .
regulation of cell population proliferation	6.23041231980967e-13 .	5.6516593273507e-10 .
HUANG_GATA2_TARGETS_DN	7.56002635939552e-13 .	8.36213838729737e-10 .
KEGG_OTHER_GLYCAN_DEGRADATION	1.04463756480777e-12 .	8.36213838729737e-10 .
positive regulation of MAP kinase activity	1.39729693692959e-12 .	8.36213838729737e-10 .
WAMUNYOKOLI_OVARIAN_CANCER_LMP_UP	1.54291606838256e-12 .	1.09744721551789e-09 .
MARTORIATI_MDM4_TARGETS_NEUROEPITHELIUM_UP	1.54291606838256e-12 .	1.09744721551789e-09 .
REACTOME_RAF_ACTIVATION	1.88018882390745e-12 .	1.09744721551789e-09 .
SHAFFER_IRF4_TARGETS_IN_ACTIVATED_B_LYMPHOCYTE	2.05928874441963e-12 .	1.47720038939308e-09 .
BOCHKIS_FOXA2_TARGETS	2.43209152584389e-12 .	1.47720038939308e-09 .
KEGG_SPHINGOLIPID_METABOLISM	3.02603255774967e-12 .	1.47720038939308e-09 .
KEGG_JAK_STAT_SIGNALING_PATHWAY	3.36153123902226e-12 .	1.47720038939308e-09 .
STAMBOLSKY_TARGETS_OF_MUTATED_TP53_UP	3.81818456462741e-12 .	1.47720038939308e-09 .
hsa-miR-125b	4.14549856155107e-12 .	1.47720038939308e-09 .
MASSARWEH_RESPONSE_TO_ESTRADIOL	4.63650067537613e-12 .	1.47720038939308e-09 .
positive regulation of interleukin-1 beta secretion	4.9579902469533e-12 .	1.47720038939308e-09 .
steroid metabolic process	5.5019609139883e-12 .	1.47720038939308e-09 .
SIG_CD40PATHWAYMAP	5.71006914107026e-12 .	1.47720038939308e-09 .
response to estrogen	5.75260658314476e-12 .	1.47720038939308e-09 .
hsa-miR-590-5p	5.88208996009969e-12 .	1.67788677282582e-09 .
FONTAINE_THYROID_TUMOR_UNCERTAIN_MALIGNANCY_UP	6.28790881855066e-12 .	1.67788677282582e-09 .
intracellular membrane-bounded organelle	6.67157201510896e-12 .	2.25767750710797e-09 .
SHEPARD_CRUSH_AND_BURN_MUTANT_DN	7.67701597053899e-12 .	2.25767750710797e-09 .
AZARE_NEOPLASTIC_TRANSFORMATION_BY_STAT3_DN	7.73385816380896e-12 .	2.57063743393398e-09 .
ONDER_CDH1_TARGETS_2_DN	8.38697408985344e-12 .	2.57063743393398e-09 .
REACTOME_SIGNALING_BY_CYTOSOLIC_FGFR1_FUSION_MUTANTS	9.0273913056018e-12 .	2.57063743393398e-09 .
MCCLUNG_COCAIN_REWARD_4WK	9.93192157197233e-12 .	2.57063743393398e-09 .
BIOCARTA_VEGF_PATHWAY	1.01529393043177e-11 .	4.31306420660493e-09 .
PID_HIF2PATHWAY	1.11676343505998e-11 .	6.80989617876276e-09 .
DANG_MYC_TARGETS_DN	1.37020045240725e-11 .	6.80989617876276e-09 .
KEGG_MTOR_SIGNALING_PATHWAY	1.44188293593677e-11 .	6.80989617876276e-09 .
FARDIN_HYPOXIA_11	1.84567563893247e-11 .	6.80989617876276e-09 .
REACTOME_SIGNALLING_TO_ERKS	2.07213979468622e-11 .	6.80989617876276e-09 .
REACTOME_INTERLEUKIN_RECEPTOR_SHC_SIGNALING	2.19535123504828e-11 .	6.80989617876276e-09 .
KRIEG_HYPOXIA_VIA_KDM3A	2.30902014590741e-11 .	6.80989617876276e-09 .
ZHAN_MULTIPLE_MYELOMA_CD2_DN	2.51741935580165e-11 .	6.80989617876276e-09 .
REACTOME_SIGNALING_BY_ERYTHROPOIETIN	2.92725221760846e-11 .	6.80989617876276e-09 .
PRAMOONJAGO_SOX4_TARGETS_UP	2.9695281569711e-11 .	6.80989617876276e-09 .
hsa-miR-1237	3.0999710974013e-11 .	6.80989617876276e-09 .
MARTORIATI_MDM4_TARGETS_FETAL_LIVER_UP	3.23601309479995e-11 .	6.80989617876276e-09 .
transmembrane receptor protein tyrosine kinase activity	3.3778886185971e-11 .	6.80989617876276e-09 .
MATZUK_MALE_REPRODUCTION_SERTOLI	3.45108982888891e-11 .	6.80989617876276e-09 .
REACTOME_FGFR1_MUTANT_RECEPTOR_ACTIVATION	3.57655356477865e-11 .	6.80989617876276e-09 .
nuclear chromosome, telomeric region	3.60217629215881e-11 .	6.80989617876276e-09 .
positive regulation of MAPK cascade	3.68012631111624e-11 .	9.30915435984886e-09 .
hsa-miR-1291	4.15400560354087e-11 .	9.30915435984886e-09 .
KYNG_ENVIRONMENTAL_STRESS_RESPONSE_NOT_BY_UV_IN_OLD	4.36602987862858e-11 .	9.30915435984886e-09 .
REACTOME_HS_GAG_DEGRADATION	4.39717013395795e-11 .	9.30915435984886e-09 .
PID_ERBB1_INTERNALIZATION_PATHWAY	4.55615804739777e-11 .	3.38130302224572e-08 .
REACTOME_GLYCOSPHINGOLIPID_METABOLISM	5.87898552244494e-11 .	3.38130302224572e-08 .
regulation of macroautophagy	6.26440032672427e-11 .	3.38130302224572e-08 .
PID_TRAIL_PATHWAY	7.1107465210711e-11 .	3.38130302224572e-08 .
NADLER_HYPERGLYCEMIA_AT_OBESITY	7.90055425538868e-11 .	3.38130302224572e-08 .
GRAHAM_NORMAL_QUIESCENT_VS_NORMAL_DIVIDING_UP	8.53359875115248e-11 .	3.43056709254274e-08 .
REACTOME_ZBP1_DAI_MEDIATED_INDUCTION_OF_TYPE_I_IFNS	1.06703226480108e-10 .	3.43056709254274e-08 .
transferase activity	1.09716794925468e-10 .	3.43056709254274e-08 .
ZWANG_EGF_INTERVAL_DN	1.13600853298788e-10 .	3.43056709254274e-08 .
NAKAMURA_TUMOR_ZONE_PERIPHERAL_VS_CENTRAL_DN	1.1761910937566e-10 .	6.20752983376451e-08 .
hsa-miR-518c*	1.37963391818281e-10 .	6.20752983376451e-08 .
DACOSTA_UV_RESPONSE_VIA_ERCC3_COMMON_UP	1.46826881253129e-10 .	7.61770184757594e-08 .
REACTOME_SIGNALLING_TO_RAS	1.96100298477727e-10 .	7.61770184757594e-08 .
KRIEG_HYPOXIA_NOT_VIA_KDM3A	1.98811373847901e-10 .	7.61770184757594e-08 .
lactation	2.15862960034185e-10 .	7.61770184757594e-08 .
hydrolase activity, acting on glycosyl bonds	2.23381805387403e-10 .	7.61770184757594e-08 .
VALK_AML_WITH_CEBPA	2.39194172127875e-10 .	7.61770184757594e-08 .
TONKS_TARGETS_OF_RUNX1_RUNX1T1_FUSION_MONOCYTE_UP	2.54355690821315e-10 .	1.28976986752379e-07 .
COLDREN_GEFITINIB_RESISTANCE_UP	3.03617473860351e-10 .	1.28976986752379e-07 .
NADERI_BREAST_CANCER_PROGNOSIS_UP	3.29383042401768e-10 .	1.28976986752379e-07 .
DAZARD_UV_RESPONSE_CLUSTER_G2	3.45385387996903e-10 .	1.35413623031931e-07 .
hsa-miR-512-3p	4.43412257478362e-10 .	1.35413623031931e-07 .
WANG_HCP_PROSTATE_CANCER	4.55509986321527e-10 .	1.35413623031931e-07 .
female pregnancy	4.74262307339542e-10 .	1.35413623031931e-07 .
COULOUARN_TEMPORAL_TGFB1_SIGNATURE_UP	4.87179880934294e-10 .	1.35413623031931e-07 .
PID_ERBB2_ERBB3_PATHWAY	5.53374284750852e-10 .	1.35413623031931e-07 .
MIKKELSEN_NPC_HCP_WITH_H3K4ME3_AND_H3K27ME3	5.60832177587555e-10 .	1.35413623031931e-07 .
ZHANG_DLBCL mutated	5.68388033298222e-10 .	2.05039220016452e-07 .
PID_IL5_PATHWAY	6.80638358904982e-10 .	2.05039220016452e-07 .
epidermis development	7.036751433921e-10 .	2.05039220016452e-07 .
KUIPER_MM poor survival	7.13101121866884e-10 .	5.043243057349e-07 .
KIM_HYPOXIA	1.12546441389203e-09 .	5.043243057349e-07 .
REACTOME_INSULIN_RECEPTOR_SIGNALLING_CASCADE	1.14787813473736e-09 .	5.043243057349e-07 .
hsa-miR-1261	1.33477428463461e-09 .	5.043243057349e-07 .
hsa-miR-125a-5p	1.35236017834293e-09 .	5.043243057349e-07 .
KYNG_ENVIRONMENTAL_STRESS_RESPONSE_UP	1.41570562618135e-09 .	5.043243057349e-07 .
REACTOME_IRS_MEDIATED_SIGNALLING	1.42498763721052e-09 .	7.60197776844005e-07 .
STEIN_ESRRA_TARGETS_RESPONSIVE_TO_ESTROGEN_UP	1.74402316971529e-09 .	7.60197776844005e-07 .
REACTOME_INTERLEUKIN_3_INTERLEUKIN_5_AND_GM_CSF_SIGNALING	1.88534637488273e-09 .	7.60197776844005e-07 .
FIRESTEIN_CTNNB1_PATHWAY	2.0777407232743e-09 .	7.60197776844005e-07 .
WIRTH_Mucosa	2.58726156543336e-09 .	7.60197776844005e-07 .
KEGG_APOPTOSIS	2.86727295616842e-09 .	7.60197776844005e-07 .
BILANGES_RAPAMYCIN_SENSITIVE_GENES	2.96067000001272e-09 .	7.60197776844005e-07 .
KYNG_ENVIRONMENTAL_STRESS_RESPONSE_NOT_BY_GAMMA_IN_WS	3.13629666506935e-09 .	7.60197776844005e-07 .
REACTOME_SIGNALING_BY_FGFR1_IN_DISEASE	3.15642518624304e-09 .	7.60197776844005e-07 .
positive regulation of protein phosphorylation	3.25896753066038e-09 .	7.60197776844005e-07 .
VAQUERIZAS_Ovary_TF	3.32204051809594e-09 .	7.60197776844005e-07 .
kinase activity	3.65564332827559e-09 .	7.60197776844005e-07 .
KEGG_STARCH_AND_SUCROSE_METABOLISM	3.67900623314812e-09 .	7.60197776844005e-07 .
ENK_UV_RESPONSE_KERATINOCYTE_UP	3.74996947339598e-09 .	1.10671902392901e-06 .
KEGG_RIG_I_LIKE_RECEPTOR_SIGNALING_PATHWAY	4.23131376955728e-09 .	1.10671902392901e-06 .
glycosphingolipid metabolic process	4.59472335423788e-09 .	1.10671902392901e-06 .
BRACHAT_RESPONSE_TO_CAMPTOTHECIN_DN	5.02000758714715e-09 .	1.10671902392901e-06 .
REACTOME_SIGNALING_BY_ERBB2_IN_CANCER	5.02000758714715e-09 .	1.10671902392901e-06 .
scaffold protein binding	5.05180762999851e-09 .	2.55191907616346e-06 .
MYC_Metabolism UP	6.10230668003862e-09 .	2.55191907616346e-06 .
hsa-miR-888	7.55010316787932e-09 .	2.55191907616346e-06 .
HARRIS_HYPOXIA	7.74093683242889e-09 .	2.55191907616346e-06 .
phosphorylation	8.4464580457594e-09 .	2.55191907616346e-06 .
BIOCARTA_NO1_PATHWAY	8.71325759990559e-09 .	2.55191907616346e-06 .
HOOI_ST7_TARGETS_DN	9.2716285519689e-09 .	2.55191907616346e-06 .
SAKAI_TUMOR_INFILTRATING_MONOCYTES_UP	9.80375566529678e-09 .	2.55191907616346e-06 .
SATO_SILENCED_BY_METHYLATION_IN_PANCREATIC_CANCER_2	9.8646798120744e-09 .	2.55191907616346e-06 .
LEE_LIVER_CANCER_CIPROFIBRATE_DN	1.09584099535073e-08 .	2.55191907616346e-06 .
BIOCARTA_TNFR2_PATHWAY	1.14422085989837e-08 .	2.55191907616346e-06 .
KYNG_DNA_DAMAGE_BY_UV	1.16558401070566e-08 .	3.41671565927499e-06 .
DORN_ADENOVIRUS_INFECTION_12HR_UP	1.31015440344482e-08 .	3.41671565927499e-06 .
sarcoplasmic reticulum	1.32634788010097e-08 .	5.44313206060301e-06 .
CHARAFE_BREAST_CANCER_LUMINAL_VS_MESENCHYMAL_UP	1.62332126950983e-08 .	5.44313206060301e-06 .
HIRSCH_CELLULAR_TRANSFORMATION_SIGNATURE_UP	1.68384371770688e-08 .	5.44313206060301e-06 .
REACTOME_NEGATIVE_EPIGENETIC_REGULATION_OF_RRNA_EXPRESSION	1.9250527962547e-08 .	5.44313206060301e-06 .
Chaussabel_1,4_Replication	1.97237058367015e-08 .	5.44313206060301e-06 .
KEGG_ACUTE_MYELOID_LEUKEMIA	2.17317396458988e-08 .	5.44313206060301e-06 .
KAPOSI_LIVER_CANCER_MET_UP	2.18636164225499e-08 .	5.44313206060301e-06 .
hsa-miR-205	2.29469310429686e-08 .	5.44313206060301e-06 .
REACTOME_INTERLEUKIN_2_FAMILY_SIGNALING	2.35079247421491e-08 .	7.75341081851682e-06 .
HALLMARK_ANDROGEN_RESPONSE	2.8160471034849e-08 .	7.75341081851682e-06 .
SU_LIVER	2.88445479643779e-08 .	7.75341081851682e-06 .
VANDESLUIS_COMMD1_TARGETS_GROUP_3_UP	3.09947919818965e-08 .	7.75341081851682e-06 .
VALK_AML_CLUSTER_15	3.68520226251805e-08 .	7.75341081851682e-06 .
chromatin remodeling	3.72932851796764e-08 .	7.75341081851682e-06 .
MIKKELSEN_MEF_HCP_WITH_H3_UNMETHYLATED	3.91100648977068e-08 .	7.75341081851682e-06 .
ICGC_SrfV0416101_targets	4.00503088546827e-08 .	7.75341081851682e-06 .
regulation of apoptotic process	4.12564302987646e-08 .	7.75341081851682e-06 .
transferase activity, transferring glycosyl groups	4.17486630490159e-08 .	7.94175242354043e-06 .
PID_ERBB4_PATHWAY	4.17486630490159e-08 .	7.94175242354043e-06 .
REACTOME_KINESINS	4.58965765714338e-08 .	7.94175242354043e-06 .
DURCHDEWALD_SKIN_CARCINOGENESIS_UP	4.75526809444521e-08 .	7.94175242354043e-06 .
MARTIN_INTERACT_WITH_HDAC	5.1341727583577e-08 .	7.94175242354043e-06 .
NELSON_RESPONSE_TO_ANDROGEN_UP	5.22567551861224e-08 .	7.94175242354043e-06 .
REACTOME_SIGNALING_BY_FGFR_IN_DISEASE	5.25652570306065e-08 .	7.94175242354043e-06 .
cellular response to insulin stimulus	5.41343968825694e-08 .	7.94175242354043e-06 .
Chr 22	5.7409802150972e-08 .	7.94175242354043e-06 .
RASHI_RESPONSE_TO_IONIZING_RADIATION_5	5.84292678035849e-08 .	7.94175242354043e-06 .
KEGG_CYTOKINE_CYTOKINE_RECEPTOR_INTERACTION	6.19555654284401e-08 .	7.94175242354043e-06 .
hsa-miR-596	6.30530152847274e-08 .	7.94175242354043e-06 .
JACKSON_DNMT1_TARGETS_DN	6.34229937275819e-08 .	7.94175242354043e-06 .
MIKKELSEN_NPC_LCP_WITH_H3K4ME3	6.41692618352576e-08 .	1.30532874861775e-05 .
OUELLET_CULTURED_OVARIAN_CANCER_INVASIVE_VS_LMP_UP	6.72401890265657e-08 .	1.39717324568192e-05 .
cellular response to hypoxia	7.08649619846377e-08 .	1.39717324568192e-05 .
JAZAG_TGFB1_SIGNALING_UP	7.38141916533774e-08 .	1.41278496751022e-05 .
ZHANG_RESPONSE_TO_IKK_INHIBITOR_AND_TNF_UP	8.10078424543546e-08 .	1.41278496751022e-05 .
hsa-miR-486-5p	8.5843266257828e-08 .	1.41278496751022e-05 .
hsa-miR-635	8.83644738643522e-08 .	1.41278496751022e-05 .
HOFFMANN_SMALL_PRE_BII_TO_IMMATURE_B_LYMPHOCYTE_DN	8.93928736039124e-08 .	1.41278496751022e-05 .
spindle pole	9.04328395487554e-08 .	1.53149190722204e-05 .
WANG_RESPONSE_TO_GSK3_INHIBITOR_SB216763_DN	9.6365061338314e-08 .	1.53149190722204e-05 .
CEBALLOS_TARGETS_OF_TP53_AND_MYC_UP	1.08751598133943e-07 .	1.53149190722204e-05 .
GRAESSMANN_APOPTOSIS_BY_SERUM_DEPRIVATION_DN	1.10008455028695e-07 .	1.53149190722204e-05 .
apoptotic process	1.12564411368711e-07 .	1.53149190722204e-05 .
hsa-miR-151-3p	1.17849569252188e-07 .	1.53149190722204e-05 .
PID_MTOR_4PATHWAY	1.18526835086989e-07 .	1.53149190722204e-05 .
CHEMNITZ_RESPONSE_TO_PROSTAGLANDIN_E2_UP	1.19207860515495e-07 .	1.53149190722204e-05 .
LI_ADIPOGENESIS_BY_ACTIVATED_PPARG	1.27680828481213e-07 .	1.53149190722204e-05 .
REACTOME_REGULATION_OF_SIGNALING_BY_CBL	1.31380376401887e-07 .	1.53149190722204e-05 .
positive regulation of kinase activity	1.34414356799537e-07 .	1.53149190722204e-05 .
FORTSCHEGGER_PHF8_TARGETS_DN	1.4068661988198e-07 .	1.53149190722204e-05 .
hsa-miR-526b	1.43110831737983e-07 .	1.53149190722204e-05 .
MAHAJAN_RESPONSE_TO_IL1A_UP	1.44749331088945e-07 .	1.53149190722204e-05 .
chromatin binding	1.46405938907351e-07 .	1.53149190722204e-05 .
REACTOME_SIGNALING_BY_INSULIN_RECEPTOR	1.46405938907351e-07 .	1.53149190722204e-05 .
THILLAINADESAN_ZNF217_TARGETS_UP	1.48080847637284e-07 .	4.79513368107788e-05 .
GUILLAUMOND_KLF10_TARGETS_UP	1.63084472637386e-07 .	4.79513368107788e-05 .
hsa-miR-34c-5p	1.7064298981453e-07 .	6.64076879387155e-05 .
MISSIAGLIA_REGULATED_BY_METHYLATION_UP	2.40492362028643e-07 .	6.64076879387155e-05 .
TSUNODA_CISPLATIN_RESISTANCE_UP	2.486917239888e-07 .	6.64076879387155e-05 .
GRAESSMANN_RESPONSE_TO_MC_AND_SERUM_DEPRIVATION_DN	2.60044529476514e-07 .	6.64076879387155e-05 .
KEGG_T_CELL_RECEPTOR_SIGNALING_PATHWAY	2.7493961007052e-07 .	6.64076879387155e-05 .
HEBENSTREIT_high expression TF	2.76473569505293e-07 .	6.64076879387155e-05 .
KANG_CISPLATIN_RESISTANCE_UP	2.93901079424796e-07 .	6.64076879387155e-05 .
REACTOME_GLYCOGEN_METABOLISM	3.1238517420565e-07 .	6.64076879387155e-05 .
hsa-let-7g	3.21152786436082e-07 .	6.64076879387155e-05 .
PID_PI3KCI_PATHWAY	3.26526684890251e-07 .	6.64076879387155e-05 .
PURBEY_TARGETS_OF_CTBP1_AND_SATB1_DN	3.43173393074027e-07 .	6.64076879387155e-05 .
Wirth_lymphoma map module C	3.45072726912615e-07 .	6.64076879387155e-05 .
HALLMARK_UNFOLDED_PROTEIN_RESPONSE	3.72750659062224e-07 .	6.64076879387155e-05 .
RICKMAN_HEAD_AND_NECK_CANCER_C	4.07002801834903e-07 .	6.64076879387155e-05 .
NAKAMURA_METASTASIS_MODEL_DN	4.09241332783371e-07 .	6.64076879387155e-05 .
serine-type peptidase activity	4.18314615927826e-07 .	6.64076879387155e-05 .
BYSTRYKH_HEMATOPOIESIS_STEM_CELL_QTL_TRANS	4.20613029706914e-07 .	7.28228903154808e-05 .
BURTON_ADIPOGENESIS_2	4.54096036284144e-07 .	7.28228903154808e-05 .
centrosome	4.6412467246851e-07 .	7.28228903154808e-05 .
AMIT_EGF_RESPONSE_480_MCF10A	4.76960596162796e-07 .	7.28228903154808e-05 .
REACTOME_SPHINGOLIPID_DE_NOVO_BIOSYNTHESIS	5.06413632707433e-07 .	7.28228903154808e-05 .
GALINDO_IMMUNE_RESPONSE_TO_ENTEROTOXIN	5.09176341750263e-07 .	7.28228903154808e-05 .
positive regulation of protein kinase B signaling	5.31806338201868e-07 .	7.28228903154808e-05 .
activation of GTPase activity	5.40539642814449e-07 .	8.89129822726574e-05 .
fatty acid beta-oxidation	5.61457384433987e-07 .	8.92993900141501e-05 .
hsa-let-7f	5.89498362162763e-07 .	8.92993900141501e-05 .
SU_PANCREAS	6.12234702659666e-07 .	8.92993900141501e-05 .
hsa-miR-941	6.25603223361821e-07 .	8.92993900141501e-05 .
MOREAUX_B_LYMPHOCYTE_MATURATION_BY_TACI_UP	6.60264398223922e-07 .	8.92993900141501e-05 .
KEGG_ERBB_SIGNALING_PATHWAY	6.85618429426139e-07 .	8.92993900141501e-05 .
extrinsic component of membrane	7.08093358853731e-07 .	8.92993900141501e-05 .
REACTOME_GLUCOSE_METABOLISM	7.23468441838795e-07 .	8.92993900141501e-05 .
MANALO_HYPOXIA_UP	7.43139089488796e-07 .	8.92993900141501e-05 .
BURTON_ADIPOGENESIS_PEAK_AT_8HR	7.63323432810506e-07 .	8.92993900141501e-05 .
WORSCHECH_TUMOR_EVASION_AND_TOLEROGENICITY_DN	7.71543866672334e-07 .	0.00016751908469195 .
SHAFFER_IRF4_TARGETS_IN_MYELOMA_VS_MATURE_B_LYMPHOCYTE	8.27088371759351e-07 .	0.00016751908469195 .
IVANOVA_HEMATOPOIESIS_STEM_CELL_AND_PROGENITOR	9.15232555694285e-07 .	0.00016751908469195 .
carbohydrate metabolic process	9.34906532546221e-07 .	0.00016751908469195 .
hsa-miR-7	1.01236575203193e-06 .	0.00016751908469195 .
Schmitz_BN2 signature	1.01774321542997e-06 .	0.00016751908469195 .
DELPUECH_FOXO3_TARGETS_UP	1.06739098026036e-06 .	0.00016751908469195 .
acetylglucosaminyltransferase activity	1.08445112087774e-06 .	0.00016751908469195 .
RIZKI_TUMOR_INVASIVENESS_2D_DN	1.16145209896799e-06 .	0.00016751908469195 .
DURCHDEWALD_SKIN_CARCINOGENESIS_DN	1.17995295256359e-06 .	0.00016751908469195 .
SHEN_SMARCA2_TARGETS_DN	1.18618253808222e-06 .	0.00016751908469195 .
hsa-let-7d	1.2050613265974e-06 .	0.000251915264231216 .
KEGG_NEUROACTIVE_LIGAND_RECEPTOR_INTERACTION	1.50162653884518e-06 .	0.000251915264231216 .
COLDREN_GEFITINIB_RESISTANCE_DN	1.50947761213116e-06 .	0.000251915264231216 .
cell cycle arrest	1.54127750099499e-06 .	0.000251915264231216 .
isomerase activity	1.56554811444228e-06 .	0.000251915264231216 .
cornification	1.57371947558006e-06 .	0.000251915264231216 .
NABA_SECRETED_FACTORS	1.64057933474147e-06 .	0.000251915264231216 .
LIM_MAMMARY_STEM_CELL_DN	1.76419126696863e-06 .	0.000251915264231216 .
GAVIN_FOXP3_TARGETS_CLUSTER_P4	1.81046513765679e-06 .	0.000251915264231216 .
GHO_ATF5_TARGETS_DN	1.93628693631016e-06 .	0.000251915264231216 .
hsa-miR-518f	2.01783687857697e-06 .	0.000251915264231216 .
WAMUNYOKOLI_OVARIAN_CANCER_GRADES_1_2_UP	2.09188431970326e-06 .	0.000251915264231216 .
BECKER_TAMOXIFEN_RESISTANCE_UP	2.12440982528325e-06 .	0.000251915264231216 .
methyltransferase activity	2.23636444112983e-06 .	0.000251915264231216 .
KLEIN_PRIMARY_EFFUSION_LYMPHOMA_UP	2.23636444112983e-06 .	0.000251915264231216 .
Tirosh_melanoma specific genes	2.24786573812886e-06 .	0.000251915264231216 .
SCHAEFFER_PROSTATE_DEVELOPMENT_48HR_UP	2.27103856072219e-06 .	0.000251915264231216 .
REACTOME_KERATINIZATION	2.34193813991192e-06 .	0.000251915264231216 .
REACTOME_FORMATION_OF_THE_CORNIFIED_ENVELOPE	2.34193813991192e-06 .	0.000251915264231216 .
CHIANG_LIVER_CANCER_SUBCLASS_PROLIFERATION_UP	2.37817823857981e-06 .	0.000251915264231216 .
hsa-miR-342-5p	2.39037718768209e-06 .	0.000278694318762908 .
VANTVEER_BREAST_CANCER_POOR_PROGNOSIS	2.63386791636494e-06 .	0.000278694318762908 .
REACTOME_ONCOGENIC_MAPK_SIGNALING	2.7855087474345e-06 .	0.000278694318762908 .
JIANG_TIP30_TARGETS_UP	2.84269549327496e-06 .	0.000278694318762908 .
REACTOME_SIGNALING_BY_SCF_KIT	2.88632126604598e-06 .	0.000278694318762908 .
BRACHAT_RESPONSE_TO_METHOTREXATE_DN	2.99062064981534e-06 .	0.000278694318762908 .
HALLMARK_MTORC1_SIGNALING	3.06731833092793e-06 .	0.000278694318762908 .
ZHOU_INFLAMMATORY_RESPONSE_LIVE_DN	3.06731833092793e-06 .	0.000278694318762908 .
REACTOME_IRE1ALPHA_ACTIVATES_CHAPERONES	3.09852143371103e-06 .	0.000278694318762908 .
SCIAN_INVERSED_TARGETS_OF_TP53_AND_TP73_DN	3.13002814457735e-06 .	0.000278694318762908 .
REACTOME_MITOTIC_PROMETAPHASE	3.16184127162298e-06 .	0.000278694318762908 .
SARRIO_EPITHELIAL_MESENCHYMAL_TRANSITION_DN	3.21014169553847e-06 .	0.000278694318762908 .
GINESTIER_BREAST_CANCER_ZNF217_AMPLIFIED_UP	3.22639812925161e-06 .	0.000278694318762908 .
midbody	3.24273330961377e-06 .	0.000550488085715209 .
GROSS_HYPOXIA_VIA_ELK3_AND_HIF1A_UP	3.62278111239189e-06 .	0.000550488085715209 .
hsa-miR-22	3.98495213206396e-06 .	0.000550488085715209 .
ventricular septum development	4.08586600263224e-06 .	0.000550488085715209 .
LASTOWSKA_COAMPLIFIED_WITH_MYCN	4.08586600263224e-06 .	0.000550488085715209 .
MASSARWEH_TAMOXIFEN_RESISTANCE_DN	4.49207306757119e-06 .	0.000550488085715209 .
WIERENGA_STAT5A_TARGETS_GROUP1	4.69769288008007e-06 .	0.000550488085715209 .
hsa-miR-554	4.91228626120512e-06 .	0.000550488085715209 .
GROSS_HYPOXIA_VIA_HIF1A_DN	4.98587519512228e-06 .	0.000550488085715209 .
STEIN_ESTROGEN_RESPONSE_NOT_VIA_ESRRA	4.98587519512228e-06 .	0.000550488085715209 .
PID_FOXO_PATHWAY	5.08563303531518e-06 .	0.000550488085715209 .
response to hormone	5.26481274515502e-06 .	0.000550488085715209 .
hsa-miR-558	5.34343550512595e-06 .	0.000550488085715209 .
PID_IL27_PATHWAY	5.8969599807429e-06 .	0.000550488085715209 .
hsa-miR-627	6.07341784787874e-06 .	0.000550488085715209 .
MOHANKUMAR_HOXA1_TARGETS_DN	6.16352549544228e-06 .	0.000550488085715209 .
MATZUK_SPERMATOCYTE	6.28565514588784e-06 .	0.000550488085715209 .
AMIT_SERUM_RESPONSE_60_MCF10A	6.3787641621415e-06 .	0.000550488085715209 .
REACTOME_METABOLISM_OF_FAT_SOLUBLE_VITAMINS	6.3787641621415e-06 .	0.000550488085715209 .
PIONTEK_PKD1_TARGETS_UP	6.41009187862866e-06 .	0.000550488085715209 .
peptidyl-prolyl cis-trans isomerase activity	6.47318826581567e-06 .	0.000550488085715209 .
protein peptidyl-prolyl isomerization	6.47318826581567e-06 .	0.000550488085715209 .
hsa-miR-342-3p	6.50495824183875e-06 .	0.000550488085715209 .
NIKOLSKY_BREAST_CANCER_20Q12_Q13_AMPLICON	6.56894504245047e-06 .	0.000550488085715209 .
CHARAFE_BREAST_CANCER_BASAL_VS_MESENCHYMAL_UP	6.73154962854284e-06 .	0.000550488085715209 .
protein tyrosine kinase activity	6.83094785829927e-06 .	0.000550488085715209 .
hsa-miR-410	7.06835009103784e-06 .	0.000550488085715209 .
hsa-miR-149	7.10290037154616e-06 .	0.000550488085715209 .
HELLER_HDAC_TARGETS_UP	7.10290037154616e-06 .	0.000550488085715209 .
PYEON_CANCER_HEAD_AND_NECK_VS_CERVICAL_UP	7.10290037154616e-06 .	0.000550488085715209 .
chromatin DNA binding	7.42118506001711e-06 .	0.000550488085715209 .
GAZDA_DIAMOND_BLACKFAN_ANEMIA_MYELOID_UP	7.45737795311126e-06 .	0.000550488085715209 .
KOBAYASHI_EGFR_SIGNALING_24HR_UP	7.60383961487418e-06 .	0.000550488085715209 .
DASU_IL6_SIGNALING_UP	7.60383961487418e-06 .	0.000550488085715209 .
cellular response to starvation	7.67809493974662e-06 .	0.000550488085715209 .
JACKSON_DNMT1_TARGETS_UP	7.79077549710369e-06 .	0.000550488085715209 .
hsa-let-7i	7.90503144541668e-06 .	0.00069665667618381 .
IWANAGA_CARCINOGENESIS_BY_KRAS_PTEN_UP	8.17787266443507e-06 .	0.00069665667618381 .
BRUNO_HEMATOPOIESIS	8.41885846779762e-06 .	0.00069665667618381 .
PID_HDAC_CLASSII_PATHWAY	8.54187463013739e-06 .	0.00069665667618381 .
chromatin organization	8.70856276133929e-06 .	0.00069665667618381 .
hsa-miR-198	8.79306467100584e-06 .	0.00069665667618381 .
REACTOME_RIP_MEDIATED_NFKB_ACTIVATION_VIA_ZBP1	9.00775081581381e-06 .	0.00069665667618381 .
KOYAMA_SEMA3B_TARGETS_DN	9.13894979369893e-06 .	0.00069665667618381 .
DITTMER_PTHLH_TARGETS_DN	9.54355745573397e-06 .	0.00069665667618381 .
BREDEMEYER_RAG_SIGNALING_NOT_VIA_ATM_DN	9.54355745573397e-06 .	0.00069665667618381 .
hsa-miR-661	9.86998902865387e-06 .	0.00069665667618381 .
Chr 8	1.00612668959734e-05 .	0.00069665667618381 .
response to hypoxia	1.01096350082108e-05 .	0.00069665667618381 .
HORVATH_aging_genes meth UP	1.01096350082108e-05 .	0.00069665667618381 .
hsa-miR-1243	1.03548151503142e-05 .	0.00069665667618381 .
GREGORY_SYNTHETIC_LETHAL_WITH_IMATINIB	1.05550248252548e-05 .	0.00069665667618381 .
PROTEINATLAS_cervix, uterine	1.070759483958e-05 .	0.00069665667618381 .
hsa-miR-324-3p	1.08622627939592e-05 .	0.00069665667618381 .
MEISSNER_NPC_HCP_WITH_H3_UNMETHYLATED	1.09665537185437e-05 .	0.00069665667618381 .
NAKAYAMA_SOFT_TISSUE_TUMORS_PCA2_UP	1.10190559171162e-05 .	0.000920827774807337 .
SHAFFER_IRF4_TARGETS_IN_PLASMA_CELL_VS_MATURE_B_LYMPHOCYTE	1.16680362968969e-05 .	0.000920827774807337 .
SHEDDEN_LUNG_CANCER_GOOD_SURVIVAL_A12	1.2006010045779e-05 .	0.000920827774807337 .
REACTOME_COPI_DEPENDENT_GOLGI_TO_ER_RETROGRADE_TRAFFIC	1.25900878957729e-05 .	0.000920827774807337 .
SHEDDEN_LUNG_CANCER_POOR_SURVIVAL_A6	1.29534038479242e-05 .	0.000920827774807337 .
BOGNI_TREATMENT_RELATED_MYELOID_LEUKEMIA_DN	1.39716286341828e-05 .	0.000920827774807337 .
Chr 21	1.42378281055647e-05 .	0.000920827774807337 .
AGUIRRE_PANCREATIC_CANCER_COPY_NUMBER_DN	1.45088446351752e-05 .	0.000920827774807337 .
PID_CIRCADIAN_PATHWAY	1.46461849029745e-05 .	0.000920827774807337 .
DORN_ADENOVIRUS_INFECTION_32HR_DN	1.50656585790246e-05 .	0.000920827774807337 .
PHONG_TNF_TARGETS_UP	1.50656585790246e-05 .	0.000920827774807337 .
BURTON_ADIPOGENESIS_5	1.51366715677904e-05 .	0.000920827774807337 .
GENTLES_modul7	1.55694754150942e-05 .	0.000920827774807337 .
BENTINK_src.10	1.55694754150942e-05 .	0.000920827774807337 .
anatomical structure morphogenesis	1.57163381781523e-05 .	0.000920827774807337 .
Wirth_lymphoma map module H	1.57163381781523e-05 .	0.000920827774807337 .
hsa-let-7b	1.57163381781523e-05 .	0.000920827774807337 .
hsa-miR-1274b	1.57902622525041e-05 .	0.000920827774807337 .
Tirosh_T-cell specific genes-melanoma	1.5864516633404e-05 .	0.000920827774807337 .
hsa-miR-376c	1.5864516633404e-05 .	0.000920827774807337 .
HUPER_BREAST_BASAL_VS_LUMINAL_DN	1.5864516633404e-05 .	0.000920827774807337 .
cis-Golgi network	1.60140218814152e-05 .	0.000920827774807337 .
BASAKI_YBX1_TARGETS_DN	1.6240791986993e-05 .	0.000920827774807337 .
REACTOME_UNFOLDED_PROTEIN_RESPONSE_UPR	1.67035165956812e-05 .	0.000920827774807337 .
GRAESSMANN_RESPONSE_TO_MC_AND_DOXORUBICIN_DN	1.69395487104013e-05 .	0.000920827774807337 .
MIKKELSEN_ES_LCP_WITH_H3K4ME3	1.70189276094732e-05 .	0.000920827774807337 .
PID_IL3_PATHWAY	1.71787465347205e-05 .	0.000920827774807337 .
positive regulation of NIK/NF-kappaB signaling	1.7259189526295e-05 .	0.000920827774807337 .
LINSLEY_MIR16_TARGETS	1.74211500242211e-05 .	0.000920827774807337 .
intracellular signal transduction	1.75026705307601e-05 .	0.000920827774807337 .
HALLMARK_UV_RESPONSE_UP	1.77494112046503e-05 .	0.000920827774807337 .
LINDGREN_BLADDER_CANCER_CLUSTER_1_DN	1.77494112046503e-05 .	0.000920827774807337 .
REACTOME_PROTEIN_PROTEIN_INTERACTIONS_AT_SYNAPSES	1.80835403990802e-05 .	0.000920827774807337 .
JIANG_VHL_TARGETS	1.81680011020245e-05 .	0.00179019651695263 .
BHAT_ESR1_TARGETS_VIA_AKT1_UP	1.90334635501189e-05 .	0.00179019651695263 .
SHIN_B_CELL_LYMPHOMA_CLUSTER_7	2.00306284773394e-05 .	0.00179019651695263 .
BENPORATH_ES_CORE_NINE_CORRELATED	2.01236978397286e-05 .	0.00179019651695263 .
BOYAULT_LIVER_CANCER_SUBCLASS_G12_UP	2.10772392844897e-05 .	0.00179019651695263 .
REACTOME_TRAF6_MEDIATED_NF_KB_ACTIVATION	2.12730226281882e-05 .	0.00179019651695263 .
microtubule organizing center	2.1770056878283e-05 .	0.00179019651695263 .
protein localization	2.35436509793432e-05 .	0.00179019651695263 .
REACTOME_ROLE_OF_LAT2_NTAL_LAB_ON_CALCIUM_MOBILIZATION	2.35436509793432e-05 .	0.00179019651695263 .
GYORFFY_MITOXANTRONE_RESISTANCE	2.37610948274445e-05 .	0.00179019651695263 .
protein glycosylation	2.40908339722897e-05 .	0.00179019651695263 .
CHARAFE_BREAST_CANCER_LUMINAL_VS_BASAL_UP	2.51062766588801e-05 .	0.00179019651695263 .
positive regulation of angiogenesis	2.5923975488012e-05 .	0.00179019651695263 .
extrinsic apoptotic signaling pathway	2.6042829653621e-05 .	0.00179019651695263 .
APPEL_IMATINIB_RESPONSE	2.6042829653621e-05 .	0.00179019651695263 .
regulation of catalytic activity	2.64024981827023e-05 .	0.00179019651695263 .
REACTOME_RECRUITMENT_OF_NUMA_TO_MITOTIC_CENTROSOMES	2.66448867111699e-05 .	0.00179019651695263 .
FURUKAWA_DUSP6_TARGETS_PCI35_DN	2.66448867111699e-05 .	0.00179019651695263 .
hsa-let-7e	2.67668702147466e-05 .	0.00179019651695263 .
REACTOME_SIGNALING_BY_MODERATE_KINASE_ACTIVITY_BRAF_MUTANTS	2.68893827351332e-05 .	0.00179019651695263 .
KEGG_CYTOSOLIC_DNA_SENSING_PATHWAY	2.70124264253653e-05 .	0.00369496114628226 .
CREIGHTON_AKT1_SIGNALING_VIA_MTOR_UP	2.70124264253653e-05 .	0.00369496114628226 .
KASLER_HDAC7_TARGETS_1_DN	2.98582354430789e-05 .	0.00369496114628226 .
ICGC_GabpPcr2_targets	3.05434817930535e-05 .	0.00369496114628226 .
PID_FAS_PATHWAY	3.12435998891133e-05 .	0.00369496114628226 .
lung development	3.21037982570924e-05 .	0.00369496114628226 .
XU_HGF_SIGNALING_NOT_VIA_AKT1_48HR_UP	3.21037982570924e-05 .	0.00369496114628226 .
BILD_CTNNB1_ONCOGENIC_SIGNATURE	3.23954785784694e-05 .	0.00369496114628226 .
ZHAN_MULTIPLE_MYELOMA_LB_UP	3.31356918730675e-05 .	0.00369496114628226 .
REACTOME_RECEPTOR_TYPE_TYROSINE_PROTEIN_PHOSPHATASES	3.41989201094321e-05 .	0.00369496114628226 .
VANASSE_BCL2_TARGETS_UP	3.82656767116925e-05 .	0.00369496114628226 .
AIGNER_ZEB1_TARGETS	3.8437497601995e-05 .	0.00369496114628226 .
YAO_TEMPORAL_RESPONSE_TO_PROGESTERONE_CLUSTER_6	3.86100478018432e-05 .	0.00369496114628226 .
histone binding	3.89573477278685e-05 .	0.00369496114628226 .
REACTOME_DAP12_INTERACTIONS	3.93075997914443e-05 .	0.00369496114628226 .
REACTOME_NOD1_2_SIGNALING_PATHWAY	3.98385645378674e-05 .	0.00369496114628226 .
CREIGHTON_ENDOCRINE_THERAPY_RESISTANCE_3	4.0557070536734e-05 .	0.00369496114628226 .
REACTOME_DOWNREGULATION_OF_ERBB2_SIGNALING	4.09209001850504e-05 .	0.00375422372815297 .
cholesterol homeostasis	4.2407297807866e-05 .	0.00375422372815297 .
hsa-miR-621	4.31694904830283e-05 .	0.00375422372815297 .
TSUNODA_CISPLATIN_RESISTANCE_DN	4.78094209171078e-05 .	0.00375422372815297 .
KEGG_RENAL_CELL_CARCINOMA	4.84482412541564e-05 .	0.00375422372815297 .
PID_CXCR3_PATHWAY	4.9095114944302e-05 .	0.00375422372815297 .
hsa-let-7c	4.9312545490626e-05 .	0.00375422372815297 .
hsa-miR-1258	4.97501367478881e-05 .	0.00375422372815297 .
ICGC_Atf3_targets	5.01913919385531e-05 .	0.00375422372815297 .
BEIER_GLIOMA_STEM_CELL_UP	5.01913919385531e-05 .	0.00375422372815297 .
WELCSH_BRCA1_TARGETS_DN	5.0413402449508e-05 .	0.00375422372815297 .
TERAO_AOX4_TARGETS_SKIN_UP	5.06363396981788e-05 .	0.00416942568715312 .
Chaussabel_3,2_Inflammation I	5.26850783306311e-05 .	0.00416942568715312 .
hsa-miR-9*	5.43323589833864e-05 .	0.00416942568715312 .
Golgi organization	5.45716140250339e-05 .	0.00416942568715312 .
hsa-miR-576-3p	5.45716140250339e-05 .	0.00416942568715312 .
PID_ANGIOPOIETIN_RECEPTOR_PATHWAY	5.65217548757925e-05 .	0.00437140797106639 .
AMIT_EGF_RESPONSE_480_HELA	5.65217548757925e-05 .	0.00437140797106639 .
hsa-miR-1303	5.90519225538663e-05 .	0.00437140797106639 .
KEGG_ENDOMETRIAL_CANCER	6.06208950914461e-05 .	0.00437140797106639 .
GILMORE_CORE_NFKB_PATHWAY	6.19583111586468e-05 .	0.00437140797106639 .
hsa-miR-518a-3p	6.22291108746157e-05 .	0.00437140797106639 .
LANDIS_ERBB2_BREAST_TUMORS_324_UP	6.4156181447936e-05 .	0.00437140797106639 .
REACTOME_DOWNSTREAM_SIGNAL_TRANSDUCTION	6.44360252417683e-05 .	0.00437140797106639 .
peptidyl-tyrosine phosphorylation	6.64273820430152e-05 .	0.00437140797106639 .
MARZEC_IL2_SIGNALING_UP	6.72984498756893e-05 .	0.00437140797106639 .
hsa-miR-516b	7.15076285256844e-05 .	0.00437140797106639 .
repressing transcription factor binding	7.21287995987465e-05 .	0.00437140797106639 .
hsa-miR-433	7.244128729853e-05 .	0.00437140797106639 .
HALLMARK_MYC_TARGETS_V2	7.46646600805331e-05 .	0.00437140797106639 .
Victora_Light zone signature	7.49874803960472e-05 .	0.00437140797106639 .
DUTERTRE_ESTRADIOL_RESPONSE_6HR_UP	7.66213871466104e-05 .	0.00437140797106639 .
AMIT_EGF_RESPONSE_240_HELA	7.72842858062645e-05 .	0.00437140797106639 .
JIANG_AGING_CEREBRAL_CORTEX_UP	7.72842858062645e-05 .	0.00437140797106639 .
WEST_ADRENOCORTICAL_TUMOR_UP	7.76177559003688e-05 .	0.00437140797106639 .
HAMAI_APOPTOSIS_VIA_TRAIL_DN	7.79525799568602e-05 .	0.00437140797106639 .
PID_IL1_PATHWAY	8.03346909007682e-05 .	0.00437140797106639 .
CREIGHTON_ENDOCRINE_THERAPY_RESISTANCE_2	8.17264806831048e-05 .	0.00437140797106639 .
serine-type endopeptidase activity	8.27851776038621e-05 .	0.00437140797106639 .
REN_ALVEOLAR_RHABDOMYOSARCOMA_UP	8.42168539877596e-05 .	0.00437140797106639 .
growth factor binding	8.49413953898795e-05 .	0.00437140797106639 .
GROSS_HIF1A_TARGETS_DN	8.56717971274565e-05 .	0.00437140797106639 .
REACTOME_SIGNAL_TRANSDUCTION_BY_L1	8.67784842401739e-05 .	0.00437140797106639 .
REACTOME_SIGNALING_BY_ERBB4	8.71503579926911e-05 .	0.00437140797106639 .
GENTILE_UV_RESPONSE_CLUSTER_D2	8.78986060675927e-05 .	0.00437140797106639 .
ROESSLER_LIVER_CANCER_METASTASIS_DN	8.78986060675927e-05 .	0.00437140797106639 .
UDAYAKUMAR_MED1_TARGETS_DN	8.94132621554472e-05 .	0.00437140797106639 .
VANHARANTA_UTERINE_FIBROID_DN	8.94132621554472e-05 .	0.00437140797106639 .
BOYAULT_LIVER_CANCER_SUBCLASS_G2	8.97957425677134e-05 .	0.00437140797106639 .
Golgi apparatus	9.09524346214408e-05 .	0.00437140797106639 .
LIU_SOX4_TARGETS_DN	9.21231240949186e-05 .	0.00437140797106639 .
hsa-miR-184	9.2516491572602e-05 .	0.00655830025363387 .
GUO_HEX_TARGETS_DN	9.2516491572602e-05 .	0.00655830025363387 .
REACTOME_AURKA_ACTIVATION_BY_TPX2	9.61285445907842e-05 .	0.00655830025363387 .
protein autophosphorylation	9.77760795649995e-05 .	0.00655830025363387 .
LU_EZH2_TARGETS_UP	9.77760795649995e-05 .	0.00655830025363387 .
HUANG_DASATINIB_RESISTANCE_DN	0.000101151062093556 .	0.00655830025363387 .
p53 binding	0.000105078621324028 .	0.00655830025363387 .
PID_ERBB1_RECEPTOR_PROXIMAL_PATHWAY	0.000106419326018063 .	0.00655830025363387 .
PID_VEGFR1_PATHWAY	0.000110538462086029 .	0.00655830025363387 .
hsa-miR-151-5p	0.000114806925747686 .	0.00655830025363387 .
hsa-miR-1260	0.000115290633084685 .	0.00655830025363387 .
ATPase binding	0.000116263791147098 .	0.00655830025363387 .
LANDIS_BREAST_CANCER_PROGRESSION_UP	0.000117244653839103 .	0.00655830025363387 .
regulation of mitotic cell cycle	0.000121755403423919 .	0.00655830025363387 .
FUJII_YBX1_TARGETS_DN	0.000123294815396259 .	0.00655830025363387 .
FERRARI_RESPONSE_TO_FENRETINIDE_UP	0.000123294815396259 .	0.00655830025363387 .
BROWNE_HCMV_INFECTION_4HR_DN	0.000123294815396259 .	0.00655830025363387 .
HOLLEMAN_VINCRISTINE_RESISTANCE_ALL_UP	0.000123294815396259 .	0.00655830025363387 .
hsa-miR-182*	0.000123811996814552 .	0.00655830025363387 .
REACTOME_SHC1_EVENTS_IN_ERBB2_SIGNALING	0.000124331212558838 .	0.00655830025363387 .
REACTOME_SIGNALING_BY_ERBB2_ECD_MUTANTS	0.000124331212558838 .	0.00655830025363387 .
DAUER_STAT3_TARGETS_UP	0.000124852470032942 .	0.00655830025363387 .
COATES_MACROPHAGE_M1_VS_M2_DN	0.000129096928648945 .	0.00655830025363387 .
REACTOME_RAB_GERANYLGERANYLATION	0.00012963689891593 .	0.00655830025363387 .
REACTOME_HEPARAN_SULFATE_HEPARIN_HS_GAG_METABOLISM	0.000130178986305688 .	0.00655830025363387 .
Subero_T-PLL_hypo_meth	0.000130723198494553 .	0.00655830025363387 .
DORSAM_HOXA9_TARGETS_DN	0.000131269543184059 .	0.00655830025363387 .
heart looping	0.000135718003281532 .	0.0100694567919233 .
hsa-miR-124	0.000135718003281532 .	0.0100694567919233 .
KANNAN_TP53_TARGETS_UP	0.000135718003281532 .	0.0100694567919233 .
epidermal growth factor receptor signaling pathway	0.000142656348731755 .	0.0100694567919233 .
CLASPER_LYMPHATIC_VESSELS_DURING_METASTASIS_UP	0.000143844560521161 .	0.0100694567919233 .
SPANG_IL21 UP	0.000149925966718929 .	0.0100694567919233 .
TARTE_PLASMA_CELL_VS_B_LYMPHOCYTE_UP	0.00015117079066919 .	0.0100694567919233 .
FARMER_BREAST_CANCER_CLUSTER_5	0.000153056187090327 .	0.0100694567919233 .
VAQUERIZAS_Adrenal cortex_TF	0.000156247522937702 .	0.0100694567919233 .
HAHTOLA_MYCOSIS_FUNGOIDES_CD4_DN	0.000156247522937702 .	0.0100694567919233 .
QI_HYPOXIA_TARGETS_OF_HIF1A_AND_FOXA2	0.000158845333292168 .	0.0100694567919233 .
BIOCARTA_HER2_PATHWAY	0.000160159348291706 .	0.0100694567919233 .
LEE_LIVER_CANCER_MYC_TGFA_UP	0.000160159348291706 .	0.0100694567919233 .
positive regulation of tumor necrosis factor production	0.000164162699302867 .	0.0100694567919233 .
Wirth_lymphoma map module J	0.000171746460109945 .	0.0100694567919233 .
CHOW_RASSF1_TARGETS_UP	0.000173870934818495 .	0.0100694567919233 .
hematopoietic progenitor cell differentiation	0.00017458453835725 .	0.0100694567919233 .
ICGC_Myc_targets	0.00017458453835725 .	0.0100694567919233 .
AMIT_SERUM_RESPONSE_120_MCF10A	0.000178924012730268 .	0.0100694567919233 .
XU_GH1_EXOGENOUS_TARGETS_DN	0.00018336419302119 .	0.0100694567919233 .
hsa-miR-140-5p	0.000184114164245634 .	0.0100694567919233 .
SENGUPTA_EBNA1_ANTICORRELATED	0.000185622717969596 .	0.0100694567919233 .
MARTENS_BOUND_BY_PML_RARA_FUSION	0.000187907228621818 .	0.0100694567919233 .
FRASOR_RESPONSE_TO_ESTRADIOL_DN	0.000189444807977559 .	0.0100694567919233 .
REACTOME_CIRCADIAN_CLOCK	0.000192555310117401 .	0.0100694567919233 .
KOKKINAKIS_METHIONINE_DEPRIVATION_96HR_DN	0.000194919439064381 .	0.0100694567919233 .
SATO_SILENCED_BY_METHYLATION_IN_PANCREATIC_CANCER_1	0.000194919439064381 .	0.0100694567919233 .
nucleosome assembly	0.000196510564088996 .	0.0100694567919233 .
KOINUMA_TARGETS_OF_SMAD2_OR_SMAD3	0.000197310669965376 .	0.011576080408258 .
PHONG_TNF_RESPONSE_VIA_P38_COMPLETE	0.0002021755831828 .	0.011576080408258 .
intermediate filament	0.000205480864668925 .	0.0132345847727855 .
promoter-specific chromatin binding	0.000205480864668925 .	0.0132345847727855 .
hsa-miR-98	0.000208836563701352 .	0.0132345847727855 .
specific granule lumen	0.000221881631000092 .	0.0132345847727855 .
hsa-miR-377	0.000221881631000092 .	0.0132345847727855 .
Harbst_melanoma_highgrade_up	0.000226396362017327 .	0.0132345847727855 .
LIANG_SILENCED_BY_METHYLATION_2	0.000230996705489404 .	0.0132345847727855 .
ENGELMANN_CANCER_PROGENITORS_UP	0.000231927178303448 .	0.0132345847727855 .
cellular response to cadmium ion	0.000232861147123319 .	0.0132345847727855 .
CHIARADONNA_NEOPLASTIC_TRANSFORMATION_CDC25_DN	0.000237583854698251 .	0.0132345847727855 .
Chr 9	0.000239497834728273 .	0.0132345847727855 .
DAZARD_RESPONSE_TO_UV_NHEK_UP	0.000239497834728273 .	0.0132345847727855 .
negative regulation of transcription, DNA-templated	0.000242395787242762 .	0.0132345847727855 .
signaling receptor binding	0.000247298489808411 .	0.0132345847727855 .
SCHAEFFER_PROSTATE_DEVELOPMENT_12HR_UP	0.000253303760082142 .	0.0132345847727855 .
hsa-miR-296-5p	0.00025431775889743 .	0.0132345847727855 .
LIU_PROSTATE_CANCER_UP	0.00025431775889743 .	0.0132345847727855 .
hsa-miR-128	0.000255335540682089 .	0.0132345847727855 .
MASSARWEH_TAMOXIFEN_RESISTANCE_UP	0.000258411713459835 .	0.0137518302281514 .
WANG_BARRETTS_ESOPHAGUS_AND_ESOPHAGUS_CANCER_DN	0.000268916896515618 .	0.0137518302281514 .
VECCHI_GASTRIC_CANCER_EARLY_UP	0.000269989016803646 .	0.0137518302281514 .
REACTOME_SIALIC_ACID_METABOLISM	0.000269989016803646 .	0.0137518302281514 .
FUJII_YBX1_TARGETS_UP	0.000277606096120826 .	0.0137518302281514 .
response to cAMP	0.000282048104906716 .	0.0137518302281514 .
PID_RXR_VDR_PATHWAY	0.000283168903639012 .	0.0137518302281514 .
BREDEMEYER_RAG_SIGNALING_VIA_ATM_NOT_VIA_NFKB_DN	0.000283168903639012 .	0.0137518302281514 .
REACTOME_CYTOSOLIC_SENSORS_OF_PATHOGEN_ASSOCIATED_DNA	0.000284293848928071 .	0.0145318263353309 .
KYNG_DNA_DAMAGE_DN	0.000291131387851471 .	0.0149875584463519 .
BOYAULT_LIVER_CANCER_SUBCLASS_G1_UP	0.000291131387851471 .	0.0149875584463519 .
organelle membrane	0.000295774473421427 .	0.0149875584463519 .
YAO_TEMPORAL_RESPONSE_TO_PROGESTERONE_CLUSTER_1	0.000299301923035221 .	0.0149875584463519 .
CHNG_MULTIPLE_MYELOMA_HYPERPLOID_DN	0.000310120606330324 .	0.0149875584463519 .
BIOCARTA_ECM_PATHWAY	0.000313806946498722 .	0.0149875584463519 .
ROPERO_HDAC2_TARGETS	0.000316287110387886 .	0.0149875584463519 .
cellular response to UV	0.000317534019013491 .	0.0149875584463519 .
NEMETH_INFLAMMATORY_RESPONSE_LPS_DN	0.000317534019013491 .	0.0149875584463519 .
GU_PDEF_TARGETS_DN	0.000325112009387861 .	0.0149875584463519 .
IRE1-mediated unfolded protein response	0.000326391241595565 .	0.0177879673570638 .
protein kinase activity	0.000326391241595565 .	0.0177879673570638 .
WEINMANN_ADAPTATION_TO_HYPOXIA_DN	0.000334165456790604 .	0.0177879673570638 .
KIM_RESPONSE_TO_TSA_AND_DECITABINE_UP	0.000336794886752587 .	0.0177879673570638 .
BARRIER_COLON_CANCER_RECURRENCE_UP	0.000339443541124331 .	0.0177879673570638 .
NAKAMURA_ADIPOGENESIS_LATE_UP	0.000347506137574557 .	0.0177879673570638 .
PID_GLYPICAN_1PATHWAY	0.000348867082954986 .	0.0177879673570638 .
PID_IL12_2PATHWAY	0.000359934303233622 .	0.0177879673570638 .
REACTOME_EPIGENETIC_REGULATION_OF_GENE_EXPRESSION	0.000368447820585464 .	0.0177879673570638 .
nucleus	0.000380090278097212 .	0.0177879673570638 .
KEGG_BIOSYNTHESIS_OF_UNSATURATED_FATTY_ACIDS	0.000381569365385438 .	0.0177879673570638 .
nucleolus	0.000389045293794424 .	0.0177879673570638 .
Chr 10	0.000389045293794424 .	0.0177879673570638 .
VANTVEER_BREAST_CANCER_ESR1_UP	0.000393595882222985 .	0.0177879673570638 .
CUI_GLUCOSE_DEPRIVATION	0.000398195833958907 .	0.0177879673570638 .
hsa-miR-663b	0.000399740204957321 .	0.0177879673570638 .
WOLFER_overlap genes	0.000402845636456177 .	0.0177879673570638 .
ZHOU_INFLAMMATORY_RESPONSE_LPS_UP	0.000409123769217751 .	0.0177879673570638 .
YAGI_AML_WITH_T_9_11_TRANSLOCATION	0.000409123769217751 .	0.0177879673570638 .
HALLMARK_P53_PATHWAY	0.000412296764818239 .	0.0177879673570638 .
BROWNE_HCMV_INFECTION_18HR_UP	0.000426859770291029 .	0.0177879673570638 .
LIN_NPAS4_TARGETS_UP	0.000426859770291029 .	0.0177879673570638 .
hsa-miR-553	0.000433484119089912 .	0.0177879673570638 .
regulation of transcription by RNA polymerase II	0.000436831921103388 .	0.0177879673570638 .
REACTOME_CALNEXIN_CALRETICULIN_CYCLE	0.000436831921103388 .	0.0177879673570638 .
LIN_SILENCED_BY_TUMOR_MICROENVIRONMENT	0.000438514796670729 .	0.0177879673570638 .
hsa-miR-24	0.000447019699996791 .	0.0177879673570638 .
ONDER_CDH1_TARGETS_3_DN	0.000447019699996791 .	0.0177879673570638 .
GARGALOVIC_RESPONSE_TO_OXIDIZED_PHOSPHOLIPIDS_PINK_DN	0.000447019699996791 .	0.0177879673570638 .
REACTOME_NEGATIVE_REGULATORS_OF_DDX58_IFIH1_SIGNALING	0.000452195769811931 .	0.0177879673570638 .
hsa-miR-449a	0.000453933433134649 .	0.0177879673570638 .
positive regulation of axon extension	0.000455677283037094 .	0.0177879673570638 .
RUIZ_TNC_TARGETS_DN	0.000457427339536985 .	0.0177879673570638 .
hsa-miR-769-3p	0.000464490033862332 .	0.0201117638793475 .
KAMMINGA_SENESCENCE	0.000464490033862332 .	0.0201117638793475 .
hsa-miR-630	0.000478919496759783 .	0.0201117638793475 .
VANHARANTA_UTERINE_FIBROID_WITH_7Q_DELETION_UP	0.000482591169620544 .	0.0201117638793475 .
SESTO_RESPONSE_TO_UV_C8	0.000486288897642143 .	0.0201117638793475 .
NGUYEN_NOTCH1_TARGETS_DN	0.000488147584738944 .	0.0226253363549506 .
RUTELLA_RESPONSE_TO_CSF2RB_AND_IL4_UP	0.000488147584738944 .	0.0226253363549506 .
LINDSTEDT_DENDRITIC_CELL_MATURATION_C	0.000499438561299907 .	0.0226253363549506 .
LANDIS_ERBB2_BREAST_TUMORS_65_UP	0.000505174271469155 .	0.0226253363549506 .
KOBAYASHI_EGFR_SIGNALING_24HR_DN	0.000509031887615727 .	0.0226253363549506 .
HU_GENOTOXIC_DAMAGE_24HR	0.000520768934174847 .	0.0226253363549506 .
hsa-miR-409-3p	0.000526730905643235 .	0.0226253363549506 .
NIKOLSKY_BREAST_CANCER_8P12_P11_AMPLICON	0.000532755974031366 .	0.0226253363549506 .
ICGC_Tcf12_targets	0.000555397550662339 .	0.0226253363549506 .
peptide binding	0.000561725151607434 .	0.0226253363549506 .
MCBRYAN_PUBERTAL_BREAST_4_5WK_UP	0.000563849118990727 .	0.0226253363549506 .
REACTOME_NEPHRIN_FAMILY_INTERACTIONS	0.000563849118990727 .	0.0226253363549506 .
MILI_PSEUDOPODIA_HAPTOTAXIS_DN	0.000568119344782081 .	0.0226253363549506 .
DORN_ADENOVIRUS_INFECTION_48HR_DN	0.00057458076427523 .	0.0226253363549506 .
KEGG_ABC_TRANSPORTERS	0.000589922446846691 .	0.0226253363549506 .
presynapse	0.000592144757377775 .	0.0226253363549506 .
BERNARD_PPAPDC1B_TARGETS_DN	0.000592144757377775 .	0.0226253363549506 .
metalloendopeptidase activity	0.000596612601538347 .	0.0226253363549506 .
hsa-miR-1277	0.000601111572431493 .	0.0226253363549506 .
STEIN_ESR1_TARGETS	0.000612496468412087 .	0.0226253363549506 .
KOHOUTEK_CCNT2_TARGETS	0.0006194226607013 .	0.0226253363549506 .
hsa-miR-518d-5p	0.000621747416930296 .	0.0226253363549506 .
hsa-miR-520c-5p	0.000621747416930296 .	0.0226253363549506 .
SATO_SILENCED_EPIGENETICALLY_IN_PANCREATIC_CANCER	0.000628770114142498 .	0.0226253363549506 .
FLECHNER_PBL_KIDNEY_TRANSPLANT_REJECTED_VS_OK_DN	0.000633492522454028 .	0.0226253363549506 .
REACTOME_RHO_GTPASES_ACTIVATE_FORMINS	0.000633492522454028 .	0.0226253363549506 .
hsa-miR-589	0.000640637559416395 .	0.0226253363549506 .
DASU_IL6_SIGNALING_SCAR_UP	0.000640637559416395 .	0.0226253363549506 .
MISSIAGLIA_REGULATED_BY_METHYLATION_DN	0.000647856921444027 .	0.0226253363549506 .
VERHAAK_GLIOBLASTOMA_PRONEURAL	0.000655151306354713 .	0.0226253363549506 .
REACTOME_SIGNALING_BY_PDGFR_IN_DISEASE	0.000655151306354713 .	0.0226253363549506 .
LINDSTEDT_DENDRITIC_CELL_MATURATION_B	0.000657599561173283 .	0.0226253363549506 .
hsa-miR-146b-3p	0.000672467256030358 .	0.0226253363549506 .
hsa-miR-21	0.000672467256030358 .	0.0226253363549506 .
MUELLER_METHYLATED_IN_GLIOBLASTOMA	0.000674975146328872 .	0.0226253363549506 .
DURAND_STROMA_NS_UP	0.000677491662195699 .	0.0226253363549506 .
REACTOME_FOXO_MEDIATED_TRANSCRIPTION	0.000682550677781554 .	0.0226253363549506 .
phagocytic vesicle membrane	0.000685093231254735 .	0.0321220847141049 .
ODONNELL_METASTASIS_UP	0.000685093231254735 .	0.0321220847141049 .
KEGG_VEGF_SIGNALING_PATHWAY	0.000692773398441773 .	0.0321220847141049 .
ENK_UV_RESPONSE_EPIDERMIS_UP	0.000700532896299689 .	0.0321220847141049 .
hsa-miR-219-1-3p	0.000735092233306222 .	0.0321220847141049 .
Donson-Misc immune function-associated with LTS in HGA	0.000737814673109189 .	0.0321220847141049 .
FULCHER_INFLAMMATORY_RESPONSE_LECTIN_VS_LPS_UP	0.000746037836255009 .	0.0321220847141049 .
ATP binding	0.000757133426431855 .	0.0321220847141049 .
YAO_TEMPORAL_RESPONSE_TO_PROGESTERONE_CLUSTER_7	0.000762738043700183 .	0.0321220847141049 .
cellular calcium ion homeostasis	0.000765554659586913 .	0.0321220847141049 .
Schmitz_Rapamycin_BL_down	0.000768380852593251 .	0.0321220847141049 .
POMEROY_MEDULLOBLASTOMA_DESMOPLASIC_VS_CLASSIC_UP	0.000771216652029309 .	0.0321220847141049 .
KEGG_GLYCOSAMINOGLYCAN_BIOSYNTHESIS_HEPARAN_SULFATE	0.000800109503899871 .	0.0321220847141049 .
SU_TESTIS	0.000803052930823218 .	0.0321220847141049 .
REACTOME_MAP2K_AND_MAPK_ACTIVATION	0.000803052930823218 .	0.0321220847141049 .
PROTEINATLAS_thyroid gland	0.000806006321992383 .	0.0410869507775715 .
REACTOME_METABOLISM_OF_CARBOHYDRATES	0.000806006321992383 .	0.0410869507775715 .
SCHMIDT_POR_TARGETS_IN_LIMB_BUD_UP	0.000806006321992383 .	0.0410869507775715 .
REACTOME_NEGATIVE_REGULATION_OF_THE_PI3K_AKT_NETWORK	0.000836094979558131 .	0.0410869507775715 .
TOOKER_GEMCITABINE_RESISTANCE_DN	0.000836094979558131 .	0.0410869507775715 .
KAUFFMANN_DNA_REPAIR_GENES	0.000839159996876082 .	0.0410869507775715 .
DARWICHE_PAPILLOMA_RISK_LOW_UP	0.000845321063340851 .	0.0410869507775715 .
metallopeptidase activity	0.000860906214791513 .	0.0410869507775715 .
DORN_ADENOVIRUS_INFECTION_24HR_DN	0.000867213933624323 .	0.0410869507775715 .
REACTOME_SYNTHESIS_OF_SUBSTRATES_IN_N_GLYCAN_BIOSYTHESIS	0.000886392953973321 .	0.0410869507775715 .
nucleotide binding	0.000892872108630665 .	0.0410869507775715 .
hsa-miR-505	0.000919226426608172 .	0.0410869507775715 .
CHEN_HOXA5_TARGETS_9HR_UP	0.000925925751166705 .	0.0410869507775715 .
hsa-miR-760	0.000929292208260973 .	0.0410869507775715 .
FOURNIER_ACINAR_DEVELOPMENT_EARLY_UP	0.000936058879887418 .	0.0410869507775715 .
ICGC_Pbx3_targets	0.000949728198057107 .	0.0410869507775715 .
RICKMAN_METASTASIS_DN	0.000967072605094087 .	0.0410869507775715 .
GARGALOVIC_RESPONSE_TO_OXIDIZED_PHOSPHOLIPIDS_GREEN_UP	0.000974091440072019 .	0.0410869507775715 .
REACTOME_RAF_INDEPENDENT_MAPK1_3_ACTIVATION	0.000988269614596567 .	0.0410869507775715 .
MCBRYAN_PUBERTAL_BREAST_3_4WK_DN	0.00099902728759275 .	0.0410869507775715 .
positive regulation of viral genome replication	0.00102086572610881 .	0.0410869507775715 .
SILIGAN_BOUND_BY_EWS_FLT1_FUSION	0.00102086572610881 .	0.0410869507775715 .
positive regulation of stress fiber assembly	0.0010544456020232 .	0.0410869507775715 .
LIN_NPAS4_TARGETS_DN	0.00105823856977282 .	0.0410869507775715 .
methylation	0.00106204404577453 .	0.0410869507775715 .
chromosome, centromeric region	0.0010696926700977 .	0.0410869507775715 .
PID_NFKAPPAB_ATYPICAL_PATHWAY	0.0010696926700977 .	0.0410869507775715 .
NUYTTEN_EZH2_TARGETS_UP	0.0010812603431818 .	0.0410869507775715 .
KEGG_CHRONIC_MYELOID_LEUKEMIA	0.00108903571743346 .	0.0410869507775715 .
protein catabolic process	0.00109686231497563 .	0.0410869507775715 .
DELPUECH_FOXO3_TARGETS_DN	0.00111665489166415 .	0.0410869507775715 .
VERNELL_RETINOBLASTOMA_PATHWAY_DN	0.0011246631533063 .	0.0410869507775715 .
PETROVA_PROX1_TARGETS_UP	0.00113677425016262 .	0.0410869507775715 .
REACTOME_CONSTITUTIVE_SIGNALING_BY_EGFRVIII	0.00114083775777859 .	0.0410869507775715 .
STREICHER_LSM1_TARGETS_UP	0.00114491456757254 .	0.0410869507775715 .
HAN_SATB1_TARGETS_DN	0.00115722519902439 .	0.0410869507775715 .
BIOCARTA_PTDINS_PATHWAY	0.00116135560701546 .	0.0410869507775715 .
Chapuy_ConsCluster C1 signature	0.00116549951241082 .	0.0410869507775715 .
signal transduction by protein phosphorylation	0.00117382797285632 .	0.0410869507775715 .
Tirosh_top50 correlated genes PC5	0.00117382797285632 .	0.0410869507775715 .
GENTILE_UV_HIGH_DOSE_DN	0.00118221089621953 .	0.0410869507775715 .
YANG_BREAST_CANCER_ESR1_BULK_DN	0.00118642288062857 .	0.0410869507775715 .
CHANDRAN_METASTASIS_UP	0.00119488809402593 .	0.0410869507775715 .
PID_GMCSF_PATHWAY	0.00120768962589539 .	0.0410869507775715 .
PID_PLK1_PATHWAY	0.00121198462043594 .	0.0492757420493272 .
REACTOME_CHONDROITIN_SULFATE_DERMATAN_SULFATE_METABOLISM	0.00125127336998715 .	0.0492757420493272 .
KIM_WT1_TARGETS_12HR_DN	0.00126016093322218 .	0.0492757420493272 .
BOYAULT_LIVER_CANCER_SUBCLASS_G3_UP	0.00128263304565271 .	0.0492757420493272 .
GREENBAUM_E2A_TARGETS_UP	0.00131935171874676 .	0.0492757420493272 .
G1/S transition of mitotic cell cycle	0.00132868029492967 .	0.0492757420493272 .
hsa-miR-328	0.00134751853952289 .	0.0492757420493272 .
MORI_PRE_BI_LYMPHOCYTE_UP	0.00136180704415174 .	0.0492757420493272 .
REACTOME_RESOLUTION_OF_SISTER_CHROMATID_COHESION	0.00136180704415174 .	0.0492757420493272 .
RODRIGUES_THYROID_CARCINOMA_ANAPLASTIC_UP	0.00137140947378734 .	0.0492757420493272 .
WEINMANN_ADAPTATION_TO_HYPOXIA_UP	0.0013762338482715 .	0.0492757420493272 .
BOYLAN_MULTIPLE_MYELOMA_PCA3_DN	0.00138592913713284 .	0.0492757420493272 .
HALLMARK_TNFA_SIGNALING_VIA_NFKB	0.00139080014005249 .	0.0492757420493272 .
Venteicher_Microglia_Macrophage_PC2	0.00141044091295638 .	0.0492757420493272 .
BURTON_ADIPOGENESIS_4	0.00144037728751606 .	0.0492757420493272 .
mitochondrial outer membrane	0.00147089261599837 .	0.0492757420493272 .
HORIUCHI_WTAP_TARGETS_UP	0.00147603548515289 .	0.0492757420493272 .
TIAN_TNF_SIGNALING_VIA_NFKB	0.00147603548515289 .	0.0492757420493272 .
BUYTAERT_PHOTODYNAMIC_THERAPY_STRESS_UP	0.00148637047982364 .	0.0492757420493272 .
PID_SHP2_PATHWAY	0.00150199681007816 .	0.0492757420493272 .
hsa-miR-506	0.00150723879709332 .	0.0492757420493272 .
ubiquitin-dependent ERAD pathway	0.00151777286794327 .	0.0492757420493272 .
REACTOME_DARPP_32_EVENTS	0.00152837404872697 .	0.0492757420493272 .
GOBERT_CORE_OLIGODENDROCYTE_DIFFERENTIATION	0.00152837404872697 .	0.0492757420493272 .
HALLMARK_APICAL_SURFACE	0.00154440247963726 .	0.0492757420493272 .
KRIGE_AMINO_ACID_DEPRIVATION	0.00156058404532089 .	0.0492757420493272 .
REACTOME_TRANSCRIPTIONAL_REGULATION_BY_TP53	0.00156058404532089 .	0.0492757420493272 .
BIOCARTA_IL2RB_PATHWAY	0.00159341176744868 .	0.0492757420493272 .
hsa-miR-148b	0.00160449341828962 .	0.0492757420493272 .
hsa-miR-1249	0.00160449341828962 .	0.0492757420493272 .
JOHNSTONE_PARVB_TARGETS_1_DN	0.00162124762150979 .	0.0492757420493272 .
TAKEDA_TARGETS_OF_NUP98_HOXA9_FUSION_6HR_DN	0.00162686767974469 .	0.0492757420493272 .
PARK_TRETINOIN_RESPONSE_AND_PML_RARA_FUSION	0.00163250548216166 .	0.0492757420493272 .
protein phosphatase binding	0.00164383451779139 .	0.0492757420493272 .
REACTOME_GOLGI_TO_ER_RETROGRADE_TRANSPORT	0.00164383451779139 .	0.0492757420493272 .
hsa-miR-602	0.00168987039101443 .	0.0492757420493272 .
hsa-miR-154	0.00170743433005322 .	0.0492757420493272 .
REACTOME_NEUREXINS_AND_NEUROLIGINS	0.00170743433005322 .	0.0492757420493272 .
BIOCARTA_PPARA_PATHWAY	0.00171923577899115 .	0.0492757420493272 .
REACTOME_MITOPHAGY	0.00171923577899115 .	0.0492757420493272 .
ZWANG_CLASS_3_TRANSIENTLY_INDUCED_BY_EGF	0.00173111143076222 .	0.0492757420493272 .
nucleotidyltransferase activity	0.00174306169707019 .	0.0492757420493272 .
Chr 19	0.00174306169707019 .	0.0492757420493272 .
TAKEDA_TARGETS_OF_NUP98_HOXA9_FUSION_16D_DN	0.00174306169707019 .	0.0492757420493272 .
response to ethanol	0.00174906493985217 .	0.0492757420493272 .
anchored component of membrane	0.00176718772961596 .	0.0492757420493272 .
CROONQUIST_NRAS_SIGNALING_DN	0.00177326652040252 .	0.0492757420493272 .
RAY_TUMORIGENESIS_BY_ERBB2_CDC25A_DN	0.00177936432878409 .	0.0492757420493272 .
HOFFMANN_PRE_BI_TO_LARGE_PRE_BII_LYMPHOCYTE_DN	0.00178548120723808 .	0.0492757420493272 .
Hugo_melanoma-all-MET_DN	0.00179161720836219 .	0.0877996979714584 .
RHEIN_ALL_GLUCOCORTICOID_THERAPY_UP	0.00179161720836219 .	0.0877996979714584 .
FOURNIER_ACINAR_DEVELOPMENT_LATE_2	0.00183510909455016 .	0.0877996979714584 .
BOYLAN_MULTIPLE_MYELOMA_D_DN	0.00184771047704482 .	0.0877996979714584 .
TSAI_DNAJB4_TARGETS_UP	0.00191843506539328 .	0.0877996979714584 .
REACTOME_ANCHORING_OF_THE_BASAL_BODY_TO_THE_PLASMA_MEMBRANE	0.00191843506539328 .	0.0877996979714584 .
WANG_RESPONSE_TO_ANDROGEN_UP	0.00194475692047203 .	0.0877996979714584 .
hsa-miR-592	0.00196471312941697 .	0.0877996979714584 .
hsa-miR-220b	0.00197812040067231 .	0.0877996979714584 .
OHGUCHI_LIVER_HNF4A_TARGETS_UP	0.00197812040067231 .	0.0877996979714584 .
hsa-let-7a	0.00200518448544178 .	0.0877996979714584 .
PID_DELTA_NP63_PATHWAY	0.00201200282466369 .	0.0877996979714584 .
IIZUKA_LIVER_CANCER_PROGRESSION_G1_G2_DN	0.00203258431598192 .	0.0877996979714584 .
hsa-miR-539	0.00203948716159018 .	0.0885671741120856 .
HASLINGER_B_CLL_WITH_MUTATED_VH_GENES	0.00206032354809635 .	0.0893874871302432 .
ICGC_Six5_targets	0.00208135292212045 .	0.102409710861676 .
transporter activity	0.00213838670709096 .	0.102409710861676 .
PARK_TRETINOIN_RESPONSE_AND_RARA_PLZF_FUSION	0.0021456147042866 .	0.102409710861676 .
YAO_TEMPORAL_RESPONSE_TO_PROGESTERONE_CLUSTER_14	0.00218944986154989 .	0.102409710861676 .
hsa-miR-769-5p	0.00219683414197515 .	0.102409710861676 .
hsa-miR-486-3p	0.0022042409887384 .	0.102409710861676 .
BRUECKNER_TARGETS_OF_MIRLET7A3_DN	0.00227956396689107 .	0.102409710861676 .
activation of MAPKK activity	0.00228722306148395 .	0.102409710861676 .
hsa-miR-214	0.00232586928295882 .	0.102409710861676 .
phagocytosis	0.00235721090314454 .	0.102409710861676 .
PID_HDAC_CLASSI_PATHWAY	0.00237302464295394 .	0.102409710861676 .
receptor complex	0.00238893434404863 .	0.102409710861676 .
MIKKELSEN_IPS_LCP_WITH_H3K4ME3	0.00244538135926032 .	0.102409710861676 .
PID_EPHA_FWDPATHWAY	0.00246172921484417 .	0.102409710861676 .
BLUM_RESPONSE_TO_SALIRASIB_UP	0.00247817585762755 .	0.102409710861676 .
FARMER_BREAST_CANCER_CLUSTER_7	0.00250303218810837 .	0.102409710861676 .
REACTOME_NR1H2_AND_NR1H3_MEDIATED_SIGNALING	0.00253652459871595 .	0.102409710861676 .
OKUMURA_INFLAMMATORY_RESPONSE_LPS	0.00262203507227492 .	0.102409710861676 .
hsa-miR-148a	0.00265696228869815 .	0.102409710861676 .
embryonic organ development	0.0026745829965352 .	0.102409710861676 .
MOSERLE_IFNA_RESPONSE	0.00273708959567857 .	0.102409710861676 .
BERENJENO_TRANSFORMED_BY_RHOA_FOREVER_DN	0.0027551892224661 .	0.102409710861676 .
hsa-miR-34a	0.00277339680124174 .	0.102409710861676 .
KAAB_FAILED_HEART_ATRIUM_UP	0.00277339680124174 .	0.102409710861676 .
hsa-miR-1301	0.00282867285904458 .	0.102409710861676 .
MOREAUX_MULTIPLE_MYELOMA_BY_TACI_UP	0.00283798155187205 .	0.102409710861676 .
GESERICK_TERT_TARGETS_DN	0.00289441627563758 .	0.102409710861676 .
VAQUERIZAS_General_TF	0.00296153426286849 .	0.102409710861676 .
PID_TCPTP_PATHWAY	0.00296153426286849 .	0.102409710861676 .
NABA_MATRISOME_ASSOCIATED	0.0029907260560589 .	0.102409710861676 .
IIZUKA_LIVER_CANCER_PROGRESSION_G2_G3_UP	0.00300051411523813 .	0.102409710861676 .
negative regulation of G0 to G1 transition	0.00301033102769073 .	0.102409710861676 .
Christensen_hypomethylated_in_ependymoma	0.00304988868760221 .	0.102409710861676 .
BIOCARTA_KERATINOCYTE_PATHWAY	0.00304988868760221 .	0.102409710861676 .
HALMOS_CEBPA_TARGETS_UP	0.00306984256200663 .	0.102409710861676 .
REACTOME_O_LINKED_GLYCOSYLATION_OF_MUCINS	0.00308991392749864 .	0.102409710861676 .
REACTOME_REGULATION_OF_PLK1_ACTIVITY_AT_G2_M_TRANSITION	0.00308991392749864 .	0.102409710861676 .
REACTOME_SLC_TRANSPORTER_DISORDERS	0.00308991392749864 .	0.102409710861676 .
MORI_IMMATURE_B_LYMPHOCYTE_DN	0.00311010338320766 .	0.102409710861676 .
BURTON_ADIPOGENESIS_1	0.00311010338320766 .	0.102409710861676 .
KEGG_GLYCOSAMINOGLYCAN_DEGRADATION	0.00315083897398879 .	0.102409710861676 .
vasculogenesis	0.00318170514584003 .	0.102409710861676 .
KEGG_NUCLEOTIDE_EXCISION_REPAIR	0.00318170514584003 .	0.102409710861676 .
TCGA_Mutated-in-CRC_non-hypermutated	0.00319205417624746 .	0.102409710861676 .
ZHAN_MULTIPLE_MYELOMA_CD2_UP	0.00322328325783127 .	0.102409710861676 .
hsa-miR-1229	0.00324425507265442 .	0.102409710861676 .
SUNG_METASTASIS_STROMA_UP	0.00326534954928177 .	0.102409710861676 .
MILI_PSEUDOPODIA_CHEMOTAXIS_DN	0.00326534954928177 .	0.102409710861676 .
cell projection organization	0.0033186264613897 .	0.102409710861676 .
cell differentiation	0.00332937516285005 .	0.102409710861676 .
MAYBURD_RESPONSE_TO_L663536_DN	0.00332937516285005 .	0.102409710861676 .
FOSTER_KDM1A_TARGETS_UP	0.00335096651202203 .	0.102409710861676 .
REACTOME_SUMOYLATION_OF_TRANSCRIPTION_COFACTORS	0.00336180931724138 .	0.102409710861676 .
ICGC_Creb1_targets	0.00338358958389343 .	0.102409710861676 .
TAKEDA_TARGETS_OF_NUP98_HOXA9_FUSION_10D_UP	0.00338358958389343 .	0.102409710861676 .
PID_P53_DOWNSTREAM_PATHWAY	0.00341649781396431 .	0.102409710861676 .
KASLER_HDAC7_TARGETS_1_UP	0.0034944047322789 .	0.102409710861676 .
nuclear chromatin	0.00352827908749209 .	0.102409710861676 .
HALLMARK_SPERMATOGENESIS	0.00352827908749209 .	0.102409710861676 .
RODRIGUES_THYROID_CARCINOMA_POORLY_DIFFERENTIATED_UP	0.00352827908749209 .	0.102409710861676 .
positive regulation of endothelial cell migration	0.00355102550310065 .	0.105003052226812 .
BERENJENO_TRANSFORMED_BY_RHOA_UP	0.00355102550310065 .	0.105003052226812 .
DNA-dependent ATPase activity	0.0035853920268472 .	0.105003052226812 .
DUMEAUX_Smoking enriched genes	0.00360846859965559 .	0.105003052226812 .
HALLMARK_ESTROGEN_RESPONSE_LATE	0.00363167838682603 .	0.105003052226812 .
YAO_TEMPORAL_RESPONSE_TO_PROGESTERONE_CLUSTER_8	0.00372586295504929 .	0.105003052226812 .
ZHAN_MULTIPLE_MYELOMA_CD1_VS_CD2_UP	0.00378583505887564 .	0.105003052226812 .
REACTOME_OVARIAN_TUMOR_DOMAIN_PROTEASES	0.00378583505887564 .	0.105003052226812 .
response to estradiol	0.00379793282146 .	0.105003052226812 .
WILSON_PROTEASES_AT_TUMOR_BONE_INTERFACE_UP	0.00379793282146 .	0.105003052226812 .
CERVERA_SDHB_TARGETS_1_UP	0.00382223236819141 .	0.105003052226812 .
BURTON_ADIPOGENESIS_PEAK_AT_24HR	0.00382223236819141 .	0.105003052226812 .
BIOCARTA_NFKB_PATHWAY	0.00385894302348162 .	0.105003052226812 .
RODRIGUES_NTN1_TARGETS_DN	0.00385894302348162 .	0.105003052226812 .
REACTOME_INTRA_GOLGI_AND_RETROGRADE_GOLGI_TO_ER_TRAFFIC	0.0038835920175318 .	0.105003052226812 .
TCGA_melanoma_keratin_high	0.00393331364614837 .	0.105003052226812 .
PID_ALK1_PATHWAY	0.00393331364614837 .	0.105003052226812 .
PID_MYC_REPRESS_PATHWAY	0.00397097828404699 .	0.107492963153742 .
SMIRNOV_RESPONSE_TO_IR_2HR_UP	0.00397097828404699 .	0.107492963153742 .
FOSTER_TOLERANT_MACROPHAGE_DN	0.00399626716730898 .	0.108105548944116 .
SHIPP_DLBCL_VS_FOLLICULAR_LYMPHOMA_UP	0.00402170016800979 .	0.118007017728215 .
HAHTOLA_MYCOSIS_FUNGOIDES_SKIN_DN	0.00406012142976128 .	0.118007017728215 .
ICGC_BatfPcr1_targets	0.0040859178094543 .	0.118007017728215 .
HUPER_BREAST_BASAL_VS_LUMINAL_UP	0.00413795106048306 .	0.118007017728215 .
hsa-miR-378	0.00415105166316984 .	0.118007017728215 .
BIOCARTA_STRESS_PATHWAY	0.0041773642441177 .	0.118007017728215 .
CHEN_LIVER_METABOLISM_QTL_CIS	0.00419057640238523 .	0.118007017728215 .
thymus development	0.00424379959538577 .	0.130015688554126 .
KAN_RESPONSE_TO_ARSENIC_TRIOXIDE	0.00424379959538577 .	0.130015688554126 .
KEGG_NEUROTROPHIN_SIGNALING_PATHWAY	0.00431117816028582 .	0.130015688554126 .
hsa-miR-1308	0.00433839624298474 .	0.130015688554126 .
REACTOME_TRANSCRIPTIONAL_REGULATION_BY_MECP2	0.00435206279255555 .	0.130015688554126 .
KEGG_LONG_TERM_DEPRESSION	0.00444881076107373 .	0.130015688554126 .
REACTOME_LAGGING_STRAND_SYNTHESIS	0.00449085900313769 .	0.130015688554126 .
AUNG_GASTRIC_CANCER	0.00449085900313769 .	0.130015688554126 .
REACTOME_TELOMERE_C_STRAND_LAGGING_STRAND_SYNTHESIS	0.00449085900313769 .	0.130015688554126 .
mRNA transport	0.00451908797950378 .	0.137082640858775 .
SANA_TNF_SIGNALING_UP	0.00451908797950378 .	0.137082640858775 .
FISCHER_G1_S_CELL_CYCLE	0.00456172855215919 .	0.137082640858775 .
hsa-miR-130b	0.00463359478451469 .	0.137082640858775 .
TAKEDA_TARGETS_OF_NUP98_HOXA9_FUSION_3D_UP	0.00463359478451469 .	0.137082640858775 .
ZHAN_LATE_DIFFERENTIATION_GENES_UP	0.00464808868058091 .	0.151549912349892 .
PID_FANCONI_PATHWAY	0.00469181339319409 .	0.151549912349892 .
BASAKI_YBX1_TARGETS_UP	0.00481021180558422 .	0.151549912349892 .
RIZ_ERYTHROID_DIFFERENTIATION	0.00484022452510215 .	0.151549912349892 .
hsa-miR-1826	0.00485529339033203 .	0.151549912349892 .
FERREIRA_EWINGS_SARCOMA_UNSTABLE_VS_STABLE_DN	0.00485529339033203 .	0.151549912349892 .
OLSSON_E2F3_TARGETS_DN	0.00490075118915413 .	0.151549912349892 .
ICGC_Zeb1_targets	0.00497735746642836 .	0.151549912349892 .
chromosome	0.0049928061080807 .	0.151549912349892 .
TONG_INTERACT_WITH_PTTG1	0.0049928061080807 .	0.151549912349892 .
REACTOME_SIGNALING_BY_ERBB2	0.00500829744469451 .	0.151549912349892 .
PID_CD8_TCR_DOWNSTREAM_PATHWAY	0.00508639806433276 .	0.151549912349892 .
REACTOME_INTERLEUKIN_6_FAMILY_SIGNALING	0.00513377721394436 .	0.151549912349892 .
REACTOME_PINK_PARKIN_MEDIATED_MITOPHAGY	0.00516558115921343 .	0.151549912349892 .
JONGENEEL_Monocytes	0.00521361588278997 .	0.151549912349892 .
Christensen_hypomethylated_in_primary_glioblastoma	0.00524585942934043 .	0.151549912349892 .
PEDERSEN_METASTASIS_BY_ERBB2_ISOFORM_1	0.00527828025264824 .	0.151549912349892 .
WIRTH_post GC B-cells	0.00531087917775461 .	0.151549912349892 .
REACTOME_REGULATED_PROTEOLYSIS_OF_P75NTR	0.00531087917775461 .	0.151549912349892 .
PID_FCER1_PATHWAY	0.00537661464799623 .	0.151549912349892 .
NAGASHIMA_EGF_SIGNALING_UP	0.00539316112633706 .	0.151549912349892 .
hsa-miR-1283	0.00540975285769559 .	0.151549912349892 .
HALLMARK_INFLAMMATORY_RESPONSE	0.00545980061749425 .	0.151549912349892 .
Golgi membrane	0.00552717087697787 .	0.151549912349892 .
REACTOME_CARNITINE_METABOLISM	0.00557818220496038 .	0.151549912349892 .
nuclear speck	0.00559527866786596 .	0.151549912349892 .
molecular adaptor activity	0.00562961126384366 .	0.151549912349892 .
protein kinase C binding	0.00564684761082404 .	0.151549912349892 .
endoplasmic reticulum membrane	0.00576881965040524 .	0.151549912349892 .
hsa-miR-370	0.00576881965040524 .	0.151549912349892 .
FISCHER_DREAM_TARGETS	0.00576881965040524 .	0.151549912349892 .
GAUSSMANN_MLL_AF4_FUSION_TARGETS_D_UP	0.00582180518771213 .	0.151549912349892 .
ZHENG_FOXP3_TARGETS_UP	0.00583956273743637 .	0.151549912349892 .
BARRIER_CANCER_RELAPSE_NORMAL_SAMPLE_DN	0.0058573683210805 .	0.151549912349892 .
SPIELMAN_LYMPHOBLAST_EUROPEAN_VS_ASIAN_UP	0.00596521667704737 .	0.151549912349892 .
PLASARI_TGFB1_SIGNALING_VIA_NFIC_1HR_UP	0.00596521667704737 .	0.151549912349892 .
HWANG_PROSTATE_CANCER_MARKERS	0.00598336157291878 .	0.151549912349892 .
hsa-miR-1206	0.00600155538344861 .	0.151549912349892 .
hsa-miR-34b	0.00611175167949964 .	0.151549912349892 .
hsa-miR-515-5p	0.00611175167949964 .	0.151549912349892 .
RIZ_ERYTHROID_DIFFERENTIATION_CCNE1	0.00614888014596302 .	0.151549912349892 .
Homuth_BMI-associated-genes_DN	0.00618620829153521 .	0.151549912349892 .
REACTOME_POLYMERASE_SWITCHING	0.00622373701783762 .	0.151549912349892 .
BIDUS_METASTASIS_UP	0.00626146722949006 .	0.151549912349892 .
REACTOME_PKMTS_METHYLATE_HISTONE_LYSINES	0.00626146722949006 .	0.151549912349892 .
HALLMARK_ESTROGEN_RESPONSE_EARLY	0.00631844231824477 .	0.151549912349892 .
GERY_CEBP_TARGETS	0.00635668022069405 .	0.151549912349892 .
NIKOLSKY_BREAST_CANCER_16P13_AMPLICON	0.00637587586779863 .	0.151549912349892 .
TARTE_Plasma cell signature	0.00639512279832752 .	0.163762185307091 .
BARRIER_COLON_CANCER_RECURRENCE_DN	0.00639512279832752 .	0.163762185307091 .
BURTON_ADIPOGENESIS_12	0.00643377096930233 .	0.163762185307091 .
WU_APOPTOSIS_BY_CDKN1A_VIA_TP53	0.00657067194201284 .	0.163762185307091 .
REN_ALVEOLAR_RHABDOMYOSARCOMA_DN	0.00661025672621469 .	0.163762185307091 .
ICGC_Egr1_targets	0.00671014253948978 .	0.163762185307091 .
AMIT_EGF_RESPONSE_60_MCF10A	0.00685222300409924 .	0.163762185307091 .
DAZARD_RESPONSE_TO_UV_SCC_DN	0.00685222300409924 .	0.163762185307091 .
REACTOME_PI_METABOLISM	0.00687273563111614 .	0.163762185307091 .
WIERENGA_PML_INTERACTOME	0.00687273563111614 .	0.163762185307091 .
CREIGHTON_AKT1_SIGNALING_VIA_MTOR_DN	0.00689330246997813 .	0.163762185307091 .
BENNETT_SYSTEMIC_LUPUS_ERYTHEMATOSUS	0.00691392364029527 .	0.163762185307091 .
WIRTH_GC B-cells	0.00693459926186874 .	0.163762185307091 .
DACOSTA_UV_RESPONSE_VIA_ERCC3_UP	0.0069553294546909 .	0.163762185307091 .
positive regulation of peptidyl-serine phosphorylation	0.00697611433894543 .	0.163762185307091 .
TIAN_TNF_SIGNALING_NOT_VIA_NFKB	0.00697611433894543 .	0.163762185307091 .
DAZARD_UV_RESPONSE_CLUSTER_G24	0.00705980320066098 .	0.163762185307091 .
FALVELLA_SMOKERS_WITH_LUNG_CANCER	0.00708086335153406 .	0.163762185307091 .
Tirosh_genes from malignant cells in Mel79-melanoma	0.00712315002447531 .	0.163762185307091 .
hsa-miR-620	0.00714437678978598 .	0.163762185307091 .
KEGG_LYSINE_DEGRADATION	0.00714437678978598 .	0.163762185307091 .
helicase activity	0.00716565933680511 .	0.201469361899093 .
cellular response to DNA damage stimulus	0.00722984289008954 .	0.201469361899093 .
innate immune response	0.0072729130778107 .	0.201469361899093 .
UEDA_CENTRAL_CLOCK	0.00733794254703712 .	0.201469361899093 .
nucleoplasm	0.00740348400537192 .	0.201469361899093 .
regulation of G2/M transition of mitotic cell cycle	0.00744746440238259 .	0.201469361899093 .
Chaussabel_2,8_T-cells	0.00746954080156604 .	0.201469361899093 .
FLECHNER_PBL_KIDNEY_TRANSPLANT_REJECTED_VS_OK_UP	0.00771621259504747 .	0.201469361899093 .
ZHOU_INFLAMMATORY_RESPONSE_LIVE_UP	0.00773898888787096 .	0.201469361899093 .
SESTO_RESPONSE_TO_UV_C1	0.00776182432685725 .	0.201469361899093 .
PID_ECADHERIN_STABILIZATION_PATHWAY	0.00780767315279126 .	0.201469361899093 .
hsa-miR-622	0.00783068679496119 .	0.201469361899093 .
JECHLINGER_EPITHELIAL_TO_MESENCHYMAL_TRANSITION_DN	0.00799345986221677 .	0.201469361899093 .
MARCINIAK_ER_STRESS_RESPONSE_VIA_CHOP	0.00799345986221677 .	0.201469361899093 .
NAGASHIMA_NRG1_SIGNALING_UP	0.00806412553031321 .	0.201469361899093 .
GARGALOVIC_RESPONSE_TO_OXIDIZED_PHOSPHOLIPIDS_YELLOW_UP	0.00811154049131595 .	0.201469361899093 .
PROTEINATLAS_rectum	0.00818312230907975 .	0.201469361899093 .
RUTELLA_RESPONSE_TO_HGF_VS_CSF2RB_AND_IL4_DN	0.00820710593766375 .	0.201469361899093 .
negative regulation of Notch signaling pathway	0.00823115129578481 .	0.201469361899093 .
transcription coregulator activity	0.00827942772569926 .	0.201469361899093 .
REACTOME_DUAL_INCISION_IN_GG_NER	0.0083767271265917 .	0.201469361899093 .
hsa-miR-219-5p	0.00840120827647916 .	0.201469361899093 .
XU_AKT1_TARGETS_6HR	0.00840120827647916 .	0.201469361899093 .
MORI_PLASMA_CELL_UP	0.00840120827647916 .	0.201469361899093 .
CORRE_MULTIPLE_MYELOMA_UP	0.00842575221110954 .	0.201469361899093 .
PID_INSULIN_PATHWAY	0.00847502896591942 .	0.201469361899093 .
MARKEY_RB1_ACUTE_LOF_DN	0.00847502896591942 .	0.201469361899093 .
ABBUD_LIF_SIGNALING_1_UP	0.00849976205224857 .	0.201469361899093 .
CHANG_IMMORTALIZED_BY_HPV31_DN	0.00857434174794431 .	0.201469361899093 .
BOYLAN_MULTIPLE_MYELOMA_PCA3_UP	0.00857434174794431 .	0.201469361899093 .
PROTEINATLAS_stomach	0.00864949490973158 .	0.201469361899093 .
ICGC_Taf1_targets	0.0086999174005247 .	0.201469361899093 .
regulation of signal transduction by p53 class mediator	0.00882710283911283 .	0.201469361899093 .
hsa-miR-365	0.00895591500445593 .	0.201469361899093 .
MUELLER_COMMON_TARGETS_OF_AML_FUSIONS_UP	0.00895591500445593 .	0.201469361899093 .
PID_EPHB_FWD_PATHWAY	0.00900789917217999 .	0.201469361899093 .
KYNG_DNA_DAMAGE_BY_GAMMA_RADIATION	0.0091126609162244 .	0.201469361899093 .
nucleotide-excision repair, DNA incision	0.00919193079856995 .	0.201469361899093 .
REACTOME_TRANSLESION_SYNTHESIS_BY_POLH	0.00919193079856995 .	0.201469361899093 .
KEGG_N_GLYCAN_BIOSYNTHESIS	0.00921848789219911 .	0.201469361899093 .
DAZARD_RESPONSE_TO_UV_NHEK_DN	0.00921848789219911 .	0.201469361899093 .
MITSIADES_RESPONSE_TO_APLIDIN_UP	0.00924511211686673 .	0.201469361899093 .
PID_P38_MKK3_6PATHWAY	0.00929856251577029 .	0.203987237301846 .
YAO_HOXA10_TARGETS_VIA_PROGESTERONE_UP	0.00929856251577029 .	0.203987237301846 .
REACTOME_KSRP_KHSRP_BINDS_AND_DESTABILIZES_MRNA	0.00929856251577029 .	0.203987237301846 .
REACTOME_DNA_DAMAGE_BYPASS	0.00929856251577029 .	0.203987237301846 .
HANN_RESISTANCE_TO_BCL2_INHIBITOR_UP	0.00937924507991053 .	0.203987237301846 .
protein phosphorylation	0.00943337306479189 .	0.203987237301846 .
KOHOUTEK_CCNT1_TARGETS	0.00946053936060377 .	0.203987237301846 .
Vishal_subnetwork signature of survival in GBM	0.00951507726216342 .	0.203987237301846 .
FARMER_BREAST_CANCER_CLUSTER_2	0.00968034361130204 .	0.203987237301846 .
Angelova_immune-metagene-pDC	0.00973598705508059 .	0.203987237301846 .
GOTTWEIN_TARGETS_OF_KSHV_MIR_K12_11	0.00981997613013379 .	0.203987237301846 .
negative regulation of osteoclast differentiation	0.00984811276946478 .	0.203987237301846 .
Wirth_lymphoma map module D	0.00984811276946478 .	0.203987237301846 .
KEGG_LYSOSOME	0.00987631978811455 .	0.203987237301846 .
KEGG_B_CELL_RECEPTOR_SIGNALING_PATHWAY	0.00987631978811455 .	0.203987237301846 .
AMIT_EGF_RESPONSE_40_HELA	0.00993294553793829 .	0.203987237301846 .
hsa-miR-552	0.00996136455688857 .	0.203987237301846 .
REACTOME_SIGNALING_BY_EGFR_IN_CANCER	0.00998985453071018 .	0.203987237301846 .
hsa-miR-615-5p	0.0100184156037837 .	0.214581474978613 .
SHIPP_DLBCL_CURED_VS_FATAL_DN	0.0100757516261928 .	0.214581474978613 .
VERRECCHIA_RESPONSE_TO_TGFB1_C1	0.0101333737830985 .	0.214581474978613 .
ICGC_RxraPcr1_targets	0.0101912832366337 .	0.214581474978613 .
MIKKELSEN_ES_ICP_WITH_H3K4ME3	0.0102203460636653 .	0.245370402050148 .
hsa-miR-649	0.0103667470455963 .	0.245370402050148 .
Chaussabel_3,1_Interferon-inducible	0.0103962456371604 .	0.245370402050148 .
BLALOCK_ALZHEIMERS_DISEASE_UP	0.0105149728902545 .	0.245370402050148 .
response to organic cyclic compound	0.0105448386633793 .	0.245370402050148 .
PHONG_TNF_RESPONSE_VIA_P38_PARTIAL	0.0105747783163898 .	0.245370402050148 .
amino acid transport	0.010695278696572 .	0.245370402050148 .
syntaxin binding	0.0107559760315498 .	0.245370402050148 .
somatic stem cell population maintenance	0.0107864370076367 .	0.245370402050148 .
SCHLOSSER_MYC_TARGETS_AND_SERUM_RESPONSE_DN	0.0108169730556467 .	0.245370402050148 .
REACTOME_RETROGRADE_TRANSPORT_AT_THE_TRANS_GOLGI_NETWORK	0.0109090331310855 .	0.245370402050148 .
SCIBETTA_KDM5B_TARGETS_DN	0.0109398709676398 .	0.245370402050148 .
ZAMORA_NOS2_TARGETS_DN	0.010970784627525 .	0.266324724661031 .
REACTOME_MITOTIC_SPINDLE_CHECKPOINT	0.010970784627525 .	0.266324724661031 .
negative regulation of viral genome replication	0.0112841247981415 .	0.266324724661031 .
postsynaptic membrane	0.0113158825152549 .	0.266324724661031 .
hsa-miR-301b	0.0114436913840637 .	0.266324724661031 .
HOLLERN_EMT_BREAST_TUMOR_DN	0.0115080647685825 .	0.266324724661031 .
hsa-miR-429	0.0115727524292242 .	0.266324724661031 .
LIEN_BREAST_CARCINOMA_METAPLASTIC_VS_DUCTAL_DN	0.0115727524292242 .	0.266324724661031 .
BURTON_ADIPOGENESIS_PEAK_AT_2HR	0.0115727524292242 .	0.266324724661031 .
PROTEINATLAS_fallopian tube	0.0116052144992012 .	0.266324724661031 .
hsa-miR-323b-5p	0.011637755601932 .	0.266324724661031 .
hsa-miR-889	0.0117358546574332 .	0.266324724661031 .
nucleotide-excision repair, DNA incision, 5'-to lesion	0.0117687134429414 .	0.266324724661031 .
DAUER_STAT3_TARGETS_DN	0.0118346705987457 .	0.266324724661031 .
RODRIGUES_NTN1_AND_DCC_TARGETS	0.0119342076366911 .	0.266324724661031 .
BAE_BRCA1_TARGETS_UP	0.0120344699978696 .	0.266324724661031 .
G2/M transition of mitotic cell cycle	0.012068052700664 .	0.266324724661031 .
transmembrane transporter activity	0.0121017166236862 .	0.266324724661031 .
hsa-miR-455-5p	0.0121017166236862 .	0.266324724661031 .
ODONNELL_TARGETS_OF_MYC_AND_TFRC_DN	0.0122031972921689 .	0.266324724661031 .
hsa-miR-1178	0.0122371876751224 .	0.266324724661031 .
BROWNE_HCMV_INFECTION_16HR_UP	0.0125468106856574 .	0.266324724661031 .
hsa-miR-200a	0.0126165295994677 .	0.266324724661031 .
BIOCARTA_MAPK_PATHWAY	0.0126165295994677 .	0.266324724661031 .
REACTOME_ANTIVIRAL_MECHANISM_BY_IFN_STIMULATED_GENES	0.0126165295994677 .	0.266324724661031 .
ZWANG_CLASS_1_TRANSIENTLY_INDUCED_BY_EGF	0.0126165295994677 .	0.266324724661031 .
FARMER_BREAST_CANCER_APOCRINE_VS_BASAL	0.0126515146262923 .	0.266324724661031 .
BRUECKNER_TARGETS_OF_MIRLET7A3_UP	0.0128987688169529 .	0.266324724661031 .
DELACROIX_RAR_BOUND_ES	0.0129344297835268 .	0.266324724661031 .
Rab GTPase binding	0.0129701759711093 .	0.266324724661031 .
RIGGINS_TAMOXIFEN_RESISTANCE_UP	0.0129701759711093 .	0.266324724661031 .
CASORELLI_ACUTE_PROMYELOCYTIC_LEUKEMIA_DN	0.0130060075422395 .	0.266324724661031 .
REACTOME_VISUAL_PHOTOTRANSDUCTION	0.0130060075422395 .	0.266324724661031 .
REACTOME_SYNTHESIS_OF_GLYCOSYLPHOSPHATIDYLINOSITOL_GPI	0.0130779274862582 .	0.266324724661031 .
hsa-miR-19b	0.0132227991498804 .	0.266324724661031 .
SCHLOSSER_MYC_TARGETS_AND_SERUM_RESPONSE_UP	0.0132592329730503 .	0.266324724661031 .
protein N-linked glycosylation	0.0133690552443845 .	0.266324724661031 .
BARIS_THYROID_CANCER_UP	0.0134427057384837 .	0.266324724661031 .
HASLINGER_B_CLL_WITH_13Q14_DELETION	0.0134796621740052 .	0.266324724661031 .
hsa-miR-200b	0.0135538382480805 .	0.266324724661031 .
REACTOME_CYTOCHROME_P450_ARRANGED_BY_SUBSTRATE_TYPE	0.0135910582176413 .	0.266324724661031 .
REACTOME_REGULATION_OF_TP53_ACTIVITY	0.0135910582176413 .	0.266324724661031 .
hsa-miR-613	0.0136657628507534 .	0.266324724661031 .
spindle	0.0137408215166634 .	0.266324724661031 .
SAFFORD_T_LYMPHOCYTE_ANERGY	0.0137784840279337 .	0.266324724661031 .
PID_IL2_1PATHWAY	0.0138540762407968 .	0.266324724661031 .
nervous system development	0.0140063341084227 .	0.266324724661031 .
neuronal cell body	0.0140446231863922 .	0.266324724661031 .
ISSAEVA_MLL2_TARGETS	0.0140446231863922 .	0.266324724661031 .
ZHAN_MULTIPLE_MYELOMA_LB_DN	0.0141214720513826 .	0.266324724661031 .
REACTOME_TRIGLYCERIDE_CATABOLISM	0.0141600321750942 .	0.266324724661031 .
VAQUERIZAS_Thymus_TF	0.014237424648089 .	0.266324724661031 .
REACTOME_INTERLEUKIN_7_SIGNALING	0.014237424648089 .	0.266324724661031 .
NOJIMA_SFRP2_TARGETS_UP	0.0142762573351925 .	0.266324724661031 .
REACTOME_CILIUM_ASSEMBLY	0.0143151812148934 .	0.266324724661031 .
hsa-miR-452	0.0143541964565715 .	0.277483689686508 .
BIOCARTA_HDAC_PATHWAY	0.0144325017043168 .	0.277483689686508 .
transcription by RNA polymerase II	0.0145506490360407 .	0.277483689686508 .
PID_IL2_STAT5_PATHWAY	0.014829567500871 .	0.277483689686508 .
MYLLYKANGAS_AMPLIFICATION_HOT_SPOT_17	0.0148697859469906 .	0.277483689686508 .
LIAO_HAVE_SOX4_BINDING_SITES	0.0149100981460394 .	0.277483689686508 .
ICGC_Elf1_targets	0.0149505042701962 .	0.277483689686508 .
PID_IL2_PI3K_PATHWAY	0.0149505042701962 .	0.277483689686508 .
REACTOME_HDACS_DEACETYLATE_HISTONES	0.0149505042701962 .	0.277483689686508 .
SPANG_BCR DN	0.0149910044918249 .	0.277483689686508 .
HUTTMANN_B_CLL_POOR_SURVIVAL_UP	0.0150315989834748 .	0.277483689686508 .
SEIDEN_ONCOGENESIS_BY_MET	0.0150722879178801 .	0.335191278094318 .
hsa-miR-181b	0.0152359915442068 .	0.335191278094318 .
phagocytic vesicle	0.0155261490048935 .	0.335191278094318 .
Marjolein_ageing-genes_DN	0.0155679847927535 .	0.335191278094318 .
PROTEINATLAS_oral mucosa	0.0156099172856743 .	0.335191278094318 .
MARSON_BOUND_BY_E2F4_UNSTIMULATED	0.0156519466589627 .	0.335191278094318 .
BIOCARTA_RAS_PATHWAY	0.0157362967487804 .	0.335191278094318 .
FARMER_BREAST_CANCER_BASAL_VS_LULMINAL	0.0158635528794093 .	0.335191278094318 .
EINAV_INTERFERON_SIGNATURE_IN_CANCER	0.0159916904354129 .	0.335191278094318 .
hsa-miR-181d	0.0160345996508471 .	0.335191278094318 .
SUH_COEXPRESSED_WITH_ID1_AND_ID2_UP	0.0161639198671617 .	0.335191278094318 .
ASGHARZADEH_NEUROBLASTOMA_POOR_SURVIVAL_DN	0.0161639198671617 .	0.335191278094318 .
KEGG_RNA_DEGRADATION	0.0162506289283311 .	0.335191278094318 .
SENESE_HDAC2_TARGETS_UP	0.0162506289283311 .	0.335191278094318 .
ZHOU_TNF_SIGNALING_30MIN	0.0162506289283311 .	0.335191278094318 .
NAKAMURA_METASTASIS_MODEL_UP	0.0162941326675336 .	0.335191278094318 .
YIH_RESPONSE_TO_ARSENITE_C1	0.0164252428585817 .	0.335191278094318 .
ZWANG_CLASS_2_TRANSIENTLY_INDUCED_BY_EGF	0.0164252428585817 .	0.335191278094318 .
KIM_WT1_TARGETS_8HR_DN	0.0166014607226263 .	0.335191278094318 .
MARIADASON_RESPONSE_TO_CURCUMIN_SULINDAC_5	0.0170038747735258 .	0.335191278094318 .
SMID_BREAST_CANCER_BASAL_UP	0.0170944239196117 .	0.335191278094318 .
AFFAR_YY1_TARGETS_DN	0.0171853848581394 .	0.335191278094318 .
circadian regulation of gene expression	0.0174145983405037 .	0.335191278094318 .
ROSTY_CERVICAL_CANCER_PROLIFERATION_CLUSTER	0.0174607529752779 .	0.335191278094318 .
DUTERTRE_ESTRADIOL_RESPONSE_24HR_UP	0.0176464174004434 .	0.335191278094318 .
hsa-miR-518d-3p	0.0176930958943973 .	0.335191278094318 .
RUAN_RESPONSE_TO_TNF_TROGLITAZONE_DN	0.0179753850630173 .	0.335191278094318 .
ZHANG_GATA6_TARGETS_DN	0.0179753850630173 .	0.335191278094318 .
positive regulation of protein ubiquitination	0.0180228046783945 .	0.335191278094318 .
hsa-miR-141	0.0180228046783945 .	0.335191278094318 .
YAMASHITA_LIVER_CANCER_STEM_CELL_UP	0.0182135511167994 .	0.335191278094318 .
hsa-miR-491-3p	0.0182615056470694 .	0.335191278094318 .
REACTOME_TELOMERE_MAINTENANCE	0.0183577375118132 .	0.335191278094318 .
REACTOME_EXTENSION_OF_TELOMERES	0.0183577375118132 .	0.335191278094318 .
hsa-miR-519b-3p	0.0184544010222275 .	0.335191278094318 .
hsa-miR-548n	0.0184544010222275 .	0.335191278094318 .
LEE_LIVER_CANCER_ACOX1_UP	0.0185514976687545 .	0.335191278094318 .
PROTEINATLAS_placenta	0.0186002088845599 .	0.335191278094318 .
REACTOME_TOLL_LIKE_RECEPTOR_10_TLR10_CASCADE	0.0186002088845599 .	0.335191278094318 .
metal ion transport	0.0186490289445292 .	0.335191278094318 .
ODONNELL_TFRC_TARGETS_DN	0.0186490289445292 .	0.335191278094318 .
hsa-miR-204	0.0187469963453713 .	0.335191278094318 .
WAKASUGI_HAVE_ZNF143_BINDING_SITES	0.0187469963453713 .	0.335191278094318 .
kinase binding	0.0188947684598255 .	0.335191278094318 .
HOFFMANN_LARGE_TO_SMALL_PRE_BII_LYMPHOCYTE_UP	0.0188947684598255 .	0.335191278094318 .
ISHIDA_E2F_TARGETS	0.0190435302965894 .	0.335191278094318 .
lipid droplet	0.0190933383918041 .	0.335191278094318 .
LIU_COMMON_CANCER_GENES	0.0192936798834022 .	0.335191278094318 .
SUZUKI_RESPONSE_TO_TSA_AND_DECITABINE_1A	0.0193440434788259 .	0.335191278094318 .
REACTOME_EPHA_MEDIATED_GROWTH_CONE_COLLAPSE	0.0193440434788259 .	0.335191278094318 .
hsa-miR-200c	0.0194451058617721 .	0.335191278094318 .
REACTOME_CTLA4_INHIBITORY_SIGNALING	0.0194451058617721 .	0.335191278094318 .
MYC_Targets UP	0.0194958050285395 .	0.335191278094318 .
SAMOLS_TARGETS_OF_KHSV_MIRNAS_DN	0.0195975402619959 .	0.335191278094318 .
IVANOVA_HEMATOPOIESIS_INTERMEDIATE_PROGENITOR	0.0195975402619959 .	0.335191278094318 .
snRNA transcription by RNA polymerase II	0.0198023636550799 .	0.335191278094318 .
hsa-miR-514	0.0198538524745396 .	0.335191278094318 .
NOUZOVA_METHYLATED_IN_APL	0.0198538524745396 .	0.335191278094318 .
GOLDRATH_ANTIGEN_RESPONSE	0.0199571710153053 .	0.335191278094318 .
hsa-miR-134	0.020009001119087 .	0.335191278094318 .
hsa-miR-320d	0.0200609453670515 .	0.335191278094318 .
REACTOME_SYNTHESIS_OF_PIPS_AT_THE_PLASMA_MEMBRANE	0.0201130039508361 .	0.335191278094318 .
insulin receptor signaling pathway	0.0201651770622368 .	0.335191278094318 .
SHEDDEN_LUNG_CANCER_GOOD_SURVIVAL_A5	0.0202174648932086 .	0.335191278094318 .
FIGUEROA_AML_METHYLATION_CLUSTER_3_DN	0.0202174648932086 .	0.335191278094318 .
VANOEVELEN_MYOGENESIS_SIN3A_TARGETS	0.0202174648932086 .	0.335191278094318 .
KEGG_GLYCOSYLPHOSPHATIDYLINOSITOL_GPI_ANCHOR_BIOSYNTHESIS	0.0205336117594448 .	0.335191278094318 .
OISHI_CHOLANGIOMA_STEM_CELL_LIKE_DN	0.0205867080154287 .	0.335191278094318 .
ATPase-coupled transmembrane transporter activity	0.0206399205323029 .	0.335191278094318 .
MAGRANGEAS_MULTIPLE_MYELOMA_IGLL_VS_IGLK_DN	0.0206932495034376 .	0.335191278094318 .
BURTON_ADIPOGENESIS_3	0.0208002575827462 .	0.335191278094318 .
GAUSSMANN_MLL_AF4_FUSION_TARGETS_C_UP	0.020853937078437 .	0.335191278094318 .
ALCALA_APOPTOSIS	0.020853937078437 .	0.335191278094318 .
REACTOME_INTERLEUKIN_37_SIGNALING	0.020853937078437 .	0.335191278094318 .
Vilar_non-hypermutated-in-CRC	0.0209077338034212 .	0.400715206322082 .
DIRMEIER_LMP1_RESPONSE_LATE_UP	0.0211240968814977 .	0.400715206322082 .
DNA repair	0.0212876096260542 .	0.400715206322082 .
GHANDHI_BYSTANDER_IRRADIATION_UP	0.021617847638992 .	0.400715206322082 .
hsa-miR-582-3p	0.0217845834775478 .	0.400715206322082 .
DNA binding	0.0218963431282157 .	0.400715206322082 .
Golgi cisterna membrane	0.022008586555215 .	0.400715206322082 .
hsa-miR-138	0.022008586555215 .	0.400715206322082 .
KIM_MYC_AMPLIFICATION_TARGETS_DN	0.022008586555215 .	0.400715206322082 .
negative regulation of gene expression	0.02240527107289 .	0.400715206322082 .
MEISSNER_BRAIN_HCP_WITH_H3K27ME3	0.02240527107289 .	0.400715206322082 .
DNA damage response, detection of DNA damage	0.0224624295954184 .	0.400715206322082 .
integral component of endoplasmic reticulum membrane	0.0225197110387002 .	0.400715206322082 .
hsa-miR-653	0.0225197110387002 .	0.400715206322082 .
chromosome segregation	0.0225771156012047 .	0.400715206322082 .
REACTOME_PROCESSIVE_SYNTHESIS_ON_THE_LAGGING_STRAND	0.0226346434815448 .	0.400715206322082 .
WANG_LMO4_TARGETS_UP	0.0226346434815448 .	0.400715206322082 .
JOHNSTONE_PARVB_TARGETS_3_UP	0.0228079690178576 .	0.400715206322082 .
Chr 6	0.0228659921585319 .	0.400715206322082 .
PID_HEDGEHOG_2PATHWAY	0.0229241396122495 .	0.400715206322082 .
hsa-miR-211	0.0229824115784777 .	0.400715206322082 .
STAMBOLSKY_RESPONSE_TO_VITAMIN_D3_UP	0.0231579765490127 .	0.400715206322082 .
negative regulation of transcription by RNA polymerase II	0.0232756460884866 .	0.400715206322082 .
GENTILE_UV_LOW_DOSE_DN	0.0232756460884866 .	0.400715206322082 .
REACTOME_CD28_CO_STIMULATION	0.0233346693264643 .	0.400715206322082 .
RNA helicase activity	0.0233938184771517 .	0.400715206322082 .
PROTEINATLAS_endometrium	0.0233938184771517 .	0.400715206322082 .
SMID_BREAST_CANCER_ERBB2_UP	0.0234530937411336 .	0.502705325543436 .
hsa-miR-93	0.0236316782207615 .	0.502705325543436 .
JAZAG_TGFB1_SIGNALING_VIA_SMAD4_DN	0.0237513687905631 .	0.502705325543436 .
PID_LYMPH_ANGIOGENESIS_PATHWAY	0.0238715686392441 .	0.502705325543436 .
DODD_NASOPHARYNGEAL_CARCINOMA_UP	0.0239922793796792 .	0.502705325543436 .
hsa-miR-181c	0.0246035530589028 .	0.502705325543436 .
TCGA_Mutated-in-CRC_hypermutated	0.0247273631399945 .	0.502705325543436 .
FRASOR_RESPONSE_TO_ESTRADIOL_UP	0.0247273631399945 .	0.502705325543436 .
DARWICHE_SKIN_TUMOR_PROMOTER_UP	0.0249765516563575 .	0.502705325543436 .
ciliary basal body-plasma membrane docking	0.0252278421868013 .	0.502705325543436 .
Chaussabel_3,8_Enzymes	0.0254812478099656 .	0.502705325543436 .
VERRECCHIA_RESPONSE_TO_TGFB1_C5	0.0256726979426641 .	0.502705325543436 .
AMIT_DELAYED_EARLY_GENES	0.0257367816365763 .	0.502705325543436 .
DUTERTRE_ESTRADIOL_RESPONSE_24HR_DN	0.0258653507319375 .	0.502705325543436 .
lysosomal lumen	0.0259298365448188 .	0.502705325543436 .
MODY_HIPPOCAMPUS_PRENATAL	0.0259298365448188 .	0.502705325543436 .
BRUINS_UVC_RESPONSE_VIA_TP53_GROUP_C	0.0261241015153953 .	0.502705325543436 .
androgen receptor signaling pathway	0.026254286500733 .	0.502705325543436 .
CHOW_RASSF1_TARGETS_DN	0.0263195821140165 .	0.502705325543436 .
BROWNE_HCMV_INFECTION_48HR_UP	0.0263195821140165 .	0.502705325543436 .
REACTOME_RNA_POLYMERASE_II_TRANSCRIBES_SNRNA_GENES	0.0265162839160323 .	0.502705325543436 .
identical protein binding	0.0266480996546151 .	0.502705325543436 .
TENEDINI_MEGAKARYOCYTE_MARKERS	0.0266480996546151 .	0.502705325543436 .
Chapuy_ConsCluster C2 signature	0.0267142125063195 .	0.502705325543436 .
PID_ECADHERIN_KERATINOCYTE_PATHWAY	0.0267142125063195 .	0.502705325543436 .
VAQUERIZAS_Whole blood_TF	0.0268468492111118 .	0.502705325543436 .
DAZARD_UV_RESPONSE_CLUSTER_G1	0.0269133734791669 .	0.502705325543436 .
YAO_TEMPORAL_RESPONSE_TO_PROGESTERONE_CLUSTER_10	0.0269133734791669 .	0.502705325543436 .
small GTPase mediated signal transduction	0.0269800353011628 .	0.502705325543436 .
PID_EPO_PATHWAY	0.0271808481690372 .	0.502705325543436 .
cellular response to hydrogen peroxide	0.0273154149960686 .	0.502705325543436 .
LIANG_SILENCED_BY_METHYLATION_UP	0.0273154149960686 .	0.502705325543436 .
REACTOME_FATTY_ACYL_COA_BIOSYNTHESIS	0.0275183067747205 .	0.502705325543436 .
DOANE_RESPONSE_TO_ANDROGEN_UP	0.0275183067747205 .	0.502705325543436 .
ZHU_SKIL_TARGETS_UP	0.0275862159451794 .	0.502705325543436 .
hsa-miR-1244	0.0278592510827015 .	0.502705325543436 .
hsa-miR-493	0.0279278605261842 .	0.502705325543436 .
REACTOME_FLT3_SIGNALING	0.0279278605261842 .	0.502705325543436 .
REACTOME_FANCONI_ANEMIA_PATHWAY	0.0280655016688223 .	0.637842184348087 .
RUAN_RESPONSE_TO_TROGLITAZONE_UP	0.0280655016688223 .	0.637842184348087 .
hsa-miR-19a	0.0283424788439339 .	0.637842184348087 .
REACTOME_DOWNSTREAM_SIGNALING_OF_ACTIVATED_FGFR2	0.028903259777868 .	0.637842184348087 .
REACTOME_DOWNSTREAM_SIGNALING_OF_ACTIVATED_FGFR3	0.028903259777868 .	0.637842184348087 .
REACTOME_DOWNSTREAM_SIGNALING_OF_ACTIVATED_FGFR4	0.028903259777868 .	0.637842184348087 .
MITSIADES_RESPONSE_TO_APLIDIN_DN	0.0289740014879445 .	0.637842184348087 .
WHITFIELD_CELL_CYCLE_G2	0.0290448870320908 .	0.637842184348087 .
Rab protein signal transduction	0.0291159166212444 .	0.64692579273422 .
hsa-miR-557	0.0293298717695859 .	0.64692579273422 .
hsa-miR-181a	0.02976169980158 .	0.64692579273422 .
hsa-miR-876-3p	0.0301255739493897 .	0.64692579273422 .
SESTO_RESPONSE_TO_UV_C2	0.0302721526661841 .	0.64692579273422 .
learning or memory	0.030641186975956 .	0.64692579273422 .
PID_EPHA2_FWD_PATHWAY	0.030641186975956 .	0.64692579273422 .
REACTOME_DNA_STRAND_ELONGATION	0.030641186975956 .	0.64692579273422 .
REACTOME_RNA_POLYMERASE_I_TRANSCRIPTION	0.0307898401755428 .	0.64692579273422 .
hsa-miR-548m	0.0308643903721444 .	0.64692579273422 .
negative regulation of cell migration	0.0309390899175474 .	0.64692579273422 .
LIEN_BREAST_CARCINOMA_METAPLASTIC_VS_DUCTAL_UP	0.0309390899175474 .	0.64692579273422 .
WIRTH_Testis	0.0312393858544625 .	0.64692579273422 .
WHITEFORD_PEDIATRIC_CANCER_MARKERS	0.031466186429624 .	0.64692579273422 .
MARTENS_TRETINOIN_RESPONSE_UP	0.0315420884512513 .	0.64692579273422 .
PROTEINATLAS_prostate	0.0316181417443554 .	0.64692579273422 .
BENPORATH_NOS_TARGETS	0.031694346522969 .	0.64692579273422 .
OSWALD_HEMATOPOIETIC_STEM_CELL_IN_COLLAGEN_GEL_DN	0.031770703001203 .	0.999999999999705 .
TIEN_INTESTINE_PROBIOTICS_2HR_UP	0.031770703001203 .	0.999999999999705 .
hsa-miR-449b	0.031847211393246 .	0.999999999999705 .
PID_P38_ALPHA_BETA_PATHWAY	0.031847211393246 .	0.999999999999705 .
LIAO_METASTASIS	0.031923871913364 .	0.999999999999705 .
BENPORATH_ES_1	0.0321547683859704 .	0.999999999999999 .
HOLLEMAN_VINCRISTINE_RESISTANCE_B_ALL_UP	0.0323094639397068 .	0.999999999999999 .
BROWNE_HCMV_INFECTION_10HR_UP	0.0329343999574035 .	0.999999999999999 .
hsa-miR-526a	0.0330921810140596 .	0.999999999999999 .
HOLLEMAN_ASPARAGINASE_RESISTANCE_ALL_DN	0.0330921810140596 .	0.999999999999999 .
nuclear body	0.0331713047841819 .	0.999999999999999 .
GARGALOVIC_RESPONSE_TO_OXIDIZED_PHOSPHOLIPIDS_BLUE_UP	0.0334893598387485 .	0.999999999999999 .
learning	0.0335692646741635 .	0.999999999999999 .
hsa-miR-330-5p	0.0336493263698155 .	0.999999999999999 .
ZHOU_CELL_CYCLE_GENES_IN_IR_RESPONSE_6HR	0.0336493263698155 .	0.999999999999999 .
REACTOME_NUCLEOBASE_CATABOLISM	0.0338099212053949 .	0.999999999999999 .
hsa-miR-1201	0.0342141684673656 .	0.999999999999999 .
SCHLOSSER_MYC_TARGETS_REPRESSED_BY_SERUM	0.0342141684673656 .	0.999999999999999 .
REACTOME_PCNA_DEPENDENT_LONG_PATCH_BASE_EXCISION_REPAIR	0.0342954928216128 .	0.999999999999999 .
KANG_DOXORUBICIN_RESISTANCE_UP	0.0345404195819933 .	0.999999999999999 .
hsa-miR-609	0.0347867814353704 .	0.999999999999999 .
nucleic acid binding	0.0349518228332022 .	0.999999999999999 .
ROSS_AML_WITH_MLL_FUSIONS	0.0352005895088357 .	0.999999999999999 .
MIKKELSEN_MEF_HCP_WITH_H3K27ME3	0.0352005895088357 .	0.999999999999999 .
positive regulation of transcription by RNA polymerase II	0.0354508068852018 .	0.999999999999999 .
ZHAN_MULTIPLE_MYELOMA_MS_DN	0.0354508068852018 .	0.999999999999999 .
HALLMARK_IL2_STAT5_SIGNALING	0.0355345360680887 .	0.999999999999999 .
WANG_CLIM2_TARGETS_UP	0.0357024808228778 .	0.999999999999999 .
SCHAEFFER_SOX9_TARGETS_IN_PROSTATE_DEVELOPMENT_DN	0.0357866968292376 .	0.999999999999999 .
WHITFIELD_CELL_CYCLE_LITERATURE	0.0357866968292376 .	0.999999999999999 .
REACTOME_DOWNSTREAM_SIGNALING_OF_ACTIVATED_FGFR1	0.0359556171863822 .	0.999999999999999 .
protein homotetramerization	0.0360403219719028 .	0.999999999999999 .
HALLMARK_CHOLESTEROL_HOMEOSTASIS	0.036637841765917 .	0.999999999999999 .
HALLMARK_WNT_BETA_CATENIN_SIGNALING	0.036637841765917 .	0.999999999999999 .
angiogenesis	0.0368963905910633 .	0.999999999999999 .
positive chemotaxis	0.0368963905910633 .	0.999999999999999 .
NUYTTEN_NIPP1_TARGETS_UP	0.0369829043180557 .	0.999999999999999 .
Wirth_lymphoma map module A	0.0370695838007936 .	0.999999999999999 .
hsa-miR-593	0.0373306189628567 .	0.999999999999999 .
CHICAS_RB1_TARGETS_SENESCENT	0.0375054751791004 .	0.999999999999999 .
KIM_WT1_TARGETS_8HR_UP	0.0375931537738603 .	0.999999999999999 .
CHENG_IMPRINTED_BY_ESTRADIOL	0.0376809996505353 .	0.999999999999999 .
ABE_VEGFA_TARGETS_2HR	0.0378571941222899 .	0.999999999999999 .
Xie_senescence_HSM	0.0380340603399916 .	0.999999999999999 .
WANG_METHYLATED_IN_BREAST_CANCER	0.0381227458992121 .	0.999999999999999 .
YOKOE_CANCER_TESTIS_ANTIGENS	0.0382116000497442 .	0.999999999999999 .
IVANOVA_HEMATOPOIESIS_STEM_CELL_LONG_TERM	0.038300623009922 .	0.999999999999999 .
cellular response to heat	0.038389814998106 .	0.999999999999999 .
monooxygenase activity	0.0385687069320671 .	0.999999999999999 .
GRAHAM_CML_QUIESCENT_VS_NORMAL_DIVIDING_UP	0.0391094621234556 .	0.999999999999999 .
PID_IGF1_PATHWAY	0.0393821451926508 .	0.999999999999999 .
SHIPP_DLBCL_CURED_VS_FATAL_UP	0.0393821451926508 .	0.999999999999999 .
KEGG_DNA_REPLICATION	0.0397481267413954 .	0.999999999999999 .
REACTOME_SIGNALING_BY_NTRKS	0.0397481267413954 .	0.999999999999999 .
hsa-miR-532-5p	0.0399321517902825 .	0.999999999999999 .
REACTOME_DUAL_INCISION_IN_TC_NER	0.0403022791857917 .	0.999999999999999 .
hsa-miR-1225-3p	0.0406751879789522 .	0.999999999999999 .
KEGG_LONG_TERM_POTENTIATION	0.0406751879789522 .	0.999999999999999 .
SHETH_LIVER_CANCER_VS_TXNIP_LOSS_PAM3	0.0406751879789522 .	0.999999999999999 .
WANG_LMO4_TARGETS_DN	0.0407688514115644 .	0.999999999999999 .
REACTOME_SIGNALING_BY_NTRK2_TRKB	0.0408626897755336 .	0.999999999999999 .
ATPase activity	0.0409567032896868 .	0.999999999999999 .
Mukasa_UP_in_GBM	0.0410508921728566 .	0.999999999999999 .
BROWNE_HCMV_INFECTION_10HR_DN	0.0411452566438814 .	0.999999999999999 .
UROSEVIC_RESPONSE_TO_IMIQUIMOD	0.0411452566438814 .	0.999999999999999 .
hsa-miR-361-5p	0.0413345132248712 .	0.999999999999999 .
CHEN_LUNG_CANCER_SURVIVAL	0.0414294057725325 .	0.999999999999999 .
Wirth_lymphoma map module B	0.0415244747834402 .	0.999999999999999 .
HU_GENOTOXIC_DAMAGE_4HR	0.0417151430704104 .	0.999999999999999 .
locomotory behavior	0.0419065198366174 .	0.999999999999999 .
transcription-coupled nucleotide-excision repair	0.042098606832886 .	0.999999999999999 .
hsa-miR-664	0.042098606832886 .	0.999999999999999 .
SUBTIL_PROGESTIN_TARGETS	0.0421949172144175 .	0.999999999999999 .
ICGC_Usf1_targets	0.0423880728384932 .	0.999999999999999 .
SESTO_RESPONSE_TO_UV_C5	0.0425819430694882 .	0.999999999999999 .
BHATI_G2M_ARREST_BY_2METHOXYESTRADIOL_UP	0.0426791467096465 .	0.999999999999999 .
HELLEBREKERS_SILENCED_DURING_TUMOR_ANGIOGENESIS	0.0433646050726571 .	0.999999999999999 .
cytokine activity	0.043562074594436 .	0.999999999999999 .
mitotic spindle	0.0436610811615534 .	0.999999999999999 .
DER_IFN_ALPHA_RESPONSE_UP	0.0437602692244232 .	0.999999999999999 .
PHONG_TNF_RESPONSE_NOT_VIA_P38	0.0440589245742664 .	0.999999999999999 .
KAUFFMANN_MELANOMA_RELAPSE_UP	0.044459685912519 .	0.999999999999999 .
JI_METASTASIS_REPRESSED_BY_STK11	0.0446611651754724 .	0.999999999999999 .
CHIARADONNA_NEOPLASTIC_TRANSFORMATION_KRAS_UP	0.0449647622288301 .	0.999999999999999 .
KAAB_FAILED_HEART_ATRIUM_DN	0.0449647622288301 .	0.999999999999999 .
LEIN_CEREBELLUM_MARKERS	0.0450663296294958 .	0.999999999999999 .
GRANDVAUX_IRF3_TARGETS_DN	0.045372140037732 .	0.999999999999999 .
REACTOME_HDR_THROUGH_HOMOLOGOUS_RECOMBINATION_HRR	0.0455769393318012 .	0.999999999999999 .
REACTOME_HCMV_LATE_EVENTS	0.0457824812140056 .	0.999999999999999 .
CHESLER_BRAIN_QTL_CIS	0.0459887674300214 .	0.999999999999999 .
CAIRO_HEPATOBLASTOMA_CLASSES_UP	0.0460921902085898 .	0.999999999999999 .
KIM_MYCN_AMPLIFICATION_TARGETS_UP	0.046299596197312 .	0.999999999999999 .
hsa-miR-549	0.0464035798435456 .	0.999999999999999 .
BORLAK_LIVER_CANCER_EGF_UP	0.0469263133116913 .	0.999999999999999 .
KEGG_MAPK_SIGNALING_PATHWAY	0.0470314245777993 .	0.999999999999999 .
phosphotyrosine residue binding	0.0471367245429061 .	0.999999999999999 .
IGARASHI_ATF4_TARGETS_DN	0.0474537588090452 .	0.999999999999999 .
WU_CELL_MIGRATION	0.047559815746753 .	0.999999999999999 .
Rho guanyl-nucleotide exchange factor activity	0.0478791261522166 .	0.999999999999999 .
SMID_BREAST_CANCER_RELAPSE_IN_BONE_DN	0.0478791261522166 .	0.999999999999999 .
Tirosh_G2/M phase specific genes	0.0485228946919593 .	0.999999999999999 .
TOMIDA_METASTASIS_UP	0.0485228946919593 .	0.999999999999999 .
protein serine/threonine kinase activity	0.048630859281133 .	0.999999999999999 .
YAO_TEMPORAL_RESPONSE_TO_PROGESTERONE_CLUSTER_2	0.048630859281133 .	0.999999999999999 .
REACTOME_RESOLUTION_OF_ABASIC_SITES_AP_SITES	0.048630859281133 .	0.999999999999999 .
VERHAAK_MES subtype	0.0487390158299368 .	0.999999999999999 .
REACTOME_TRNA_PROCESSING	0.0488473645553367 .	0.999999999999999 .
REACTOME_ACTIVATION_OF_THE_PRE_REPLICATIVE_COMPLEX	0.0493919984211248 .	0.999999999999999 .
hsa-miR-130a	0.0495015047591953 .	0.999999999999999 .
hsa-miR-575	0.049721098733064 .	0.999999999999999 .
ZHU_CMV_24_HR_UP	0.0498311868017887 .	0.999999999999999 .
SOTIRIOU_BREAST_CANCER_GRADE_1_VS_3_UP	0.0500519461846596 .	0.999999999999999 .
autophagy	0.0504958039862909 .	0.999999999999999 .
SMID_BREAST_CANCER_RELAPSE_IN_BONE_UP	0.0504958039862909 .	0.999999999999999 .
BOWIE_RESPONSE_TO_TAMOXIFEN	0.0508307507996031 .	0.999999999999999 .
REACTOME_TERMINATION_OF_TRANSLESION_DNA_SYNTHESIS	0.0508307507996031 .	0.999999999999999 .
regulation of transcription, DNA-templated	0.0510550297521786 .	0.999999999999999 .
Chr 20	0.0515059500048657 .	0.999999999999999 .
AMIT_SERUM_RESPONSE_480_MCF10A	0.0519600315415207 .	0.999999999999999 .
PETRETTO_HEART_MASS_QTL_CIS_UP	0.052074047490105 .	0.999999999999999 .
PROTEINATLAS_small intestine	0.0523026755692602 .	0.999999999999999 .
hsa-miR-1262	0.0525320999895328 .	0.999999999999999 .
SESTO_RESPONSE_TO_UV_C0	0.052762322467912 .	0.999999999999999 .
REACTOME_DISEASES_OF_GLYCOSYLATION	0.0528777335150778 .	0.999999999999999 .
REACTOME_MYD88_INDEPENDENT_TLR4_CASCADE	0.0528777335150778 .	0.999999999999999 .
hsa-miR-519d	0.0529933447200203 .	0.999999999999999 .
VERNELL_RETINOBLASTOMA_PATHWAY_UP	0.0529933447200203 .	0.999999999999999 .
GENTILE_UV_RESPONSE_CLUSTER_D1	0.053574410606463 .	0.999999999999999 .
NAKAMURA_ADIPOGENESIS_EARLY_UP	0.0536912272538476 .	0.999999999999999 .
ZHANG_RESPONSE_TO_IKK_INHIBITOR_AND_TNF_DN	0.0538082455567517 .	0.999999999999999 .
stress-activated protein kinase signaling cascade	0.0539254657287682 .	0.999999999999999 .
hsa-miR-18b	0.0546330379613252 .	0.999999999999999 .
hsa-miR-1256	0.0547516771896204 .	0.999999999999999 .
REACTOME_CONSTITUTIVE_SIGNALING_BY_ABERRANT_PI3K_IN_CANCER	0.0552282719728422 .	0.999999999999999 .
ICGC_Stat5_targets	0.0553479311988955 .	0.999999999999999 .
FISCHER_DIRECT_P53_TARGETS_META_ANALYSIS	0.0557081375466171 .	0.999999999999999 .
DOANE_BREAST_CANCER_ESR1_DN	0.0558286165926088 .	0.999999999999999 .
hsa-miR-567	0.0560701913509875 .	0.999999999999999 .
DER_IFN_BETA_RESPONSE_UP	0.0561912874867433 .	0.999999999999999 .
MARTINEZ_RB1_AND_TP53_TARGETS_UP	0.0561912874867433 .	0.999999999999999 .
RATTENBACHER_BOUND_BY_CELF1	0.0561912874867433 .	0.999999999999999 .
DER_IFN_GAMMA_RESPONSE_UP	0.0564340983289669 .	0.999999999999999 .
LEE_AGING_MUSCLE_UP	0.0567998641884005 .	0.999999999999999 .
microtubule binding	0.0579083719924584 .	0.999999999999999 .
HOSHIDA_LIVER_CANCER_SUBCLASS_S2	0.0579083719924584 .	0.999999999999999 .
multicellular organism growth	0.0581570014233954 .	0.999999999999999 .
hsa-miR-381	0.0582816302660229 .	0.999999999999999 .
protein-containing complex assembly	0.0584064688060813 .	0.999999999999999 .
TIEN_INTESTINE_PROBIOTICS_24HR_DN	0.0584064688060813 .	0.999999999999999 .
ICGC_Sp1_targets	0.0585315172529028 .	0.999999999999999 .
REACTOME_HCMV_INFECTION	0.0586567758156895 .	0.999999999999999 .
YU_MYC_TARGETS_UP	0.05890792412531 .	0.999999999999999 .
PARENT_MTOR_SIGNALING_UP	0.0590338142898887 .	0.999999999999999 .
hsa-miR-326	0.0592862276819414 .	0.999999999999999 .
LEE_BMP2_TARGETS_DN	0.0594127513263537 .	0.999999999999999 .
hsa-miR-527	0.0600485473586944 .	0.999999999999999 .
hsa-miR-1224-3p	0.0600485473586944 .	0.999999999999999 .
GARGALOVIC_RESPONSE_TO_OXIDIZED_PHOSPHOLIPIDS_TURQUOISE_DN	0.0612063924024394 .	0.999999999999999 .
REACTOME_SYNTHESIS_OF_PIPS_AT_THE_EARLY_ENDOSOME_MEMBRANE	0.0615961939085216 .	0.999999999999999 .
CERVERA_SDHB_TARGETS_2	0.0615961939085216 .	0.999999999999999 .
XU_CREBBP_TARGETS_UP	0.0615961939085216 .	0.999999999999999 .
REACTOME_CHROMOSOME_MAINTENANCE	0.0618571367125074 .	0.999999999999999 .
cadherin binding	0.0621189415420418 .	0.999999999999999 .
REACTOME_DEADENYLATION_DEPENDENT_MRNA_DECAY	0.0621189415420418 .	0.999999999999999 .
SONG_TARGETS_OF_IE86_CMV_PROTEIN	0.0621189415420418 .	0.999999999999999 .
PUIFFE_INVASION_INHIBITED_BY_ASCITES_DN	0.0622501677296133 .	0.999999999999999 .
hsa-miR-606	0.0625132686754342 .	0.999999999999999 .
hsa-miR-586	0.0627772357470616 .	0.999999999999999 .
TCGA_GLIOBLASTOMA_COPY_NUMBER_UP	0.0627772357470616 .	0.999999999999999 .
MORI_MATURE_B_LYMPHOCYTE_DN	0.0638417979650123 .	0.999999999999999 .
positive regulation of nucleic acid-templated transcription	0.063975849670148 .	0.999999999999999 .
PICCALUGA_ANGIOIMMUNOBLASTIC_LYMPHOMA_DN	0.063975849670148 .	0.999999999999999 .
REACTOME_SIGNALING_BY_NOTCH1_PEST_DOMAIN_MUTANTS_IN_CANCER	0.063975849670148 .	0.999999999999999 .
FERRANDO_TAL1_NEIGHBORS	0.0642446096000882 .	0.999999999999999 .
hsa-miR-372	0.0647847612082669 .	0.999999999999999 .
heme binding	0.0649203485703468 .	0.999999999999999 .
hsa-miR-651	0.0649203485703468 .	0.999999999999999 .
STAMBOLSKY_TARGETS_OF_MUTATED_TP53_DN	0.0657385037274938 .	0.999999999999999 .
LIU_CMYB_TARGETS_UP	0.0658756366273561 .	0.999999999999999 .
PODAR_RESPONSE_TO_ADAPHOSTIN_UP	0.0660129911213341 .	0.999999999999999 .
FEVR_CTNNB1_TARGETS_UP	0.0660129911213341 .	0.999999999999999 .
nucleotide-excision repair, preincision complex assembly	0.0662883656922495 .	0.999999999999999 .
ZHAN_MULTIPLE_MYELOMA_PR_UP	0.0664263861690273 .	0.999999999999999 .
GRAHAM_NORMAL_QUIESCENT_VS_NORMAL_DIVIDING_DN	0.0668417827597296 .	0.999999999999999 .
BERNARD_PPAPDC1B_TARGETS_UP	0.0672591862734081 .	0.999999999999999 .
hsa-miR-573	0.0676786020744675 .	0.999999999999999 .
BENPORATH_MYC_MAX_TARGETS	0.0676786020744675 .	0.999999999999999 .
multicellular organism development	0.0681000355115086 .	0.999999999999999 .
KARLSSON_TGFB1_TARGETS_DN	0.0686650945201767 .	0.999999999999999 .
cilium assembly	0.0689489766074652 .	0.999999999999999 .
BIOCARTA_RELA_PATHWAY	0.0689489766074652 .	0.999999999999999 .
MARKS_HDAC_TARGETS_UP	0.0689489766074652 .	0.999999999999999 .
SIG_IL4RECEPTOR_IN_B_LYPHOCYTES	0.0692337625104481 .	0.999999999999999 .
PID_BCR_5PATHWAY	0.0695194537952846 .	0.999999999999999 .
BOSCO_EPITHELIAL_DIFFERENTIATION_MODULE	0.0695194537952846 .	0.999999999999999 .
BENPORATH_OCT4_TARGETS	0.0700935587583936 .	0.999999999999999 .
hsa-miR-934	0.0702376533006267 .	0.999999999999999 .
FAELT_B_CLL_WITH_VH_REARRANGEMENTS_UP	0.0703819755521266 .	0.999999999999999 .
transcription coactivator activity	0.0705265257068582 .	0.999999999999999 .
hsa-miR-147	0.0705265257068582 .	0.999999999999999 .
FLOTHO_PEDIATRIC_ALL_THERAPY_RESPONSE_DN	0.0706713039585694 .	0.999999999999999 .
FAELT_B_CLL_WITH_VH3_21_UP	0.0708163105007897 .	0.999999999999999 .
hsa-miR-550	0.0709615455268296 .	0.999999999999999 .
PID_ATR_PATHWAY	0.0711070092297793 .	0.999999999999999 .
androgen receptor binding	0.071837764640789 .	0.999999999999999 .
ZHOU_CELL_CYCLE_GENES_IN_IR_RESPONSE_24HR	0.0719846044476321 .	0.999999999999999 .
SHEPARD_BMYB_TARGETS	0.0725742658096791 .	0.999999999999999 .
CREIGHTON_ENDOCRINE_THERAPY_RESISTANCE_5	0.0725742658096791 .	0.999999999999999 .
REACTOME_HOMOLOGOUS_DNA_PAIRING_AND_STRAND_EXCHANGE	0.0728704804439576 .	0.999999999999999 .
SENGUPTA_NASOPHARYNGEAL_CARCINOMA_DN	0.0733165366189043 .	0.999999999999999 .
PID_KIT_PATHWAY	0.073465685229056 .	0.999999999999999 .
PROTEINATLAS_skeletal muscle	0.0736150657639757 .	0.999999999999999 .
ICGC_Runx3_targets	0.0739145233636907 .	0.999999999999999 .
HALLMARK_DNA_REPAIR	0.0743654539150365 .	0.999999999999999 .
BHAT_ESR1_TARGETS_VIA_AKT1_DN	0.0743654539150365 .	0.999999999999999 .
REACTOME_TICAM1_RIP1_MEDIATED_IKK_COMPLEX_RECRUITMENT	0.0743654539150365 .	0.999999999999999 .
SWEET_LUNG_CANCER_KRAS_UP	0.0745162299581532 .	0.999999999999999 .
ICGC_SrfPcr2_targets	0.0751216684256459 .	0.999999999999999 .
KEGG_PROSTATE_CANCER	0.0758837326714015 .	0.999999999999999 .
BOWIE_RESPONSE_TO_EXTRACELLULAR_MATRIX	0.0763437887576213 .	0.999999999999999 .
response to endoplasmic reticulum stress	0.0771152608099945 .	0.999999999999999 .
hsa-miR-944	0.0771152608099945 .	0.999999999999999 .
REACTOME_TRNA_PROCESSING_IN_THE_NUCLEUS	0.0771152608099945 .	0.999999999999999 .
KEGG_PROTEIN_EXPORT	0.0772702636612957 .	0.999999999999999 .
REACTOME_BASE_EXCISION_REPAIR	0.077425503086967 .	0.999999999999999 .
REACTOME_RRNA_MODIFICATION_IN_THE_NUCLEUS_AND_CYTOSOL	0.0775809792696653 .	0.999999999999999 .
hsa-miR-519a	0.077892642635442 .	0.999999999999999 .
HALLMARK_TGF_BETA_SIGNALING	0.077892642635442 .	0.999999999999999 .
LUI_THYROID_CANCER_CLUSTER_2	0.0780488301825035 .	0.999999999999999 .
hsa-miR-337-3p	0.0782052552145562 .	0.999999999999999 .
SCHAEFFER_PROSTATE_DEVELOPMENT_AND_CANCER_BOX4_DN	0.0782052552145562 .	0.999999999999999 .
KEGG_TOLL_LIKE_RECEPTOR_SIGNALING_PATHWAY	0.0785188184586453 .	0.999999999999999 .
BIOCARTA_INSULIN_PATHWAY	0.0791488027266328 .	0.999999999999999 .
YOSHIMURA_MAPK8_TARGETS_DN	0.0793068952153753 .	0.999999999999999 .
KEGG_MISMATCH_REPAIR	0.0797826069653815 .	0.999999999999999 .
WANG_BARRETTS_ESOPHAGUS_DN	0.0797826069653815 .	0.999999999999999 .
HALMOS_CEBPA_TARGETS_DN	0.0797826069653815 .	0.999999999999999 .
REACTOME_TRNA_MODIFICATION_IN_THE_NUCLEUS_AND_CYTOSOL	0.0799416562394735 .	0.999999999999999 .
REACTOME_G1_S_SPECIFIC_TRANSCRIPTION	0.0801009451563259 .	0.999999999999999 .
REACTOME_SNRNP_ASSEMBLY	0.0801009451563259 .	0.999999999999999 .
BROWNE_INTERFERON_RESPONSIVE_GENES	0.0805802515421026 .	0.999999999999999 .
SPANG_IL21 DN	0.0809009906023259 .	0.999999999999999 .
VANLOO_SP3_TARGETS_DN	0.0812226924884235 .	0.999999999999999 .
FIGUEROA_AML_METHYLATION_CLUSTER_3_UP	0.0813839049317307 .	0.999999999999999 .
REACTOME_INTERLEUKIN_17_SIGNALING	0.0813839049317307 .	0.999999999999999 .
SCHLESINGER_METHYLATED_DE_NOVO_IN_CANCER	0.0815453586095943 .	0.999999999999999 .
HU_ANGIOGENESIS_UP	0.0818689903703961 .	0.999999999999999 .
DELACROIX_RAR_TARGETS_UP	0.0823562516468642 .	0.999999999999999 .
KEGG_ENDOCYTOSIS	0.082519156405716 .	0.999999999999999 .
Chaussabel_3,4_Protein phosphatases	0.0828456934658424 .	0.999999999999999 .
hsa-miR-425	0.0828456934658424 .	0.999999999999999 .
hsa-miR-27a	0.0828456934658424 .	0.999999999999999 .
PLASARI_TGFB1_TARGETS_1HR_UP	0.0830093261135321 .	0.999999999999999 .
REACTOME_EPH_EPHRIN_MEDIATED_REPULSION_OF_CELLS	0.0831732017367494 .	0.999999999999999 .
Subero_FL_hyper_meth	0.0835016825992879 .	0.999999999999999 .
DNA recombination	0.0838311374294671 .	0.999999999999999 .
receptor tyrosine kinase binding	0.0838311374294671 .	0.999999999999999 .
RASHI_RESPONSE_TO_IONIZING_RADIATION_2	0.0848253594126224 .	0.999999999999999 .
PUJANA_BRCA_CENTERED_NETWORK	0.0848253594126224 .	0.999999999999999 .
DELYS_THYROID_CANCER_UP	0.0854930689122056 .	0.999999999999999 .
CHEN_LVAD_SUPPORT_OF_FAILING_HEART_UP	0.0854930689122056 .	0.999999999999999 .
MOOTHA_GLYCOLYSIS	0.0854930689122056 .	0.999999999999999 .
PID_CD40_PATHWAY	0.0858283961691078 .	0.999999999999999 .
KEGG_SPLICEOSOME	0.085996428511939 .	0.999999999999999 .
nucleotide-excision repair	0.0865020024030297 .	0.999999999999999 .
hsa-miR-520a-5p	0.0865020024030297 .	0.999999999999999 .
BASSO_B_LYMPHOCYTE_NETWORK	0.0866710198760195 .	0.999999999999999 .
PROTEINATLAS_duodenum	0.0871795531452165 .	0.999999999999999 .
PID_VEGFR1_2_PATHWAY	0.0873495584024655 .	0.999999999999999 .
AMIT_EGF_RESPONSE_60_HELA	0.0873495584024655 .	0.999999999999999 .
BIOCARTA_NTHI_PATHWAY	0.0875198110180431 .	0.999999999999999 .
MORI_LARGE_PRE_BII_LYMPHOCYTE_UP	0.0875198110180431 .	0.999999999999999 .
BERENJENO_TRANSFORMED_BY_RHOA_FOREVER_UP	0.0882032983436816 .	0.999999999999999 .
DARWICHE_PAPILLOMA_RISK_HIGH_UP	0.0882032983436816 .	0.999999999999999 .
CHIBA_RESPONSE_TO_TSA_DN	0.0885465304112546 .	0.999999999999999 .
negative regulation of MAP kinase activity	0.0887185191155876 .	0.999999999999999 .
PID_HIF1A_PATHWAY	0.0887185191155876 .	0.999999999999999 .
protein-containing complex binding	0.0890632426749445 .	0.999999999999999 .
HOEBEKE_LYMPHOID_STEM_CELL_UP	0.0890632426749445 .	0.999999999999999 .
hsa-miR-302e	0.0897556789088883 .	0.999999999999999 .
hsa-miR-532-3p	0.0897556789088883 .	0.999999999999999 .
hsa-miR-217	0.0899294116358448 .	0.999999999999999 .
MIKKELSEN_MCV6_LCP_WITH_H3K4ME3	0.0899294116358448 .	0.999999999999999 .
FOURNIER_ACINAR_DEVELOPMENT_LATE_DN	0.0904521091750287 .	0.999999999999999 .
ZHAN_VARIABLE_EARLY_DIFFERENTIATION_GENES_DN	0.0920337330251387 .	0.999999999999999 .
REN_BOUND_BY_E2F	0.0923879694051173 .	0.999999999999999 .
PASQUALUCCI_LYMPHOMA_BY_GC_STAGE_UP	0.0927432137203209 .	0.999999999999999 .
epithelial cell differentiation	0.0932779727665708 .	0.999999999999999 .
CHUNG_BLISTER_CYTOTOXICITY_UP	0.0936357423001444 .	0.999999999999999 .
PUJANA_XPRSS_INT_NETWORK	0.0941742949000391 .	0.999999999999999 .
MANALO_HYPOXIA_DN	0.0941742949000391 .	0.999999999999999 .
UZONYI_RESPONSE_TO_LEUKOTRIENE_AND_THROMBIN	0.0943543192523354 .	0.999999999999999 .
SPANG_LPS-index2	0.0945345972654685 .	0.999999999999999 .
hsa-miR-26b	0.0947151290896863 .	0.999999999999999 .
KIM_WT1_TARGETS_12HR_UP	0.0950769547705089 .	0.999999999999999 .
REACTOME_INSULIN_RECEPTOR_RECYCLING	0.0952582489257483 .	0.999999999999999 .
WEIGEL_OXIDATIVE_STRESS_RESPONSE	0.0954397974893392 .	0.999999999999999 .
BEGUM_TARGETS_OF_PAX3_FOXO1_FUSION_DN	0.0959859711121411 .	0.999999999999999 .
SANSOM_APC_MYC_TARGETS	0.0961685387891711 .	0.999999999999999 .
Tirosh_top50 correlated genes PC2	0.0965344397291499 .	0.999999999999999 .
MHC class I protein binding	0.0967177732846912 .	0.999999999999999 .
protein binding	0.097085207295489 .	0.999999999999999 .
REACTOME_TBC_RABGAPS	0.0976382777352737 .	0.999999999999999 .
REACTOME_AMINO_ACIDS_REGULATE_MTORC1	0.0980082726596252 .	0.999999999999999 .
ABBUD_LIF_SIGNALING_1_DN	0.0981936549413597 .	0.999999999999999 .
BOYAULT_LIVER_CANCER_SUBCLASS_G6_DN	0.0981936549413597 .	0.999999999999999 .
MARCHINI_TRABECTEDIN_RESISTANCE_UP	0.0985651898570591 .	0.999999999999999 .
POOLA_INVASIVE_BREAST_CANCER_DN	0.0989377528553025 .	0.999999999999999 .
transport vesicle	0.0993113450660528 .	0.999999999999999 .
VAQUERIZAS_Pancreas_TF	0.0998736656118122 .	0.999999999999999 .
HALLMARK_G2M_CHECKPOINT	0.10024983575573 .	0.999999999999999 .
Gerami_melanoma-metastatic-risk_DN	0.100816028410787 .	0.999999999999999 .
phosphatidylinositol-mediated signaling	0.101005276496436 .	0.999999999999999 .
Chaussabel_2,9_Cytosceleton	0.101005276496436 .	0.999999999999999 .
PID_CXCR4_PATHWAY	0.101574574268122 .	0.999999999999999 .
transcriptional repressor complex	0.101955402068663 .	0.999999999999999 .
BROWNE_HCMV_INFECTION_14HR_UP	0.101955402068663 .	0.999999999999999 .
LOPEZ_MBD_TARGETS_IMPRINTED_AND_X_LINKED	0.102337267890405 .	0.999999999999999 .
hsa-miR-106a	0.102528590394396 .	0.999999999999999 .
hsa-miR-331-5p	0.102528590394396 .	0.999999999999999 .
IWANAGA_CARCINOGENESIS_BY_KRAS_DN	0.102720172805063 .	0.999999999999999 .
hsa-miR-520b	0.102912015255334 .	0.999999999999999 .
KESHELAVA_MULTIPLE_DRUG_RESISTANCE	0.102912015255334 .	0.999999999999999 .
REACTOME_TNF_SIGNALING	0.102912015255334 .	0.999999999999999 .
Christensen_hypomethylated_in_grade3_astrocytoma	0.103681988096393 .	0.999999999999999 .
hsa-miR-561	0.103681988096393 .	0.999999999999999 .
hsa-miR-659	0.10387513272397 .	0.999999999999999 .
HERNANDEZ_MITOTIC_ARREST_BY_DOCETAXEL_1_DN	0.10387513272397 .	0.999999999999999 .
HALLMARK_PROTEIN_SECRETION	0.104844770880958 .	0.999999999999999 .
REACTOME_REPRODUCTION	0.105039482420148 .	0.999999999999999 .
LI_WILMS_TUMOR_VS_FETAL_KIDNEY_2_UP	0.105820945868363 .	0.999999999999999 .
negative regulation of nucleic acid-templated transcription	0.106016966687199 .	0.999999999999999 .
ICGC_Tcf3_targets	0.106016966687199 .	0.999999999999999 .
PID_E2F_PATHWAY	0.106606603052961 .	0.999999999999999 .
WAKABAYASHI_ADIPOGENESIS_PPARG_BOUND_36HR	0.106803673560745 .	0.999999999999999 .
LIM_MAMMARY_LUMINAL_MATURE_UP	0.106803673560745 .	0.999999999999999 .
hsa-miR-29a	0.107396461977134 .	0.999999999999999 .
REACTOME_SIGNALING_BY_FGFR1	0.107991618313203 .	0.999999999999999 .
hsa-miR-92a	0.109389543406623 .	0.999999999999999 .
hsa-miR-541	0.109590303259351 .	0.999999999999999 .
REACTOME_THE_PHOTOTRANSDUCTION_CASCADE	0.1097913275343 .	0.999999999999999 .
PID_IFNG_PATHWAY	0.110395988063033 .	0.999999999999999 .
REACTOME_NOTCH_HLH_TRANSCRIPTION_PATHWAY	0.110800419331379 .	0.999999999999999 .
WINNEPENNINCKX_MELANOMA_METASTASIS_UP	0.1122242860023 .	0.999999999999999 .
REACTOME_ION_TRANSPORT_BY_P_TYPE_ATPASES	0.112633496566117 .	0.999999999999999 .
REACTOME_SIGNALING_BY_TGF_BETA_RECEPTOR_COMPLEX	0.11304377166318 .	0.999999999999999 .
hsa-miR-595	0.113661182234119 .	0.999999999999999 .
SHIN_B_CELL_LYMPHOMA_CLUSTER_8	0.113661182234119 .	0.999999999999999 .
hsa-miR-331-3p	0.114280992927988 .	0.999999999999999 .
Xie_senescence_SSM	0.114280992927988 .	0.999999999999999 .
GENTILE_UV_LOW_DOSE_UP	0.114695534894526 .	0.999999999999999 .
tertiary granule lumen	0.115111145724794 .	0.999999999999999 .
REACTOME_CD209_DC_SIGN_SIGNALING	0.115736567932376 .	0.999999999999999 .
TCGA_melanoma_immune_high	0.115945577342171 .	0.999999999999999 .
cellular response to unfolded protein	0.116154854594761 .	0.999999999999999 .
GOBERT_OLIGODENDROCYTE_DIFFERENTIATION_DN	0.116364399792919 .	0.999999999999999 .
hsa-miR-559	0.117627303533026 .	0.999999999999999 .
ZHONG_RESPONSE_TO_AZACITIDINE_AND_TSA_UP	0.117627303533026 .	0.999999999999999 .
ZIRN_TRETINOIN_RESPONSE_WT1_UP	0.118050419591335 .	0.999999999999999 .
HORTON_SREBF_TARGETS	0.118050419591335 .	0.999999999999999 .
MCMURRAY_TP53_HRAS_COOPERATION_RESPONSE_UP	0.118687110287102 .	0.999999999999999 .
SCIBETTA_KDM5B_TARGETS_UP	0.119753645537287 .	0.999999999999999 .
REACTOME_RNA_POLYMERASE_I_TRANSCRIPTION_TERMINATION	0.120396801339931 .	0.999999999999999 .
PML body	0.12104238622294 .	0.999999999999999 .
hsa-miR-491-5p	0.121906948919476 .	0.999999999999999 .
kidney development	0.122558211235989 .	0.999999999999999 .
hsa-miR-519c-3p	0.122558211235989 .	0.999999999999999 .
hsa-miR-601	0.122558211235989 .	0.999999999999999 .
DACOSTA_UV_RESPONSE_VIA_ERCC3_TTD_UP	0.122775840156484 .	0.999999999999999 .
ENGELMANN_CANCER_PROGENITORS_DN	0.122775840156484 .	0.999999999999999 .
PEDERSEN_METASTASIS_BY_ERBB2_ISOFORM_4	0.122775840156484 .	0.999999999999999 .
lipid metabolic process	0.123430352585542 .	0.999999999999999 .
peptidyl-serine phosphorylation	0.123868049789614 .	0.999999999999999 .
MCBRYAN_PUBERTAL_TGFB1_TARGETS_DN	0.123868049789614 .	0.999999999999999 .
DELASERNA_MYOD_TARGETS_UP	0.124087305322869 .	0.999999999999999 .
mitochondrial membrane	0.124306832256089 .	0.999999999999999 .
hsa-miR-29c	0.125851126954136 .	0.999999999999999 .
PUJANA_BREAST_CANCER_WITH_BRCA1_MUTATED_UP	0.125851126954136 .	0.999999999999999 .
hsa-miR-1299	0.126294801294573 .	0.999999999999999 .
MISHRA_CARCINOMA_ASSOCIATED_FIBROBLAST_DN	0.126294801294573 .	0.999999999999999 .
REACTOME_SUMOYLATION	0.126294801294573 .	0.999999999999999 .
hsa-miR-548p	0.12651704674571 .	0.999999999999999 .
CARD_MIR302A_TARGETS	0.126739564488935 .	0.999999999999999 .
DNA-binding transcription factor activity	0.126962354602194 .	0.999999999999999 .
ICHIBA_GRAFT_VERSUS_HOST_DISEASE_35D_DN	0.127185417162902 .	0.999999999999999 .
SENESE_HDAC1_TARGETS_UP	0.127408752247943 .	0.999999999999999 .
WEI_MYCN_TARGETS_WITH_E_BOX	0.127856240295904 .	0.999999999999999 .
recycling endosome	0.128529518191821 .	0.999999999999999 .
RIZ_ERYTHROID_DIFFERENTIATION_12HR	0.128979734870927 .	0.999999999999999 .
DACOSTA_UV_RESPONSE_VIA_ERCC3_DN	0.129205252854452 .	0.999999999999999 .
hsa-miR-31	0.129431044030225 .	0.999999999999999 .
VAQUERIZAS_Trachea_TF	0.129883446244069 .	0.999999999999999 .
GINESTIER_BREAST_CANCER_ZNF217_AMPLIFIED_DN	0.129883446244069 .	0.999999999999999 .
Angelova_immune-metagene-activated_CD8	0.130110057423565 .	0.999999999999999 .
GAVIN_FOXP3_TARGETS_CLUSTER_T4	0.130564100277197 .	0.999999999999999 .
GRADE_COLON_AND_RECTAL_CANCER_DN	0.130791532089498 .	0.999999999999999 .
hsa-miR-106b	0.131019237583325 .	0.999999999999999 .
BILBAN_B_CLL_LPL_UP	0.131247216826395 .	0.999999999999999 .
BOYLAN_MULTIPLE_MYELOMA_C_DN	0.131703996828405 .	0.999999999999999 .
I-kappaB kinase/NF-kappaB signaling	0.131932797720041 .	0.999999999999999 .
condensed chromosome kinetochore	0.132620844742113 .	0.999999999999999 .
SEKI_INFLAMMATORY_RESPONSE_LPS_UP	0.132620844742113 .	0.999999999999999 .
KUMAR_AUTOPHAGY_NETWORK	0.132620844742113 .	0.999999999999999 .
REACTOME_METABOLISM_OF_COFACTORS	0.133080913688963 .	0.999999999999999 .
cytoplasmic ribonucleoprotein granule	0.133311359631974 .	0.999999999999999 .
hsa-miR-520d-3p	0.133773074768202 .	0.999999999999999 .
hsa-miR-30a*	0.134699799748169 .	0.999999999999999 .
protein autoubiquitination	0.134932167739603 .	0.999999999999999 .
VAQUERIZAS_Testis_TF	0.135397728228235 .	0.999999999999999 .
KAMIKUBO_MYELOID_CEBPA_NETWORK	0.135397728228235 .	0.999999999999999 .
SHETH_LIVER_CANCER_VS_TXNIP_LOSS_PAM6	0.135630920840336 .	0.999999999999999 .
VAQUERIZAS_Placenta_TF	0.135864388439956 .	0.999999999999999 .
ubiquitin protein ligase activity	0.136098131083138 .	0.999999999999999 .
hsa-miR-320c	0.136098131083138 .	0.999999999999999 .
LINDGREN_BLADDER_CANCER_CLUSTER_1_UP	0.136332148825357 .	0.999999999999999 .
VAQUERIZAS_Adrenal gland_TF	0.138450696834478 .	0.999999999999999 .
DE_YY1_TARGETS_DN	0.138924515823639 .	0.999999999999999 .
hsa-miR-302a	0.139161838874393 .	0.999999999999999 .
KIM_LRRC3B_TARGETS	0.139399437693514 .	0.999999999999999 .
PROTEINATLAS_esophagus	0.139875462826157 .	0.999999999999999 .
RICKMAN_TUMOR_DIFFERENTIATED_WELL_VS_MODERATELY_DN	0.141550244283237 .	0.999999999999999 .
LEE_LIVER_CANCER_SURVIVAL_DN	0.141550244283237 .	0.999999999999999 .
MACLACHLAN_BRCA1_TARGETS_UP	0.142513338069847 .	0.999999999999999 .
ZWANG_EGF_PERSISTENTLY_UP	0.143238560255046 .	0.999999999999999 .
REACTOME_NUCLEAR_PORE_COMPLEX_NPC_DISASSEMBLY	0.143480853924668 .	0.999999999999999 .
REACTOME_NUCLEOTIDE_EXCISION_REPAIR	0.143723424127937 .	0.999999999999999 .
BIOCARTA_IGF1R_PATHWAY	0.143966270901785 .	0.999999999999999 .
hsa-miR-369-3p	0.144452794305986 .	0.999999999999999 .
hsa-miR-656	0.144940424420862 .	0.999999999999999 .
ROESSLER_LIVER_CANCER_METASTASIS_UP	0.144940424420862 .	0.999999999999999 .
REACTOME_GLOBAL_GENOME_NUCLEOTIDE_EXCISION_REPAIR_GG_NER	0.145184654580821 .	0.999999999999999 .
defense response to virus	0.145919005869345 .	0.999999999999999 .
GENTILE_UV_RESPONSE_CLUSTER_D8	0.145919005869345 .	0.999999999999999 .
U2-type precatalytic spliceosome	0.146164343342291 .	0.999999999999999 .
KIM_BIPOLAR_DISORDER_OLIGODENDROCYTE_DENSITY_CORR_DN	0.147148462606369 .	0.999999999999999 .
response to radiation	0.147395184912777 .	0.999999999999999 .
HONMA_DOCETAXEL_RESISTANCE	0.147642184272157 .	0.999999999999999 .
protein N-terminus binding	0.148137014258622 .	0.999999999999999 .
GOLUB_ALL_VS_AML_UP	0.148137014258622 .	0.999999999999999 .
HOSHIDA_LIVER_CANCER_LATE_RECURRENCE_DN	0.14838484493859 .	0.999999999999999 .
MEISSNER_BRAIN_HCP_WITH_H3K4ME3_AND_H3K27ME3	0.148881337799651 .	0.999999999999999 .
YANG_BREAST_CANCER_ESR1_UP	0.149130000029981 .	0.999999999999999 .
integral component of Golgi membrane	0.149378939491987 .	0.999999999999999 .
hsa-miR-186	0.150127421495951 .	0.999999999999999 .
hsa-miR-299-5p	0.150377470109493 .	0.999999999999999 .
ICGC_P300_targets	0.150878399379705 .	0.999999999999999 .
mitotic cell cycle	0.151380438171227 .	0.999999999999999 .
REACTOME_PI3K_AKT_SIGNALING_IN_CANCER	0.152135577031909 .	0.999999999999999 .
mRNA export from nucleus	0.152640390252388 .	0.999999999999999 .
GRAHAM_CML_DIVIDING_VS_NORMAL_QUIESCENT_DN	0.152893213103774 .	0.999999999999999 .
hsa-miR-571	0.153399691361205 .	0.999999999999999 .
PID_AJDISS_2PATHWAY	0.153399691361205 .	0.999999999999999 .
GUO_TARGETS_OF_IRS1_AND_IRS2	0.154670744176438 .	0.999999999999999 .
CHIARETTI_ACUTE_LYMPHOBLASTIC_LEUKEMIA_ZAP70	0.155181108409708 .	0.999999999999999 .
PROTEINATLAS_salivary gland	0.155692583105588 .	0.999999999999999 .
BIOCARTA_GH_PATHWAY	0.156205168327373 .	0.999999999999999 .
LEIN_OLIGODENDROCYTE_MARKERS	0.157233670551479 .	0.999999999999999 .
REACTOME_RET_SIGNALING	0.157233670551479 .	0.999999999999999 .
B cell differentiation	0.158007962672483 .	0.999999999999999 .
peptidase activity	0.158007962672483 .	0.999999999999999 .
ZHU_CMV_8_HR_DN	0.158266615386619 .	0.999999999999999 .
clathrin-coated vesicle	0.158525545773641 .	0.999999999999999 .
neural tube closure	0.160606985036249 .	0.999999999999999 .
CONCANNON_APOPTOSIS_BY_EPOXOMICIN_DN	0.160606985036249 .	0.999999999999999 .
hsa-miR-495	0.161654368496015 .	0.999999999999999 .
DAZARD_UV_RESPONSE_CLUSTER_G6	0.161916908456014 .	0.999999999999999 .
BOUDOUKHA_BOUND_BY_IGF2BP2	0.16217972603961 .	0.999999999999999 .
REACTOME_RNA_POLYMERASE_II_TRANSCRIPTION_TERMINATION	0.162442821238464 .	0.999999999999999 .
negative regulation of cell death	0.162969844445346 .	0.999999999999999 .
BRUINS_UVC_RESPONSE_EARLY_LATE	0.163497977996989 .	0.999999999999999 .
NOJIMA_SFRP2_TARGETS_DN	0.164027221803353 .	0.999999999999999 .
REACTOME_ASPARAGINE_N_LINKED_GLYCOSYLATION	0.164292260021077 .	0.999999999999999 .
FIGUEROA_AML_METHYLATION_CLUSTER_1_UP	0.164292260021077 .	0.999999999999999 .
Ennishi_DHIT signature down	0.164823169017957 .	0.999999999999999 .
REACTOME_SIGNALING_BY_HIPPO	0.165355187998945 .	0.999999999999999 .
hsa-miR-376b	0.165621613694355 .	0.999999999999999 .
sequence-specific DNA binding	0.165888316837536 .	0.999999999999999 .
hsa-miR-510	0.165888316837536 .	0.999999999999999 .
hsa-miR-675	0.166422555396764 .	0.999999999999999 .
hsa-miR-519b-5p	0.166690090775948 .	0.999999999999999 .
hsa-miR-519c-5p	0.166690090775948 .	0.999999999999999 .
BRUINS_UVC_RESPONSE_VIA_TP53_GROUP_B	0.167494361076823 .	0.999999999999999 .
BIOCARTA_BIOPEPTIDES_PATHWAY	0.16776300582912 .	0.999999999999999 .
microtubule cytoskeleton	0.168031927871224 .	0.999999999999999 .
LEE_CALORIE_RESTRICTION_MUSCLE_DN	0.168031927871224 .	0.999999999999999 .
hsa-miR-363	0.168840357506002 .	0.999999999999999 .
PID_SYNDECAN_4_PATHWAY	0.168840357506002 .	0.999999999999999 .
hsa-miR-525-5p	0.170193283777476 .	0.999999999999999 .
BIOCARTA_HCMV_PATHWAY	0.171008364494659 .	0.999999999999999 .
CHIARADONNA_NEOPLASTIC_TRANSFORMATION_KRAS_DN	0.171280612054085 .	0.999999999999999 .
LAU_APOPTOSIS_CDKN2A_UP	0.171825937970478 .	0.999999999999999 .
MARKEY_RB1_ACUTE_LOF_UP	0.171825937970478 .	0.999999999999999 .
BIOCARTA_IL7_PATHWAY	0.17209901626411 .	0.999999999999999 .
HANSON_HRAS_SIGNALING_VIA_NFKB	0.172646003358893 .	0.999999999999999 .
ZHONG_SECRETOME_OF_LUNG_CANCER_AND_MACROPHAGE	0.172919912092696 .	0.999999999999999 .
endosomal transport	0.173468559759734 .	0.999999999999999 .
PLASARI_TGFB1_SIGNALING_VIA_NFIC_10HR_DN	0.173743298621599 .	0.999999999999999 .
brush border membrane	0.174018314120331 .	0.999999999999999 .
JOHNSTONE_PARVB_TARGETS_3_DN	0.174018314120331 .	0.999999999999999 .
NABA_ECM_REGULATORS	0.174293606218565 .	0.999999999999999 .
PROTEINATLAS_breast	0.174569174878265 .	0.999999999999999 .
COLINA_TARGETS_OF_4EBP1_AND_4EBP2	0.174569174878265 .	0.999999999999999 .
BROWNE_HCMV_INFECTION_12HR_UP	0.17512114172655 .	0.999999999999999 .
HALLMARK_E2F_TARGETS	0.175397539835693 .	0.999999999999999 .
inflammatory response	0.175674214347418 .	0.999999999999999 .
MAGRANGEAS_MULTIPLE_MYELOMA_IGLL_VS_IGLK_UP	0.177061731471811 .	0.999999999999999 .
Tirosh_G1/S phase specific genes	0.177340063505776 .	0.999999999999999 .
EGUCHI_CELL_CYCLE_RB1_TARGETS	0.177340063505776 .	0.999999999999999 .
hsa-miR-483-5p	0.178456152161835 .	0.999999999999999 .
CREIGHTON_ENDOCRINE_THERAPY_RESISTANCE_4	0.178456152161835 .	0.999999999999999 .
SCIAN_CELL_CYCLE_TARGETS_OF_TP53_AND_TP73_DN	0.179576655361504 .	0.999999999999999 .
KEGG_PYRIMIDINE_METABOLISM	0.179857470563478 .	0.999999999999999 .
gluconeogenesis	0.180701569911434 .	0.999999999999999 .
hsa-miR-29b	0.180701569911434 .	0.999999999999999 .
hsa-miR-27b	0.180701569911434 .	0.999999999999999 .
hsa-miR-623	0.181265680397022 .	0.999999999999999 .
PECE_MAMMARY_STEM_CELL_UP	0.181265680397022 .	0.999999999999999 .
REACTOME_DEATH_RECEPTOR_SIGNALLING	0.181265680397022 .	0.999999999999999 .
hsa-miR-301a	0.182113911412178 .	0.999999999999999 .
JEPSEN_SMRT_TARGETS	0.182397205602131 .	0.999999999999999 .
PROTEINATLAS_seminal vesicle	0.182964619413789 .	0.999999999999999 .
BILD_E2F3_ONCOGENIC_SIGNATURE	0.183248738917885 .	0.999999999999999 .
REACTOME_MISMATCH_REPAIR	0.183248738917885 .	0.999999999999999 .
PASINI_SUZ12_TARGETS_UP	0.184102747103121 .	0.999999999999999 .
hsa-miR-548a-5p	0.18553158927391 .	0.999999999999999 .
MODY_HIPPOCAMPUS_POSTNATAL	0.185818181414663 .	0.999999999999999 .
REACTOME_TRANSPORT_OF_MATURE_TRANSCRIPT_TO_CYTOPLASM	0.186105047971763 .	0.999999999999999 .
SHI_SPARC_TARGETS_UP	0.186392188878459 .	0.999999999999999 .
hsa-miR-373	0.186967293470163 .	0.999999999999999 .
REACTOME_TRANSCRIPTIONAL_REGULATION_BY_E2F6	0.187832006270995 .	0.999999999999999 .
hsa-miR-302b	0.18812079183461 .	0.999999999999999 .
HALLMARK_IL6_JAK_STAT3_SIGNALING	0.18812079183461 .	0.999999999999999 .
mitotic spindle organization	0.188409851261113 .	0.999999999999999 .
hsa-miR-421	0.188409851261113 .	0.999999999999999 .
WIRTH_pre+post GC B-cells	0.188699184478191 .	0.999999999999999 .
DNA replication	0.190149954842408 .	0.999999999999999 .
hsa-miR-544	0.191607558722644 .	0.999999999999999 .
GARY_CD5_TARGETS_UP	0.191899898663684 .	0.999999999999999 .
hsa-miR-516a-3p	0.192485397069318 .	0.999999999999999 .
BIOCARTA_41BB_PATHWAY	0.192485397069318 .	0.999999999999999 .
response to virus	0.192778555370395 .	0.999999999999999 .
hsa-miR-511	0.192778555370395 .	0.999999999999999 .
hsa-miR-641	0.193365689755005 .	0.999999999999999 .
KIM_MYC targets	0.193659665670805 .	0.999999999999999 .
REACTOME_SIGNALING_BY_FGFR2_IN_DISEASE	0.193953913955938 .	0.999999999999999 .
protein kinase binding	0.194248434524778 .	0.999999999999999 .
transcription corepressor activity	0.195133629066708 .	0.999999999999999 .
ZHAN_MULTIPLE_MYELOMA_HP_DN	0.195429237900018 .	0.999999999999999 .
regulation of translation	0.196021271011779 .	0.999999999999999 .
KEGG_BASE_EXCISION_REPAIR	0.196317695109807 .	0.999999999999999 .
roof of mouth development	0.19661439078114 .	0.999999999999999 .
BIOCARTA_IL2_PATHWAY	0.197208596475097 .	0.999999999999999 .
TOYOTA_TARGETS_OF_MIR34B_AND_MIR34C	0.197208596475097 .	0.999999999999999 .
secretory granule	0.197506106311639 .	0.999999999999999 .
hsa-miR-548j	0.197506106311639 .	0.999999999999999 .
WANG_RECURRENT_LIVER_CANCER_DN	0.197506106311639 .	0.999999999999999 .
cellular protein metabolic process	0.198698856717573 .	0.999999999999999 .
hsa-miR-498	0.198997721604624 .	0.999999999999999 .
KEGG_NOTCH_SIGNALING_PATHWAY	0.198997721604624 .	0.999999999999999 .
REACTOME_INTRA_GOLGI_TRAFFIC	0.198997721604624 .	0.999999999999999 .
HERNANDEZ_ABERRANT_MITOSIS_BY_DOCETACEL_2NM_UP	0.199596263440352 .	0.999999999999999 .
VANTVEER_BREAST_CANCER_ESR1_DN	0.199895940191601 .	0.999999999999999 .
REACTOME_LYSOSOME_VESICLE_BIOGENESIS	0.200195887365639 .	0.999999999999999 .
HERNANDEZ_MITOTIC_ARREST_BY_DOCETAXEL_2_UP	0.200195887365639 .	0.999999999999999 .
hsa-miR-891b	0.201097350416022 .	0.999999999999999 .
hsa-miR-32	0.201398378269194 .	0.999999999999999 .
Chaussabel_2,1_Cytotoxic cells	0.202907564141685 .	0.999999999999999 .
ZHANG_INTERFERON_RESPONSE	0.203210209899181 .	0.999999999999999 .
BOYAULT_LIVER_CANCER_SUBCLASS_G23_UP	0.203513124934903 .	0.999999999999999 .
hsa-miR-632	0.203816309140523 .	0.999999999999999 .
SCHLINGEMANN_SKIN_CARCINOGENESIS_TPA_UP	0.203816309140523 .	0.999999999999999 .
proteolysis	0.205641060785586 .	0.999999999999999 .
WANG_CLASSIC_ADIPOGENIC_TARGETS_OF_PPARG	0.206862931197467 .	0.999999999999999 .
PROTEINATLAS_pancreas	0.208396296760299 .	0.999999999999999 .
hsa-miR-188-5p	0.209011515194063 .	0.999999999999999 .
signal transduction	0.209627802017409 .	0.999999999999999 .
rRNA processing	0.210245156251918 .	0.999999999999999 .
HU_GENOTOXIN_ACTION_DIRECT_VS_INDIRECT_24HR	0.210245156251918 .	0.999999999999999 .
hsa-miR-518a-5p	0.210554233339457 .	0.999999999999999 .
KIM_WT1_TARGETS_UP	0.213659639700357 .	0.999999999999999 .
REACTOME_ACTIVATION_OF_GENE_EXPRESSION_BY_SREBF_SREBP	0.213659639700357 .	0.999999999999999 .
DARWICHE_PAPILLOMA_PROGRESSION_RISK	0.214596438801823 .	0.999999999999999 .
REACTOME_G0_AND_EARLY_G1	0.21522229572101 .	0.999999999999999 .
REACTOME_SIGNALING_BY_EGFR	0.21522229572101 .	0.999999999999999 .
KOKKINAKIS_METHIONINE_DEPRIVATION_48HR_DN	0.215535621031344 .	0.999999999999999 .
hsa-miR-520e	0.215849210727276 .	0.999999999999999 .
IWANAGA_E2F1_TARGETS_INDUCED_BY_SERUM	0.215849210727276 .	0.999999999999999 .
recycling endosome membrane	0.216791564754322 .	0.999999999999999 .
KEGG_UBIQUITIN_MEDIATED_PROTEOLYSIS	0.216791564754322 .	0.999999999999999 .
KIM_GASTRIC_CANCER_CHEMOSENSITIVITY	0.216791564754322 .	0.999999999999999 .
LEE_METASTASIS_AND_ALTERNATIVE_SPLICING_UP	0.217106210614693 .	0.999999999999999 .
transcription, DNA-templated	0.217736293273772 .	0.999999999999999 .
KEGG_ARRHYTHMOGENIC_RIGHT_VENTRICULAR_CARDIOMYOPATHY_ARVC	0.218051729790386 .	0.999999999999999 .
PROTEINATLAS_colon	0.218367429575782 .	0.999999999999999 .
BEGUM_TARGETS_OF_PAX3_FOXO1_FUSION_UP	0.218999618380773 .	0.999999999999999 .
PID_HIV_NEF_PATHWAY	0.219949872509241 .	0.999999999999999 .
immune system process	0.220584687508474 .	0.999999999999999 .
fibroblast growth factor receptor signaling pathway	0.22090248824058 .	0.999999999999999 .
hsa-miR-770-5p	0.221220550929728 .	0.999999999999999 .
DEBIASI_APOPTOSIS_BY_REOVIRUS_INFECTION_UP	0.221220550929728 .	0.999999999999999 .
REACTOME_SUMOYLATION_OF_SUMOYLATION_PROTEINS	0.221220550929728 .	0.999999999999999 .
BIOCARTA_NUCLEARRS_PATHWAY	0.222176309242132 .	0.999999999999999 .
REACTOME_REGULATION_OF_BETA_CELL_DEVELOPMENT	0.223134419747241 .	0.999999999999999 .
PID_NCADHERIN_PATHWAY	0.223454311912844 .	0.999999999999999 .
ENK_UV_RESPONSE_KERATINOCYTE_DN	0.223454311912844 .	0.999999999999999 .
transcription initiation from RNA polymerase I promoter	0.224094878314362 .	0.999999999999999 .
BERENJENO_ROCK_SIGNALING_NOT_VIA_RHOA_UP	0.224415552239228 .	0.999999999999999 .
GAVIN_FOXP3_TARGETS_CLUSTER_P6	0.225057680754116 .	0.999999999999999 .
XU_HGF_TARGETS_INDUCED_BY_AKT1_6HR	0.226022822818429 .	0.999999999999999 .
ZHU_CMV_ALL_UP	0.226022822818429 .	0.999999999999999 .
REACTOME_ORGANELLE_BIOGENESIS_AND_MAINTENANCE	0.226022822818429 .	0.999999999999999 .
STARK_PREFRONTAL_CORTEX_22Q11_DELETION_UP	0.226667548528336 .	0.999999999999999 .
regulation of inflammatory response	0.226990300200517 .	0.999999999999999 .
RAO_BOUND_BY_SALL4	0.22731331086788 .	0.999999999999999 .
Chaussabel_3,7_Spliceosome	0.227636580367288 .	0.999999999999999 .
hsa-miR-135b	0.227636580367288 .	0.999999999999999 .
KAMMINGA_EZH2_TARGETS	0.227636580367288 .	0.999999999999999 .
cellular response to interleukin-1	0.228283895206074 .	0.999999999999999 .
ubiquitin-protein transferase activity	0.228607940215558 .	0.999999999999999 .
GROSS_ELK3_TARGETS_DN	0.228932243397296 .	0.999999999999999 .
azurophil granule lumen	0.22958162360977 .	0.999999999999999 .
hsa-miR-302d	0.22958162360977 .	0.999999999999999 .
BONOME_OVARIAN_CANCER_SURVIVAL_OPTIMAL_DEBULKING	0.22958162360977 .	0.999999999999999 .
REACTOME_IRON_UPTAKE_AND_TRANSPORT	0.230557626027821 .	0.999999999999999 .
cell cycle	0.231535942888878 .	0.999999999999999 .
HALLMARK_INTERFERON_ALPHA_RESPONSE	0.231535942888878 .	0.999999999999999 .
SASSON_RESPONSE_TO_GONADOTROPHINS_UP	0.231535942888878 .	0.999999999999999 .
membrane fusion	0.231862562029691 .	0.999999999999999 .
hsa-miR-520d-5p	0.232843957587515 .	0.999999999999999 .
BIOCARTA_TOLL_PATHWAY	0.232843957587515 .	0.999999999999999 .
HALLMARK_ADIPOGENESIS	0.233171601569467 .	0.999999999999999 .
BAKKER_FOXO3_TARGETS_UP	0.233171601569467 .	0.999999999999999 .
PROTEINATLAS_nasopharynx	0.236462079399634 .	0.999999999999999 .
Tirosh_genes preferentially expressed by Tregs	0.236462079399634 .	0.999999999999999 .
hsa-miR-136	0.236462079399634 .	0.999999999999999 .
KEGG_DORSO_VENTRAL_AXIS_FORMATION	0.237123228426067 .	0.999999999999999 .
REACTOME_NUCLEAR_SIGNALING_BY_ERBB4	0.237123228426067 .	0.999999999999999 .
REACTOME_TRIGLYCERIDE_METABOLISM	0.237785391855361 .	0.999999999999999 .
negative regulation of cell adhesion	0.238116853506621 .	0.999999999999999 .
negative regulation of apoptotic process	0.238448568199797 .	0.999999999999999 .
REACTOME_HIV_ELONGATION_ARREST_AND_RECOVERY	0.238448568199797 .	0.999999999999999 .
BIOCARTA_ATRBRCA_PATHWAY	0.238780535747115 .	0.999999999999999 .
hsa-miR-518c	0.239112755960077 .	0.999999999999999 .
REACTOME_SIGNALING_BY_WNT_IN_CANCER	0.23977795362532 .	0.999999999999999 .
GAZDA_DIAMOND_BLACKFAN_ANEMIA_ERYTHROID_DN	0.241779590768426 .	0.999999999999999 .
WHITFIELD_CELL_CYCLE_G1_S	0.241779590768426 .	0.999999999999999 .
RUAN_RESPONSE_TO_TNF_DN	0.242448812713273 .	0.999999999999999 .
centriole	0.242783799600569 .	0.999999999999999 .
hsa-miR-199b-3p	0.242783799600569 .	0.999999999999999 .
retrograde transport, endosome to Golgi	0.243454524219041 .	0.999999999999999 .
REACTOME_REGULATION_OF_KIT_SIGNALING	0.24412624863977 .	0.999999999999999 .
hsa-miR-657	0.244462485277181 .	0.999999999999999 .
hsa-miR-922	0.245135706402179 .	0.999999999999999 .
KEGG_THYROID_CANCER	0.246147404681739 .	0.999999999999999 .
BIOCARTA_IL10_PATHWAY	0.246485134385526 .	0.999999999999999 .
TAKEDA_TARGETS_OF_NUP98_HOXA9_FUSION_8D_UP	0.246485134385526 .	0.999999999999999 .
LINDGREN_BLADDER_CANCER_CLUSTER_3_UP	0.246485134385526 .	0.999999999999999 .
SHAFFER_IRF4_TARGETS_IN_ACTIVATED_DENDRITIC_CELL	0.24749981145717 .	0.999999999999999 .
REACTOME_SELECTIVE_AUTOPHAGY	0.24783853244598 .	0.999999999999999 .
DEURIG_T_CELL_PROLYMPHOCYTIC_LEUKEMIA_DN	0.248177500737873 .	0.999999999999999 .
DOANE_BREAST_CANCER_ESR1_UP	0.248177500737873 .	0.999999999999999 .
PROTEINATLAS_bronchus	0.249195887341357 .	0.999999999999999 .
SCHAEFFER_PROSTATE_DEVELOPMENT_12HR_DN	0.249195887341357 .	0.999999999999999 .
RUTELLA_RESPONSE_TO_HGF_UP	0.24987604441358 .	0.999999999999999 .
BIOCARTA_ARENRF2_PATHWAY	0.251239309329308 .	0.999999999999999 .
hsa-miR-152	0.251580739054389 .	0.999999999999999 .
BOSCO_INTERFERON_INDUCED_ANTIVIRAL_MODULE	0.251580739054389 .	0.999999999999999 .
REACTOME_PERK_REGULATES_GENE_EXPRESSION	0.252606497168957 .	0.999999999999999 .
REACTOME_SIGNALING_BY_FGFR3	0.252948905462492 .	0.999999999999999 .
REACTOME_SIGNALING_BY_FGFR4	0.252948905462492 .	0.999999999999999 .
MCBRYAN_PUBERTAL_TGFB1_TARGETS_UP	0.253291557853028 .	0.999999999999999 .
mRNA 3'-end processing	0.253634454121085 .	0.999999999999999 .
REACTOME_HCMV_EARLY_EVENTS	0.253634454121085 .	0.999999999999999 .
REACTOME_DISEASES_OF_CARBOHYDRATE_METABOLISM	0.254320977408271 .	0.999999999999999 .
WALLACE_PROSTATE_CANCER_UP	0.258460484402933 .	0.999999999999999 .
SCHEIDEREIT_IKK_TARGETS	0.258807012010047 .	0.999999999999999 .
DACOSTA_UV_RESPONSE_VIA_ERCC3_COMMON_DN	0.258807012010047 .	0.999999999999999 .
hsa-miR-663	0.259153779885811 .	0.999999999999999 .
ZHOU_INFLAMMATORY_RESPONSE_FIMA_DN	0.259848035516113 .	0.999999999999999 .
BIOCARTA_GLEEVEC_PATHWAY	0.260195522805283 .	0.999999999999999 .
MURAKAMI_UV_RESPONSE_6HR_UP	0.261587862992979 .	0.999999999999999 .
NGO_MALIGNANT_GLIOMA_1P_LOH	0.26193654462003 .	0.999999999999999 .
PID_S1P_S1P3_PATHWAY	0.26333365032978 .	0.999999999999999 .
LAMB_CCND1_TARGETS	0.26333365032978 .	0.999999999999999 .
KEGG_SNARE_INTERACTIONS_IN_VESICULAR_TRANSPORT	0.264033627356119 .	0.999999999999999 .
ion transport	0.265085367687085 .	0.999999999999999 .
hsa-miR-361-3p	0.266842984783282 .	0.999999999999999 .
FERRANDO_HOX11_NEIGHBORS	0.266842984783282 .	0.999999999999999 .
BIOCARTA_MET_PATHWAY	0.267547676681564 .	0.999999999999999 .
REACTOME_DISEASES_OF_METABOLISM	0.268253305641393 .	0.999999999999999 .
negative regulation of translation	0.268606470895695 .	0.999999999999999 .
Lembcke_Normal vs Adenoma	0.269313501699537 .	0.999999999999999 .
DNA duplex unwinding	0.270375794861752 .	0.999999999999999 .
PUJANA_BRCA2_PCC_NETWORK	0.270375794861752 .	0.999999999999999 .
COP9 signalosome	0.271085151983227 .	0.999999999999999 .
regulation of glycolytic process	0.271440178283229 .	0.999999999999999 .
SARTIPY_BLUNTED_BY_INSULIN_RESISTANCE_UP	0.271440178283229 .	0.999999999999999 .
PELLICCIOTTA_HDAC_IN_ANTIGEN_PRESENTATION_UP	0.272150925080211 .	0.999999999999999 .
KUNINGER_IGF1_VS_PDGFB_TARGETS_UP	0.272862595756279 .	0.999999999999999 .
OSMAN_BLADDER_CANCER_DN	0.273218776902523 .	0.999999999999999 .
transferrin transport	0.273575188241408 .	0.999999999999999 .
phosphatidylinositol biosynthetic process	0.273931829512438 .	0.999999999999999 .
DEURIG_T_CELL_PROLYMPHOCYTIC_LEUKEMIA_UP	0.275003130303007 .	0.999999999999999 .
MELLMAN_TUT1_TARGETS_DN	0.275360688683752 .	0.999999999999999 .
positive regulation of gene expression	0.275718475683736 .	0.999999999999999 .
Colman_survival_associated	0.276793205749012 .	0.999999999999999 .
BERTUCCI_INVASIVE_CARCINOMA_DUCTAL_VS_LOBULAR_UP	0.278229363703238 .	0.999999999999999 .
hsa-miR-548c-5p	0.280390389667314 .	0.999999999999999 .
[truncated: 3,409 more rows]

## Sheet: LOPE
Supplement Table 5. Group specific geneset analysis.
gene set	p-value	fdr
MORI_EMU_MYC_LYMPHOMA_BY_ONSET_TIME_DN	1.32095900117369e-09 .	4.48767143097034e-06 .
ACEVEDO_LIVER_TUMOR_VS_NORMAL_ADJACENT_TISSUE_DN	1.87725351733888e-09 .	0.000418029554667976 .
negative regulation of protein kinase activity	8.93109553739809e-08 .	0.000944560326260594 .
DORN_ADENOVIRUS_INFECTION_32HR_DN	2.86872120678373e-07 .	0.00198393548101542 .
BORCZUK_MALIGNANT_MESOTHELIOMA_DN	9.94032211926923e-07 .	0.00198393548101542 .
ASTIER_INTEGRIN_SIGNALING	1.11677910411016e-06 .	0.00241404420743565 .
KEGG_AXON_GUIDANCE	1.92744361156818e-06 .	0.00241404420743565 .
PID_EPHA_FWDPATHWAY	3.692134085323e-06 .	0.00241404420743565 .
WIRTH_post GC B-cells	3.7746136404223e-06 .	0.00241404420743565 .
DORN_ADENOVIRUS_INFECTION_24HR_DN	4.2841425787435e-06 .	0.00241404420743565 .
negative regulation of MAP kinase activity	4.40329702997419e-06 .	0.00241404420743565 .
BILBAN_B_CLL_LPL_DN	4.55046450706887e-06 .	0.00241404420743565 .
WIERENGA_STAT5A_TARGETS_GROUP1	4.65117454101958e-06 .	0.00510943459931364 .
DORN_ADENOVIRUS_INFECTION_48HR_DN	5.90917250523093e-06 .	0.00510943459931364 .
DORN_ADENOVIRUS_INFECTION_12HR_DN	7.85719270234714e-06 .	0.00928756010549275 .
TIAN_TNF_SIGNALING_NOT_VIA_NFKB	7.85719270234714e-06 .	0.00928756010549275 .
Reitmann_PA_MAPK-signaling	1.46194322194683e-05 .	0.00928756010549275 .
cilium assembly	1.71569542628607e-05 .	0.00928756010549275 .
BRUINS_UVC_RESPONSE_VIA_TP53_GROUP_D	2.09459664208714e-05 .	0.00928756010549275 .
NIKOLSKY_BREAST_CANCER_16P13_AMPLICON	2.21505476547543e-05 .	0.00928756010549275 .
SA_B_CELL_RECEPTOR_COMPLEXES	2.3420642115888e-05 .	0.00928756010549275 .
LEE_EARLY_T_LYMPHOCYTE_DN	2.42645150145183e-05 .	0.00928756010549275 .
BROWNE_HCMV_INFECTION_30MIN_UP	2.45108664522399e-05 .	0.00928756010549275 .
PARK_HSC_MARKERS	2.72447963843066e-05 .	0.00928756010549275 .
integral component of plasma membrane	2.79370557411439e-05 .	0.00928756010549275 .
VALK_AML_CLUSTER_1	2.8645955179548e-05 .	0.00928756010549275 .
TAVOR_CEBPA_TARGETS_DN	2.92253071667108e-05 .	0.0116691130515514 .
hsa-miR-1236	3.3436030005442e-05 .	0.0116691130515514 .
Tirosh_top50 correlated genes PC3	3.41066546221133e-05 .	0.011863409549449 .
REACTOME_EPHA_MEDIATED_GROWTH_CONE_COLLAPSE	3.82165017551291e-05 .	0.011863409549449 .
BARRIER_CANCER_RELAPSE_NORMAL_SAMPLE_DN	3.93632491552844e-05 .	0.011863409549449 .
HAHTOLA_MYCOSIS_FUNGOIDES_SKIN_UP	4.15505910756516e-05 .	0.0200748223984114 .
Subero_T-PLL_hypo_meth	5.59187687030009e-05 .	0.0200748223984114 .
STOSSI_RESPONSE_TO_ESTRADIOL	6.33699801654839e-05 .	0.0200748223984114 .
GOZGIT_ESR1_TARGETS_UP	6.39803231553434e-05 .	0.0200748223984114 .
ZHENG_IL22_SIGNALING_UP	6.39803231553434e-05 .	0.0200748223984114 .
BEIER_GLIOMA_STEM_CELL_DN	7.17499854062767e-05 .	0.0200748223984114 .
VALK_AML_CLUSTER_6	7.52426543421997e-05 .	0.0200748223984114 .
semaphorin-plexin signaling pathway	8.46874693698006e-05 .	0.0200748223984114 .
BAELDE_DIABETIC_NEPHROPATHY_UP	8.67056115584499e-05 .	0.0200748223984114 .
LU_EZH2_TARGETS_UP	8.67056115584499e-05 .	0.0200748223984114 .
KOBAYASHI_RESPONSE_TO_ROMIDEPSIN	8.7114630306084e-05 .	0.0200748223984114 .
Venteicher_Astro-program	9.17352233308695e-05 .	0.0200748223984114 .
G protein-coupled receptor signaling pathway	9.39107929315856e-05 .	0.0200748223984114 .
BIOCARTA_ETS_PATHWAY	9.61347902512909e-05 .	0.0220025049015598 .
carbohydrate binding	0.000101203000679465 .	0.0220025049015598 .
KATSANOU_ELAVL1_TARGETS_UP	0.000107017716203335 .	0.0220025049015598 .
DELASERNA_MYOD_TARGETS_DN	0.00011741127746867 .	0.0220025049015598 .
RODRIGUES_NTN1_TARGETS_DN	0.000120709502189087 .	0.0220025049015598 .
KOBAYASHI_EGFR_SIGNALING_6HR_DN	0.000125820193121468 .	0.0220025049015598 .
BIOCARTA_DEATH_PATHWAY	0.000129934733535665 .	0.0220025049015598 .
REACTOME_G_ALPHA_S_SIGNALLING_EVENTS	0.000131133287837968 .	0.0220025049015598 .
WOTTON_RUNX_TARGETS_DN	0.000132950569081862 .	0.0317446329312915 .
WANG_BARRETTS_ESOPHAGUS_AND_ESOPHAGUS_CANCER_UP	0.000151776765126777 .	0.0317446329312915 .
WEIGEL_OXIDATIVE_STRESS_RESPONSE	0.000157393586134515 .	0.0317446329312915 .
WIERENGA_STAT5A_TARGETS_UP	0.000162467347970302 .	0.0317446329312915 .
DACOSTA_ERCC3_ALLELE_XPCS_VS_TTD_UP	0.000166184747079815 .	0.0317446329312915 .
ADDYA_ERYTHROID_DIFFERENTIATION_BY_HEMIN	0.000173859535423539 .	0.0317446329312915 .
RIGGI_EWING_SARCOMA_PROGENITOR_UP	0.000173859535423539 .	0.0317446329312915 .
anchored component of membrane	0.000179427798220058 .	0.0457551575038932 .
SMID_BREAST_CANCER_RELAPSE_IN_BONE_UP	0.000199810794651738 .	0.0457551575038932 .
VART_KSHV_INFECTION_ANGIOGENIC_MARKERS_DN	0.000220376728432248 .	0.0457551575038932 .
Victora_Light zone signature	0.000225318582674735 .	0.0457551575038932 .
LEE_AGING_MUSCLE_UP	0.00023344116984741 .	0.0457551575038932 .
LUI_THYROID_CANCER_CLUSTER_1	0.00025947780672003 .	0.0457551575038932 .
female pregnancy	0.000264071876684447 .	0.0457551575038932 .
DUTTA_APOPTOSIS_VIA_NFKB	0.000271105288509325 .	0.0457551575038932 .
MOREIRA_RESPONSE_TO_TSA_UP	0.000280754846481075 .	0.0457551575038932 .
regulation of GTPase activity	0.000281983282943849 .	0.0457551575038932 .
SARTIPY_BLUNTED_BY_INSULIN_RESISTANCE_UP	0.000288200903281119 .	0.0457551575038932 .
ZHAN_MULTIPLE_MYELOMA_HP_UP	0.000302331685308909 .	0.0457551575038932 .
angiogenesis	0.000315734819903095 .	0.0457551575038932 .
HU_ANGIOGENESIS_UP	0.000324039908047807 .	0.0457551575038932 .
Tirosh_Endothelial-cell specific genes-melanoma	0.00032826822214231 .	0.0457551575038932 .
GRAHAM_CML_QUIESCENT_VS_NORMAL_QUIESCENT_DN	0.00032826822214231 .	0.0457551575038932 .
AFFAR_YY1_TARGETS_UP	0.000332547796743667 .	0.0576142482612847 .
signaling receptor binding	0.000353213740819208 .	0.0576142482612847 .
ICGC_NrsfPcr2_targets	0.000360879225797864 .	0.0576142482612847 .
NABA_MATRISOME_ASSOCIATED	0.000368699023006887 .	0.0639179061755829 .
regulation of inflammatory response	0.000411960817188941 .	0.0639179061755829 .
AMIT_EGF_RESPONSE_40_MCF10A	0.000411960817188941 .	0.0639179061755829 .
NATSUME_RESPONSE_TO_INTERFERON_BETA_UP	0.000413715205433781 .	0.0639179061755829 .
azurophil granule membrane	0.000442744877673954 .	0.0639179061755829 .
positive regulation of neuron projection development	0.000442744877673954 .	0.0639179061755829 .
NABA_ECM_AFFILIATED	0.000450291648851482 .	0.0639179061755829 .
Chr 16	0.000467709866797068 .	0.0639179061755829 .
HEIDENBLAD_AMPLICON_8Q24_DN	0.000475649913716909 .	0.0789481489828364 .
SNIJDERS_AMPLIFIED_IN_HEAD_AND_NECK_TUMORS	0.000496049491403552 .	0.0789481489828364 .
WANG_HCP_PROSTATE_CANCER	0.000508674989782556 .	0.101792038858963 .
LEE_NEURAL_CREST_STEM_CELL_DN	0.000559878679969541 .	0.101792038858963 .
ZHAN_MULTIPLE_MYELOMA_SPIKED	0.000564549249695586 .	0.101792038858963 .
PID_EPHA2_FWD_PATHWAY	0.000618357333697395 .	0.101792038858963 .
negative regulation of Notch signaling pathway	0.000623476781282743 .	0.101792038858963 .
substrate adhesion-dependent cell spreading	0.000685230533062759 .	0.101792038858963 .
DELACROIX_RAR_BOUND_ES	0.000696529477558543 .	0.101792038858963 .
AMIT_EGF_RESPONSE_40_HELA	0.000719644470529472 .	0.101792038858963 .
HAN_SATB1_TARGETS_DN	0.000740447963344296 .	0.101792038858963 .
SCHLESINGER_METHYLATED_DE_NOVO_IN_CANCER	0.000768009559482663 .	0.101792038858963 .
ACEVEDO_LIVER_CANCER_DN	0.000780559867727671 .	0.101792038858963 .
ONO_AML1_TARGETS_DN	0.000799739760650556 .	0.101792038858963 .
MUELLER_METHYLATED_IN_GLIOBLASTOMA	0.000819352644049579 .	0.101792038858963 .
hsa-miR-532-3p	0.000825988003614186 .	0.101792038858963 .
GREENBAUM_E2A_TARGETS_DN	0.000853026876767613 .	0.101792038858963 .
CHIBA_RESPONSE_TO_TSA_UP	0.000884417245803994 .	0.101792038858963 .
ROVERSI_GLIOMA_COPY_NUMBER_UP	0.000909562356931402 .	0.101792038858963 .
hsa-miR-1224-3p	0.000927923572923771 .	0.101792038858963 .
regulation of actin cytoskeleton organization	0.000950406288032438 .	0.101792038858963 .
FURUKAWA_DUSP6_TARGETS_PCI35_UP	0.000958010998032881 .	0.101792038858963 .
LIU_IL13_PRIMING_MODEL	0.00099687956147409 .	0.101792038858963 .
OHGUCHI_LIVER_HNF4A_TARGETS_DN	0.00100881928838745 .	0.101792038858963 .
SENGUPTA_EBNA1_ANTICORRELATED	0.00103309332830746 .	0.101792038858963 .
AUNG_GASTRIC_CANCER	0.00104130299227559 .	0.101792038858963 .
signal transduction	0.00107051031821974 .	0.101792038858963 .
FERRANDO_T_ALL_WITH_MLL_ENL_FUSION_UP	0.00107899217186917 .	0.101792038858963 .
PID_P38_MKK3_6PATHWAY	0.00108753559664847 .	0.101792038858963 .
CHIANG_LIVER_CANCER_SUBCLASS_UNANNOTATED_UP	0.00108753559664847 .	0.101792038858963 .
neural crest cell migration	0.0011048087582507 .	0.104138198693849 .
Chr 19	0.00114011164411944 .	0.104138198693849 .
PLASARI_TGFB1_TARGETS_1HR_UP	0.00120438772343898 .	0.104138198693849 .
BHAT_ESR1_TARGETS_VIA_AKT1_UP	0.00121858563297599 .	0.104138198693849 .
DASU_IL6_SIGNALING_UP	0.00126210337889402 .	0.104138198693849 .
negative regulation of smooth muscle cell proliferation	0.00128189710128152 .	0.104138198693849 .
BOQUEST_STEM_CELL_CULTURED_VS_FRESH_UP	0.00133262963244722 .	0.104138198693849 .
QI_PLASMACYTOMA_DN	0.00137452962998845 .	0.104138198693849 .
MUNSHI_MULTIPLE_MYELOMA_UP	0.00139054993892907 .	0.104138198693849 .
response to bacterium	0.00143410804551089 .	0.104138198693849 .
TONKS_TARGETS_OF_RUNX1_RUNX1T1_FUSION_MONOCYTE_DN	0.00143410804551089 .	0.104138198693849 .
GENTLES_LEUKEMIC_STEM_CELL_UP	0.00145076093005994 .	0.104138198693849 .
VANTVEER_BREAST_CANCER_BRCA1_UP	0.00147890838421013 .	0.104138198693849 .
B cell differentiation	0.00150178415510837 .	0.104138198693849 .
T cell differentiation	0.00150755330992249 .	0.104138198693849 .
SCHRAETS_MLL_TARGETS_UP	0.00151334267444536 .	0.104138198693849 .
plasma membrane	0.00151915231139814 .	0.104138198693849 .
GHANDHI_DIRECT_IRRADIATION_DN	0.00151915231139814 .	0.104138198693849 .
PEDRIOLI_MIR31_TARGETS_DN	0.00154259484364919 .	0.104138198693849 .
CLIMENT_BREAST_CANCER_COPY_NUMBER_UP	0.00160265134800026 .	0.104138198693849 .
TSAI_RESPONSE_TO_RADIATION_THERAPY	0.0016087727096369 .	0.104138198693849 .
DIRMEIER_LMP1_RESPONSE_EARLY	0.00162726484708931 .	0.104138198693849 .
PID_NECTIN_PATHWAY	0.00163970030665637 .	0.104138198693849 .
extracellular region	0.00170965604242237 .	0.104138198693849 .
VAQUERIZAS_Pancreas_TF	0.00172266340263341 .	0.104138198693849 .
Wirth_lymphoma map module H	0.00172266340263341 .	0.104138198693849 .
ICGC_Rad21_targets	0.00176222778326753 .	0.104138198693849 .
blood microparticle	0.00176890165672356 .	0.104138198693849 .
PHONG_TNF_TARGETS_UP	0.00176890165672356 .	0.104138198693849 .
ZHOU_INFLAMMATORY_RESPONSE_FIMA_DN	0.00182312610329324 .	0.104138198693849 .
NAKAYAMA_SOFT_TISSUE_TUMORS_PCA2_DN	0.00182312610329324 .	0.104138198693849 .
DAUER_STAT3_TARGETS_DN	0.00190730056848744 .	0.104138198693849 .
REACTOME_ESTROGEN_DEPENDENT_GENE_EXPRESSION	0.00190730056848744 .	0.104138198693849 .
VALK_AML_WITH_EVI1	0.00193613391912169 .	0.104138198693849 .
PHONG_TNF_RESPONSE_NOT_VIA_P38	0.00196536269024198 .	0.104138198693849 .
WONG_ADULT_TISSUE_STEM_MODULE	0.00198012684535835 .	0.104138198693849 .
positive regulation of nitric oxide biosynthetic process	0.0019949916457459 .	0.104138198693849 .
Wirth_lymphoma map module I	0.00200246197620052 .	0.104138198693849 .
negative regulation of cell migration	0.00201747887582661 .	0.104138198693849 .
hsa-miR-767-5p	0.00202502559683542 .	0.104138198693849 .
hsa-miR-1249	0.00204019596223993 .	0.104138198693849 .
KEGG_CELL_ADHESION_MOLECULES_CAMS	0.00205546940234091 .	0.104138198693849 .
BIDUS_METASTASIS_DN	0.00212549198870789 .	0.104138198693849 .
WIRTH_pre+post GC B-cells	0.00216532160331334 .	0.104138198693849 .
HOEBEKE_LYMPHOID_STEM_CELL_UP	0.00217336826709561 .	0.104138198693849 .
Christensen_hypomethylated_in_ependymoma	0.00218954297286203 .	0.104138198693849 .
DORSAM_HOXA9_TARGETS_DN	0.00218954297286203 .	0.104138198693849 .
Chr 9	0.00219767117505079 .	0.104138198693849 .
MEISSNER_NPC_HCP_WITH_H3_UNMETHYLATED	0.00228047025802731 .	0.104138198693849 .
SCHOEN_NFKB_SIGNALING	0.00229736530857928 .	0.104138198693849 .
SANSOM_APC_MYC_TARGETS	0.00231437363916258 .	0.104138198693849 .
Wirth_lymphoma map module M	0.00233149591411928 .	0.104138198693849 .
negative regulation of ERK1 and ERK2 cascade	0.00234873280097092 .	0.104138198693849 .
NAGASHIMA_EGF_SIGNALING_UP	0.00240113785601497 .	0.104138198693849 .
PID_FCER1_PATHWAY	0.00242773517263074 .	0.104138198693849 .
regulation of cell migration	0.0024456144998943 .	0.104138198693849 .
BIOCARTA_BCR_PATHWAY	0.0024456144998943 .	0.104138198693849 .
regulation of complement activation	0.0024999694256049 .	0.104138198693849 .
RUTELLA_RESPONSE_TO_HGF_DN	0.0024999694256049 .	0.104138198693849 .
PID_CDC42_REG_PATHWAY	0.00250913404580699 .	0.104138198693849 .
CHESLER_BRAIN_HIGHEST_GENETIC_VARIANCE	0.00250913404580699 .	0.104138198693849 .
BURTON_ADIPOGENESIS_PEAK_AT_2HR	0.00250913404580699 .	0.104138198693849 .
receptor-mediated endocytosis	0.00254609706556559 .	0.104138198693849 .
MOHANKUMAR_HOXA1_TARGETS_DN	0.00254609706556559 .	0.104138198693849 .
VAQUERIZAS_Thyroid_TF	0.00256476253295891 .	0.104138198693849 .
BIOCARTA_FCER1_PATHWAY	0.00257414156601669 .	0.104138198693849 .
ZHANG_BREAST_CANCER_PROGENITORS_DN	0.00258355158395647 .	0.104138198693849 .
PEDERSEN_METASTASIS_BY_ERBB2_ISOFORM_4	0.00260246493165282 .	0.104138198693849 .
positive regulation of MAPK cascade	0.00263106957760119 .	0.104138198693849 .
double-stranded DNA binding	0.00264066738618397 .	0.104138198693849 .
positive regulation of osteoblast differentiation	0.00265995793590183 .	0.104138198693849 .
positive regulation of apoptotic process	0.00267937566810465 .	0.104138198693849 .
SARRIO_EPITHELIAL_MESENCHYMAL_TRANSITION_DN	0.00268913245558367 .	0.104138198693849 .
HUMMEL_BURKITTS_LYMPHOMA_DN	0.00269892131264108 .	0.104138198693849 .
Gorovets_LGG_EPL_subclass	0.00271859560274064 .	0.104138198693849 .
SAKAI_CHRONIC_HEPATITIS_VS_LIVER_CANCER_DN	0.00273839927502367 .	0.136668843921459 .
LEE_DIFFERENTIATING_T_LYMPHOCYTE	0.00280874172756943 .	0.136668843921459 .
virus receptor activity	0.00283938438952035 .	0.136668843921459 .
EINAV_INTERFERON_SIGNATURE_IN_CANCER	0.00283938438952035 .	0.136668843921459 .
KEGG_NEUROACTIVE_LIGAND_RECEPTOR_INTERACTION	0.00288071027493887 .	0.136668843921459 .
CROONQUIST_STROMAL_STIMULATION_UP	0.0029225777574885 .	0.136668843921459 .
MIKKELSEN_MEF_ICP_WITH_H3K27ME3	0.00295433749283291 .	0.136668843921459 .
HUMMERICH_SKIN_CANCER_PROGRESSION_UP	0.00296499299183716 .	0.136668843921459 .
YOSHIMURA_MAPK8_TARGETS_UP	0.00298640795457387 .	0.136668843921459 .
WANG_TNF_TARGETS	0.00307346838800716 .	0.136668843921459 .
positive regulation of protein kinase B signaling	0.00310670085946797 .	0.136668843921459 .
MARIADASON_REGULATED_BY_HISTONE_ACETYLATION_DN	0.00312903521535413 .	0.136668843921459 .
positive regulation of tumor necrosis factor production	0.00314025650720565 .	0.136668843921459 .
HALLMARK_TNFA_SIGNALING_VIA_NFKB	0.00314025650720565 .	0.136668843921459 .
AMIT_SERUM_RESPONSE_40_MCF10A	0.00316280782336065 .	0.136668843921459 .
ENGELMANN_CANCER_PROGENITORS_DN	0.00325447776405253 .	0.136668843921459 .
BIOCARTA_CARM_ER_PATHWAY	0.00328946549597503 .	0.136668843921459 .
PEREZ_TP63_TARGETS	0.00333664189648036 .	0.136668843921459 .
HOFFMANN_LARGE_TO_SMALL_PRE_BII_LYMPHOCYTE_DN	0.00333664189648036 .	0.136668843921459 .
response to ethanol	0.00338442567506601 .	0.136668843921459 .
WANG_BARRETTS_ESOPHAGUS_UP	0.00339646731149021 .	0.136668843921459 .
ABRAHAM_ALPC_VS_MULTIPLE_MYELOMA_UP	0.00340854743616607 .	0.136668843921459 .
BOQUEST_STEM_CELL_DN	0.00342066615526865 .	0.136668843921459 .
LEE_LIVER_CANCER_ACOX1_UP	0.00343282357520471 .	0.136668843921459 .
NOJIMA_SFRP2_TARGETS_DN	0.00344501980261313 .	0.136668843921459 .
positive regulation of T cell proliferation	0.00346952910756443 .	0.136668843921459 .
REACTOME_LEISHMANIA_INFECTION	0.00350658680038124 .	0.136668843921459 .
NEMETH_INFLAMMATORY_RESPONSE_LPS_UP	0.00353148901022924 .	0.136668843921459 .
WIRTH_Placenta	0.00360715118374966 .	0.136668843921459 .
endoplasmic reticulum unfolded protein response	0.00365839767517869 .	0.136668843921459 .
XU_CREBBP_TARGETS_UP	0.00367131093863863 .	0.136668843921459 .
defense response to virus	0.00368426508019072 .	0.136668843921459 .
SOTIRIOU_BREAST_CANCER_GRADE_1_VS_3_DN	0.00368426508019072 .	0.136668843921459 .
RIZ_ERYTHROID_DIFFERENTIATION_12HR	0.00368426508019072 .	0.136668843921459 .
BURTON_ADIPOGENESIS_4	0.00371029644317582 .	0.148235283256903 .
CHYLA_CBFA2T3_TARGETS_DN	0.00378938323500401 .	0.148235283256903 .
TAKEDA_TARGETS_OF_NUP98_HOXA9_FUSION_6HR_DN	0.00385643981314979 .	0.148235283256903 .
BASSO_CD40_SIGNALING_UP	0.00385643981314979 .	0.148235283256903 .
growth cone	0.00396594419674411 .	0.148235283256903 .
positive regulation of ERK1 and ERK2 cascade	0.00397982625009691 .	0.148235283256903 .
STAMBOLSKY_RESPONSE_TO_VITAMIN_D3_UP	0.00397982625009691 .	0.148235283256903 .
TURASHVILI_BREAST_DUCTAL_CARCINOMA_VS_DUCTAL_NORMAL_DN	0.00400772097283744 .	0.148235283256903 .
BANDRES_RESPONSE_TO_CARMUSTIN_MGMT_24HR_DN	0.00400772097283744 .	0.148235283256903 .
SUBTIL_PROGESTIN_TARGETS	0.00409245851641314 .	0.148235283256903 .
NAGASHIMA_NRG1_SIGNALING_UP	0.00414983747441223 .	0.148235283256903 .
GRAHAM_CML_DIVIDING_VS_NORMAL_QUIESCENT_DN	0.00416429421178984 .	0.148235283256903 .
Venteicher_Microglia_Macrophage_PC1-high	0.00422257274820511 .	0.148235283256903 .
AMIT_SERUM_RESPONSE_20_MCF10A	0.00431135859912116 .	0.148235283256903 .
BROWNE_HCMV_INFECTION_2HR_UP	0.00432631740592247 .	0.148235283256903 .
Donson-innate immunity-associated with LTS in HGA	0.00434132258593005 .	0.148235283256903 .
BOSCO_INTERFERON_INDUCED_ANTIVIRAL_MODULE	0.00434132258593005 .	0.148235283256903 .
LI_ADIPOGENESIS_BY_ACTIVATED_PPARG	0.00435637426198356 .	0.148235283256903 .
REACTOME_FCERI_MEDIATED_CA_2_MOBILIZATION	0.00435637426198356 .	0.148235283256903 .
POOLA_INVASIVE_BREAST_CANCER_DN	0.0043714725571739 .	0.148235283256903 .
BROWNE_HCMV_INFECTION_10HR_UP	0.0043866175948434 .	0.148235283256903 .
HOFMANN_MYELODYSPLASTIC_SYNDROM_RISK_UP	0.0043866175948434 .	0.148235283256903 .
LENZ_Stromal signature 2	0.0044323343999276 .	0.148235283256903 .
cellular response to tumor necrosis factor	0.00444766764597544 .	0.148235283256903 .
response to calcium ion	0.00446304825499515 .	0.148235283256903 .
anatomical structure morphogenesis	0.00449395206162984 .	0.148235283256903 .
cell surface	0.0045563335412362 .	0.148235283256903 .
PID_LYSOPHOSPHOLIPID_PATHWAY	0.0045563335412362 .	0.148235283256903 .
ephrin receptor signaling pathway	0.00460362575494782 .	0.148235283256903 .
DELASERNA_MYOD_TARGETS_UP	0.00463539680077224 .	0.148235283256903 .
viral entry into host cell	0.00471568202372914 .	0.148235283256903 .
BUCKANOVICH_T_LYMPHOCYTE_HOMING_ON_TUMOR_UP	0.00473188711379917 .	0.148235283256903 .
REACTOME_EPH_EPHRIN_MEDIATED_REPULSION_OF_CELLS	0.00473188711379917 .	0.148235283256903 .
multicellular organism development	0.00474814185322235 .	0.148235283256903 .
small GTPase mediated signal transduction	0.00476444637145361 .	0.190846762407677 .
serine-type endopeptidase inhibitor activity	0.00483016483058859 .	0.190846762407677 .
Hummel_mBL DOWN	0.00487998273412657 .	0.190846762407677 .
SMID_BREAST_CANCER_LUMINAL_A_UP	0.00491344856979999 .	0.190846762407677 .
PID_HNF3A_PATHWAY	0.00493025805298504 .	0.190846762407677 .
REACTOME_SIGNALING_BY_GPCR	0.00496403081157665 .	0.229169793324458 .
KEGG_B_CELL_RECEPTOR_SIGNALING_PATHWAY	0.00501507642241306 .	0.229169793324458 .
REACTOME_EPH_EPHRIN_SIGNALING	0.00508386425917253 .	0.229169793324458 .
cell surface receptor signaling pathway	0.00518862139933674 .	0.229169793324458 .
molecular_function	0.00520626645501695 .	0.229169793324458 .
hsa-miR-99b	0.00522396488305725 .	0.229169793324458 .
VECCHI_GASTRIC_CANCER_ADVANCED_VS_EARLY_DN	0.00545896392281995 .	0.229169793324458 .
MCCLUNG_DELTA_FOSB_TARGETS_2WK	0.00545896392281995 .	0.229169793324458 .
IVANOVA_HEMATOPOIESIS_STEM_CELL_LONG_TERM	0.0055145107854451 .	0.229169793324458 .
PID_ERA_GENOMIC_PATHWAY	0.00562711314267512 .	0.229169793324458 .
actin cytoskeleton reorganization	0.00566509842616436 .	0.229169793324458 .
CONCANNON_APOPTOSIS_BY_EPOXOMICIN_UP	0.00570331119548974 .	0.229169793324458 .
endoplasmic reticulum lumen	0.00576105939927026 .	0.229169793324458 .
TONKS_TARGETS_OF_RUNX1_RUNX1T1_FUSION_ERYTHROCYTE_UP	0.00581932592658484 .	0.229169793324458 .
PID_BCR_5PATHWAY	0.00585846016899706 .	0.229169793324458 .
MIKKELSEN_ES_LCP_WITH_H3K4ME3	0.0060374679413466 .	0.229169793324458 .
positive regulation of JNK cascade	0.00605765393851826 .	0.229169793324458 .
LEE_LIVER_CANCER_HEPATOBLAST	0.00605765393851826 .	0.229169793324458 .
guanyl-nucleotide exchange factor activity	0.00611857127685922 .	0.229169793324458 .
CHOW_RASSF1_TARGETS_DN	0.00611857127685922 .	0.229169793324458 .
HALLMARK_P53_PATHWAY	0.00613899733577329 .	0.229169793324458 .
REACTOME_PEPTIDE_LIGAND_BINDING_RECEPTORS	0.00615948378370219 .	0.229169793324458 .
FARMER_BREAST_CANCER_CLUSTER_1	0.00618003077062628 .	0.229169793324458 .
MCBRYAN_PUBERTAL_BREAST_3_4WK_DN	0.00622130696275506 .	0.229169793324458 .
HALLMARK_INTERFERON_ALPHA_RESPONSE	0.0062420364692946 .	0.229169793324458 .
FLECHNER_BIOPSY_KIDNEY_TRANSPLANT_OK_VS_DONOR_DN	0.00628367905872495 .	0.229169793324458 .
RASHI_RESPONSE_TO_IONIZING_RADIATION_1	0.00636770279059548 .	0.229169793324458 .
JIANG_AGING_CEREBRAL_CORTEX_DN	0.00636770279059548 .	0.229169793324458 .
regulation of protein phosphorylation	0.00641008637017213 .	0.229169793324458 .
transcription, DNA-templated	0.00647412982591183 .	0.229169793324458 .
BIOCARTA_PTDINS_PATHWAY	0.00651713931548105 .	0.229169793324458 .
SHIPP_DLBCL_VS_FOLLICULAR_LYMPHOMA_DN	0.00651713931548105 .	0.229169793324458 .
VALK_AML_CLUSTER_3	0.0066476878932064 .	0.229169793324458 .
positive regulation of neuron differentiation	0.00671382495135928 .	0.229169793324458 .
hsa-miR-636	0.00673599949876138 .	0.229169793324458 .
SPIRA_SMOKERS_LUNG_CANCER_UP	0.00680291192943594 .	0.229169793324458 .
MISHRA_CARCINOMA_ASSOCIATED_FIBROBLAST_UP	0.00689304158388977 .	0.229169793324458 .
CADWELL_ATG16L1_TARGETS_UP	0.00691573810658416 .	0.229169793324458 .
MARKS_HDAC_TARGETS_UP	0.00693850059188385 .	0.229169793324458 .
calmodulin binding	0.00703021336288974 .	0.229169793324458 .
INGA_TP53_TARGETS	0.00707646969676859 .	0.229169793324458 .
NABA_SECRETED_FACTORS	0.00709969841539264 .	0.229169793324458 .
REACTOME_FCERI_MEDIATED_MAPK_ACTIVATION	0.00709969841539264 .	0.229169793324458 .
GARGALOVIC_RESPONSE_TO_OXIDIZED_PHOSPHOLIPIDS_PINK_DN	0.00709969841539264 .	0.229169793324458 .
GUENTHER_GROWTH_SPHERICAL_VS_ADHERENT_DN	0.00712299438430557 .	0.229169793324458 .
WANG_CISPLATIN_RESPONSE_AND_XPC_UP	0.00712299438430557 .	0.229169793324458 .
endocytic vesicle membrane	0.00721685401160064 .	0.233760426664519 .
REACTOME_COMPLEMENT_CASCADE	0.00721685401160064 .	0.233760426664519 .
regulation of cell growth	0.00728796283731974 .	0.233760426664519 .
MISHRA_CARCINOMA_ASSOCIATED_FIBROBLAST_DN	0.00740785086651762 .	0.233760426664519 .
VANHARANTA_UTERINE_FIBROID_UP	0.00748061493805226 .	0.233760426664519 .
positive regulation of epithelial cell proliferation	0.00752947344109563 .	0.233760426664519 .
REACTOME_O_LINKED_GLYCOSYLATION	0.00760328821654184 .	0.233760426664519 .
REACTOME_O_GLYCOSYLATION_OF_TSR_DOMAIN_CONTAINING_PROTEINS	0.00762803435071782 .	0.233760426664519 .
KIM_RESPONSE_TO_TSA_AND_DECITABINE_UP	0.0077026987347198 .	0.233760426664519 .
negative regulation of apoptotic process	0.00772772941901102 .	0.233760426664519 .
extracellular space	0.00775283166339205 .	0.233760426664519 .
cellular response to calcium ion	0.0078032515110841 .	0.233760426664519 .
HOFMANN_CELL_LYMPHOMA_DN	0.0078032515110841 .	0.233760426664519 .
CERVERA_SDHB_TARGETS_2	0.00790495740877443 .	0.233760426664519 .
GAVIN_FOXP3_TARGETS_CLUSTER_P3	0.00800782736392714 .	0.233760426664519 .
apical plasma membrane	0.00811187238577781 .	0.233760426664519 .
MIKKELSEN_IPS_LCP_WITH_H3K4ME3	0.00811187238577781 .	0.233760426664519 .
Venteicher_Microglia_Macrophage_PC2	0.00813806854252488 .	0.233760426664519 .
regulation of cell adhesion	0.00816433900711309 .	0.233760426664519 .
TERAMOTO_OPN_TARGETS_CLUSTER_6	0.00816433900711309 .	0.233760426664519 .
SHAFFER_IRF4_TARGETS_IN_PLASMA_CELL_VS_MATURE_B_LYMPHOCYTE	0.0081906839537072 .	0.233760426664519 .
RASHI_RESPONSE_TO_IONIZING_RADIATION_4	0.0082171035567584 .	0.233760426664519 .
Christensen_hypermethylated_in_grade3_astrocytoma	0.00824359799100447 .	0.239918606898614 .
RAMALHO_STEMNESS_DN	0.00837719876604665 .	0.239918606898614 .
response to retinoic acid	0.00854002588863287 .	0.239918606898614 .
BORLAK_LIVER_CANCER_EGF_UP	0.00856743203116986 .	0.239918606898614 .
REACTOME_NGF_STIMULATED_TRANSCRIPTION	0.00856743203116986 .	0.239918606898614 .
integral component of membrane	0.00865011394747479 .	0.239918606898614 .
serine-type peptidase activity	0.00865011394747479 .	0.239918606898614 .
VALK_AML_CLUSTER_11	0.00867782967929092 .	0.239918606898614 .
DURCHDEWALD_SKIN_CARCINOGENESIS_UP	0.00873349485978558 .	0.239918606898614 .
Christensen_hypermethylated_in_grade2_oligoastrocytoma	0.00876144466856832 .	0.239918606898614 .
DOANE_BREAST_CANCER_ESR1_UP	0.00876144466856832 .	0.239918606898614 .
negative regulation of signal transduction	0.00881757962562449 .	0.239918606898614 .
response to virus	0.00884576513572979 .	0.255215709061646 .
GUTIERREZ_CHRONIC_LYMPHOCYTIC_LEUKEMIA_DN	0.00890237312583507 .	0.255215709061646 .
calcium ion transport	0.00901654208152389 .	0.255215709061646 .
growth factor activity	0.00901654208152389 .	0.255215709061646 .
G protein-coupled receptor binding	0.00907410596942764 .	0.255215709061646 .
BOYAULT_LIVER_CANCER_SUBCLASS_G1_UP	0.00913199141994065 .	0.255215709061646 .
RAMASWAMY_METASTASIS_DN	0.00921942574838828 .	0.344334953544172 .
ISSAEVA_MLL2_TARGETS	0.00921942574838828 .	0.344334953544172 .
signaling receptor activity	0.00933714410599951 .	0.344334953544172 .
BRUINS_UVC_RESPONSE_VIA_TP53_GROUP_B	0.00957653151466812 .	0.344334953544172 .
BROWNE_HCMV_INFECTION_8HR_UP	0.00972885814777424 .	0.344334953544172 .
REACTOME_LAMININ_INTERACTIONS	0.00975957622726312 .	0.344334953544172 .
REACTOME_LYSOSOME_VESICLE_BIOGENESIS	0.00979037900105694 .	0.344334953544172 .
MAGRANGEAS_MULTIPLE_MYELOMA_IGG_VS_IGA_DN	0.00988329739555827 .	0.344334953544172 .
positive regulation of inflammatory response	0.00994566996517207 .	0.344334953544172 .
FISCHER_DIRECT_P53_TARGETS_META_ANALYSIS	0.00997698491718354 .	0.344334953544172 .
MILI_PSEUDOPODIA_CHEMOTAXIS_DN	0.0101031069973843 .	0.344334953544172 .
positive regulation of cytosolic calcium ion concentration	0.0102306179893627 .	0.344334953544172 .
BOYAULT_LIVER_CANCER_SUBCLASS_G56_DN	0.0102306179893627 .	0.344334953544172 .
motor activity	0.0102948982082917 .	0.344334953544172 .
SENGUPTA_NASOPHARYNGEAL_CARCINOMA_WITH_LMP1_DN	0.0103271701804497 .	0.344334953544172 .
CAIRO_HEPATOBLASTOMA_DN	0.0103919788276276 .	0.344334953544172 .
GRAHAM_CML_QUIESCENT_VS_NORMAL_DIVIDING_UP	0.0104245158945034 .	0.344334953544172 .
GILDEA_METASTASIS	0.0105885365248445 .	0.344334953544172 .
positive chemotaxis	0.0106547715980049 .	0.344334953544172 .
NGUYEN_NOTCH1_TARGETS_DN	0.0106547715980049 .	0.344334953544172 .
KIM_LRRC3B_TARGETS	0.0106880242451667 .	0.344334953544172 .
GESERICK_TERT_TARGETS_DN	0.0107213672308448 .	0.344334953544172 .
GRAHAM_NORMAL_QUIESCENT_VS_NORMAL_DIVIDING_UP	0.0108556465421809 .	0.344334953544172 .
cell adhesion	0.0108894442105572 .	0.344334953544172 .
BILD_HRAS_ONCOGENIC_SIGNATURE	0.0110941595230531 .	0.344334953544172 .
MORI_MATURE_B_LYMPHOCYTE_UP	0.0111631377682781 .	0.344334953544172 .
MYLLYKANGAS_AMPLIFICATION_HOT_SPOT_23	0.0111977665147217 .	0.344334953544172 .
HEBENSTREIT_low expression TF	0.0113022136860805 .	0.344334953544172 .
PID_NFAT_TFPATHWAY	0.0113022136860805 .	0.344334953544172 .
FERRANDO_LYL1_NEIGHBORS	0.0114075065332868 .	0.344334953544172 .
PID_A6B1_A6B4_INTEGRIN_PATHWAY	0.0114781743093537 .	0.344334953544172 .
membrane raft	0.0115492220350692 .	0.344334953544172 .
Harbst_melanoma_lowgrade_up	0.0115492220350692 .	0.344334953544172 .
TURASHVILI_BREAST_NORMAL_DUCTAL_VS_LOBULAR_UP	0.0117285144403162 .	0.344334953544172 .
negative regulation of translation	0.0118009049798375 .	0.344334953544172 .
receptor complex	0.0119102176685813 .	0.344334953544172 .
hsa-miR-483-3p	0.0119468498994625 .	0.344334953544172 .
BHAT_ESR1_TARGETS_NOT_VIA_AKT1_UP	0.0119468498994625 .	0.344334953544172 .
CROONQUIST_NRAS_VS_STROMAL_STIMULATION_DN	0.0120573335220543 .	0.344334953544172 .
Christensen_hypermethylated_in_secondary_glioblastoma	0.0121687019436214 .	0.344334953544172 .
SANA_TNF_SIGNALING_UP	0.0122060223541441 .	0.344334953544172 .
actin filament bundle assembly	0.0122434419177615 .	0.344334953544172 .
HENDRICKS_SMARCA4_TARGETS_DN	0.0122809608457572 .	0.344334953544172 .
SMID_BREAST_CANCER_BASAL_DN	0.0123562976414405 .	0.344334953544172 .
Chaussabel_2,11_Replication	0.0124320344371502 .	0.344334953544172 .
ODONNELL_TFRC_TARGETS_UP	0.0125847148351967 .	0.344334953544172 .
WIEDERSCHAIN_TARGETS_OF_BMI1_AND_PCGF2	0.0125847148351967 .	0.344334953544172 .
KIM_BIPOLAR_DISORDER_OLIGODENDROCYTE_DENSITY_CORR_DN	0.0127778457193541 .	0.344334953544172 .
MOREIRA_RESPONSE_TO_TSA_DN	0.012816778092492 .	0.344334953544172 .
NABA_ECM_REGULATORS	0.012816778092492 .	0.344334953544172 .
WATANABE_RECTAL_CANCER_RADIOTHERAPY_RESPONSIVE_UP	0.0129341914816287 .	0.344334953544172 .
SPANG_BAFF 9hrs DN	0.013052533816428 .	0.344334953544172 .
BIOCARTA_KERATINOCYTE_PATHWAY	0.013211778750192 .	0.344334953544172 .
GAL_LEUKEMIC_STEM_CELL_UP	0.013211778750192 .	0.344334953544172 .
VAQUERIZAS_Trachea_TF	0.0133726995065332 .	0.344334953544172 .
regulation of growth	0.0134537926964385 .	0.344334953544172 .
NABA_MATRISOME	0.0134537926964385 .	0.344334953544172 .
CERVERA_SDHB_TARGETS_1_UP	0.0134944982632188 .	0.344334953544172 .
PID_AP1_PATHWAY	0.0136172534954693 .	0.344334953544172 .
MORI_PLASMA_CELL_DN	0.0136172534954693 .	0.344334953544172 .
secretory granule membrane	0.0137409711668243 .	0.344334953544172 .
FRASOR_RESPONSE_TO_ESTRADIOL_UP	0.0137824252999548 .	0.344334953544172 .
DELLA_RESPONSE_TO_TSA_AND_BUTYRATE	0.0137824252999548 .	0.344334953544172 .
integrin-mediated signaling pathway	0.0139913177938755 .	0.344334953544172 .
RNA helicase activity	0.0140334222200016 .	0.344334953544172 .
YAGI_AML_RELAPSE_PROGNOSIS	0.0140334222200016 .	0.344334953544172 .
ONDER_CDH1_TARGETS_2_DN	0.0140756358104318 .	0.344334953544172 .
MURATA_VIRULENCE_OF_H_PILORI	0.014117958789373 .	0.344334953544172 .
BEGUM_TARGETS_OF_PAX3_FOXO1_FUSION_DN	0.0141603913813083 .	0.344334953544172 .
negative regulation of protein binding	0.0145907955989263 .	0.344334953544172 .
vesicle	0.0146782143864604 .	0.344334953544172 .
UZONYI_RESPONSE_TO_LEUKOTRIENE_AND_THROMBIN	0.0146782143864604 .	0.344334953544172 .
GAVIN_FOXP3_TARGETS_CLUSTER_P7	0.0147220925007041 .	0.344334953544172 .
HOLLERN_SQUAMOUS_BREAST_TUMOR	0.0148101873117965 .	0.344334953544172 .
REACTOME_CELL_JUNCTION_ORGANIZATION	0.0148987350917485 .	0.344334953544172 .
DAZARD_UV_RESPONSE_CLUSTER_G2	0.0149431794180884 .	0.344334953544172 .
LEE_LIVER_CANCER_DENA_UP	0.0150324100919596 .	0.344334953544172 .
XU_GH1_EXOGENOUS_TARGETS_UP	0.0151220983285397 .	0.344334953544172 .
hsa-miR-647	0.0151671146092826 .	0.344334953544172 .
protein kinase B signaling	0.0153483328762252 .	0.344334953544172 .
PID_NOTCH_PATHWAY	0.015439637141157 .	0.344334953544172 .
SANA_RESPONSE_TO_IFNG_UP	0.015439637141157 .	0.344334953544172 .
calcium ion binding	0.0155774676833346 .	0.344334953544172 .
REACTOME_TRANSCRIPTIONAL_REGULATION_BY_MECP2	0.0156236452352143 .	0.344334953544172 .
negative regulation of osteoblast differentiation	0.0157628832766673 .	0.344334953544172 .
REACTOME_SEMAPHORIN_INTERACTIONS	0.0157628832766673 .	0.344334953544172 .
JONGENEEL_Placenta	0.0158095318666702 .	0.344334953544172 .
LIN_APC_TARGETS	0.0160445547104073 .	0.344334953544172 .
AMIT_EGF_RESPONSE_480_HELA	0.0161393988641814 .	0.344334953544172 .
GRAESSMANN_RESPONSE_TO_MC_AND_SERUM_DEPRIVATION_UP	0.0161870008182021 .	0.344334953544172 .
hsa-miR-99a	0.0162347230061299 .	0.344334953544172 .
TARTE_Mature plasma cell signature	0.0163786133466077 .	0.344334953544172 .
CHEN_LUNG_CANCER_SURVIVAL	0.0163786133466077 .	0.344334953544172 .
BIOCARTA_TPO_PATHWAY	0.0165721648284281 .	0.344334953544172 .
JACKSON_DNMT1_TARGETS_UP	0.0166208574486662 .	0.344334953544172 .
CHEN_HOXA5_TARGETS_9HR_DN	0.0168168541074991 .	0.344334953544172 .
HOFMANN_MYELODYSPLASTIC_SYNDROM_LOW_RISK_DN	0.0168168541074991 .	0.344334953544172 .
Hsp90 protein binding	0.0168661610163928 .	0.344334953544172 .
WANG_LSD1_TARGETS_UP	0.0168661610163928 .	0.344334953544172 .
FOSTER_TOLERANT_MACROPHAGE_UP	0.0168661610163928 .	0.344334953544172 .
WUNDER_INFLAMMATORY_RESPONSE_AND_CHOLESTEROL_UP	0.0170148241775574 .	0.344334953544172 .
HALLMARK_UV_RESPONSE_UP	0.0170646268464736 .	0.344334953544172 .
hsa-miR-379	0.0171145540588162 .	0.344334953544172 .
WANG_NEOPLASTIC_TRANSFORMATION_BY_CCND1_MYC	0.0174167463083241 .	0.344334953544172 .
OUELLET_CULTURED_OVARIAN_CANCER_INVASIVE_VS_LMP_DN	0.0175184844009307 .	0.344334953544172 .
PID_IL23_PATHWAY	0.0175695434196877 .	0.344334953544172 .
SMID_BREAST_CANCER_RELAPSE_IN_PLEURA_DN	0.017672042623038 .	0.344334953544172 .
perinuclear region of cytoplasm	0.0177750516783682 .	0.344334953544172 .
BOQUEST_STEM_CELL_CULTURED_VS_FRESH_DN	0.0177750516783682 .	0.344334953544172 .
ZHENG_GLIOBLASTOMA_PLASTICITY_DN	0.0178267480130491 .	0.344334953544172 .
PEDRIOLI_MIR31_TARGETS_UP	0.0179826071913238 .	0.344334953544172 .
response to wounding	0.018087157582205 .	0.344334953544172 .
MIKKELSEN_MCV6_LCP_WITH_H3K4ME3	0.0182449545081968 .	0.344334953544172 .
axon guidance	0.0182978134960126 .	0.344334953544172 .
ENGELMANN_CANCER_PROGENITORS_UP	0.0182978134960126 .	0.344334953544172 .
CROMER_TUMORIGENESIS_DN	0.0182978134960126 .	0.344334953544172 .
HUPER_BREAST_BASAL_VS_LUMINAL_UP	0.0183508029027028 .	0.344334953544172 .
DAVICIONI_TARGETS_OF_PAX_FOXO1_FUSIONS_DN	0.0184039229762189 .	0.344334953544172 .
FONTAINE_PAPILLARY_THYROID_CARCINOMA_DN	0.0184039229762189 .	0.344334953544172 .
ficolin-1-rich granule membrane	0.0184571739647603 .	0.344334953544172 .
MCMURRAY_TP53_HRAS_COOPERATION_RESPONSE_DN	0.0185105561167737 .	0.344334953544172 .
STEGER_ADIPOGENESIS_UP	0.0185640696809526 .	0.344334953544172 .
REACTOME_FCGR3A_MEDIATED_IL10_SYNTHESIS	0.0186177149062371 .	0.344334953544172 .
hsa-miR-602	0.0186714920418133 .	0.344334953544172 .
VANHARANTA_UTERINE_FIBROID_DN	0.0186714920418133 .	0.344334953544172 .
YOKOE_CANCER_TESTIS_ANTIGENS	0.0186714920418133 .	0.344334953544172 .
PHONG_TNF_RESPONSE_VIA_P38_COMPLETE	0.0187254013371128 .	0.344334953544172 .
cell-cell signaling	0.0187794430418126 .	0.344334953544172 .
WANG_METASTASIS_OF_BREAST_CANCER_ESR1_DN	0.0188879246793434 .	0.344334953544172 .
HALLMARK_COAGULATION	0.0189969389567071 .	0.344334953544172 .
hsa-miR-550	0.0190516464621106 .	0.344334953544172 .
HALLMARK_KRAS_SIGNALING_UP	0.0190516464621106 .	0.344334953544172 .
HELLER_HDAC_TARGETS_SILENCED_BY_METHYLATION_DN	0.0191064878800991 .	0.344334953544172 .
lipopolysaccharide-mediated signaling pathway	0.0191614634620532 .	0.344334953544172 .
phagocytosis	0.0191614634620532 .	0.344334953544172 .
PID_INTEGRIN_CS_PATHWAY	0.0191614634620532 .	0.344334953544172 .
GAZDA_DIAMOND_BLACKFAN_ANEMIA_ERYTHROID_DN	0.0192165734595949 .	0.344334953544172 .
LU_IL4_SIGNALING	0.0192165734595949 .	0.344334953544172 .
RUTELLA_RESPONSE_TO_HGF_VS_CSF2RB_AND_IL4_DN	0.0193271977091352 .	0.344334953544172 .
WORSCHECH_TUMOR_REJECTION_UP	0.0193827124655817 .	0.344334953544172 .
TARTE_PLASMA_CELL_VS_PLASMABLAST_UP	0.019438362646511 .	0.344334953544172 .
MOREAUX_MULTIPLE_MYELOMA_BY_TACI_UP	0.019438362646511 .	0.344334953544172 .
membrane	0.0194941485047461 .	0.344334953544172 .
WEST_ADRENOCORTICAL_TUMOR_DN	0.0194941485047461 .	0.344334953544172 .
IVANOVA_HEMATOPOIESIS_STEM_CELL	0.0196061282656196 .	0.344334953544172 .
MCCLUNG_CREB1_TARGETS_UP	0.0196061282656196 .	0.344334953544172 .
postsynaptic membrane	0.0196623226750962 .	0.398949950453758 .
response to cAMP	0.0197751218210051 .	0.398949950453758 .
KOYAMA_SEMA3B_TARGETS_DN	0.0198317270656984 .	0.398949950453758 .
ROVERSI_GLIOMA_LOH_REGIONS	0.0199453501709843 .	0.398949950453758 .
PETROVA_PROX1_TARGETS_DN	0.0200023685412518 .	0.398949950453758 .
DALESSIO_TSA_RESPONSE	0.0202318267636252 .	0.398949950453758 .
NIKOLSKY_BREAST_CANCER_16Q24_AMPLICON	0.0202895387834088 .	0.398949950453758 .
laffaire_hypermeth_LGG_vs_control	0.0204635128575451 .	0.398949950453758 .
growth factor binding	0.0205217844099058 .	0.398949950453758 .
GTPase activator activity	0.0205217844099058 .	0.398949950453758 .
PID_ECADHERIN_STABILIZATION_PATHWAY	0.0205801964880265 .	0.422455826609985 .
SIMBULAN_UV_RESPONSE_IMMORTALIZED_DN	0.0205801964880265 .	0.422455826609985 .
phosphotyrosine residue binding	0.020756278453149 .	0.422455826609985 .
PID_ARF6_TRAFFICKING_PATHWAY	0.0208152552116524 .	0.422455826609985 .
HORVATH_aging_genes meth UP	0.0208743737857272 .	0.422455826609985 .
MOSERLE_IFNA_RESPONSE	0.0209336344340182 .	0.469319039622935 .
WANG_RESPONSE_TO_BEXAROTENE_UP	0.0212320778570752 .	0.469319039622935 .
cellular response to interleukin-1	0.021292196394826 .	0.469319039622935 .
VERRECCHIA_DELAYED_RESPONSE_TO_TGFB1	0.0214128654038575 .	0.469319039622935 .
VALK_AML_CLUSTER_10	0.0214734163962375 .	0.469319039622935 .
LEE_METASTASIS_AND_ALTERNATIVE_SPLICING_UP	0.0215341120616289 .	0.469319039622935 .
PID_AR_NONGENOMIC_PATHWAY	0.0215949526611342 .	0.469319039622935 .
JAZAG_TGFB1_SIGNALING_VIA_SMAD4_DN	0.0219013388243307 .	0.469319039622935 .
REACTOME_RMTS_METHYLATE_HISTONE_ARGININES	0.0219013388243307 .	0.469319039622935 .
MULLIGHAN_MLL_SIGNATURE_1_UP	0.0220869264899457 .	0.469319039622935 .
KEGG_LEUKOCYTE_TRANSENDOTHELIAL_MIGRATION	0.0227151661482518 .	0.469319039622935 .
positive regulation of kinase activity	0.0227788103947062 .	0.469319039622935 .
BALDWIN_PRKCI_TARGETS_UP	0.0227788103947062 .	0.469319039622935 .
WANG_CLASSIC_ADIPOGENIC_TARGETS_OF_PPARG	0.0229065497580786 .	0.469319039622935 .
RASHI_RESPONSE_TO_IONIZING_RADIATION_6	0.0229706454064097 .	0.469319039622935 .
Angelova_immune-metagene-DC	0.0230348920537918 .	0.469319039622935 .
negative regulation of tumor necrosis factor production	0.0230992899664489 .	0.469319039622935 .
SMAD protein signal transduction	0.0232933939613937 .	0.469319039622935 .
LIAN_NEUTROPHIL_GRANULE_CONSTITUENTS	0.0234235578410722 .	0.469319039622935 .
IIZUKA_LIVER_CANCER_PROGRESSION_L1_G1_UP	0.0234888689475658 .	0.469319039622935 .
serine-type endopeptidase activity	0.0235543331886304 .	0.469319039622935 .
HAMAI_APOPTOSIS_VIA_TRAIL_DN	0.0236857221460853 .	0.469319039622935 .
PLASARI_TGFB1_SIGNALING_VIA_NFIC_10HR_UP	0.0236857221460853 .	0.469319039622935 .
BENNETT_SYSTEMIC_LUPUS_ERYTHEMATOSUS	0.023751647398783 .	0.469319039622935 .
BREDEMEYER_RAG_SIGNALING_VIA_ATM_NOT_VIA_NFKB_UP	0.0238177268586653 .	0.469319039622935 .
RADAEVA_RESPONSE_TO_IFNA1_UP	0.02395034947479 .	0.469319039622935 .
Chaussabel_3,8_Enzymes	0.0240835921460491 .	0.469319039622935 .
PID_IL8_CXCR1_PATHWAY	0.0242174570271809 .	0.469319039622935 .
cellular response to interferon-gamma	0.0243519462760515 .	0.469319039622935 .
Ennishi_DHIT signature down	0.0244194257135719 .	0.469319039622935 .
TARTE_Plasma cell signature	0.0248276067698504 .	0.469319039622935 .
cellular protein metabolic process	0.02531103522237 .	0.469319039622935 .
Angelova_immune-metagene-central_memory_CD4	0.02531103522237 .	0.469319039622935 .
FERREIRA_EWINGS_SARCOMA_UNSTABLE_VS_STABLE_DN	0.02531103522237 .	0.469319039622935 .
PEDERSEN_METASTASIS_BY_ERBB2_ISOFORM_1	0.0253807359893441 .	0.469319039622935 .
DORN_ADENOVIRUS_INFECTION_12HR_UP	0.0254505974644717 .	0.469319039622935 .
ROPERO_HDAC2_TARGETS	0.0255908036322476 .	0.469319039622935 .
WIRTH_Sec. lymphoid organs	0.0257316559136303 .	0.469319039622935 .
UROSEVIC_RESPONSE_TO_IMIQUIMOD	0.0257316559136303 .	0.469319039622935 .
MARTINEZ_TP53_TARGETS_DN	0.0258023250314417 .	0.469319039622935 .
REACTOME_PROCESSING_OF_INTRONLESS_PRE_MRNAS	0.0258731564994342 .	0.469319039622935 .
VALK_AML_CLUSTER_12	0.0258731564994342 .	0.469319039622935 .
BERENJENO_ROCK_SIGNALING_NOT_VIA_RHOA_DN	0.0259441505919059 .	0.469319039622935 .
response to toxic substance	0.0260866277483656 .	0.469319039622935 .
negative regulation of endopeptidase activity	0.0262297586987377 .	0.469319039622935 .
WANG_CLIM2_TARGETS_UP	0.0262297586987377 .	0.469319039622935 .
REACTOME_SEMA4D_IN_SEMAPHORIN_SIGNALING	0.0264456858027083 .	0.469319039622935 .
REACTOME_INTERFERON_ALPHA_BETA_SIGNALING	0.0264456858027083 .	0.469319039622935 .
HELLER_SILENCED_BY_METHYLATION_DN	0.0265179907868602 .	0.469319039622935 .
cellular_component	0.0266630963343458 .	0.469319039622935 .
Xie_senescence_SSM	0.0268819977466195 .	0.469319039622935 .
PID_EPHRINB_REV_PATHWAY	0.0271023975061804 .	0.469319039622935 .
CASORELLI_APL_SECONDARY_VS_DE_NOVO_UP	0.0271023975061804 .	0.469319039622935 .
REACTOME_GPCR_LIGAND_BINDING	0.0271761983512443 .	0.469319039622935 .
AMIT_EGF_RESPONSE_60_MCF10A	0.0273243030931747 .	0.469319039622935 .
RIZKI_TUMOR_INVASIVENESS_3D_UP	0.027473080421895 .	0.469319039622935 .
KEGG_COMPLEMENT_AND_COAGULATION_CASCADES	0.0276975123798756 .	0.469319039622935 .
PEREZ_TP53_AND_TP63_TARGETS	0.0276975123798756 .	0.469319039622935 .
inflammatory response	0.0277726617363814 .	0.469319039622935 .
GROSS_HYPOXIA_VIA_ELK3_AND_HIF1A_DN	0.0278479809091086 .	0.469319039622935 .
BROWNE_HCMV_INFECTION_20HR_UP	0.0278479809091086 .	0.469319039622935 .
brain development	0.0280749601135521 .	0.469319039622935 .
Tirosh_genes from CD8 T-cells in Mel79-melanoma	0.0281509613408767 .	0.469319039622935 .
VAQUERIZAS_Adrenal cortex_TF	0.0283034777106727 .	0.469319039622935 .
PID_TAP63_PATHWAY	0.0283799934124736 .	0.469319039622935 .
external side of plasma membrane	0.0284566811653488 .	0.469319039622935 .
DAUER_STAT3_TARGETS_UP	0.0284566811653488 .	0.469319039622935 .
REACTOME_HDACS_DEACETYLATE_HISTONES	0.0285335412493413 .	0.469319039622935 .
Subero_DLBCL_hypo_meth	0.0286105739446436 .	0.469319039622935 .
BIOCARTA_TCR_PATHWAY	0.0286105739446436 .	0.469319039622935 .
PID_IL8_CXCR2_PATHWAY	0.0286105739446436 .	0.469319039622935 .
GAVIN_PDE3B_TARGETS	0.028687779531597 .	0.469319039622935 .
REACTOME_INITIAL_TRIGGERING_OF_COMPLEMENT	0.0287651582906911 .	0.469319039622935 .
REACTOME_PLASMA_LIPOPROTEIN_REMODELING	0.0288427105025626 .	0.469319039622935 .
RUAN_RESPONSE_TO_TROGLITAZONE_UP	0.0289983364079155 .	0.469319039622935 .
LIANG_HEMATOPOIESIS_STEM_CELL_NUMBER_SMALL_VS_HUGE_DN	0.0291546594956617 .	0.469319039622935 .
Sha_DLBCL UP	0.0292330831860642 .	0.469319039622935 .
HAN_SATB1_TARGETS_UP	0.0292330831860642 .	0.469319039622935 .
AMBROSINI_FLAVOPIRIDOL_TREATMENT_TP53	0.0293116820161086 .	0.469319039622935 .
microglial cell activation	0.0293904562674385 .	0.469319039622935 .
hsa-miR-934	0.0293904562674385 .	0.469319039622935 .
REACTOME_FORMATION_OF_FIBRIN_CLOT_CLOTTING_CASCADE	0.0293904562674385 .	0.469319039622935 .
CHYLA_CBFA2T3_TARGETS_UP	0.0293904562674385 .	0.469319039622935 .
REACTOME_CELL_CELL_COMMUNICATION	0.0294694062218378 .	0.469319039622935 .
ODONNELL_TARGETS_OF_MYC_AND_TFRC_UP	0.0296278343676773 .	0.469319039622935 .
immune response	0.0297073131233798 .	0.469319039622935 .
negative regulation of autophagy	0.0297869687106743 .	0.469319039622935 .
KEGG_SMALL_CELL_LUNG_CANCER	0.0298668014120339 .	0.469319039622935 .
STEIN_ESTROGEN_RESPONSE_NOT_VIA_ESRRA	0.0298668014120339 .	0.469319039622935 .
LAIHO_COLORECTAL_CANCER_SERRATED_DN	0.0302686315257792 .	0.469319039622935 .
PLASARI_TGFB1_SIGNALING_VIA_NFIC_1HR_DN	0.0303495328509725 .	0.469319039622935 .
REACTOME_CHAPERONE_MEDIATED_AUTOPHAGY	0.0303495328509725 .	0.469319039622935 .
enzyme activator activity	0.0305118730702259 .	0.469319039622935 .
SCHLOSSER_SERUM_RESPONSE_AUGMENTED_BY_MYC	0.0305933125314739 .	0.469319039622935 .
REACTOME_PARASITE_INFECTION	0.0305933125314739 .	0.469319039622935 .
YAN_ESCAPE_FROM_ANOIKIS	0.0307567315761371 .	0.469319039622935 .
response to estrogen	0.0308387117275004 .	0.469319039622935 .
BIOCARTA_CCR5_PATHWAY	0.0308387117275004 .	0.469319039622935 .
regulation of Rho protein signal transduction	0.0310032147090958 .	0.469319039622935 .
BOGNI_TREATMENT_RELATED_MYELOID_LEUKEMIA_DN	0.0311684431583603 .	0.469319039622935 .
SIMBULAN_UV_RESPONSE_NORMAL_DN	0.0311684431583603 .	0.469319039622935 .
SHIN_B_CELL_LYMPHOMA_CLUSTER_3	0.0311684431583603 .	0.469319039622935 .
FONTAINE_THYROID_TUMOR_UNCERTAIN_MALIGNANCY_DN	0.0311684431583603 .	0.469319039622935 .
CHUANG_OXIDATIVE_STRESS_RESPONSE_UP	0.0314176510649755 .	0.469319039622935 .
GENTILE_UV_LOW_DOSE_UP	0.0315010855686737 .	0.469319039622935 .
MANN_RESPONSE_TO_AMIFOSTINE_UP	0.0315847031482274 .	0.469319039622935 .
MARTINEZ_RB1_AND_TP53_TARGETS_DN	0.0316685040888766 .	0.469319039622935 .
STARK_PREFRONTAL_CORTEX_22Q11_DELETION_UP	0.0317524886759766 .	0.469319039622935 .
DEURIG_T_CELL_PROLYMPHOCYTIC_LEUKEMIA_UP	0.0318366571949971 .	0.469319039622935 .
BROWNE_INTERFERON_RESPONSIVE_GENES	0.0318366571949971 .	0.469319039622935 .
ZHAN_MULTIPLE_MYELOMA_LB_DN	0.0320055471712439 .	0.469319039622935 .
positive regulation of cell differentiation	0.0320902691999724 .	0.469319039622935 .
BOWIE_RESPONSE_TO_TAMOXIFEN	0.0320902691999724 .	0.469319039622935 .
heparin binding	0.0322602687682254 .	0.469319039622935 .
intermediate filament	0.0322602687682254 .	0.469319039622935 .
YAMASHITA_LIVER_CANCER_STEM_CELL_UP	0.0323455468799124 .	0.469319039622935 .
cell junction	0.0324310109249281 .	0.469319039622935 .
helicase activity	0.0324310109249281 .	0.469319039622935 .
positive regulation of GTPase activity	0.0325166611896222 .	0.577540858555576 .
ZHENG_GLIOBLASTOMA_PLASTICITY_UP	0.032861130175861 .	0.577540858555576 .
WU_HBX_TARGETS_1_DN	0.033034489439827 .	0.577540858555576 .
REACTOME_EPHRIN_SIGNALING	0.033034489439827 .	0.577540858555576 .
CHANG_IMMORTALIZED_BY_HPV31_DN	0.0331214512688255 .	0.577540858555576 .
regulation of angiogenesis	0.0333834689901956 .	0.577540858555576 .
KEGG_LONG_TERM_DEPRESSION	0.0333834689901956 .	0.577540858555576 .
PHONG_TNF_RESPONSE_VIA_P38_PARTIAL	0.0334711865999873 .	0.577540858555576 .
STAMBOLSKY_TARGETS_OF_MUTATED_TP53_DN	0.0335590938736242 .	0.577540858555576 .
SCHAEFFER_PROSTATE_DEVELOPMENT_AND_CANCER_BOX4_DN	0.034269214498204 .	0.577540858555576 .
TONKS_TARGETS_OF_RUNX1_RUNX1T1_FUSION_HSC_DN	0.0343588417015626 .	0.577540858555576 .
neutrophil chemotaxis	0.0344486614493114 .	0.577540858555576 .
LEE_LIVER_CANCER_MYC_UP	0.0344486614493114 .	0.577540858555576 .
HENDRICKS_SMARCA4_TARGETS_UP	0.0344486614493114 .	0.577540858555576 .
circadian regulation of gene expression	0.0346288797321924 .	0.577540858555576 .
WANG_TARGETS_OF_MLL_CBP_FUSION_UP	0.0346288797321924 .	0.577540858555576 .
SWEET_LUNG_CANCER_KRAS_DN	0.0346288797321924 .	0.577540858555576 .
extracellular matrix disassembly	0.0349006584554238 .	0.577540858555576 .
KERLEY_RESPONSE_TO_CISPLATIN_UP	0.0349916395315599 .	0.577540858555576 .
DELACROIX_RAR_TARGETS_DN	0.0349916395315599 .	0.577540858555576 .
positive regulation of fat cell differentiation	0.0350828151735175 .	0.577540858555576 .
BERNARD_PPAPDC1B_TARGETS_DN	0.0350828151735175 .	0.577540858555576 .
GHO_ATF5_TARGETS_DN	0.0351741856703873 .	0.609578509800133 .
GAUSSMANN_MLL_AF4_FUSION_TARGETS_F_UP	0.0354494691825054 .	0.609578509800133 .
DUAN_PRDM5_TARGETS	0.035541621991428 .	0.609578509800133 .
SMID_BREAST_CANCER_NORMAL_LIKE_UP	0.0359121991375401 .	0.609578509800133 .
GAURNIER_PSMD4_TARGETS	0.0359121991375401 .	0.609578509800133 .
KRIGE_AMINO_ACID_DEPRIVATION	0.0362859356450534 .	0.609578509800133 .
Golgi membrane	0.0363798655960033 .	0.609578509800133 .
BIOCARTA_EPO_PATHWAY	0.0365683225169409 .	0.609578509800133 .
CASORELLI_ACUTE_PROMYELOCYTIC_LEUKEMIA_UP	0.0365683225169409 .	0.609578509800133 .
REACTOME_PRE_NOTCH_EXPRESSION_AND_PROCESSING	0.0366628500672158 .	0.609578509800133 .
CHIN_BREAST_CANCER_COPY_NUMBER_UP	0.0370429609730944 .	0.609578509800133 .
BROWNE_HCMV_INFECTION_14HR_UP	0.0370429609730944 .	0.609578509800133 .
LEE_METASTASIS_AND_ALTERNATIVE_SPLICING_DN	0.0372342209143134 .	0.609578509800133 .
BIOCARTA_NGF_PATHWAY	0.0376191613946383 .	0.609578509800133 .
REACTOME_PERK_REGULATES_GENE_EXPRESSION	0.0377159025015354 .	0.609578509800133 .
positive regulation of peptidyl-tyrosine phosphorylation	0.037812846584696 .	0.609578509800133 .
SPANG_CD40 6hrs UP	0.0380073448432475 .	0.609578509800133 .
Boland_CRC-MSI-A6-A10	0.0380073448432475 .	0.609578509800133 .
cellular response to hypoxia	0.038104899600468 .	0.609578509800133 .
transmembrane signaling receptor activity	0.038104899600468 .	0.609578509800133 .
JEON_SMAD6_TARGETS_UP	0.0383006218256885 .	0.609578509800133 .
GROSS_HYPOXIA_VIA_ELK3_DN	0.0383987898757664 .	0.609578509800133 .
PROVENZANI_METASTASIS_DN	0.0384971629389398 .	0.609578509800133 .
OHM_METHYLATED_IN_ADULT_CANCERS	0.0385957413063435 .	0.609578509800133 .
HALLMARK_ANGIOGENESIS	0.0386945252691486 .	0.609578509800133 .
HECKER_IFNB1_TARGETS	0.0386945252691486 .	0.609578509800133 .
GINESTIER_BREAST_CANCER_ZNF217_AMPLIFIED_DN	0.0387935151185614 .	0.609578509800133 .
chemical synaptic transmission	0.0388927111458223 .	0.609578509800133 .
FLORIO_NEOCORTEX_BASAL_RADIAL_GLIA_UP	0.0388927111458223 .	0.609578509800133 .
WILCOX_RESPONSE_TO_PROGESTERONE_DN	0.0390917228990126 .	0.609578509800133 .
HOLLERN_EMT_BREAST_TUMOR_DN	0.0390917228990126 .	0.609578509800133 .
BROWNE_HCMV_INFECTION_4HR_UP	0.0393917941454956 .	0.609578509800133 .
GAL_LEUKEMIC_STEM_CELL_DN	0.039693736725596 .	0.609578509800133 .
MARTIN_VIRAL_GPCR_SIGNALING_DN	0.0397948014643489 .	0.609578509800133 .
PID_ARF6_PATHWAY	0.0398960752949713 .	0.609578509800133 .
ion channel activity	0.0400992513979984 .	0.609578509800133 .
RNA polymerase II activating transcription factor binding	0.0400992513979984 .	0.609578509800133 .
hsa-miR-133b	0.0400992513979984 .	0.609578509800133 .
VAQUERIZAS_Pituitary_TF	0.0404055910306506 .	0.609578509800133 .
protein autophosphorylation	0.0406108711732901 .	0.609578509800133 .
TERAO_AOX4_TARGETS_SKIN_UP	0.0406108711732901 .	0.609578509800133 .
VILIMAS_NOTCH1_TARGETS_UP	0.0407138282357942 .	0.609578509800133 .
KYNG_ENVIRONMENTAL_STRESS_RESPONSE_NOT_BY_GAMMA_IN_WS	0.041023970888069 .	0.609578509800133 .
VAQUERIZAS_Ovary_TF	0.041127776566035 .	0.609578509800133 .
SIG_BCR_SIGNALING_PATHWAY	0.041127776566035 .	0.609578509800133 .
BOYAULT_LIVER_CANCER_SUBCLASS_G3_DN	0.041127776566035 .	0.609578509800133 .
SEKI_INFLAMMATORY_RESPONSE_LPS_UP	0.0413360268629768 .	0.609578509800133 .
DAVE_NFkB BL DN	0.0414404720653724 .	0.609578509800133 .
cell leading edge	0.04165000403659 .	0.609578509800133 .
ruffle membrane	0.04165000403659 .	0.609578509800133 .
HALLMARK_IL2_STAT5_SIGNALING	0.0417550913888489 .	0.609578509800133 .
PID_TXA2PATHWAY	0.0418603933744994 .	0.609578509800133 .
SHIN_B_CELL_LYMPHOMA_CLUSTER_7	0.0419659102852589 .	0.609578509800133 .
HALLMARK_ESTROGEN_RESPONSE_LATE	0.0423901330136137 .	0.609578509800133 .
TIEN_INTESTINE_PROBIOTICS_2HR_UP	0.0424967289255416 .	0.609578509800133 .
MARTENS_BOUND_BY_PML_RARA_FUSION	0.0424967289255416 .	0.609578509800133 .
positive regulation of stress fiber assembly	0.0427105710670129 .	0.609578509800133 .
immune system process	0.0430329644481769 .	0.609578509800133 .
LE_EGR2_TARGETS_DN	0.0430329644481769 .	0.609578509800133 .
platelet alpha granule lumen	0.0434658775201111 .	0.609578509800133 .
REACTOME_NON_INTEGRIN_MEMBRANE_ECM_INTERACTIONS	0.0434658775201111 .	0.609578509800133 .
P-body	0.0436836486889831 .	0.609578509800133 .
MIKKELSEN_MEF_HCP_WITH_H3_UNMETHYLATED	0.0437928639520056 .	0.609578509800133 .
TSUNODA_CISPLATIN_RESISTANCE_DN	0.043902299389401 .	0.609578509800133 .
CAIRO_HEPATOBLASTOMA_CLASSES_DN	0.043902299389401 .	0.609578509800133 .
KENNY_CTNNB1_TARGETS_DN	0.044011955292625 .	0.609578509800133 .
VERHAAK_AML_WITH_NPM1_MUTATED_DN	0.0442319296622475 .	0.609578509800133 .
cell-cell adhesion	0.0443422487114206 .	0.609578509800133 .
HALLMARK_INFLAMMATORY_RESPONSE	0.0444527893919685 .	0.609578509800133 .
HERNANDEZ_ABERRANT_MITOSIS_BY_DOCETACEL_2NM_DN	0.0445635519952025 .	0.609578509800133 .
NAKAYAMA_SOFT_TISSUE_TUMORS_PCA1_UP	0.0446745368124012 .	0.609578509800133 .
response to nutrient levels	0.0452328043001682 .	0.609578509800133 .
PID_AR_PATHWAY	0.0452328043001682 .	0.609578509800133 .
TAKEDA_TARGETS_OF_NUP98_HOXA9_FUSION_16D_UP	0.0452328043001682 .	0.609578509800133 .
FOSTER_TOLERANT_MACROPHAGE_DN	0.0452328043001682 .	0.609578509800133 .
BECKER_TAMOXIFEN_RESISTANCE_DN	0.0455704499943557 .	0.609578509800133 .
BOYLAN_MULTIPLE_MYELOMA_PCA3_UP	0.0457966708078106 .	0.609578509800133 .
KOKKINAKIS_METHIONINE_DEPRIVATION_48HR_DN	0.0460237932832373 .	0.609578509800133 .
microvillus	0.0464807525235409 .	0.609578509800133 .
peptidase inhibitor activity	0.0464807525235409 .	0.609578509800133 .
Christensen_hypomethylated_in_secondary_glioblastoma	0.0464807525235409 .	0.609578509800133 .
RODWELL_AGING_KIDNEY_UP	0.0464807525235409 .	0.609578509800133 .
placenta development	0.0465955595058649 .	0.609578509800133 .
learning or memory	0.04694134631395 .	0.609578509800133 .
LIU_PROSTATE_CANCER_UP	0.04694134631395 .	0.609578509800133 .
JECHLINGER_EPITHELIAL_TO_MESENCHYMAL_TRANSITION_DN	0.04694134631395 .	0.609578509800133 .
LEE_CALORIE_RESTRICTION_MUSCLE_UP	0.0470570648381913 .	0.609578509800133 .
KYNG_DNA_DAMAGE_UP	0.0470570648381913 .	0.609578509800133 .
SUH_COEXPRESSED_WITH_ID1_AND_ID2_UP	0.0471730119736426 .	0.609578509800133 .
BOCHKIS_FOXA2_TARGETS	0.0472891880104726 .	0.609578509800133 .
AMIT_EGF_RESPONSE_60_HELA	0.047522227948622 .	0.609578509800133 .
BOWIE_RESPONSE_TO_EXTRACELLULAR_MATRIX	0.0476390924299532 .	0.609578509800133 .
positive regulation of cell migration	0.0477561869726841 .	0.609578509800133 .
TOMLINS_PROSTATE_CANCER_DN	0.0479910674016138 .	0.609578509800133 .
GINESTIER_BREAST_CANCER_20Q13_AMPLIFICATION_DN	0.048226871553234 .	0.609578509800133 .
NAKAMURA_METASTASIS_MODEL_UP	0.048226871553234 .	0.609578509800133 .
SERVITJA_LIVER_HNF1A_TARGETS_DN	0.048226871553234 .	0.609578509800133 .
TSENG_ADIPOGENIC_POTENTIAL_DN	0.0485823148280414 .	0.609578509800133 .
Chaussabel_1,5_Myeloid lineage	0.0487012602899137 .	0.609578509800133 .
ZWANG_CLASS_3_TRANSIENTLY_INDUCED_BY_EGF	0.0487012602899137 .	0.609578509800133 .
PID_INSULIN_GLUCOSE_PATHWAY	0.0488204384190389 .	0.609578509800133 .
PID_HDAC_CLASSII_PATHWAY	0.0489398495045665 .	0.609578509800133 .
cholesterol homeostasis	0.0490594938355625 .	0.609578509800133 .
negative regulation of viral genome replication	0.0490594938355625 .	0.609578509800133 .
JIANG_TIP30_TARGETS_UP	0.0490594938355625 .	0.609578509800133 .
response to insulin	0.0491793717010089 .	0.609578509800133 .
LI_CISPLATIN_RESISTANCE_DN	0.0491793717010089 .	0.609578509800133 .
PID_REELIN_PATHWAY	0.0494198291907502 .	0.609578509800133 .
GENTLES_modul13	0.0496612242839061 .	0.609578509800133 .
REACTOME_NOTCH_HLH_TRANSCRIPTION_PATHWAY	0.0496612242839061 .	0.609578509800133 .
skeletal muscle cell differentiation	0.049903559289154 .	0.609578509800133 .
LEE_AGING_CEREBELLUM_DN	0.049903559289154 .	0.609578509800133 .
Lembcke_Colonic Inflammation	0.0500250799798703 .	0.609578509800133 .
SANSOM_WNT_PATHWAY_REQUIRE_MYC	0.0500250799798703 .	0.609578509800133 .
TANG_SENESCENCE_TP53_TARGETS_UP	0.0501468365136898 .	0.609578509800133 .
NUTT_GBM_VS_AO_GLIOMA_DN	0.0501468365136898 .	0.609578509800133 .
YU_MYC_TARGETS_DN	0.0505135240548816 .	0.609578509800133 .
Subero_T-ALL_hypo_meth	0.0506362268417314 .	0.609578509800133 .
REACTOME_PURINERGIC_SIGNALING_IN_LEISHMANIASIS_INFECTION	0.0506362268417314 .	0.609578509800133 .
regulation of cell shape	0.0507591669114919 .	0.609578509800133 .
GAUSSMANN_MLL_AF4_FUSION_TARGETS_G_UP	0.0507591669114919 .	0.609578509800133 .
TARTE_PLASMA_CELL_VS_B_LYMPHOCYTE_UP	0.0507591669114919 .	0.609578509800133 .
CHIBA_RESPONSE_TO_TSA_DN	0.0507591669114919 .	0.609578509800133 .
G protein-coupled receptor activity	0.0508823445518188 .	0.609578509800133 .
REACTOME_EPHB_MEDIATED_FORWARD_SIGNALING	0.0512533057711705 .	0.609578509800133 .
PID_THROMBIN_PAR1_PATHWAY	0.0513774365681971 .	0.609578509800133 .
REACTOME_SEMA3A_PAK_DEPENDENT_AXON_REPULSION	0.0513774365681971 .	0.609578509800133 .
Chaussabel_3,1_Interferon-inducible	0.0516264154709738 .	0.609578509800133 .
basolateral plasma membrane	0.051751264150618 .	0.609578509800133 .
learning	0.051751264150618 .	0.609578509800133 .
YAO_TEMPORAL_RESPONSE_TO_PROGESTERONE_CLUSTER_1	0.051751264150618 .	0.609578509800133 .
LUI_THYROID_CANCER_CLUSTER_2	0.0518763526981711 .	0.629909468687001 .
BYSTRYKH_HEMATOPOIESIS_STEM_CELL_SCP2_QTL_TRANS	0.0522530604142809 .	0.629909468687001 .
LEE_AGING_CEREBELLUM_UP	0.0526319372541359 .	0.629909468687001 .
SAGIV_CD24_TARGETS_DN	0.0532682399015287 .	0.629909468687001 .
tertiary granule membrane	0.053396229188639 .	0.629909468687001 .
RODWELL_AGING_KIDNEY_NO_BLOOD_UP	0.053396229188639 .	0.629909468687001 .
regulation of small GTPase mediated signal transduction	0.0536529388024855 .	0.629909468687001 .
MUELLER_COMMON_TARGETS_OF_AML_FUSIONS_DN	0.0536529388024855 .	0.629909468687001 .
MILI_PSEUDOPODIA_HAPTOTAXIS_DN	0.0536529388024855 .	0.629909468687001 .
KEGG_DORSO_VENTRAL_AXIS_FORMATION	0.054039835095488 .	0.629909468687001 .
REACTOME_RECEPTOR_TYPE_TYROSINE_PROTEIN_PHOSPHATASES	0.054039835095488 .	0.629909468687001 .
PID_PTP1B_PATHWAY	0.0541692901642924 .	0.629909468687001 .
REACTOME_TP53_REGULATES_TRANSCRIPTION_OF_DNA_REPAIR_GENES	0.0542989905259803 .	0.629909468687001 .
REACTOME_RNA_POLYMERASE_III_TRANSCRIPTION_TERMINATION	0.0542989905259803 .	0.629909468687001 .
TONKS_TARGETS_OF_RUNX1_RUNX1T1_FUSION_HSC_UP	0.0546895662093573 .	0.629909468687001 .
ZHENG_FOXP3_TARGETS_UP	0.05482025058286 .	0.629909468687001 .
Rho guanyl-nucleotide exchange factor activity	0.0553454580333097 .	0.629909468687001 .
MANALO_HYPOXIA_UP	0.0554773788010478 .	0.629909468687001 .
ZHANG_INTERFERON_RESPONSE	0.0554773788010478 .	0.629909468687001 .
actin filament binding	0.0556095476966993 .	0.629909468687001 .
PID_FAK_PATHWAY	0.0556095476966993 .	0.629909468687001 .
KLEIN_PRIMARY_EFFUSION_LYMPHOMA_UP	0.0556095476966993 .	0.629909468687001 .
BECKER_TAMOXIFEN_RESISTANCE_UP	0.0558746310022061 .	0.629909468687001 .
negative regulation of cell adhesion	0.0560075459768919 .	0.629909468687001 .
SHAFFER_IRF4_TARGETS_IN_MYELOMA_VS_MATURE_B_LYMPHOCYTE	0.0561407102091491 .	0.629909468687001 .
FUJII_YBX1_TARGETS_UP	0.0562741239809849 .	0.629909468687001 .
GRANDVAUX_IFN_RESPONSE_NOT_VIA_IRF3	0.0564077875742409 .	0.629909468687001 .
hsa-miR-613	0.0569449457924069 .	0.629909468687001 .
BAE_BRCA1_TARGETS_DN	0.0569449457924069 .	0.629909468687001 .
liver development	0.0570798627144761 .	0.629909468687001 .
OUILLETTE_CLL_13Q14_DELETION_DN	0.0570798627144761 .	0.629909468687001 .
REACTOME_RHO_GTPASES_ACTIVATE_PKNS	0.0572150311454479 .	0.629909468687001 .
BROCKE_APOPTOSIS_REVERSED_BY_IL6	0.057350451365961 .	0.629909468687001 .
WENG_POR_TARGETS_GLOBAL_DN	0.057350451365961 .	0.629909468687001 .
FIGUEROA_AML_METHYLATION_CLUSTER_7_UP	0.0574861236564762 .	0.629909468687001 .
PID_INTEGRIN5_PATHWAY	0.0576220482972753 .	0.629909468687001 .
BROWNE_HCMV_INFECTION_8HR_DN	0.0576220482972753 .	0.629909468687001 .
BACOLOD_RESISTANCE_TO_ALKYLATING_AGENTS_UP	0.0576220482972753 .	0.629909468687001 .
mRNA 3'-end processing	0.0577582255684592 .	0.629909468687001 .
NGUYEN_NOTCH1_TARGETS_UP	0.0577582255684592 .	0.629909468687001 .
KOHOUTEK_CCNT1_TARGETS	0.0577582255684592 .	0.629909468687001 .
response to glucocorticoid	0.0578946557499462 .	0.629909468687001 .
WAMUNYOKOLI_OVARIAN_CANCER_GRADES_1_2_DN	0.0578946557499462 .	0.629909468687001 .
hsa-miR-95	0.0583054665526462 .	0.629909468687001 .
REACTOME_RHO_GTPASES_ACTIVATE_ROCKS	0.0584429111708329 .	0.629909468687001 .
VALK_AML_CLUSTER_5	0.0587185636073249 .	0.629909468687001 .
WANG_LSD1_TARGETS_DN	0.0588567719830233 .	0.629909468687001 .
cell projection	0.0589952355016291 .	0.629909468687001 .
WANG_BARRETTS_ESOPHAGUS_DN	0.0592729290802042 .	0.629909468687001 .
transcription by RNA polymerase II	0.0594121596959992 .	0.629909468687001 .
LIM_MAMMARY_STEM_CELL_UP	0.0594121596959992 .	0.629909468687001 .
Christensen_hypomethylated_in_grade3_astrocytoma	0.0595516465663496 .	0.629909468687001 .
REACTOME_INTERFERON_SIGNALING	0.0595516465663496 .	0.629909468687001 .
NAKAMURA_METASTASIS_MODEL_DN	0.0595516465663496 .	0.629909468687001 .
KEGG_VIRAL_MYOCARDITIS	0.0598313901801567 .	0.629909468687001 .
fibroblast growth factor receptor signaling pathway	0.0599716474778227 .	0.629909468687001 .
GARGALOVIC_RESPONSE_TO_OXIDIZED_PHOSPHOLIPIDS_TURQUOISE_UP	0.0599716474778227 .	0.629909468687001 .
FORTSCHEGGER_PHF8_TARGETS_UP	0.0602529344386552 .	0.629909468687001 .
defense response	0.0603939646547868 .	0.629909468687001 .
positive regulation of gene expression	0.0603939646547868 .	0.629909468687001 .
CHARAFE_BREAST_CANCER_BASAL_VS_MESENCHYMAL_UP	0.0605352530630209 .	0.629909468687001 .
KYNG_ENVIRONMENTAL_STRESS_RESPONSE_UP	0.060960670198801 .	0.629909468687001 .
WALLACE_PROSTATE_CANCER_RACE_UP	0.0611029941328303 .	0.629909468687001 .
PID_ILK_PATHWAY	0.0612455776365715 .	0.629909468687001 .
KEGG_NATURAL_KILLER_CELL_MEDIATED_CYTOTOXICITY	0.0613884209848914 .	0.629909468687001 .
XU_AKT1_TARGETS_6HR	0.0618185128426481 .	0.629909468687001 .
HAHTOLA_MYCOSIS_FUNGOIDES_CD4_UP	0.0619623983134839 .	0.629909468687001 .
OUYANG_PROSTATE_CANCER_MARKERS	0.0619623983134839 .	0.629909468687001 .
SHEDDEN_LUNG_CANCER_GOOD_SURVIVAL_A5	0.0619623983134839 .	0.629909468687001 .
LIM_MAMMARY_LUMINAL_MATURE_DN	0.0619623983134839 .	0.629909468687001 .
MCBRYAN_PUBERTAL_BREAST_6_7WK_UP	0.0621065449998695 .	0.629909468687001 .
negative regulation of cell population proliferation	0.0622509531753159 .	0.629909468687001 .
SANSOM_APC_TARGETS_REQUIRE_MYC	0.0622509531753159 .	0.629909468687001 .
REACTOME_CLASS_A_1_RHODOPSIN_LIKE_RECEPTORS	0.0622509531753159 .	0.629909468687001 .
basal plasma membrane	0.0625405550862769 .	0.629909468687001 .
positive regulation of Notch signaling pathway	0.0625405550862769 .	0.629909468687001 .
LIEN_BREAST_CARCINOMA_METAPLASTIC_VS_DUCTAL_DN	0.0625405550862769 .	0.629909468687001 .
Landsberg_dedifferentiation_down	0.0626857493676504 .	0.629909468687001 .
adaptive immune response	0.0632691550230879 .	0.629909468687001 .
SMIRNOV_RESPONSE_TO_IR_2HR_UP	0.0632691550230879 .	0.629909468687001 .
KAAB_FAILED_HEART_ATRIUM_UP	0.0640043466649119 .	0.629909468687001 .
cell cortex	0.064300276588783 .	0.629909468687001 .
MATZUK_CENTRAL_FOR_FEMALE_FERTILITY	0.064300276588783 .	0.629909468687001 .
transmembrane receptor protein tyrosine kinase activity	0.064448639760408 .	0.629909468687001 .
FONTAINE_FOLLICULAR_THYROID_ADENOMA_UP	0.0647461638711401 .	0.629909468687001 .
tau protein binding	0.0648953253487181 .	0.629909468687001 .
acetylglucosaminyltransferase activity	0.0650447534663195 .	0.629909468687001 .
PID_RXR_VDR_PATHWAY	0.0650447534663195 .	0.629909468687001 .
FORTSCHEGGER_PHF8_TARGETS_DN	0.0650447534663195 .	0.629909468687001 .
REACTOME_SIGNALING_BY_FGFR_IN_DISEASE	0.0651944484925299 .	0.629909468687001 .
ONO_FOXP3_TARGETS_DN	0.0651944484925299 .	0.629909468687001 .
cholesterol metabolic process	0.0653444106956717 .	0.629909468687001 .
SCHLINGEMANN_SKIN_CARCINOGENESIS_TPA_UP	0.0653444106956717 .	0.629909468687001 .
RAY_TUMORIGENESIS_BY_ERBB2_CDC25A_DN	0.0654946403438029 .	0.629909468687001 .
BIOCARTA_IL6_PATHWAY	0.0656451377047159 .	0.629909468687001 .
anatomical structure development	0.0657959030459349 .	0.629909468687001 .
DARWICHE_PAPILLOMA_RISK_HIGH_UP	0.0657959030459349 .	0.629909468687001 .
HOFFMANN_IMMATURE_TO_MATURE_B_LYMPHOCYTE_UP	0.0657959030459349 .	0.629909468687001 .
collagen trimer	0.0662498096226253 .	0.629909468687001 .
positive regulation of smooth muscle cell proliferation	0.0662498096226253 .	0.629909468687001 .
PID_TELOMERASE_PATHWAY	0.0662498096226253 .	0.629909468687001 .
calcium-dependent protein binding	0.0664016495549049 .	0.629909468687001 .
hemopoiesis	0.0664016495549049 .	0.629909468687001 .
WANG_ESOPHAGUS_CANCER_VS_NORMAL_UP	0.0665537588010426 .	0.629909468687001 .
BIOCARTA_NDKDYNAMIN_PATHWAY	0.0667061376269237 .	0.629909468687001 .
LAMB_CCND1_TARGETS	0.0667061376269237 .	0.629909468687001 .
HELLER_SILENCED_BY_METHYLATION_UP	0.0668587862981544 .	0.629909468687001 .
VERHAAK_AML_WITH_NPM1_MUTATED_UP	0.0670117050800608 .	0.629909468687001 .
VANLOO_SP3_TARGETS_DN	0.0670117050800608 .	0.629909468687001 .
cytoskeleton	0.0671648942376868 .	0.629909468687001 .
cellular response to organic cyclic compound	0.0673183540357927 .	0.629909468687001 .
positive regulation of neuron apoptotic process	0.0673183540357927 .	0.629909468687001 .
innate immune response	0.0674720847388536 .	0.629909468687001 .
DARWICHE_SKIN_TUMOR_PROMOTER_DN	0.0674720847388536 .	0.629909468687001 .
DAIRKEE_CANCER_PRONE_RESPONSE_E2	0.0674720847388536 .	0.629909468687001 .
Venteicher_PC1_2_low	0.0676260866110577 .	0.629909468687001 .
HOSHIDA_LIVER_CANCER_LATE_RECURRENCE_DN	0.0676260866110577 .	0.629909468687001 .
DUMEAUX_Smoking enriched genes	0.067780359916305 .	0.629909468687001 .
BIOCARTA_PPARA_PATHWAY	0.067780359916305 .	0.629909468687001 .
GERHOLD_ADIPOGENESIS_DN	0.067780359916305 .	0.629909468687001 .
KEGG_CYTOKINE_CYTOKINE_RECEPTOR_INTERACTION	0.0679349049182052 .	0.629909468687001 .
HALLMARK_APICAL_JUNCTION	0.0685558071542878 .	0.629909468687001 .
PID_GLYPICAN_1PATHWAY	0.0685558071542878 .	0.629909468687001 .
GRAHAM_CML_QUIESCENT_VS_NORMAL_QUIESCENT_UP	0.0685558071542878 .	0.629909468687001 .
LIANG_SILENCED_BY_METHYLATION_2	0.0685558071542878 .	0.629909468687001 .
extracellular matrix organization	0.0687117145833342 .	0.629909468687001 .
KOBAYASHI_EGFR_SIGNALING_24HR_UP	0.0687117145833342 .	0.629909468687001 .
steroid metabolic process	0.0688678952845107 .	0.629909468687001 .
KYNG_ENVIRONMENTAL_STRESS_RESPONSE_NOT_BY_UV_IN_OLD	0.0688678952845107 .	0.629909468687001 .
FIGUEROA_AML_METHYLATION_CLUSTER_4_UP	0.0691810775490878 .	0.629909468687001 .
PID_S1P_S1P1_PATHWAY	0.0694953560366477 .	0.629909468687001 .
DARWICHE_PAPILLOMA_PROGRESSION_RISK	0.0694953560366477 .	0.629909468687001 .
BIOCARTA_GPCR_PATHWAY	0.0698107328309191 .	0.629909468687001 .
XU_CREBBP_TARGETS_DN	0.0698107328309191 .	0.629909468687001 .
SENGUPTA_NASOPHARYNGEAL_CARCINOMA_DN	0.0699688337428845 .	0.629909468687001 .
BERENJENO_ROCK_SIGNALING_NOT_VIA_RHOA_UP	0.0699688337428845 .	0.629909468687001 .
GRAESSMANN_RESPONSE_TO_MC_AND_DOXORUBICIN_UP	0.0701272100106796 .	0.629909468687001 .
LINDGREN_BLADDER_CANCER_CLUSTER_3_DN	0.0702858618933695 .	0.629909468687001 .
VERNELL_RETINOBLASTOMA_PATHWAY_DN	0.0702858618933695 .	0.629909468687001 .
HAN_JNK_SINGALING_UP	0.0702858618933695 .	0.629909468687001 .
REACTOME_NCAM_SIGNALING_FOR_NEURITE_OUT_GROWTH	0.0706039935381119 .	0.629909468687001 .
PID_AR_TF_PATHWAY	0.0707634738167082 .	0.629909468687001 .
KANG_AR_TARGETS_UP	0.0709232307432831 .	0.629909468687001 .
cell-cell junction	0.0710832645753055 .	0.629909468687001 .
PID_AMB2_NEUTROPHILS_PATHWAY	0.0710832645753055 .	0.629909468687001 .
BERTUCCI_INVASIVE_CARCINOMA_DUCTAL_VS_LOBULAR_UP	0.0710832645753055 .	0.629909468687001 .
BIOCARTA_GSK3_PATHWAY	0.0712435755699202 .	0.767789785569195 .
YAGI_AML_WITH_T_9_11_TRANSLOCATION	0.0712435755699202 .	0.767789785569195 .
WINNEPENNINCKX_MELANOMA_METASTASIS_DN	0.071404163983946 .	0.791270410464432 .
REACTOME_G_ALPHA_12_13_SIGNALLING_EVENTS	0.0717261740958681 .	0.791270410464432 .
JONGENEEL_Monocytes	0.0720492969590459 .	0.791270410464432 .
NAKAJIMA_MAST_CELL	0.0720492969590459 .	0.791270410464432 .
SATO_SILENCED_BY_DEACETYLATION_IN_PANCREATIC_CANCER	0.0723735346161364 .	0.791270410464432 .
KYNG_DNA_DAMAGE_BY_GAMMA_RADIATION	0.0725360721292624 .	0.791270410464432 .
KIM_GASTRIC_CANCER_CHEMOSENSITIVITY	0.0730253624557834 .	0.791270410464432 .
MELLMAN_TUT1_TARGETS_DN	0.0731890193385735 .	0.791270410464432 .
REACTOME_THE_NLRP3_INFLAMMASOME	0.073352956696596 .	0.791270410464432 .
BYSTRYKH_HEMATOPOIESIS_STEM_CELL_QTL_TRANS	0.0735171747822857 .	0.791270410464432 .
Chaussabel_2,8_T-cells	0.0736816738477286 .	0.791270410464432 .
REACTOME_NUCLEAR_RECEPTOR_TRANSCRIPTION_PATHWAY	0.0743424849364543 .	0.791270410464432 .
TURASHVILI_BREAST_DUCTAL_CARCINOMA_VS_LOBULAR_NORMAL_DN	0.0743424849364543 .	0.791270410464432 .
OSWALD_HEMATOPOIETIC_STEM_CELL_IN_COLLAGEN_GEL_DN	0.0743424849364543 .	0.791270410464432 .
ROZANOV_MMP14_TARGETS_SUBSET	0.0743424849364543 .	0.791270410464432 .
nervous system development	0.074508392669632 .	0.791270410464432 .
REACTOME_RHO_GTPASE_CYCLE	0.0746745828876629 .	0.791270410464432 .
REACTOME_NEGATIVE_REGULATORS_OF_DDX58_IFIH1_SIGNALING	0.0746745828876629 .	0.791270410464432 .
REACTOME_OTHER_SEMAPHORIN_INTERACTIONS	0.0751748509450493 .	0.791270410464432 .
positive regulation of transcription by RNA polymerase II	0.0753421735948508 .	0.791270410464432 .
SESTO_RESPONSE_TO_UV_C5	0.0753421735948508 .	0.791270410464432 .
PID_TNF_PATHWAY	0.0756776703298554 .	0.791270410464432 .
cellular response to lipopolysaccharide	0.0758458449102324 .	0.791270410464432 .
hsa-miR-326	0.0761830477318844 .	0.791270410464432 .
ZWANG_CLASS_2_TRANSIENTLY_INDUCED_BY_EGF	0.0761830477318844 .	0.791270410464432 .
positive regulation of protein phosphorylation	0.0763520764660969 .	0.791270410464432 .
ROSS_AML_WITH_PML_RARA_FUSION	0.076521390410565 .	0.791270410464432 .
DURCHDEWALD_SKIN_CARCINOGENESIS_DN	0.076521390410565 .	0.791270410464432 .
BERENJENO_TRANSFORMED_BY_RHOA_FOREVER_DN	0.077031045958858 .	0.791270410464432 .
NEWMAN_ERCC6_TARGETS_DN	0.0775432772154748 .	0.791270410464432 .
LIANG_SILENCED_BY_METHYLATION_UP	0.0777145944850439 .	0.791270410464432 .
Notch signaling pathway	0.0780580907577853 .	0.791270410464432 .
response to drug	0.0782302702454387 .	0.791270410464432 .
SHETH_LIVER_CANCER_VS_TXNIP_LOSS_PAM2	0.0782302702454387 .	0.791270410464432 .
ZHOU_INFLAMMATORY_RESPONSE_LIVE_DN	0.0785754931315522 .	0.791270410464432 .
KRIGE_RESPONSE_TO_TOSEDOSTAT_24HR_DN	0.0787485370121169 .	0.791270410464432 .
MULLIGHAN_NPM1_MUTATED_SIGNATURE_1_UP	0.0789218695050909 .	0.791270410464432 .
ZHOU_TNF_SIGNALING_30MIN	0.0789218695050909 .	0.791270410464432 .
transcription regulatory region DNA binding	0.0790954908505251 .	0.791270410464432 .
ABE_VEGFA_TARGETS_30MIN	0.0792694012880669 .	0.791270410464432 .
REACTOME_NEUTROPHIL_DEGRANULATION	0.0792694012880669 .	0.791270410464432 .
MAHAJAN_RESPONSE_TO_IL1A_DN	0.0794436010569585 .	0.791270410464432 .
REACTOME_NCAM1_INTERACTIONS	0.079618090396035 .	0.791270410464432 .
ZWANG_TRANSIENTLY_UP_BY_2ND_EGF_PULSE_ONLY	0.0797928695437232 .	0.791270410464432 .
memory	0.080143298216588 .	0.791270410464432 .
lung development	0.0804948889747305 .	0.791270410464432 .
BARRIER_COLON_CANCER_RECURRENCE_DN	0.0804948889747305 .	0.791270410464432 .
REACTOME_TNF_SIGNALING	0.0804948889747305 .	0.791270410464432 .
Christensen_hypermethylated_in_grade2_oligodendroglioma	0.0806711207274585 .	0.791270410464432 .
MCLACHLAN_DENTAL_CARIES_UP	0.0806711207274585 .	0.791270410464432 .
ROSS_ACUTE_MYELOID_LEUKEMIA_CBF	0.0808476437106837 .	0.791270410464432 .
negative regulation of peptidase activity	0.0810244581599258 .	0.791270410464432 .
forebrain development	0.0813789623964273 .	0.791270410464432 .
positive regulation of angiogenesis	0.0813789623964273 .	0.791270410464432 .
WELCSH_BRCA1_TARGETS_DN	0.0813789623964273 .	0.791270410464432 .
HALLMARK_IL6_JAK_STAT3_SIGNALING	0.0815566526526092 .	0.791270410464432 .
REACTOME_DEATH_RECEPTOR_SIGNALLING	0.0815566526526092 .	0.791270410464432 .
cytokine binding	0.0817346353126496 .	0.791270410464432 .
MEISSNER_BRAIN_HCP_WITH_H3K4ME2_AND_H3K27ME3	0.0817346353126496 .	0.791270410464432 .
Golgi lumen	0.08262894282438 .	0.791270410464432 .
APPEL_IMATINIB_RESPONSE	0.0828086847936988 .	0.791270410464432 .
interferon-gamma-mediated signaling pathway	0.082988720791529 .	0.791270410464432 .
lactation	0.082988720791529 .	0.791270410464432 .
PID_IL6_7_PATHWAY	0.082988720791529 .	0.791270410464432 .
CHIARADONNA_NEOPLASTIC_TRANSFORMATION_KRAS_DN	0.082988720791529 .	0.791270410464432 .
CHIARETTI_ACUTE_LYMPHOBLASTIC_LEUKEMIA_ZAP70	0.082988720791529 .	0.791270410464432 .
PID_RHOA_REG_PATHWAY	0.0831690510482155 .	0.791270410464432 .
WILLERT_WNT_SIGNALING	0.083349675793661 .	0.791270410464432 .
hsa-miR-1225-5p	0.0835305952573244 .	0.791270410464432 .
HASLINGER_B_CLL_WITH_MUTATED_VH_GENES	0.0835305952573244 .	0.791270410464432 .
apoptotic process	0.0838933192549107 .	0.791270410464432 .
BIOCARTA_NKT_PATHWAY	0.0838933192549107 .	0.791270410464432 .
WIERENGA_STAT5A_TARGETS_DN	0.0838933192549107 .	0.791270410464432 .
BLALOCK_ALZHEIMERS_DISEASE_UP	0.0844396213486881 .	0.791270410464432 .
VALK_AML_CLUSTER_2	0.0844396213486881 .	0.791270410464432 .
apoptotic signaling pathway	0.0846223139152277 .	0.791270410464432 .
cellular response to heat	0.0846223139152277 .	0.791270410464432 .
hydrolase activity, acting on glycosyl bonds	0.0849885882097381 .	0.791270410464432 .
BIOCARTA_INSULIN_PATHWAY	0.085172170388945 .	0.791270410464432 .
chaperone cofactor-dependent protein refolding	0.0853560495561774 .	0.791270410464432 .
EBAUER_TARGETS_OF_PAX3_FOXO1_FUSION_UP	0.0855402259359008 .	0.791270410464432 .
Angelova_immune-metagene-Th1	0.0859094712283611 .	0.791270410464432 .
hsa-miR-1322	0.0860945405877025 .	0.791270410464432 .
LEE_LIVER_CANCER_CIPROFIBRATE_UP	0.0862799080527401 .	0.791270410464432 .
positive regulation of peptidyl-serine phosphorylation	0.0864655738456027 .	0.791270410464432 .
PID_PDGFRA_PATHWAY	0.0864655738456027 .	0.791270410464432 .
KEGG_PRION_DISEASES	0.0866515381879463 .	0.791270410464432 .
RODRIGUES_DCC_TARGETS_DN	0.0868378013009531 .	0.791270410464432 .
SHETH_LIVER_CANCER_VS_TXNIP_LOSS_PAM5	0.0868378013009531 .	0.791270410464432 .
KEGG_FC_GAMMA_R_MEDIATED_PHAGOCYTOSIS	0.0870243634053291 .	0.791270410464432 .
SHEDDEN_LUNG_CANCER_GOOD_SURVIVAL_A4	0.0870243634053291 .	0.791270410464432 .
REACTOME_CHEMOKINE_RECEPTORS_BIND_CHEMOKINES	0.087211224721303 .	0.791270410464432 .
TAKEDA_TARGETS_OF_NUP98_HOXA9_FUSION_8D_UP	0.087211224721303 .	0.791270410464432 .
REACTOME_FGFR2_MUTANT_RECEPTOR_ACTIVATION	0.087211224721303 .	0.791270410464432 .
YORDY_RECIPROCAL_REGULATION_BY_ETS1_AND_SP100_DN	0.0873983854686244 .	0.791270410464432 .
CHIARADONNA_NEOPLASTIC_TRANSFORMATION_CDC25_DN	0.0883386883329182 .	0.791270410464432 .
GENTILE_UV_RESPONSE_CLUSTER_D1	0.0883386883329182 .	0.791270410464432 .
negative regulation of gene expression	0.0890963426244432 .	0.791270410464432 .
BLALOCK_ALZHEIMERS_DISEASE_INCIPIENT_UP	0.0892865096648319 .	0.791270410464432 .
REACTOME_INTERFERON_GAMMA_SIGNALING	0.0894769785217032 .	0.791270410464432 .
IVANOVA_HEMATOPOIESIS_STEM_CELL_AND_PROGENITOR	0.0894769785217032 .	0.791270410464432 .
cell adhesion molecule binding	0.0896677494089249 .	0.791270410464432 .
ROSS_AML_WITH_AML1_ETO_FUSION	0.0896677494089249 .	0.791270410464432 .
BONOME_OVARIAN_CANCER_POOR_SURVIVAL_UP	0.0896677494089249 .	0.791270410464432 .
DELYS_THYROID_CANCER_UP	0.0898588225398635 .	0.791270410464432 .
BASSO_HAIRY_CELL_LEUKEMIA_UP	0.0902418763838422 .	0.791270410464432 .
PID_SYNDECAN_4_PATHWAY	0.0906261417504858 .	0.791270410464432 .
SHEN_SMARCA2_TARGETS_DN	0.0906261417504858 .	0.791270410464432 .
SASAI_RESISTANCE_TO_NEOPLASTIC_TRANSFROMATION	0.0912048150972899 .	0.791270410464432 .
HOWLIN_PUBERTAL_MAMMARY_GLAND	0.0913983137984722 .	0.791270410464432 .
WU_SILENCED_BY_METHYLATION_IN_BLADDER_CANCER	0.0913983137984722 .	0.791270410464432 .
type I interferon signaling pathway	0.0915921166408429 .	0.791270410464432 .
MULLIGHAN_MLL_SIGNATURE_2_UP	0.0915921166408429 .	0.791270410464432 .
ZHAN_LATE_DIFFERENTIATION_GENES_UP	0.091786223832665 .	0.791270410464432 .
cartilage development	0.0919806355816818 .	0.791270410464432 .
GRAESSMANN_APOPTOSIS_BY_DOXORUBICIN_UP	0.0921753520951152 .	0.791270410464432 .
YIH_RESPONSE_TO_ARSENITE_C1	0.0923703735796641 .	0.791270410464432 .
FONTAINE_THYROID_TUMOR_UNCERTAIN_MALIGNANCY_UP	0.0923703735796641 .	0.791270410464432 .
PROTEINATLAS_ovary	0.0925657002415031 .	0.791270410464432 .
hsa-miR-588	0.0925657002415031 .	0.791270410464432 .
Wirth_lymphoma map module J	0.0927613322862798 .	0.791270410464432 .
REACTOME_REGULATION_OF_TNFR1_SIGNALING	0.0927613322862798 .	0.791270410464432 .
REACTOME_POSITIVE_EPIGENETIC_REGULATION_OF_RRNA_EXPRESSION	0.0931535133445969 .	0.791270410464432 .
COP9 signalosome	0.0933500627667862 .	0.791270410464432 .
THUM_SYSTOLIC_HEART_FAILURE_DN	0.0933500627667862 .	0.791270410464432 .
SPANG_CD40 6hrs DN	0.0935469183892081 .	0.791270410464432 .
HAHTOLA_MYCOSIS_FUNGOIDES_SKIN_DN	0.0941393244850945 .	0.791270410464432 .
KAN_RESPONSE_TO_ARSENIC_TRIOXIDE	0.0941393244850945 .	0.791270410464432 .
MULLIGHAN_MLL_SIGNATURE_1_DN	0.0943374069329834 .	0.791270410464432 .
LUI_THYROID_CANCER_PAX8_PPARG_UP	0.0943374069329834 .	0.791270410464432 .
FLOTHO_PEDIATRIC_ALL_THERAPY_RESPONSE_DN	0.0943374069329834 .	0.791270410464432 .
BIOCARTA_AGR_PATHWAY	0.0945357965906784 .	0.791270410464432 .
PID_PI3K_PLC_TRK_PATHWAY	0.0945357965906784 .	0.791270410464432 .
YAO_HOXA10_TARGETS_VIA_PROGESTERONE_UP	0.0945357965906784 .	0.791270410464432 .
HADDAD_T_LYMPHOCYTE_AND_NK_PROGENITOR_UP	0.0945357965906784 .	0.791270410464432 .
actin binding	0.0947344936584717 .	0.791270410464432 .
DAZARD_UV_RESPONSE_CLUSTER_G4	0.0949334983361103 .	0.791270410464432 .
Tirosh_Exhaustion program in Mel75	0.0951328108227949 .	0.791270410464432 .
PID_FOXM1_PATHWAY	0.0951328108227949 .	0.791270410464432 .
REACTOME_COLLAGEN_FORMATION	0.0951328108227949 .	0.791270410464432 .
SAFFORD_T_LYMPHOCYTE_ANERGY	0.0951328108227949 .	0.791270410464432 .
centriolar satellite	0.0955323600173622 .	0.791270410464432 .
Chaussabel_1,6_Signaling molecules	0.0955323600173622 .	0.791270410464432 .
DAVE_BL-vs-DLBCL	0.0955323600173622 .	0.791270410464432 .
DIAZ_CHRONIC_MEYLOGENOUS_LEUKEMIA_DN	0.0955323600173622 .	0.791270410464432 .
Angelova_immune-metagene-Th2	0.0957325971208985 .	0.801486968710054 .
Shaw_responders_down_in_oligo_glioma	0.0957325971208985 .	0.801486968710054 .
JACKSON_DNMT1_TARGETS_DN	0.0957325971208985 .	0.801486968710054 .
REACTOME_STIMULI_SENSING_CHANNELS	0.0959331428247849 .	0.801486968710054 .
neuron projection morphogenesis	0.096335160818823 .	0.801486968710054 .
Hugo_melanoma-all-MET_DN	0.0965366335001893 .	0.801486968710054 .
PID_FGF_PATHWAY	0.0965366335001893 .	0.801486968710054 .
REACTOME_TIGHT_JUNCTION_INTERACTIONS	0.0967384155643314 .	0.864015401595565 .
GOLUB_ALL_VS_AML_DN	0.0967384155643314 .	0.864015401595565 .
GRAESSMANN_APOPTOSIS_BY_SERUM_DEPRIVATION_UP	0.0971429086172066 .	0.864015401595565 .
CREIGHTON_AKT1_SIGNALING_VIA_MTOR_UP	0.0973456199926616 .	0.864015401595565 .
JOSEPH_RESPONSE_TO_SODIUM_BUTYRATE_DN	0.0975486415243329 .	0.864015401595565 .
COLINA_TARGETS_OF_4EBP1_AND_4EBP2	0.0975486415243329 .	0.864015401595565 .
REACTOME_INTRA_GOLGI_TRAFFIC	0.097955615823529 .	0.864015401595565 .
NABA_ECM_GLYCOPROTEINS	0.0981595689732295 .	0.864015401595565 .
HOFFMANN_SMALL_PRE_BII_TO_IMMATURE_B_LYMPHOCYTE_UP	0.0987732947037572 .	0.864015401595565 .
KYNG_DNA_DAMAGE_BY_4NQO	0.0991840023146182 .	0.864015401595565 .
NAKAYAMA_SOFT_TISSUE_TUMORS_PCA1_DN	0.0993898238209565 .	0.864015401595565 .
REACTOME_INFLAMMASOMES	0.0995959573770999 .	0.864015401595565 .
FRASOR_RESPONSE_TO_ESTRADIOL_DN	0.0995959573770999 .	0.864015401595565 .
VALK_AML_CLUSTER_9	0.0995959573770999 .	0.864015401595565 .
Hugo_melanoma-BRAFmut-MET_UP	0.1004236158143 .	0.864015401595565 .
kidney development	0.10063131240025 .	0.864015401595565 .
VAQUERIZAS_Lung_TF	0.10063131240025 .	0.864015401595565 .
DELACROIX_RARG_BOUND_MEF	0.10063131240025 .	0.864015401595565 .
UEDA_CENTRAL_CLOCK	0.100839322144189 .	0.864015401595565 .
caveola	0.101047645228739 .	0.864015401595565 .
positive regulation of catalytic activity	0.101047645228739 .	0.864015401595565 .
JAZAG_TGFB1_SIGNALING_VIA_SMAD4_UP	0.101047645228739 .	0.864015401595565 .
SHETH_LIVER_CANCER_VS_TXNIP_LOSS_PAM3	0.101047645228739 .	0.864015401595565 .
AMIT_SERUM_RESPONSE_240_MCF10A	0.101047645228739 .	0.864015401595565 .
ICHIBA_GRAFT_VERSUS_HOST_DISEASE_D7_UP	0.101047645228739 .	0.864015401595565 .
SANA_TNF_SIGNALING_DN	0.101256281835931 .	0.961669247994349 .
MCDOWELL_ACUTE_LUNG_INJURY_DN	0.101256281835931 .	0.961669247994349 .
GAZDA_DIAMOND_BLACKFAN_ANEMIA_MYELOID_DN	0.101884074604648 .	0.961669247994349 .
RICKMAN_METASTASIS_DN	0.101884074604648 .	0.961669247994349 .
leukocyte migration	0.102304174040516 .	0.961669247994349 .
KEGG_N_GLYCAN_BIOSYNTHESIS	0.102304174040516 .	0.961669247994349 .
protein dimerization activity	0.102514695572525 .	0.961669247994349 .
collagen-containing extracellular matrix	0.102936683153723 .	0.961669247994349 .
PID_IL12_STAT4_PATHWAY	0.102936683153723 .	0.961669247994349 .
REACTOME_CARGO_CONCENTRATION_IN_THE_ER	0.103148149556693 .	0.961669247994349 .
VAQUERIZAS_Lymph node_TF	0.103359931269408 .	0.961669247994349 .
KAMIKUBO_MYELOID_CEBPA_NETWORK	0.103784441324887 .	0.961669247994349 .
transforming growth factor beta receptor signaling pathway	0.10442357559505 .	0.961669247994349 .
GOZGIT_ESR1_TARGETS_DN	0.10442357559505 .	0.961669247994349 .
PID_ALPHA_SYNUCLEIN_PATHWAY	0.1046372528271 .	0.961669247994349 .
STAMBOLSKY_TARGETS_OF_MUTATED_TP53_UP	0.1046372528271 .	0.961669247994349 .
REACTOME_MET_ACTIVATES_PTK2_SIGNALING	0.10485124658339 .	0.961669247994349 .
lipid binding	0.105065557034928 .	0.961669247994349 .
HAHTOLA_SEZARY_SYNDROM_DN	0.105065557034928 .	0.961669247994349 .
cell projection organization	0.105280184352093 .	0.961669247994349 .
OSWALD_HEMATOPOIETIC_STEM_CELL_IN_COLLAGEN_GEL_UP	0.105280184352093 .	0.961669247994349 .
FRIDMAN_IMMORTALIZATION_DN	0.105495128704636 .	0.961669247994349 .
MCCLUNG_DELTA_FOSB_TARGETS_8WK	0.105495128704636 .	0.961669247994349 .
neural tube closure	0.105710390261673 .	0.961669247994349 .
REACTOME_ACTIVATED_NOTCH1_TRANSMITS_SIGNAL_TO_THE_NUCLEUS	0.106141865662544 .	0.961669247994349 .
REACTOME_G_ALPHA_Q_SIGNALLING_EVENTS	0.106141865662544 .	0.961669247994349 .
ROYLANCE_BREAST_CANCER_16Q_COPY_NUMBER_UP	0.106358079841443 .	0.961669247994349 .
AIYAR_COBRA1_TARGETS_UP	0.106574611894968 .	0.999999999999917 .
HELLEBREKERS_SILENCED_DURING_TUMOR_ANGIOGENESIS	0.106574611894968 .	0.999999999999917 .
MISSIAGLIA_REGULATED_BY_METHYLATION_UP	0.106791461989056 .	0.999999999999996 .
HELLER_HDAC_TARGETS_UP	0.107008630289005 .	0.999999999999999 .
DANG_MYC_TARGETS_DN	0.107662046067338 .	0.999999999999999 .
GUO_HEX_TARGETS_DN	0.108099250616984 .	0.999999999999999 .
Venteicher_PC1_2-high	0.108318331587235 .	0.999999999999999 .
XU_HGF_SIGNALING_NOT_VIA_AKT1_6HR	0.108318331587235 .	0.999999999999999 .
xenobiotic metabolic process	0.108757451722415 .	0.999999999999999 .
negative regulation of osteoclast differentiation	0.10897749120691 .	0.999999999999999 .
BYSTROEM_CORRELATED_WITH_IL5_DN	0.109639529231602 .	0.999999999999999 .
KEGG_SYSTEMIC_LUPUS_ERYTHEMATOSUS	0.109860848955161 .	0.999999999999999 .
neutrophil degranulation	0.11052673145795 .	0.999999999999999 .
RODRIGUES_THYROID_CARCINOMA_DN	0.110749333918981 .	0.999999999999999 .
LI_LUNG_CANCER	0.110972257449759 .	0.999999999999999 .
REACTOME_SIGNALING_BY_FGFR2_IN_DISEASE	0.110972257449759 .	0.999999999999999 .
negative regulation of neuron differentiation	0.111419068331115 .	0.999999999999999 .
REACTOME_INTERLEUKIN_4_AND_INTERLEUKIN_13_SIGNALING	0.111419068331115 .	0.999999999999999 .
ZHAN_MULTIPLE_MYELOMA_CD1_UP	0.111867165316405 .	0.999999999999999 .
VAQUERIZAS_Bone marrow_TF	0.112541724869039 .	0.999999999999999 .
SMID_BREAST_CANCER_RELAPSE_IN_BRAIN_DN	0.112767222402164 .	0.999999999999999 .
ZIRN_TRETINOIN_RESPONSE_UP	0.112993042355946 .	0.999999999999999 .
PURBEY_TARGETS_OF_CTBP1_NOT_SATB1_UP	0.113219184877077 .	0.999999999999999 .
Tirosh_AXL-signature	0.11344565011156 .	0.999999999999999 .
BIOCARTA_41BB_PATHWAY	0.113672438204711 .	0.999999999999999 .
DAZARD_RESPONSE_TO_UV_NHEK_UP	0.113899549301153 .	0.999999999999999 .
SABATES_COLORECTAL_ADENOMA_DN	0.114126983544817 .	0.999999999999999 .
cation transport	0.11435474107894 .	0.999999999999999 .
REACTOME_CTLA4_INHIBITORY_SIGNALING	0.114811226588033 .	0.999999999999999 .
MADAN_DPPA4_TARGETS	0.114811226588033 .	0.999999999999999 .
GAZDA_DIAMOND_BLACKFAN_ANEMIA_MYELOID_UP	0.115039954845991 .	0.999999999999999 .
Wirth_lymphoma map module K	0.115498383070954 .	0.999999999999999 .
JIANG_TIP30_TARGETS_DN	0.115498383070954 .	0.999999999999999 .
TAKEDA_TARGETS_OF_NUP98_HOXA9_FUSION_8D_DN	0.11572808331674 .	0.999999999999999 .
NIKOLSKY_BREAST_CANCER_8Q23_Q24_AMPLICON	0.115958107836076 .	0.999999999999999 .
BIOCARTA_GLEEVEC_PATHWAY	0.116419130245201 .	0.999999999999999 .
WESTON_VEGFA_TARGETS_3HR	0.116419130245201 .	0.999999999999999 .
HALLMARK_APOPTOSIS	0.117113099328141 .	0.999999999999999 .
CHEOK_RESPONSE_TO_HD_MTX_UP	0.117113099328141 .	0.999999999999999 .
NOJIMA_SFRP2_TARGETS_UP	0.117345072354104 .	0.999999999999999 .
MARTENS_TRETINOIN_RESPONSE_UP	0.117345072354104 .	0.999999999999999 .
REACTOME_FGFR2_ALTERNATIVE_SPLICING	0.117577370602079 .	0.999999999999999 .
HALLMARK_MYOGENESIS	0.118042943293885 .	0.999999999999999 .
REACTOME_L1CAM_INTERACTIONS	0.118042943293885 .	0.999999999999999 .
KEGG_GLYCOSAMINOGLYCAN_BIOSYNTHESIS_HEPARAN_SULFATE	0.118276218000829 .	0.999999999999999 .
glucose homeostasis	0.118509818456007 .	0.999999999999999 .
DUMEAUX_Fasting enriched genes	0.118743744789168 .	0.999999999999999 .
ELVIDGE_HYPOXIA_BY_DMOG_DN	0.118977997129336 .	0.999999999999999 .
YEGNASUBRAMANIAN_PROSTATE_CANCER	0.118977997129336 .	0.999999999999999 .
PID_P38_ALPHA_BETA_PATHWAY	0.119212575604808 .	0.999999999999999 .
DARWICHE_PAPILLOMA_RISK_LOW_UP	0.119212575604808 .	0.999999999999999 .
NEMETH_INFLAMMATORY_RESPONSE_LPS_DN	0.119212575604808 .	0.999999999999999 .
SMID_BREAST_CANCER_LUMINAL_B_DN	0.119212575604808 .	0.999999999999999 .
LEIN_ASTROCYTE_MARKERS	0.119447480343152 .	0.999999999999999 .
REACTOME_INTEGRIN_SIGNALING	0.119447480343152 .	0.999999999999999 .
GOLDRATH_IMMUNE_MEMORY	0.119682711471207 .	0.999999999999999 .
ZHU_CMV_8_HR_UP	0.11991826911508 .	0.999999999999999 .
positive regulation of fibroblast proliferation	0.120154153400144 .	0.999999999999999 .
BERTUCCI_INVASIVE_CARCINOMA_DUCTAL_VS_LOBULAR_DN	0.120154153400144 .	0.999999999999999 .
BOSCO_ALLERGEN_INDUCED_TH2_ASSOCIATED_MODULE	0.120390364451037 .	0.999999999999999 .
REACTOME_RNA_POLYMERASE_III_TRANSCRIPTION	0.120390364451037 .	0.999999999999999 .
LIN_SILENCED_BY_TUMOR_MICROENVIRONMENT	0.12133847877988 .	0.999999999999999 .
KANG_IMMORTALIZED_BY_TERT_UP	0.12133847877988 .	0.999999999999999 .
JEPSEN_SMRT_TARGETS	0.12133847877988 .	0.999999999999999 .
MALONEY_RESPONSE_TO_17AAG_UP	0.12133847877988 .	0.999999999999999 .
NIKOLSKY_BREAST_CANCER_17Q11_Q21_AMPLICON	0.121814499725623 .	0.999999999999999 .
BOYLAN_MULTIPLE_MYELOMA_C_DN	0.122053001565165 .	0.999999999999999 .
gene silencing by RNA	0.122291831141011 .	0.999999999999999 .
MEDINA_SMARCA4_TARGETS	0.122530988571117 .	0.999999999999999 .
Donson-Misc immune function-associated with LTS in HGA	0.122770473972691 .	0.999999999999999 .
GRAESSMANN_APOPTOSIS_BY_SERUM_DEPRIVATION_DN	0.123250429155308 .	0.999999999999999 .
VERRECCHIA_EARLY_RESPONSE_TO_TGFB1	0.123250429155308 .	0.999999999999999 .
REACTOME_INNATE_IMMUNE_SYSTEM	0.123490899167001 .	0.999999999999999 .
VAQUERIZAS_Adrenal gland_TF	0.123731697611457 .	0.999999999999999 .
ZHANG_RESPONSE_TO_IKK_INHIBITOR_AND_TNF_UP	0.123731697611457 .	0.999999999999999 .
ZHANG_TARGETS_OF_EWSR1_FLI1_FUSION	0.123731697611457 .	0.999999999999999 .
GAJATE_RESPONSE_TO_TRABECTEDIN_UP	0.123731697611457 .	0.999999999999999 .
KIM_LIVER_CANCER_POOR_SURVIVAL_UP	0.123972824602111 .	0.999999999999999 .
GARGALOVIC_RESPONSE_TO_OXIDIZED_PHOSPHOLIPIDS_GREY_DN	0.124456064671948 .	0.999999999999999 .
MULLIGHAN_MLL_SIGNATURE_2_DN	0.124456064671948 .	0.999999999999999 .
cortical actin cytoskeleton	0.124698177974198 .	0.999999999999999 .
PEREZ_TP53_TARGETS	0.124698177974198 .	0.999999999999999 .
positive regulation of axon extension	0.124940620268773 .	0.999999999999999 .
YAO_TEMPORAL_RESPONSE_TO_PROGESTERONE_CLUSTER_9	0.124940620268773 .	0.999999999999999 .
hsa-miR-328	0.125183391665297 .	0.999999999999999 .
WEIGEL_OXIDATIVE_STRESS_BY_HNE_AND_TBH	0.125183391665297 .	0.999999999999999 .
DNA helicase activity	0.125426492272628 .	0.999999999999999 .
protein tyrosine kinase activity	0.125426492272628 .	0.999999999999999 .
SCHAEFFER_PROSTATE_DEVELOPMENT_48HR_UP	0.125426492272628 .	0.999999999999999 .
RIZ_ERYTHROID_DIFFERENTIATION_HEMGN	0.125913681551288 .	0.999999999999999 .
KANG_IMMORTALIZED_BY_TERT_DN	0.125913681551288 .	0.999999999999999 .
metallopeptidase activity	0.126157770436484 .	0.999999999999999 .
response to cytokine	0.126157770436484 .	0.999999999999999 .
DANG_REGULATED_BY_MYC_DN	0.126402188960216 .	0.999999999999999 .
KEGG_ARACHIDONIC_ACID_METABOLISM	0.126646937227483 .	0.999999999999999 .
blood vessel development	0.12713742340875 .	0.999999999999999 .
PARK_HSC_AND_MULTIPOTENT_PROGENITORS	0.12713742340875 .	0.999999999999999 .
CHEN_LVAD_SUPPORT_OF_FAILING_HEART_UP	0.12713742340875 .	0.999999999999999 .
LIU_VAV3_PROSTATE_CARCINOGENESIS_UP	0.12713742340875 .	0.999999999999999 .
FULCHER_INFLAMMATORY_RESPONSE_LECTIN_VS_LPS_DN	0.127383161528868 .	0.999999999999999 .
DUNNE_TARGETS_OF_AML1_MTG8_FUSION_DN	0.127383161528868 .	0.999999999999999 .
odontogenesis of dentin-containing tooth	0.127629229804754 .	0.999999999999999 .
response to estradiol	0.127629229804754 .	0.999999999999999 .
SESTO_RESPONSE_TO_UV_C8	0.127629229804754 .	0.999999999999999 .
KIM_WT1_TARGETS_12HR_DN	0.127875628337518 .	0.999999999999999 .
ZHANG_ANTIVIRAL_RESPONSE_TO_RIBAVIRIN_DN	0.127875628337518 .	0.999999999999999 .
SERVITJA_LIVER_HNF1A_TARGETS_UP	0.127875628337518 .	0.999999999999999 .
ZHAN_MULTIPLE_MYELOMA_CD1_VS_CD2_UP	0.129112578338394 .	0.999999999999999 .
HALLMARK_COMPLEMENT	0.129609673587728 .	0.999999999999999 .
ODONNELL_METASTASIS_UP	0.129609673587728 .	0.999999999999999 .
PID_FRA_PATHWAY	0.129858717721144 .	0.999999999999999 .
hsa-miR-875-3p	0.130108092986003 .	0.999999999999999 .
DAVICIONI_RHABDOMYOSARCOMA_PAX_FOXO1_FUSION_UP	0.130108092986003 .	0.999999999999999 .
CAIRO_LIVER_DEVELOPMENT_DN	0.130108092986003 .	0.999999999999999 .
GREGORY_SYNTHETIC_LETHAL_WITH_IMATINIB	0.130357799475518 .	0.999999999999999 .
AMUNDSON_RESPONSE_TO_ARSENITE	0.130858206497378 .	0.999999999999999 .
KYNG_ENVIRONMENTAL_STRESS_RESPONSE_NOT_BY_GAMMA_IN_OLD	0.130858206497378 .	0.999999999999999 .
SMIRNOV_CIRCULATING_ENDOTHELIOCYTES_IN_CANCER_UP	0.131108907212156 .	0.999999999999999 .
TOMIDA_METASTASIS_UP	0.131108907212156 .	0.999999999999999 .
protein glycosylation	0.131359939516451 .	0.999999999999999 .
LINDGREN_BLADDER_CANCER_HIGH_RECURRENCE	0.131359939516451 .	0.999999999999999 .
MARIADASON_RESPONSE_TO_CURCUMIN_SULINDAC_5	0.131862999249634 .	0.999999999999999 .
ZHAN_MULTIPLE_MYELOMA_CD2_UP	0.132367386400949 .	0.999999999999999 .
ZHU_CMV_8_HR_DN	0.132367386400949 .	0.999999999999999 .
Schmitz_EZB signature	0.132620077974881 .	0.999999999999999 .
Wirth_lymphoma map module L	0.133126457545156 .	0.999999999999999 .
BURTON_ADIPOGENESIS_1	0.133126457545156 .	0.999999999999999 .
REACTOME_TRAF6_MEDIATED_NF_KB_ACTIVATION	0.133126457545156 .	0.999999999999999 .
VAQUERIZAS_Whole brain_TF	0.133380145709408 .	0.999999999999999 .
BASAKI_YBX1_TARGETS_DN	0.133380145709408 .	0.999999999999999 .
CHEN_LVAD_SUPPORT_OF_FAILING_HEART_DN	0.133380145709408 .	0.999999999999999 .
JOHNSTONE_PARVB_TARGETS_3_UP	0.133380145709408 .	0.999999999999999 .
Christensen_hypermethylated_in_grade3_oligoastrocytoma	0.133634166236986 .	0.999999999999999 .
NAKAYAMA_FRA2_TARGETS	0.133634166236986 .	0.999999999999999 .
CHANG_IMMORTALIZED_BY_HPV31_UP	0.134398222814755 .	0.999999999999999 .
IKEDA_MIR133_TARGETS_UP	0.134398222814755 .	0.999999999999999 .
GRADE_COLON_VS_RECTAL_CANCER_UP	0.134653573606624 .	0.999999999999999 .
HOFFMANN_PRE_BI_TO_LARGE_PRE_BII_LYMPHOCYTE_UP	0.134909257163214 .	0.999999999999999 .
animal organ morphogenesis	0.135165273562341 .	0.999999999999999 .
nuclear receptor transcription coactivator activity	0.135165273562341 .	0.999999999999999 .
Schmitz_Rapamycin_BL_up	0.135165273562341 .	0.999999999999999 .
GAUSSMANN_MLL_AF4_FUSION_TARGETS_A_UP	0.135421622880995 .	0.999999999999999 .
kinase binding	0.135678305195342 .	0.999999999999999 .
EPPERT_LSC_R	0.135678305195342 .	0.999999999999999 .
specific granule membrane	0.136192669111637 .	0.999999999999999 .
DELYS_THYROID_CANCER_DN	0.136450350861772 .	0.999999999999999 .
HOELZEL_NF1_TARGETS_UP	0.136450350861772 .	0.999999999999999 .
PETROVA_ENDOTHELIUM_LYMPHATIC_VS_BLOOD_UP	0.136708365903973 .	0.999999999999999 .
RUAN_RESPONSE_TO_TNF_DN	0.136966714310254 .	0.999999999999999 .
SCHEIDEREIT_IKK_TARGETS	0.137225396151795 .	0.999999999999999 .
HALLMARK_HEDGEHOG_SIGNALING	0.137484411498941 .	0.999999999999999 .
ICHIBA_GRAFT_VERSUS_HOST_DISEASE_35D_UP	0.1377437604212 .	0.999999999999999 .
REACTOME_SIGNALING_BY_FGFR2_IIIA_TM	0.1377437604212 .	0.999999999999999 .
lamellipodium	0.138003442987241 .	0.999999999999999 .
positive regulation of cold-induced thermogenesis	0.138003442987241 .	0.999999999999999 .
CHANDRAN_METASTASIS_TOP50_DN	0.138003442987241 .	0.999999999999999 .
TAKEDA_TARGETS_OF_NUP98_HOXA9_FUSION_10D_UP	0.138003442987241 .	0.999999999999999 .
negative regulation of angiogenesis	0.138523809321147 .	0.999999999999999 .
CHANDRAN_METASTASIS_DN	0.138523809321147 .	0.999999999999999 .
hsa-miR-133a	0.138784493222147 .	0.999999999999999 .
ONDER_CDH1_TARGETS_1_UP	0.139306862818752 .	0.999999999999999 .
hsa-miR-558	0.139830568566978 .	0.999999999999999 .
PID_AVB3_OPN_PATHWAY	0.140092922654325 .	0.999999999999999 .
NIKOLSKY_BREAST_CANCER_11Q12_Q14_AMPLICON	0.140355610965529 .	0.999999999999999 .
DEBIASI_APOPTOSIS_BY_REOVIRUS_INFECTION_DN	0.140355610965529 .	0.999999999999999 .
AZARE_NEOPLASTIC_TRANSFORMATION_BY_STAT3_DN	0.140355610965529 .	0.999999999999999 .
RIGGINS_TAMOXIFEN_RESISTANCE_DN	0.140618633560801 .	0.999999999999999 .
MIKKELSEN_MCV6_HCP_WITH_H3K27ME3	0.140618633560801 .	0.999999999999999 .
JONGENEEL_Testis	0.1408819904995 .	0.999999999999999 .
DAVE_Immune response 2	0.1408819904995 .	0.999999999999999 .
VERHAAK_CL subtype	0.1408819904995 .	0.999999999999999 .
REACTOME_INTEGRIN_CELL_SURFACE_INTERACTIONS	0.141409707640337 .	0.999999999999999 .
REACTOME_HEMOSTASIS	0.141409707640337 .	0.999999999999999 .
BROWNE_HCMV_INFECTION_48HR_UP	0.141409707640337 .	0.999999999999999 .
positive regulation of erythrocyte differentiation	0.141674067956913 .	0.999999999999999 .
MULLIGHAN_NPM1_SIGNATURE_3_UP	0.141674067956913 .	0.999999999999999 .
JISON_SICKLE_CELL_DISEASE_DN	0.141674067956913 .	0.999999999999999 .
WAMUNYOKOLI_OVARIAN_CANCER_LMP_UP	0.14193876284579 .	0.999999999999999 .
VANDESLUIS_COMMD1_TARGETS_GROUP_3_UP	0.14193876284579 .	0.999999999999999 .
hsa-miR-1	0.142734855492641 .	0.999999999999999 .
KEGG_LYSOSOME	0.142734855492641 .	0.999999999999999 .
ICHIBA_GRAFT_VERSUS_HOST_DISEASE_D7_DN	0.142734855492641 .	0.999999999999999 .
SWEET_KRAS_TARGETS_UP	0.143267257772047 .	0.999999999999999 .
BROWNE_HCMV_INFECTION_18HR_UP	0.143533961221059 .	0.999999999999999 .
DURAND_STROMA_S_UP	0.143533961221059 .	0.999999999999999 .
cytoplasmic side of plasma membrane	0.143800999609749 .	0.999999999999999 .
protein refolding	0.144068372987131 .	0.999999999999999 .
PROTEINATLAS_smooth muscle	0.144068372987131 .	0.999999999999999 .
MEISSNER_BRAIN_HCP_WITH_H3K4ME3_AND_H3K27ME3	0.144068372987131 .	0.999999999999999 .
HUPER_BREAST_BASAL_VS_LUMINAL_DN	0.144604124899689 .	0.999999999999999 .
response to ischemia	0.14514121733344 .	0.999999999999999 .
REACTOME_INTERLEUKIN_10_SIGNALING	0.14514121733344 .	0.999999999999999 .
transcription corepressor activity	0.145410266359034 .	0.999999999999999 .
response to lipopolysaccharide	0.145679650649101 .	0.999999999999999 .
KEGG_ANTIGEN_PROCESSING_AND_PRESENTATION	0.145679650649101 .	0.999999999999999 .
SABATES_COLORECTAL_ADENOMA_UP	0.145679650649101 .	0.999999999999999 .
OSADA_ASCL1_TARGETS_UP	0.145949370246537 .	0.999999999999999 .
sequence-specific DNA binding	0.146219425193363 .	0.999999999999999 .
JIANG_HYPOXIA_NORMAL	0.146219425193363 .	0.999999999999999 .
response to endoplasmic reticulum stress	0.146489815530715 .	0.999999999999999 .
SARTIPY_BLUNTED_BY_INSULIN_RESISTANCE_DN	0.14676054129885 .	0.999999999999999 .
RUTELLA_RESPONSE_TO_CSF2RB_AND_IL4_DN	0.14676054129885 .	0.999999999999999 .
PID_IL1_PATHWAY	0.147846799453405 .	0.999999999999999 .
REACTOME_CELL_SURFACE_INTERACTIONS_AT_THE_VASCULAR_WALL	0.147846799453405 .	0.999999999999999 .
REACTOME_FCGAMMA_RECEPTOR_FCGR_DEPENDENT_PHAGOCYTOSIS	0.148391942097016 .	0.999999999999999 .
REACTOME_MET_PROMOTES_CELL_MOTILITY	0.148391942097016 .	0.999999999999999 .
RASHI_RESPONSE_TO_IONIZING_RADIATION_5	0.148938427490854 .	0.999999999999999 .
THEILGAARD_NEUTROPHIL_AT_SKIN_WOUND_DN	0.148938427490854 .	0.999999999999999 .
AMIT_EGF_RESPONSE_240_HELA	0.149212173801441 .	0.999999999999999 .
MATSUDA_NATURAL_KILLER_DIFFERENTIATION	0.149212173801441 .	0.999999999999999 .
positive regulation of interferon-beta production	0.149486255896597 .	0.999999999999999 .
LINDGREN_BLADDER_CANCER_CLUSTER_2B	0.149486255896597 .	0.999999999999999 .
BROWN_MYELOID_CELL_DEVELOPMENT_DN	0.149486255896597 .	0.999999999999999 .
VETTER_TARGETS_OF_PRKCA_AND_ETS1_UP	0.150861704176094 .	0.999999999999999 .
XU_RESPONSE_TO_TRETINOIN_AND_NSC682994_UP	0.150861704176094 .	0.999999999999999 .
IWANAGA_CARCINOGENESIS_BY_KRAS_PTEN_DN	0.150861704176094 .	0.999999999999999 .
HOLLERN_ADENOMYOEPITHELIAL_BREAST_TUMOR	0.151414234977297 .	0.999999999999999 .
negative regulation of inflammatory response	0.15196810979033 .	0.999999999999999 .
SIMBULAN_PARP1_TARGETS_UP	0.15196810979033 .	0.999999999999999 .
calcium ion transmembrane transport	0.15224555125888 .	0.999999999999999 .
HUTTMANN_B_CLL_POOR_SURVIVAL_UP	0.15224555125888 .	0.999999999999999 .
VERRECCHIA_RESPONSE_TO_TGFB1_C5	0.15224555125888 .	0.999999999999999 .
SU_PLACENTA	0.15224555125888 .	0.999999999999999 .
KYNG_ENVIRONMENTAL_STRESS_RESPONSE_NOT_BY_4NQO_IN_WS	0.15224555125888 .	0.999999999999999 .
Care_Extended T-cell	0.152523328797693 .	0.999999999999999 .
JAATINEN_HEMATOPOIETIC_STEM_CELL_DN	0.15280144242731 .	0.999999999999999 .
BOSCO_EPITHELIAL_DIFFERENTIATION_MODULE	0.15280144242731 .	0.999999999999999 .
actin filament organization	0.153079892167365 .	0.999999999999999 .
SEITZ_NEOPLASTIC_TRANSFORMATION_BY_8P_DELETION_UP	0.15335867803658 .	0.999999999999999 .
LEE_LIVER_CANCER_E2F1_UP	0.15335867803658 .	0.999999999999999 .
SHETH_LIVER_CANCER_VS_TXNIP_LOSS_PAM1	0.153637800052766 .	0.999999999999999 .
YAMASHITA_METHYLATED_IN_PROSTATE_CANCER	0.153637800052766 .	0.999999999999999 .
WEINMANN_ADAPTATION_TO_HYPOXIA_DN	0.153917258232819 .	0.999999999999999 .
NABA_BASEMENT_MEMBRANES	0.153917258232819 .	0.999999999999999 .
cellular response to oxidative stress	0.154197052592719 .	0.999999999999999 .
KIM_MYCN_AMPLIFICATION_TARGETS_DN	0.154197052592719 .	0.999999999999999 .
ventricular septum development	0.154477183147535 .	0.999999999999999 .
LIU_SMARCA4_TARGETS	0.154477183147535 .	0.999999999999999 .
TSENG_ADIPOGENIC_POTENTIAL_UP	0.154477183147535 .	0.999999999999999 .
FERRARI_RESPONSE_TO_FENRETINIDE_UP	0.154757649911413 .	0.999999999999999 .
platelet degranulation	0.155038452897585 .	0.999999999999999 .
DAVICIONI_MOLECULAR_ARMS_VS_ERMS_DN	0.155038452897585 .	0.999999999999999 .
HILLION_HMGA1B_TARGETS	0.155038452897585 .	0.999999999999999 .
hsa-miR-330-5p	0.155601067585136 .	0.999999999999999 .
TAVOR_CEBPA_TARGETS_UP	0.155601067585136 .	0.999999999999999 .
REACTOME_RHO_GTPASES_ACTIVATE_PAKS	0.155601067585136 .	0.999999999999999 .
WIRTH_Liver	0.155882879308375 .	0.999999999999999 .
positive regulation of phagocytosis	0.156165027297627 .	0.999999999999999 .
DODD_NASOPHARYNGEAL_CARCINOMA_UP	0.156165027297627 .	0.999999999999999 .
URS_ADIPOCYTE_DIFFERENTIATION_DN	0.156165027297627 .	0.999999999999999 .
COLDREN_GEFITINIB_RESISTANCE_DN	0.156730332107731 .	0.999999999999999 .
KRASNOSELSKAYA_ILF3_TARGETS_UP	0.156730332107731 .	0.999999999999999 .
YAO_TEMPORAL_RESPONSE_TO_PROGESTERONE_CLUSTER_5	0.156730332107731 .	0.999999999999999 .
HALLMARK_UNFOLDED_PROTEIN_RESPONSE	0.157580811503458 .	0.999999999999999 .
BOHN_PRIMARY_IMMUNODEFICIENCY_SYNDROM_DN	0.157864977237441 .	0.999999999999999 .
MIYAGAWA_TARGETS_OF_EWSR1_ETS_FUSIONS_UP	0.157864977237441 .	0.999999999999999 .
REACTOME_SIGNALING_BY_EGFR	0.158434317628248 .	0.999999999999999 .
FOURNIER_ACINAR_DEVELOPMENT_EARLY_UP	0.158719492288385 .	0.999999999999999 .
SMID_BREAST_CANCER_ERBB2_UP	0.158719492288385 .	0.999999999999999 .
cytokine activity	0.159005003258999 .	0.999999999999999 .
REACTOME_COLLAGEN_BIOSYNTHESIS_AND_MODIFYING_ENZYMES	0.159005003258999 .	0.999999999999999 .
BIOCARTA_TOLL_PATHWAY	0.15929085053941 .	0.999999999999999 .
ZHOU_INFLAMMATORY_RESPONSE_LPS_UP	0.15929085053941 .	0.999999999999999 .
protein processing	0.159577034128006 .	0.999999999999999 .
REACTOME_SIGNALING_BY_FGFR	0.159863554022232 .	0.999999999999999 .
Tirosh_expression higher in CAFs than in T-cells	0.160150410218601 .	0.999999999999999 .
SPANG_IL21 DN	0.16043760271268 .	0.999999999999999 .
hsa-miR-484	0.161012996571552 .	0.999999999999999 .
REACTOME_ENDOGENOUS_STEROLS	0.161301197922777 .	0.999999999999999 .
RODRIGUES_THYROID_CARCINOMA_ANAPLASTIC_DN	0.161589735544579 .	0.999999999999999 .
WHITFIELD_CELL_CYCLE_G2_M	0.161878609427813 .	0.999999999999999 .
REACTOME_SENESCENCE_ASSOCIATED_SECRETORY_PHENOTYPE_SASP	0.162167819562391 .	0.999999999999999 .
hsa-miR-455-3p	0.162457365937276 .	0.999999999999999 .
BIOCARTA_MET_PATHWAY	0.162747248540484 .	0.999999999999999 .
regulation of immune response	0.163037467359081 .	0.999999999999999 .
KIM_WT1_TARGETS_8HR_DN	0.163037467359081 .	0.999999999999999 .
hydrolase activity	0.16361891358596 .	0.999999999999999 .
LEONARD_HYPOXIA	0.16361891358596 .	0.999999999999999 .
SMID_BREAST_CANCER_RELAPSE_IN_LUNG_DN	0.16361891358596 .	0.999999999999999 .
hsa-miR-371-3p	0.163910140963619 .	0.999999999999999 .
TONKS_TARGETS_OF_RUNX1_RUNX1T1_FUSION_GRANULOCYTE_UP	0.163910140963619 .	0.999999999999999 .
REACTOME_LATE_ENDOSOMAL_MICROAUTOPHAGY	0.163910140963619 .	0.999999999999999 .
DNA-binding transcription factor activity	0.164201704495423 .	0.999999999999999 .
integrin binding	0.164201704495423 .	0.999999999999999 .
HALLMARK_ALLOGRAFT_REJECTION	0.164493604163677 .	0.999999999999999 .
JAZAERI_BREAST_CANCER_BRCA1_VS_BRCA2_DN	0.164493604163677 .	0.999999999999999 .
KEGG_ECM_RECEPTOR_INTERACTION	0.16478583994973 .	0.999999999999999 .
COULOUARN_TEMPORAL_TGFB1_SIGNATURE_UP	0.16478583994973 .	0.999999999999999 .
TIAN_TNF_SIGNALING_VIA_NFKB	0.16478583994973 .	0.999999999999999 .
Subero_INT_hypo_meth	0.165371319795854 .	0.999999999999999 .
BIOCARTA_IGF1_PATHWAY	0.165371319795854 .	0.999999999999999 .
KOYAMA_SEMA3B_TARGETS_UP	0.16566456381384 .	0.999999999999999 .
LEE_LIVER_CANCER_MYC_E2F1_UP	0.16566456381384 .	0.999999999999999 .
MEISSNER_NPC_HCP_WITH_H3K4ME2	0.16566456381384 .	0.999999999999999 .
CHEMNITZ_RESPONSE_TO_PROSTAGLANDIN_E2_DN	0.165958143865453 .	0.999999999999999 .
HALLMARK_INTERFERON_GAMMA_RESPONSE	0.166252059927251 .	0.999999999999999 .
ACOSTA_PROLIFERATION_INDEPENDENT_MYC_TARGETS_DN	0.166252059927251 .	0.999999999999999 .
MORI_IMMATURE_B_LYMPHOCYTE_UP	0.166546311974832 .	0.999999999999999 .
kinetochore	0.16684089998283 .	0.999999999999999 .
protein-DNA complex	0.16684089998283 .	0.999999999999999 .
CAMPS_COLON_CANCER_COPY_NUMBER_UP	0.16684089998283 .	0.999999999999999 .
SMID_BREAST_CANCER_LUMINAL_B_UP	0.16684089998283 .	0.999999999999999 .
MACLACHLAN_BRCA1_TARGETS_UP	0.167135823924916 .	0.999999999999999 .
negative regulation of cell growth	0.167726679501214 .	0.999999999999999 .
KEGG_NOTCH_SIGNALING_PATHWAY	0.167726679501214 .	0.999999999999999 .
BOYLAN_MULTIPLE_MYELOMA_C_D_DN	0.168318878473792 .	0.999999999999999 .
BOYLAN_MULTIPLE_MYELOMA_PCA3_DN	0.168318878473792 .	0.999999999999999 .
YAO_TEMPORAL_RESPONSE_TO_PROGESTERONE_CLUSTER_8	0.168318878473792 .	0.999999999999999 .
regulation of gene expression	0.168615481657599 .	0.999999999999999 .
KANG_DOXORUBICIN_RESISTANCE_DN	0.168912420597235 .	0.999999999999999 .
LINDVALL_IMMORTALIZED_BY_TERT_DN	0.169209695259601 .	0.999999999999999 .
PID_PS1_PATHWAY	0.169507305610624 .	0.999999999999999 .
REACTOME_MHC_CLASS_II_ANTIGEN_PRESENTATION	0.169507305610624 .	0.999999999999999 .
DACOSTA_UV_RESPONSE_VIA_ERCC3_COMMON_UP	0.169507305610624 .	0.999999999999999 .
MIKKELSEN_MEF_HCP_WITH_H3K27ME3	0.169805251615263 .	0.999999999999999 .
REACTOME_HIV_ELONGATION_ARREST_AND_RECOVERY	0.169805251615263 .	0.999999999999999 .
Wirth_lymphoma map module F	0.170402150440344 .	0.999999999999999 .
KYNG_RESPONSE_TO_H2O2_VIA_ERCC6	0.170402150440344 .	0.999999999999999 .
PASINI_SUZ12_TARGETS_DN	0.170402150440344 .	0.999999999999999 .
REACTOME_HSF1_ACTIVATION	0.170402150440344 .	0.999999999999999 .
YAGI_AML_WITH_T_8_21_TRANSLOCATION	0.170701103185831 .	0.999999999999999 .
GILMORE_CORE_NFKB_PATHWAY	0.171300015147991 .	0.999999999999999 .
postsynapse	0.17159997428385 .	0.999999999999999 .
OLSSON_E2F3_TARGETS_DN	0.17159997428385 .	0.999999999999999 .
protein targeting	0.172200898655752 .	0.999999999999999 .
Shaw_down_in_1p19q	0.172200898655752 .	0.999999999999999 .
REACTOME_DISEASES_OF_PROGRAMMED_CELL_DEATH	0.172200898655752 .	0.999999999999999 .
CHESLER_BRAIN_QTL_CIS	0.172501863805106 .	0.999999999999999 .
positive regulation of protein import into nucleus	0.172803164203967 .	0.999999999999999 .
KIM_WT1_TARGETS_12HR_UP	0.173104799806537 .	0.999999999999999 .
MAHAJAN_RESPONSE_TO_IL1A_UP	0.173104799806537 .	0.999999999999999 .
cell differentiation	0.173709076434693 .	0.999999999999999 .
epidermis development	0.173709076434693 .	0.999999999999999 .
protein complex oligomerization	0.173709076434693 .	0.999999999999999 .
VERHAAK_GLIOBLASTOMA_MESENCHYMAL	0.173709076434693 .	0.999999999999999 .
LIAO_METASTASIS	0.174314693303504 .	0.999999999999999 .
GOTZMANN_EPITHELIAL_TO_MESENCHYMAL_TRANSITION_UP	0.174314693303504 .	0.999999999999999 .
ZHU_CMV_ALL_DN	0.174314693303504 .	0.999999999999999 .
cellular defense response	0.174618004203195 .	0.999999999999999 .
peptidyl-tyrosine phosphorylation	0.174618004203195 .	0.999999999999999 .
ONKEN_UVEAL_MELANOMA_UP	0.174618004203195 .	0.999999999999999 .
MAGRANGEAS_MULTIPLE_MYELOMA_IGLL_VS_IGLK_UP	0.174618004203195 .	0.999999999999999 .
LINDVALL_IMMORTALIZED_BY_TERT_UP	0.174618004203195 .	0.999999999999999 .
actin cytoskeleton	0.174921650011124 .	0.999999999999999 .
protein homooligomerization	0.174921650011124 .	0.999999999999999 .
response to organic substance	0.174921650011124 .	0.999999999999999 .
MUELLER_COMMON_TARGETS_OF_AML_FUSIONS_UP	0.175225630674591 .	0.999999999999999 .
LEE_BMP2_TARGETS_UP	0.175225630674591 .	0.999999999999999 .
ZWANG_CLASS_1_TRANSIENTLY_INDUCED_BY_EGF	0.175225630674591 .	0.999999999999999 .
DAVE_Immune response 1	0.175529946139906 .	0.999999999999999 .
hsa-miR-1225-3p	0.175529946139906 .	0.999999999999999 .
SATO_SILENCED_EPIGENETICALLY_IN_PANCREATIC_CANCER	0.17583459635239 .	0.999999999999999 .
VART_KSHV_INFECTION_ANGIOGENIC_MARKERS_UP	0.17583459635239 .	0.999999999999999 .
ZHONG_RESPONSE_TO_AZACITIDINE_AND_TSA_UP	0.176139581256372 .	0.999999999999999 .
STARK_HYPPOCAMPUS_22Q11_DELETION_UP	0.176139581256372 .	0.999999999999999 .
JIANG_AGING_HYPOTHALAMUS_DN	0.176139581256372 .	0.999999999999999 .
WU_CELL_MIGRATION	0.176444900795188 .	0.999999999999999 .
HALMOS_CEBPA_TARGETS_UP	0.176444900795188 .	0.999999999999999 .
activation of MAPKK activity	0.176750554911183 .	0.999999999999999 .
REACTOME_EXTRACELLULAR_MATRIX_ORGANIZATION	0.177056543545706 .	0.999999999999999 .
chloride transmembrane transport	0.177362866639114 .	1 .
PLASARI_TGFB1_TARGETS_10HR_UP	0.177362866639114 .	1 .
WORSCHECH_TUMOR_EVASION_AND_TOLEROGENICITY_DN	0.177669524130768 .	1 .
defense response to bacterium	0.17797651595903 .	1 .
FERNANDEZ_BOUND_BY_MYC	0.178899496832153 .	1 .
CORRE_MULTIPLE_MYELOMA_DN	0.179516487922383 .	1 .
REACTOME_ONCOGENE_INDUCED_SENESCENCE	0.179516487922383 .	1 .
hsa-miR-206	0.180444478977339 .	1 .
ALTEMEIER_RESPONSE_TO_LPS_WITH_MECHANICAL_VENTILATION	0.181375473658544 .	1 .
FALVELLA_SMOKERS_WITH_LUNG_CANCER	0.181686472354762 .	1 .
GERY_CEBP_TARGETS	0.181686472354762 .	1 .
DAZARD_UV_RESPONSE_CLUSTER_G24	0.181686472354762 .	1 .
FRIDMAN_SENESCENCE_UP	0.181997804495294 .	1 .
BOYAULT_LIVER_CANCER_SUBCLASS_G5_DN	0.181997804495294 .	1 .
amyloid-beta binding	0.182309470004469 .	1 .
MIKKELSEN_ES_ICP_WITH_H3K4ME3_AND_H3K27ME3	0.182309470004469 .	1 .
FLECHNER_BIOPSY_KIDNEY_TRANSPLANT_REJECTED_VS_OK_UP	0.182621468805612 .	1 .
MOREAUX_B_LYMPHOCYTE_MATURATION_BY_TACI_UP	0.182621468805612 .	1 .
HORIUCHI_WTAP_TARGETS_UP	0.182933800821037 .	1 .
BENPORATH_SUZ12_TARGETS	0.182933800821037 .	1 .
Venteicher_IDH-O not accounted	0.183246465972048 .	1 .
TONKS_TARGETS_OF_RUNX1_RUNX1T1_FUSION_MONOCYTE_UP	0.18355946417894 .	1 .
steroid hormone mediated signaling pathway	0.184186459436487 .	1 .
VALK_AML_CLUSTER_15	0.184186459436487 .	1 .
PID_TRAIL_PATHWAY	0.184814785935793 .	1 .
KOINUMA_TARGETS_OF_SMAD2_OR_SMAD3	0.185129448191084 .	1 .
REACTOME_METABOLISM_OF_FAT_SOLUBLE_VITAMINS	0.185129448191084 .	1 .
CHEBOTAEV_GR_TARGETS_UP	0.18544444300276 .	1 .
LU_TUMOR_ANGIOGENESIS_UP	0.18544444300276 .	1 .
SMIRNOV_RESPONSE_TO_IR_6HR_DN	0.186707746062074 .	1 .
YANAGIHARA_ESX1_TARGETS	0.187341390624943 .	1 .
Chaussabel_1,3_B-cells	0.187658710843963 .	1 .
HALLMARK_KRAS_SIGNALING_DN	0.187658710843963 .	1 .
BIOCARTA_MTOR_PATHWAY	0.187976362896476 .	1 .
YAO_TEMPORAL_RESPONSE_TO_PROGESTERONE_CLUSTER_10	0.187976362896476 .	1 .
SMIRNOV_RESPONSE_TO_IR_2HR_DN	0.187976362896476 .	1 .
vasculogenesis	0.188294346687533 .	1 .
CHARAFE_BREAST_CANCER_LUMINAL_VS_BASAL_UP	0.188294346687533 .	1 .
circadian rhythm	0.188612662121161 .	1 .
WNT_SIGNALING	0.188612662121161 .	1 .
LI_CISPLATIN_RESISTANCE_UP	0.188612662121161 .	1 .
hsa-miR-1258	0.188931309100368 .	1 .
LEIN_CEREBELLUM_MARKERS	0.188931309100368 .	1 .
HOSHIDA_LIVER_CANCER_SUBCLASS_S3	0.188931309100368 .	1 .
FEVR_CTNNB1_TARGETS_UP	0.188931309100368 .	1 .
SMIRNOV_RESPONSE_TO_IR_6HR_UP	0.188931309100368 .	1 .
JOSEPH_RESPONSE_TO_SODIUM_BUTYRATE_UP	0.189250287527137 .	1 .
Tirosh_exhuastion-associated genes consitent across tumors	0.189569597302426 .	1 .
PID_ECADHERIN_KERATINOCYTE_PATHWAY	0.189569597302426 .	1 .
REN_ALVEOLAR_RHABDOMYOSARCOMA_UP	0.189569597302426 .	1 .
protein destabilization	0.189889238326172 .	1 .
steroid hormone receptor activity	0.190209210497284 .	1 .
hsa-miR-486-5p	0.190209210497284 .	1 .
REACTOME_NETRIN_1_SIGNALING	0.190529513713646 .	1 .
REACTOME_REGULATION_OF_IFNA_SIGNALING	0.191171112868526 .	1 .
MATTIOLI_MULTIPLE_MYELOMA_WITH_14Q32_TRANSLOCATIONS	0.191492408597677 .	1 .
SHEPARD_CRUSH_AND_BURN_MUTANT_UP	0.192135991828278 .	1 .
mRNA processing	0.19245827911419 .	1 .
regulation of lipid metabolic process	0.192780896701769 .	1 .
BRUINS_UVC_RESPONSE_VIA_TP53_GROUP_A	0.192780896701769 .	1 .
KEGG_SPLICEOSOME	0.193427122339522 .	1 .
NAKAMURA_ADIPOGENESIS_EARLY_DN	0.193750730165912 .	1 .
RNA polymerase II transcription factor complex	0.194398935266523 .	1 .
ruffle	0.194398935266523 .	1 .
Mukasa_UP_in_GBM	0.195373714804422 .	1 .
hsa-miR-1256	0.195373714804422 .	1 .
TURASHVILI_BREAST_LOBULAR_CARCINOMA_VS_DUCTAL_NORMAL_DN	0.195373714804422 .	1 .
HINATA_NFKB_TARGETS_FIBROBLAST_UP	0.195373714804422 .	1 .
PLASARI_NFIC_TARGETS_BASAL_DN	0.19569930001765 .	1 .
cellular response to amyloid-beta	0.196025214382629 .	1 .
PID_MYC_REPRESS_PATHWAY	0.196025214382629 .	1 .
MIKKELSEN_MCV6_ICP_WITH_H3K27ME3	0.196025214382629 .	1 .
rough endoplasmic reticulum	0.196351457778677 .	1 .
cell chemotaxis	0.197004931176061 .	1 .
heat shock protein binding	0.197004931176061 .	1 .
AZARE_NEOPLASTIC_TRANSFORMATION_BY_STAT3_UP	0.197004931176061 .	1 .
JI_METASTASIS_REPRESSED_BY_STK11	0.197332160930846 .	1 .
WIERENGA_STAT5A_TARGETS_GROUP2	0.197332160930846 .	1 .
collagen fibril organization	0.197659719223595 .	1 .
SPANG_LPS 6hrs UP	0.197659719223595 .	1 .
NADERI_BREAST_CANCER_PROGNOSIS_UP	0.197987605928435 .	1 .
RUAN_RESPONSE_TO_TNF_TROGLITAZONE_DN	0.197987605928435 .	1 .
VANTVEER_BREAST_CANCER_POOR_PROGNOSIS	0.197987605928435 .	1 .
disordered domain specific binding	0.198644364065701 .	1 .
focal adhesion	0.198644364065701 .	1 .
ureteric bud development	0.198644364065701 .	1 .
Ang_CRC_Hypermethylated	0.198644364065701 .	1 .
hsa-miR-33b	0.198644364065701 .	1 .
PID_ECADHERIN_NASCENT_AJ_PATHWAY	0.198644364065701 .	1 .
positive regulation of protein binding	0.199302434314863 .	1 .
Angelova_immune-metagene-T-cells	0.199302434314863 .	1 .
PODAR_RESPONSE_TO_ADAPHOSTIN_UP	0.199302434314863 .	1 .
condensed chromosome kinetochore	0.200291997609148 .	1 .
GROSS_HYPOXIA_VIA_ELK3_ONLY_DN	0.200622506954455 .	1 .
negative regulation of cell cycle	0.201284507205975 .	1 .
brush border	0.201615997838561 .	1 .
REACTOME_DISEASES_OF_GLYCOSYLATION	0.201947815291541 .	1 .
BOYAULT_LIVER_CANCER_SUBCLASS_G6_DN	0.202279959425489 .	1 .
extracellular matrix structural constituent	0.202612430099933 .	1 .
SARTIPY_NORMAL_AT_INSULIN_RESISTANCE_UP	0.202612430099933 .	1 .
beta-tubulin binding	0.202945227173357 .	1 .
AMIT_EGF_RESPONSE_120_HELA	0.202945227173357 .	1 .
ELVIDGE_HYPOXIA_UP	0.203278350503196 .	1 .
DACOSTA_UV_RESPONSE_VIA_ERCC3_TTD_UP	0.203945575356629 .	1 .
NADLER_OBESITY_UP	0.203945575356629 .	1 .
NABA_COLLAGENS	0.204279676589858 .	1 .
REACTOME_COLLAGEN_CHAIN_TRIMERIZATION	0.204279676589858 .	1 .
positive regulation of type I interferon production	0.204614103498771 .	1 .
ossification	0.205283933751384 .	1 .
phagocytosis, engulfment	0.205283933751384 .	1 .
skeletal system development	0.205283933751384 .	1 .
LIU_LIVER_CANCER	0.20561933679633 .	1 .
cleavage furrow	0.205955064919447 .	1 .
NABA_CORE_MATRISOME	0.206291117968734 .	1 .
CHANDRAN_METASTASIS_UP	0.206627495791136 .	1 .
neuron projection	0.206964198232548 .	1 .
PICCALUGA_ANGIOIMMUNOBLASTIC_LYMPHOMA_UP	0.206964198232548 .	1 .
PANGAS_TUMOR_SUPPRESSION_BY_SMAD1_AND_SMAD5_DN	0.206964198232548 .	1 .
Colman_survival_associated	0.207638576350728 .	1 .
MOLENAAR_TARGETS_OF_CCND1_AND_CDK4_UP	0.207976251714026 .	1 .
REACTOME_GLYCOGEN_METABOLISM	0.207976251714026 .	1 .
LIN_NPAS4_TARGETS_DN	0.208314251069396 .	1 .
positive regulation of neuron death	0.208991221117835 .	1 .
transcriptional repressor complex	0.209330191489012 .	1 .
TURASHVILI_BREAST_LOBULAR_CARCINOMA_VS_LOBULAR_NORMAL_UP	0.209330191489012 .	1 .
BOYLAN_MULTIPLE_MYELOMA_C_UP	0.209330191489012 .	1 .
REACTOME_REGULATION_OF_MECP2_EXPRESSION_AND_ACTIVITY	0.209669485208476 .	1 .
MORI_SMALL_PRE_BII_LYMPHOCYTE_UP	0.210009102112645 .	1 .
response to progesterone	0.210349042036884 .	1 .
COLIN_PILOCYTIC_ASTROCYTOMA_VS_GLIOBLASTOMA_UP	0.210349042036884 .	1 .
SMITH_TERT_TARGETS_DN	0.211370798267833 .	1 .
ZHAN_MULTIPLE_MYELOMA_PR_DN	0.211370798267833 .	1 .
lysosome	0.211712028604888 .	1 .
hsa-miR-1237	0.211712028604888 .	1 .
TSAI_RESPONSE_TO_IONIZING_RADIATION	0.211712028604888 .	1 .
BROWNE_HCMV_INFECTION_18HR_DN	0.211712028604888 .	1 .
HOEBEKE_LYMPHOID_STEM_CELL_DN	0.212053581123003 .	1 .
SPANG_LPS-index2	0.212395455651208 .	1 .
positive regulation of interleukin-6 production	0.212737652017476 .	1 .
PID_ATF2_PATHWAY	0.212737652017476 .	1 .
Christensen_hypomethylated_in_primary_glioblastoma	0.213080170048724 .	1 .
WINTER_HYPOXIA_DN	0.213080170048724 .	1 .
brush border membrane	0.213766170408535 .	1 .
hsa-miR-663b	0.213766170408535 .	1 .
NIKOLSKY_MUTATED_AND_AMPLIFIED_IN_BREAST_CANCER	0.213766170408535 .	1 .
KYNG_DNA_DAMAGE_DN	0.213766170408535 .	1 .
cellular calcium ion homeostasis	0.214453455324821 .	1 .
BIOCARTA_PCAF_PATHWAY	0.214797579047695 .	1 .
REACTOME_CELL_EXTRACELLULAR_MATRIX_INTERACTIONS	0.215486788125747 .	1 .
ZHANG_GATA6_TARGETS_DN	0.215486788125747 .	1 .
PEDERSEN_TARGETS_OF_611CTF_ISOFORM_OF_ERBB2	0.215486788125747 .	1 .
response to unfolded protein	0.215831873118886 .	1 .
MIKKELSEN_MEF_LCP_WITH_H3K4ME3	0.215831873118886 .	1 .
ZWANG_EGF_INTERVAL_UP	0.215831873118886 .	1 .
REACTOME_SYNTHESIS_OF_IP3_AND_IP4_IN_THE_CYTOSOL	0.215831873118886 .	1 .
negative regulation of protein ubiquitination	0.216177278171642 .	1 .
BROWNE_HCMV_INFECTION_48HR_DN	0.216523003100348 .	1 .
presynapse	0.216869047720276 .	1 .
JIANG_HYPOXIA_VIA_VHL	0.216869047720276 .	1 .
activation of MAPK activity	0.217909097864216 .	1 .
BREDEMEYER_RAG_SIGNALING_VIA_ATM_NOT_VIA_NFKB_DN	0.217909097864216 .	1 .
ICGC_Bcl11_targets	0.218256419380556 .	1 .
ICGC_P300_targets	0.219648891046533 .	1 .
IGLESIAS_E2F_TARGETS_UP	0.219648891046533 .	1 .
WAKABAYASHI_ADIPOGENESIS_PPARG_BOUND_36HR	0.219648891046533 .	1 .
LENAOUR_DENDRITIC_CELL_MATURATION_DN	0.219997804399775 .	1 .
cellular response to retinoic acid	0.221046450386576 .	1 .
tubulin binding	0.221046450386576 .	1 .
REACTOME_RESPONSE_TO_ELEVATED_PLATELET_CYTOSOLIC_CA2	0.221396633699675 .	1 .
LIAN_LIPA_TARGETS_6M	0.221396633699675 .	1 .
actin filament	0.221747134006436 .	1 .
REACTOME_COLLAGEN_DEGRADATION	0.222097951106216 .	1 .
spliceosomal complex	0.222449084797308 .	1 .
hsa-miR-29a	0.222449084797308 .	1 .
FIGUEROA_AML_METHYLATION_CLUSTER_1_DN	0.222449084797308 .	1 .
REACTOME_OXIDATIVE_STRESS_INDUCED_SENESCENCE	0.222449084797308 .	1 .
MARTIN_INTERACT_WITH_HDAC	0.22280053487694 .	1 .
LIAN_LIPA_TARGETS_3M	0.22280053487694 .	1 .
XU_HGF_TARGETS_INDUCED_BY_AKT1_6HR	0.223152301141283 .	1 .
CROONQUIST_NRAS_VS_STROMAL_STIMULATION_UP	0.223152301141283 .	1 .
BROWNE_HCMV_INFECTION_1HR_UP	0.223152301141283 .	1 .
RODRIGUES_NTN1_AND_DCC_TARGETS	0.22350438338544 .	1 .
LEE_LIVER_CANCER_DENA_DN	0.22350438338544 .	1 .
CROMER_TUMORIGENESIS_UP	0.223856781403455 .	1 .
PILON_KLF1_TARGETS_UP	0.223856781403455 .	1 .
BOYLAN_MULTIPLE_MYELOMA_PCA1_UP	0.224209494988305 .	1 .
MARZEC_IL2_SIGNALING_UP	0.224562523931909 .	1 .
CHIARADONNA_NEOPLASTIC_TRANSFORMATION_KRAS_CDC25_DN	0.225269527057727 .	1 .
MCBRYAN_PUBERTAL_BREAST_5_6WK_DN	0.225269527057727 .	1 .
ZHAN_EARLY_DIFFERENTIATION_GENES_DN	0.225623500818458 .	1 .
WENDT_COHESIN_TARGETS_UP	0.225977789094977 .	1 .
trans-Golgi network	0.226332391673884 .	1 .
secretory granule	0.226687308340716 .	1 .
SATO_SILENCED_BY_METHYLATION_IN_PANCREATIC_CANCER_1	0.226687308340716 .	1 .
Rac GTPase binding	0.228110111560818 .	1 .
REACTOME_DETOXIFICATION_OF_REACTIVE_OXYGEN_SPECIES	0.228110111560818 .	1 .
neuron projection development	0.228466595413112 .	1 .
DACOSTA_UV_RESPONSE_VIA_ERCC3_UP	0.228466595413112 .	1 .
SERVITJA_ISLET_HNF1A_TARGETS_UP	0.22882339204422 .	1 .
nuclear receptor activity	0.229180501232234 .	1 .
cerebellum development	0.230253701902689 .	1 .
WHITFIELD_CELL_CYCLE_G1_S	0.230612059077983 .	1 .
DUNNE_TARGETS_OF_AML1_MTG8_FUSION_UP	0.230970727684691 .	1 .
PID_UPA_UPAR_PATHWAY	0.231329707494524 .	1 .
hsa-miR-361-3p	0.231688998278131 .	1 .
MCBRYAN_PUBERTAL_BREAST_4_5WK_UP	0.232048599805094 .	1 .
KEGG_PURINE_METABOLISM	0.232408511843934 .	1 .
hsa-miR-519b-5p	0.232768734162108 .	1 .
hsa-miR-519c-5p	0.232768734162108 .	1 .
ZHOU_INFLAMMATORY_RESPONSE_LIVE_UP	0.233129266526009 .	1 .
SCHLOSSER_MYC_AND_SERUM_RESPONSE_SYNERGY	0.233129266526009 .	1 .
MA_MYELOID_DIFFERENTIATION_DN	0.233490108700969 .	1 .
perikaryon	0.23457449172955 .	1 .
histone deacetylase binding	0.23493657078078 .	1 .
Z disc	0.23493657078078 .	1 .
BARIS_THYROID_CANCER_DN	0.23493657078078 .	1 .
nuclear chromatin	0.235298958453774 .	1 .
Subero_MM_hyper_meth	0.235298958453774 .	1 .
HALLMARK_ESTROGEN_RESPONSE_EARLY	0.235298958453774 .	1 .
basement membrane	0.235661654507482 .	1 .
ICGC_Mef2_targets	0.235661654507482 .	1 .
ZHAN_MULTIPLE_MYELOMA_DN	0.235661654507482 .	1 .
regulation of transcription, DNA-templated	0.236387970787539 .	1 .
VAQUERIZAS_Fetal brain_TF	0.236751590526478 .	1 .
PID_SMAD2_3NUCLEAR_PATHWAY	0.237479751975688 .	1 .
BURTON_ADIPOGENESIS_7	0.237479751975688 .	1 .
YAGI_AML_SURVIVAL	0.237844293192177 .	1 .
negative regulation of transcription by RNA polymerase II	0.238209141072296 .	1 .
ubiquitin-dependent ERAD pathway	0.238209141072296 .	1 .
protein K63-linked ubiquitination	0.238574295366499 .	1 .
AMIT_SERUM_RESPONSE_60_MCF10A	0.238574295366499 .	1 .
positive regulation of actin filament polymerization	0.238939755824178 .	1 .
KEGG_HYPERTROPHIC_CARDIOMYOPATHY_HCM	0.238939755824178 .	1 .
BIOCARTA_TID_PATHWAY	0.238939755824178 .	1 .
REACTOME_METABOLISM_OF_PORPHYRINS	0.238939755824178 .	1 .
WESTON_VEGFA_TARGETS	0.238939755824178 .	1 .
REACTOME_SIGNALING_BY_FGFR2	0.238939755824178 .	1 .
SCHLOSSER_SERUM_RESPONSE_UP	0.239305522193663 .	1 .
NATSUME_RESPONSE_TO_INTERFERON_BETA_DN	0.239671594222225 .	1 .
ICGC_NrsfPcr1_targets	0.24003797165607 .	1 .
hsa-miR-1260	0.24003797165607 .	1 .
PID_NCADHERIN_PATHWAY	0.24003797165607 .	1 .
KLEIN_PRIMARY_EFFUSION_LYMPHOMA_DN	0.240404654240346 .	1 .
LI_DCP2_BOUND_MRNA	0.240404654240346 .	1 .
identical protein binding	0.240771641719139 .	1 .
stress fiber	0.240771641719139 .	1 .
HADDAD_B_LYMPHOCYTE_PROGENITOR	0.241138933835473 .	1 .
STEIN_ESRRA_TARGETS_RESPONSIVE_TO_ESTROGEN_UP	0.241138933835473 .	1 .
platelet activation	0.242242635424077 .	1 .
PID_EPHB_FWD_PATHWAY	0.242242635424077 .	1 .
GAUSSMANN_MLL_AF4_FUSION_TARGETS_E_UP	0.242242635424077 .	1 .
KIM deleted & downregulated in LTS	0.242611143499627 .	1 .
embryonic organ development	0.242979954911942 .	1 .
BROWNE_HCMV_INFECTION_24HR_UP	0.242979954911942 .	1 .
GROSS_ELK3_TARGETS_UP	0.243349069397688 .	1 .
RAMPON_ENRICHED_LEARNING_ENVIRONMENT_LATE_UP	0.243349069397688 .	1 .
HALLMARK_CHOLESTEROL_HOMEOSTASIS	0.24408820653084 .	1 .
MARSON_FOXP3_TARGETS_DN	0.24408820653084 .	1 .
muscle contraction	0.244458228646281 .	1 .
CHEN_ETV5_TARGETS_SERTOLI	0.244458228646281 .	1 .
rhythmic process	0.244828552771226 .	1 .
KHETCHOUMIAN_TRIM24_TARGETS_UP	0.244828552771226 .	1 .
HUANG_GATA2_TARGETS_UP	0.244828552771226 .	1 .
REACTOME_ATTENUATION_PHASE	0.244828552771226 .	1 .
hsa-miR-646	0.245199178637046 .	1 .
KIM prognostic signature LTS vs. STS	0.245570105974055 .	1 .
lysosomal membrane	0.245941334511509 .	1 .
ZIRN_TRETINOIN_RESPONSE_WT1_UP	0.246312863977607 .	1 .
BROWNE_HCMV_INFECTION_2HR_DN	0.246312863977607 .	1 .
TORCHIA_TARGETS_OF_EWSR1_FLI1_FUSION_UP	0.246312863977607 .	1 .
MARSON_FOXP3_TARGETS_UP	0.24668469409949 .	1 .
BERENJENO_TRANSFORMED_BY_RHOA_REVERSIBLY_DN	0.247056824603242 .	1 .
DER_IFN_GAMMA_RESPONSE_UP	0.247429255213893 .	1 .
EPPERT_HSC_R	0.247429255213893 .	1 .
MCBRYAN_PUBERTAL_TGFB1_TARGETS_UP	0.247801985655413 .	1 .
REACTOME_ECM_PROTEOGLYCANS	0.247801985655413 .	1 .
BASSO_B_LYMPHOCYTE_NETWORK	0.248175015650719 .	1 .
hsa-miR-891b	0.248548344921669 .	1 .
REACTOME_KERATINIZATION	0.248548344921669 .	1 .
REACTOME_FORMATION_OF_THE_CORNIFIED_ENVELOPE	0.248548344921669 .	1 .
YANG_BCL3_TARGETS_UP	0.248921973189069 .	1 .
REACTOME_SUMOYLATION_OF_INTRACELLULAR_RECEPTORS	0.248921973189069 .	1 .
COPII-coated ER to Golgi transport vesicle	0.249670125591161 .	1 .
hsa-miR-504	0.250044649162188 .	1 .
regulation of autophagy	0.250419470602335 .	1 .
Wirth_lymphoma map module B	0.250794589627136 .	1 .
blood coagulation	0.251545719287558 .	1 .
Wirth_lymphoma map module G	0.251545719287558 .	1 .
extracellular matrix	0.251921729348979 .	1 .
BHATI_G2M_ARREST_BY_2METHOXYESTRADIOL_UP	0.251921729348979 .	1 .
RICKMAN_TUMOR_DIFFERENTIATED_MODERATELY_VS_POORLY_UP	0.252298035846653 .	1 .
POMEROY_MEDULLOBLASTOMA_PROGNOSIS_UP	0.252298035846653 .	1 .
aging	0.252674638490848 .	1 .
protein localization to plasma membrane	0.252674638490848 .	1 .
PID_EPO_PATHWAY	0.252674638490848 .	1 .
REACTOME_REGULATION_OF_KIT_SIGNALING	0.252674638490848 .	1 .
ELVIDGE_HIF1A_TARGETS_DN	0.252674638490848 .	1 .
KEGG_STEROID_HORMONE_BIOSYNTHESIS	0.253051536990782 .	1 .
REACTOME_PROCESSING_OF_CAPPED_INTRONLESS_PRE_MRNA	0.253051536990782 .	1 .
OISHI_CHOLANGIOMA_STEM_CELL_LIKE_DN	0.253051536990782 .	1 .
cellular oxidant detoxification	0.253428731054621 .	1 .
synapse	0.253428731054621 .	1 .
TIEN_INTESTINE_PROBIOTICS_6HR_UP	0.253428731054621 .	1 .
VILLANUEVA_LIVER_CANCER_KRT19_DN	0.253428731054621 .	1 .
BROWNE_HCMV_INFECTION_24HR_DN	0.253806220389482 .	1 .
REACTOME_TOLL_LIKE_RECEPTOR_4_TLR4_CASCADE	0.253806220389482 .	1 .
extrinsic apoptotic signaling pathway	0.254184004701429 .	1 .
WIRTH_Mucosa	0.254184004701429 .	1 .
VERRECCHIA_RESPONSE_TO_TGFB1_C1	0.254184004701429 .	1 .
REACTOME_SIGNALING_BY_MODERATE_KINASE_ACTIVITY_BRAF_MUTANTS	0.254184004701429 .	1 .
Harbst_melanoma_highgrade_up	0.254562083695478 .	1 .
PID_ENDOTHELIN_PATHWAY	0.254562083695478 .	1 .
AMIT_EGF_RESPONSE_120_MCF10A	0.254562083695478 .	1 .
cellular response to epidermal growth factor stimulus	0.254940457075594 .	1 .
CREIGHTON_AKT1_SIGNALING_VIA_MTOR_DN	0.255319124544694 .	1 .
HUANG_FOXA2_TARGETS_UP	0.255319124544694 .	1 .
inositol phosphate metabolic process	0.255698085804646 .	1 .
RNA splicing	0.255698085804646 .	1 .
regulation of catalytic activity	0.25607734055627 .	1 .
KEGG_CYTOSOLIC_DNA_SENSING_PATHWAY	0.25607734055627 .	1 .
GENTILE_UV_RESPONSE_CLUSTER_D2	0.25607734055627 .	1 .
IZADPANAH_STEM_CELL_ADIPOSE_VS_BONE_DN	0.25607734055627 .	1 .
WIRTH_EBV B-cells	0.257597288459202 .	1 .
DEURIG_T_CELL_PROLYMPHOCYTIC_LEUKEMIA_DN	0.257597288459202 .	1 .
SHAFFER_IRF4_TARGETS_IN_ACTIVATED_DENDRITIC_CELL	0.257597288459202 .	1 .
BIOCARTA_FAS_PATHWAY	0.257978006144817 .	1 .
actin cytoskeleton organization	0.25835901550503 .	1 .
BOYLAN_MULTIPLE_MYELOMA_D_UP	0.25835901550503 .	1 .
transferase activity, transferring glycosyl groups	0.259503790562987 .	1 .
positive regulation of endothelial cell proliferation	0.26103422203725 .	1 .
LEE_TARGETS_OF_PTCH1_AND_SUFU_UP	0.26103422203725 .	1 .
GENTILE_UV_LOW_DOSE_DN	0.261801174185947 .	1 .
KRIGE_RESPONSE_TO_TOSEDOSTAT_6HR_UP	0.261801174185947 .	1 .
SCHAEFFER_PROSTATE_DEVELOPMENT_12HR_UP	0.262185083262126 .	1 .
MCMURRAY_TP53_HRAS_COOPERATION_RESPONSE_UP	0.263338538691715 .	1 .
KIM_TIAL1_TARGETS	0.263338538691715 .	1 .
cellular response to hydrogen peroxide	0.263723598838568 .	1 .
ROSS_AML_WITH_MLL_FUSIONS	0.264880499794918 .	1 .
RATTENBACHER_BOUND_BY_CELF1	0.264880499794918 .	1 .
ALCALAY_AML_BY_NPM1_LOCALIZATION_UP	0.265266705875104 .	1 .
ALCALAY_AML_BY_NPM1_LOCALIZATION_DN	0.266039974727753 .	1 .
PID_DELTA_NP63_PATHWAY	0.266427036846651 .	1 .
REACTOME_EGFR_DOWNREGULATION	0.266427036846651 .	1 .
KRIEG_HYPOXIA_NOT_VIA_KDM3A	0.266814383656499 .	1 .
LU_TUMOR_VASCULATURE_UP	0.267589930030544 .	1 .
LIU_PROSTATE_CANCER_DN	0.267589930030544 .	1 .
STONER_ESOPHAGEAL_CARCINOGENESIS_UP	0.267589930030544 .	1 .
RNA processing	0.267978128932912 .	1 .
MARKEY_RB1_CHRONIC_LOF_DN	0.267978128932912 .	1 .
metalloendopeptidase activity	0.26836661120257 .	1 .
HAMAI_APOPTOSIS_VIA_TRAIL_UP	0.26836661120257 .	1 .
LEI_MYB_TARGETS	0.26836661120257 .	1 .
DNA duplex unwinding	0.268755376506026 .	1 .
GALINDO_IMMUNE_RESPONSE_TO_ENTEROTOXIN	0.268755376506026 .	1 .
HAN_JNK_SINGALING_DN	0.268755376506026 .	1 .
somatic stem cell population maintenance	0.269144424508758 .	1 .
hsa-miR-29c	0.269144424508758 .	1 .
REACTOME_PLATELET_ACTIVATION_SIGNALING_AND_AGGREGATION	0.269144424508758 .	1 .
ZHAN_V1_LATE_DIFFERENTIATION_GENES_UP	0.269144424508758 .	1 .
VERHAAK_GLIOBLASTOMA_CLASSICAL	0.269144424508758 .	1 .
WANG_TARGETS_OF_MLL_CBP_FUSION_DN	0.269923367268808 .	1 .
MCDOWELL_ACUTE_LUNG_INJURY_UP	0.269923367268808 .	1 .
lysosomal lumen	0.270313261351937 .	1 .
WIRTH_Muscle	0.270313261351937 .	1 .
KEGG_LEISHMANIA_INFECTION	0.270313261351937 .	1 .
REACTOME_CELL_CELL_JUNCTION_ORGANIZATION	0.270703436785962 .	1 .
LIU_TARGETS_OF_VMYB_VS_CMYB_DN	0.270703436785962 .	1 .
ZHANG_ANTIVIRAL_RESPONSE_TO_RIBAVIRIN_UP	0.270703436785962 .	1 .
REACTOME_CYTOKINE_SIGNALING_IN_IMMUNE_SYSTEM	0.27109389323122 .	1 .
MCBRYAN_PUBERTAL_BREAST_3_4WK_UP	0.27109389323122 .	1 .
REACTOME_CELLULAR_SENESCENCE	0.27109389323122 .	1 .
apical part of cell	0.272266945222373 .	1 .
HUMMERICH_SKIN_CANCER_PROGRESSION_DN	0.272266945222373 .	1 .
CUI_TCF21_TARGETS_UP	0.272266945222373 .	1 .
ZHENG_FOXP3_TARGETS_IN_T_LYMPHOCYTE_DN	0.27265852229542 .	1 .
MCBRYAN_PUBERTAL_TGFB1_TARGETS_DN	0.273050378666007 .	1 .
FLECHNER_PBL_KIDNEY_TRANSPLANT_OK_VS_DONOR_DN	0.273050378666007 .	1 .
mRNA binding	0.273442513988325 .	1 .
cytokine receptor activity	0.273834927915542 .	1 .
MA_MYELOID_DIFFERENTIATION_UP	0.274227620099807 .	1 .
LU_AGING_BRAIN_DN	0.274227620099807 .	1 .
DUTERTRE_ESTRADIOL_RESPONSE_24HR_DN	0.274227620099807 .	1 .
protein N-linked glycosylation	0.275013837842968 .	1 .
TAKEDA_TARGETS_OF_NUP98_HOXA9_FUSION_3D_UP	0.275013837842968 .	1 .
HESS_TARGETS_OF_HOXA9_AND_MEIS1_DN	0.275013837842968 .	1 .
positive regulation of I-kappaB kinase/NF-kappaB signaling	0.275407362701062 .	1 .
intracellular signal transduction	0.275801164414597 .	1 .
SHI_SPARC_TARGETS_UP	0.275801164414597 .	1 .
HONRADO_BREAST_CANCER_BRCA1_VS_BRCA2	0.276195242630627 .	1 .
ELVIDGE_HIF1A_AND_HIF2A_TARGETS_DN	0.276589596995189 .	1 .
BRUECKNER_TARGETS_OF_MIRLET7A3_DN	0.276589596995189 .	1 .
SHIPP_DLBCL_CURED_VS_FATAL_UP	0.276984227153302 .	1 .
endoplasmic reticulum-Golgi intermediate compartment	0.277379132748972 .	1 .
endocytosis	0.27777431342519 .	1 .
negative regulation of BMP signaling pathway	0.27777431342519 .	1 .
REACTOME_CLASS_B_2_SECRETIN_FAMILY_RECEPTORS	0.27777431342519 .	1 .
REACTOME_SUMOYLATION_OF_TRANSCRIPTION_COFACTORS	0.27777431342519 .	1 .
BMP signaling pathway	0.278169768823934 .	1 .
positive regulation of NIK/NF-kappaB signaling	0.278565498586167 .	1 .
LI_INDUCED_T_TO_NATURAL_KILLER_UP	0.278565498586167 .	1 .
KLEIN_TARGETS_OF_BCR_ABL1_FUSION	0.278961502351842 .	1 .
REACTOME_SCAVENGING_BY_CLASS_A_RECEPTORS	0.278961502351842 .	1 .
protease binding	0.279357779759901 .	1 .
PID_CASPASE_PATHWAY	0.280151154053882 .	1 .
HATADA_METHYLATED_IN_LUNG_CANCER_UP	0.280548250212638 .	1 .
ZWANG_EGF_PERSISTENTLY_UP	0.280945618559446 .	1 .
activation of GTPase activity	0.281343258728204 .	1 .
Subero_DLBCL_hyper_meth	0.281343258728204 .	1 .
Ang_CRC_Hypomethylated	0.282537806490058 .	1 .
ELVIDGE_HYPOXIA_BY_DMOG_UP	0.282537806490058 .	1 .
MYLLYKANGAS_AMPLIFICATION_HOT_SPOT_17	0.282936530265475 .	1 .
LIAO_HAVE_SOX4_BINDING_SITES	0.282936530265475 .	1 .
GAUSSMANN_MLL_AF4_FUSION_TARGETS_A_DN	0.283335524017249 .	1 .
CASTELLANO_NRAS_TARGETS_UP	0.284134319960364 .	1 .
YAO_TEMPORAL_RESPONSE_TO_PROGESTERONE_CLUSTER_2	0.284134319960364 .	1 .
hsa-miR-621	0.284534121404445 .	1 .
ZAMORA_NOS2_TARGETS_DN	0.284534121404445 .	1 .
WOO_LIVER_CANCER_RECURRENCE_UP	0.284534121404445 .	1 .
positive regulation of endothelial cell migration	0.286136008232963 .	1 .
REACTOME_TRANSPORT_TO_THE_GOLGI_AND_SUBSEQUENT_MODIFICATION	0.286136008232963 .	1 .
SPIELMAN_LYMPHOBLAST_EUROPEAN_VS_ASIAN_UP	0.286136008232963 .	1 .
REACTOME_TOLL_LIKE_RECEPTOR_CASCADES	0.286136008232963 .	1 .
ficolin-1-rich granule lumen	0.287742166583271 .	1 .
MIKKELSEN_MEF_LCP_WITH_H3K27ME3	0.287742166583271 .	1 .
lateral plasma membrane	0.288144370739705 .	1 .
KANNAN_TP53_TARGETS_UP	0.288144370739705 .	1 .
Gorovets_LGG_PG_subclass	0.288546839957006 .	1 .
snRNA transcription by RNA polymerase II	0.289352572032931 .	1 .
PROTEINATLAS_bone marrow	0.289755834118444 .	1 .
LI_WILMS_TUMOR_VS_FETAL_KIDNEY_2_DN	0.289755834118444 .	1 .
SASSON_RESPONSE_TO_GONADOTROPHINS_UP	0.289755834118444 .	1 .
outflow tract morphogenesis	0.290159359718604 .	1 .
KEGG_NOD_LIKE_RECEPTOR_SIGNALING_PATHWAY	0.290159359718604 .	1 .
BIOCARTA_TNFR2_PATHWAY	0.290159359718604 .	1 .
REACTOME_RNA_POLYMERASE_II_TRANSCRIPTION_TERMINATION	0.290159359718604 .	1 .
REACTOME_VESICLE_MEDIATED_TRANSPORT	0.290563148444388 .	1 .
ZHANG_RESPONSE_TO_IKK_INHIBITOR_AND_TNF_DN	0.291776089470479 .	1 .
hsa-miR-509-3-5p	0.292180926788837 .	1 .
PID_IL12_2PATHWAY	0.292586025272943 .	1 .
PID_CD8_TCR_DOWNSTREAM_PATHWAY	0.292586025272943 .	1 .
Monti_Host_response_cluster	0.292991384527877 .	1 .
KAAB_HEART_ATRIUM_VS_VENTRICLE_UP	0.292991384527877 .	1 .
MIKKELSEN_NPC_LCP_WITH_H3K4ME3	0.292991384527877 .	1 .
KEGG_RNA_DEGRADATION	0.29339700415774 .	1 .
WANG_METHYLATED_IN_BREAST_CANCER	0.293802883765653 .	1 .
DER_IFN_ALPHA_RESPONSE_UP	0.293802883765653 .	1 .
bicellular tight junction	0.294615421323237 .	1 .
PID_RETINOIC_ACID_PATHWAY	0.294615421323237 .	1 .
FIGUEROA_AML_METHYLATION_CLUSTER_6_UP	0.294615421323237 .	1 .
LIU_SOX4_TARGETS_UP	0.295022078474268 .	1 .
erythrocyte differentiation	0.295428994006077 .	1 .
hsa-miR-1293	0.295428994006077 .	1 .
hsa-miR-24	0.295836167516909 .	1 .
PID_HIF1_TFPATHWAY	0.295836167516909 .	1 .
KORKOLA_YOLK_SAC_TUMOR	0.295836167516909 .	1 .
DEBIASI_APOPTOSIS_BY_REOVIRUS_INFECTION_UP	0.295836167516909 .	1 .
FIRESTEIN_PROLIFERATION	0.295836167516909 .	1 .
NAKAMURA_ADIPOGENESIS_LATE_DN	0.295836167516909 .	1 .
ROESSLER_LIVER_CANCER_METASTASIS_DN	0.295836167516909 .	1 .
endocytic recycling	0.296651286863768 .	1 .
mitotic spindle	0.297059231891432 .	1 .
U2-type precatalytic spliceosome	0.297875890627049 .	1 .
KEGG_PPAR_SIGNALING_PATHWAY	0.297875890627049 .	1 .
MCBRYAN_PUBERTAL_BREAST_6_7WK_DN	0.297875890627049 .	1 .
hsa-miR-532-5p	0.298284603520829 .	1 .
LINDSTEDT_DENDRITIC_CELL_MATURATION_A	0.298693571554198 .	1 .
phosphatase binding	0.299102794317656 .	1 .
PID_S1P_META_PATHWAY	0.299102794317656 .	1 .
SCHAEFFER_PROSTATE_DEVELOPMENT_6HR_UP	0.299102794317656 .	1 .
HOQUE_METHYLATED_IN_CANCER	0.299102794317656 .	1 .
SHEPARD_BMYB_MORPHOLINO_DN	0.299512271400739 .	1 .
SESTO_RESPONSE_TO_UV_C2	0.299512271400739 .	1 .
extracellular exosome	0.300742224448677 .	1 .
KEGG_ARRHYTHMOGENIC_RIGHT_VENTRICULAR_CARDIOMYOPATHY_ARVC	0.301152714686397 .	1 .
TURASHVILI_BREAST_LOBULAR_CARCINOMA_VS_DUCTAL_NORMAL_UP	0.301152714686397 .	1 .
BOYAULT_LIVER_CANCER_SUBCLASS_G6_UP	0.301563457177013 .	1 .
REACTOME_FGFR1_MUTANT_RECEPTOR_ACTIVATION	0.301563457177013 .	1 .
MIKKELSEN_IPS_WITH_HCP_H3K27ME3	0.301974451504305 .	1 .
PARK_TRETINOIN_RESPONSE_AND_RARA_PLZF_FUSION	0.302385697251098 .	1 .
cellular protein localization	0.302797193999261 .	1 .
double-stranded RNA binding	0.302797193999261 .	1 .
REACTOME_TRANSCRIPTIONAL_REGULATION_OF_GRANULOPOIESIS	0.303208941329711 .	1 .
collagen binding	0.303620938822414 .	1 .
GAJATE_RESPONSE_TO_TRABECTEDIN_DN	0.303620938822414 .	1 .
DEN_INTERACT_WITH_LCA5	0.304858428059432 .	1 .
MEISSNER_BRAIN_HCP_WITH_H3K27ME3	0.305271421981796 .	1 .
chemotaxis	0.305684663951999 .	1 .
hsa-miR-1292	0.305684663951999 .	1 .
NUTT_GBM_VS_AO_GLIOMA_UP	0.305684663951999 .	1 .
cellular response to drug	0.306098153544319 .	1 .
PID_SYNDECAN_1_PATHWAY	0.306098153544319 .	1 .
HOLLEMAN_VINCRISTINE_RESISTANCE_B_ALL_UP	0.306098153544319 .	1 .
REACTOME_ESR_MEDIATED_SIGNALING	0.30651189033209 .	1 .
COATES_MACROPHAGE_M1_VS_M2_UP	0.307340103782612 .	1 .
specific granule lumen	0.307754579587324 .	1 .
YEMELYANOV_GR_TARGETS_DN	0.307754579587324 .	1 .
hsa-miR-1287	0.308584267203514 .	1 .
MEISSNER_NPC_HCP_WITH_H3K27ME3	0.308999478151324 .	1 .
SH3 domain binding	0.30983063216019 .	1 .
negative regulation of cell death	0.310662759420921 .	1 .
positive regulation of cytokine production	0.310662759420921 .	1 .
hsa-miR-425	0.31107918693007 .	1 .
FARDIN_HYPOXIA_11	0.31107918693007 .	1 .
mRNA export from nucleus	0.311495856441527 .	1 .
[truncated: 3,409 more rows]

## Sheet: preterm
Supplement Table 5. Group specific geneset analysis.
gene set	p-value	fdr
HALLMARK_PEROXISOME	4.09623546002091e-12 .	1.33071534171017e-07 .
REACTOME_PROTEIN_LOCALIZATION	7.96360877771335e-11 .	1.33071534171017e-07 .
CARO_OxPhos_in_DLBCL_UP	8.59020785706343e-11 .	1.33071534171017e-07 .
peroxisome	1.43274835058328e-10 .	1.33071534171017e-07 .
KEGG_BUTANOATE_METABOLISM	1.54390019093967e-10 .	1.33071534171017e-07 .
KEGG_PEROXISOME	1.60259030612018e-10 .	3.36767775635114e-07 .
mitochondrion	3.45639364858645e-10 .	3.36767775635114e-07 .
PROTEINATLAS_liver	3.80115285916748e-10 .	3.36767775635114e-07 .
tricarboxylic acid cycle	4.02974972490993e-10 .	3.36767775635114e-07 .
MOOTHA_HUMAN_MITODB_6_2002	4.76423400327409e-10 .	3.87043052845784e-07 .
KEGG_CITRATE_CYCLE_TCA_CYCLE	5.79388848858346e-10 .	3.87043052845784e-07 .
STEIN_ESRRA_TARGETS_UP	7.24477634642951e-10 .	3.87043052845784e-07 .
KEGG_GLUTATHIONE_METABOLISM	7.72858208970542e-10 .	3.87043052845784e-07 .
mitochondrial matrix	8.98315023958454e-10 .	3.87043052845784e-07 .
Stuehler_Proteins_up_in_STS	9.30992516454255e-10 .	3.87043052845784e-07 .
HALLMARK_OXIDATIVE_PHOSPHORYLATION	1.02146911896066e-09 .	2.59890146022116e-06 .
response to oxidative stress	1.81146899894955e-09 .	2.59890146022116e-06 .
MOOTHA_MITOCHONDRIA	2.83127470115921e-09 .	2.59890146022116e-06 .
steroid biosynthetic process	3.48414275237955e-09 .	2.59890146022116e-06 .
oxidation-reduction process	4.05372983574281e-09 .	2.59890146022116e-06 .
YAMASHITA_LIVER_CANCER_STEM_CELL_DN	4.16659650904889e-09 .	2.59890146022116e-06 .
REACTOME_PHASE_II_CONJUGATION_OF_COMPOUNDS	4.68132066164591e-09 .	2.67385281149755e-06 .
NAD binding	5.94294450492046e-09 .	2.67385281149755e-06 .
ACEVEDO_NORMAL_TISSUE_ADJACENT_TO_LIVER_TUMOR_DN	6.62438327202745e-09 .	2.67385281149755e-06 .
REACTOME_FATTY_ACID_METABOLISM	7.53251694161531e-09 .	2.67385281149755e-06 .
REACTOME_PEROXISOMAL_LIPID_METABOLISM	8.11238828875923e-09 .	2.67385281149755e-06 .
transferase activity, transferring acyl groups	8.39008437764032e-09 .	2.67385281149755e-06 .
mitochondrial inner membrane	8.446720961294e-09 .	4.35263810081043e-06 .
LOCKWOOD_AMPLIFIED_IN_LUNG_CANCER	9.46830703729743e-09 .	7.86429023860972e-06 .
HALLMARK_BILE_ACID_METABOLISM	1.13419307487825e-08 .	7.86429023860972e-06 .
MOOTHA_FFA_OXYDATION	1.48926220103744e-08 .	7.86429023860972e-06 .
GROSS_HYPOXIA_VIA_HIF1A_UP	1.69951576676674e-08 .	7.86429023860972e-06 .
REACTOME_SULFUR_AMINO_ACID_METABOLISM	1.8758238458247e-08 .	7.86429023860972e-06 .
KEGG_ALANINE_ASPARTATE_AND_GLUTAMATE_METABOLISM	1.93844145892292e-08 .	7.86429023860972e-06 .
REACTOME_CITRIC_ACID_CYCLE_TCA_CYCLE	2.15274012688055e-08 .	7.86429023860972e-06 .
SWEET_KRAS_TARGETS_DN	2.23888266245847e-08 .	8.9252291442826e-06 .
WONG_MITOCHONDRIA_GENE_MODULE	2.56749671279076e-08 .	8.9252291442826e-06 .
MARKEY_RB1_CHRONIC_LOF_UP	2.83036057688436e-08 .	8.9252291442826e-06 .
TIEN_INTESTINE_PROBIOTICS_24HR_UP	2.86732152696514e-08 .	1.4712879867919e-05 .
peroxisomal matrix	3.48116199044856e-08 .	1.4712879867919e-05 .
WOO_LIVER_CANCER_RECURRENCE_DN	4.01035107381491e-08 .	1.4712879867919e-05 .
FONTAINE_PAPILLARY_THYROID_CARCINOMA_UP	4.1410643496221e-08 .	1.4712879867919e-05 .
REACTOME_LDL_CLEARANCE	4.24859631828572e-08 .	2.55742229423534e-05 .
YAO_TEMPORAL_RESPONSE_TO_PROGESTERONE_CLUSTER_17	5.14586344376866e-08 .	2.55742229423534e-05 .
sodium ion transport	5.4490760943393e-08 .	4.36204607929617e-05 .
PROTEINATLAS_kidney	8.31739412512773e-08 .	4.36204607929617e-05 .
REACTOME_CHOLESTEROL_BIOSYNTHESIS	8.63596977402663e-08 .	4.36204607929617e-05 .
cell redox homeostasis	9.02256224424042e-08 .	4.36204607929617e-05 .
REACTOME_MITOCHONDRIAL_PROTEIN_IMPORT	9.54425279801668e-08 .	4.7237719648887e-05 .
REACTOME_METABOLISM_OF_AMINO_ACIDS_AND_DERIVATIVES	1.1013376446726e-07 .	4.7237719648887e-05 .
KEGG_HUNTINGTONS_DISEASE	1.35921949486801e-07 .	4.7237719648887e-05 .
YAMAZAKI_TCEB3_TARGETS_DN	1.63443502772787e-07 .	4.7237719648887e-05 .
catalytic activity	1.74824544604311e-07 .	4.7237719648887e-05 .
REACTOME_GLUTATHIONE_CONJUGATION	1.80247132590109e-07 .	4.7237719648887e-05 .
ligase activity	1.88112224896983e-07 .	4.7237719648887e-05 .
PRAMOONJAGO_SOX4_TARGETS_DN	1.88112224896983e-07 .	4.7237719648887e-05 .
ELVIDGE_HYPOXIA_BY_DMOG_DN	2.01144924635435e-07 .	4.7237719648887e-05 .
oxidoreductase activity	2.08616529914759e-07 .	4.7237719648887e-05 .
REACTOME_PYRUVATE_METABOLISM_AND_CITRIC_ACID_TCA_CYCLE	2.09887552615254e-07 .	4.7237719648887e-05 .
lyase activity	2.27106174677241e-07 .	4.7237719648887e-05 .
MONNIER_POSTRADIATION_TUMOR_ESCAPE_UP	2.28485695469249e-07 .	8.5992422312166e-05 .
KYNG_WERNER_SYNDROM_AND_NORMAL_AGING_DN	2.48668549922405e-07 .	0.000141947596096459 .
TOOKER_GEMCITABINE_RESISTANCE_UP	3.05098285764675e-07 .	0.000141947596096459 .
FOSTER_KDM1A_TARGETS_DN	4.38691476475081e-07 .	0.000141947596096459 .
REACTOME_METABOLISM_OF_STEROIDS	4.59926373216467e-07 .	0.000141947596096459 .
ZHANG_RESPONSE_TO_CANTHARIDIN_DN	4.6814182688973e-07 .	0.000141947596096459 .
WILLIAMS_ESR1_TARGETS_UP	4.76498471790989e-07 .	0.000141947596096459 .
STEIN_ESRRA_TARGETS	4.79315796540313e-07 .	0.000141947596096459 .
ELVIDGE_HYPOXIA_DN	4.93644667353792e-07 .	0.000141947596096459 .
mitochondrial respiratory chain complex I	5.4551215006657e-07 .	0.000141947596096459 .
DAIRKEE_CANCER_PRONE_RESPONSE_BPA	5.61739858447339e-07 .	0.000141947596096459 .
KEGG_FATTY_ACID_METABOLISM	5.81826704438632e-07 .	0.00016460980374904 .
WIRTH_Testis	6.20461454121214e-07 .	0.000200262079581327 .
REACTOME_HDR_THROUGH_SINGLE_STRAND_ANNEALING_SSA	7.13505751493871e-07 .	0.000200262079581327 .
HALLMARK_FATTY_ACID_METABOLISM	7.60505095590981e-07 .	0.000200262079581327 .
respirasome	8.487805171713e-07 .	0.000200262079581327 .
REACTOME_REGULATION_OF_TP53_EXPRESSION_AND_DEGRADATION	9.63309242055721e-07 .	0.000200262079581327 .
REACTOME_HIV_INFECTION	9.85669034955643e-07 .	0.000200262079581327 .
ANDERSEN_CHOLANGIOCARCINOMA_CLASS1	9.85669034955643e-07 .	0.000200262079581327 .
CHIANG_LIVER_CANCER_SUBCLASS_UNANNOTATED_DN	1.06792113445145e-06 .	0.000200262079581327 .
SANSOM_APC_TARGETS_UP	1.15674374077894e-06 .	0.000200262079581327 .
KRIGE_RESPONSE_TO_TOSEDOSTAT_6HR_DN	1.15674374077894e-06 .	0.000200262079581327 .
REACTOME_PEROXISOMAL_PROTEIN_IMPORT	1.26694339664873e-06 .	0.000200262079581327 .
phospholipid biosynthetic process	1.27415552889236e-06 .	0.000200262079581327 .
Chr 15	1.28869819539157e-06 .	0.000200262079581327 .
SMITH_LIVER_CANCER	1.39505004223987e-06 .	0.000200262079581327 .
SYED_ESTRADIOL_RESPONSE	1.44316335594532e-06 .	0.000200262079581327 .
PROTEINATLAS_testis	1.46781313318469e-06 .	0.000200262079581327 .
site of double-strand break	1.50979623723095e-06 .	0.000200262079581327 .
REACTOME_DNA_DOUBLE_STRAND_BREAK_REPAIR	1.52690999570359e-06 .	0.000200262079581327 .
PROTEINATLAS_heart muscle	1.53553650702558e-06 .	0.000200262079581327 .
proton transmembrane transport	1.60625173354514e-06 .	0.000200262079581327 .
REACTOME_BILE_ACID_AND_BILE_SALT_METABOLISM	1.63356680601968e-06 .	0.000200262079581327 .
WANG_TUMOR_INVASIVENESS_UP	1.70860230952818e-06 .	0.000200262079581327 .
LIN_MELANOMA_COPY_NUMBER_UP	1.7278713407153e-06 .	0.000200262079581327 .
protein targeting to peroxisome	1.80705184166131e-06 .	0.000200262079581327 .
mitochondrial electron transport, NADH to ubiquinone	1.83763206767181e-06 .	0.000200262079581327 .
REACTOME_METABOLISM_OF_COFACTORS	1.910927211713e-06 .	0.000200262079581327 .
STARK_PREFRONTAL_CORTEX_22Q11_DELETION_DN	1.97597454200049e-06 .	0.000200262079581327 .
MOOTHA_TCA	1.97597454200049e-06 .	0.000200262079581327 .
KIM_BIPOLAR_DISORDER_OLIGODENDROCYTE_DENSITY_CORR_UP	1.98702004784786e-06 .	0.000200262079581327 .
REACTOME_ABC_FAMILY_PROTEINS_MEDIATED_TRANSPORT	1.99812471706081e-06 .	0.000200262079581327 .
WONG_PROTEASOME_GENE_MODULE	2.0431410879613e-06 .	0.000200262079581327 .
LOPEZ_MBD_TARGETS	2.07753952188527e-06 .	0.000352619959435816 .
KEGG_OXIDATIVE_PHOSPHORYLATION	2.19625437798431e-06 .	0.000352619959435816 .
mitochondrial respiratory chain complex I assembly	2.37342300136329e-06 .	0.000352619959435816 .
ZHENG_GLIOBLASTOMA_PLASTICITY_UP	2.45347232253594e-06 .	0.000352619959435816 .
REACTOME_DUAL_INCISION_IN_TC_NER	2.59266471953693e-06 .	0.000352619959435816 .
NADH dehydrogenase (ubiquinone) activity	2.7094314651202e-06 .	0.000352619959435816 .
WONG_EMBRYONIC_STEM_CELL_CORE	2.78494962632574e-06 .	0.000352619959435816 .
peroxisomal membrane	2.84681076662643e-06 .	0.000352619959435816 .
KIM_ALL_DISORDERS_OLIGODENDROCYTE_NUMBER_CORR_UP	2.86248034356549e-06 .	0.000352619959435816 .
STEIN_ESRRA_TARGETS_RESPONSIVE_TO_ESTROGEN_DN	2.87823245748169e-06 .	0.000352619959435816 .
REACTOME_HOST_INTERACTIONS_OF_HIV_FACTORS	3.17636533913957e-06 .	0.000352619959435816 .
REACTOME_GLUCONEOGENESIS	3.19376649328706e-06 .	0.000352619959435816 .
WHITFIELD_CELL_CYCLE_G2_M	3.3001043524939e-06 .	0.000352619959435816 .
telomere maintenance	3.31815344139047e-06 .	0.000352619959435816 .
YAO_TEMPORAL_RESPONSE_TO_PROGESTERONE_CLUSTER_12	3.35453532950713e-06 .	0.000352619959435816 .
REACTOME_RESPIRATORY_ELECTRON_TRANSPORT	3.42844716771048e-06 .	0.000352619959435816 .
GARGALOVIC_RESPONSE_TO_OXIDIZED_PHOSPHOLIPIDS_BLUE_DN	3.44716708701062e-06 .	0.000352619959435816 .
ZAMORA_NOS2_TARGETS_UP	3.63982309182808e-06 .	0.000352619959435816 .
TARTE_Plasmablast signature	3.6596452705824e-06 .	0.000352619959435816 .
REACTOME_SIGNALING_BY_HEDGEHOG	3.78076365210181e-06 .	0.000352619959435816 .
PROTEINATLAS_seminal vesicle	4.03459699199099e-06 .	0.000352619959435816 .
TARTE_PLASMA_CELL_VS_PLASMABLAST_DN	4.05646975490966e-06 .	0.000352619959435816 .
HALLMARK_REACTIVE_OXYGEN_SPECIES_PATHWAY	4.10055581010288e-06 .	0.000352619959435816 .
KEGG_CARDIAC_MUSCLE_CONTRACTION	4.12277021995233e-06 .	0.000352619959435816 .
flavin adenine dinucleotide binding	4.32794348241838e-06 .	0.000352619959435816 .
MOOTHA_VOXPHOS	4.35133368775412e-06 .	0.000352619959435816 .
REACTOME_DUAL_INCISION_IN_GG_NER	4.35133368775412e-06 .	0.000352619959435816 .
CAFFAREL_RESPONSE_TO_THC_DN	4.42223133004034e-06 .	0.000352619959435816 .
SHETH_LIVER_CANCER_VS_TXNIP_LOSS_PAM4	4.446108201785e-06 .	0.000352619959435816 .
KEGG_PURINE_METABOLISM	4.59197699460736e-06 .	0.000352619959435816 .
KEGG_VALINE_LEUCINE_AND_ISOLEUCINE_DEGRADATION	4.64160793705877e-06 .	0.000352619959435816 .
LEIN_PONS_MARKERS	4.89754740618955e-06 .	0.000352619959435816 .
REACTOME_GLYOXYLATE_METABOLISM_AND_GLYCINE_DEGRADATION	4.95032800932664e-06 .	0.000352619959435816 .
KEGG_PARKINSONS_DISEASE	5.00365165472974e-06 .	0.000352619959435816 .
EPPERT_PROGENITOR	5.05752364056712e-06 .	0.000352619959435816 .
YAO_TEMPORAL_RESPONSE_TO_PROGESTERONE_CLUSTER_14	5.08466693009548e-06 .	0.000352619959435816 .
RAHMAN_TP53_TARGETS_PHOSPHORYLATED	5.13937146700641e-06 .	0.000352619959435816 .
REACTOME_DNA_REPLICATION_PRE_INITIATION	5.16693406947372e-06 .	0.000352619959435816 .
MOHANKUMAR_HOXA1_TARGETS_UP	5.22248335337708e-06 .	0.00048293169732922 .
KEGG_TRYPTOPHAN_METABOLISM	5.53834344845925e-06 .	0.00048293169732922 .
mitochondrial intermembrane space	5.62760308322239e-06 .	0.00048293169732922 .
BURTON_ADIPOGENESIS_PEAK_AT_16HR	5.7182350464921e-06 .	0.00048293169732922 .
LINDGREN_BLADDER_CANCER_CLUSTER_3_UP	5.90369618430833e-06 .	0.00048293169732922 .
REACTOME_S_PHASE	5.93515925156478e-06 .	0.00048293169732922 .
REACTOME_HOMOLOGY_DIRECTED_REPAIR	5.93515925156478e-06 .	0.00048293169732922 .
electron transport chain	6.35902333261379e-06 .	0.00048293169732922 .
REACTOME_PIWI_INTERACTING_RNA_PIRNA_BIOGENESIS	6.49515140560651e-06 .	0.00048293169732922 .
PROTEINATLAS_duodenum	6.5296153374321e-06 .	0.00048293169732922 .
BENPORATH_MYC_TARGETS_WITH_EBOX	6.5296153374321e-06 .	0.00048293169732922 .
mitochondrial translational elongation	6.63405702816679e-06 .	0.00048293169732922 .
REACTOME_COMPLEX_I_BIOGENESIS	6.9204164177975e-06 .	0.00048293169732922 .
REACTOME_MITOCHONDRIAL_TRANSLATION	6.95702946021705e-06 .	0.00048293169732922 .
NAKAMURA_CANCER_MICROENVIRONMENT_DN	6.99382721172674e-06 .	0.00048293169732922 .
Chr 1	7.10533756292799e-06 .	0.00048293169732922 .
BOYLAN_MULTIPLE_MYELOMA_C_D_UP	7.18061762250733e-06 .	0.00048293169732922 .
mitochondrial translational termination	7.37215978726094e-06 .	0.00048293169732922 .
BOYAULT_LIVER_CANCER_SUBCLASS_G123_UP	7.41104844360707e-06 .	0.00048293169732922 .
LUCAS_HNF4A_TARGETS_UP	7.45013266023885e-06 .	0.00048293169732922 .
Homuth_BMI-associated-genes_UP	7.48941336789117e-06 .	0.00060830891652635 .
KYNG_RESPONSE_TO_H2O2	7.93473993891157e-06 .	0.00060830891652635 .
REACTOME_METABOLISM_OF_WATER_SOLUBLE_VITAMINS_AND_COFACTORS	7.97645266424333e-06 .	0.00060830891652635 .
KEGG_BETA_ALANINE_METABOLISM	8.06050602906725e-06 .	0.000875028583802035 .
KEGG_DRUG_METABOLISM_CYTOCHROME_P450	8.06050602906725e-06 .	0.000875028583802035 .
REACTOME_DNA_REPLICATION	8.36139082687951e-06 .	0.000875028583802035 .
isomerase activity	8.7639933440332e-06 .	0.000875028583802035 .
LI_DCP2_BOUND_MRNA	9.67542155612514e-06 .	0.000875028583802035 .
MORI_SMALL_PRE_BII_LYMPHOCYTE_DN	9.77644836255098e-06 .	0.000875028583802035 .
REACTOME_SWITCHING_OF_ORIGINS_TO_A_POST_REPLICATIVE_STATE	9.98152376126165e-06 .	0.000875028583802035 .
REACTOME_PCP_CE_PATHWAY	1.00334290463085e-05 .	0.000875028583802035 .
REACTOME_FORMATION_OF_TC_NER_PRE_INCISION_COMPLEX	1.06216135145391e-05 .	0.000875028583802035 .
protein folding	1.07876378245262e-05 .	0.000875028583802035 .
REACTOME_ORC1_REMOVAL_FROM_CHROMATIN	1.08435261078537e-05 .	0.000875028583802035 .
hippocampus development	1.08996899387125e-05 .	0.000875028583802035 .
PIONTEK_PKD1_TARGETS_UP	1.11271264780917e-05 .	0.000875028583802035 .
Tirosh_top50 correlated genes PC1	1.11846874011278e-05 .	0.000875028583802035 .
LEE_AGING_NEOCORTEX_DN	1.11846874011278e-05 .	0.000875028583802035 .
REACTOME_G2_M_CHECKPOINTS	1.13590754147665e-05 .	0.000875028583802035 .
nucleic acid phosphodiester bond hydrolysis	1.14767683656815e-05 .	0.000875028583802035 .
Chr 12	1.17156447036127e-05 .	0.000875028583802035 .
REACTOME_ACTIVATION_OF_THE_PRE_REPLICATIVE_COMPLEX	1.20828485135368e-05 .	0.000875028583802035 .
BIOCARTA_EFP_PATHWAY	1.23337064113559e-05 .	0.000875028583802035 .
REACTOME_MITOCHONDRIAL_FATTY_ACID_BETA_OXIDATION	1.25250930245126e-05 .	0.000875028583802035 .
REACTOME_PCNA_DEPENDENT_LONG_PATCH_BASE_EXCISION_REPAIR	1.26542499603278e-05 .	0.000875028583802035 .
HORIUCHI_WTAP_TARGETS_DN	1.27193025295936e-05 .	0.000875028583802035 .
CHICAS_RB1_TARGETS_LOW_SERUM	1.28503631720214e-05 .	0.000875028583802035 .
KEGG_CYSTEINE_AND_METHIONINE_METABOLISM	1.31836574311146e-05 .	0.000875028583802035 .
VANOEVELEN_MYOGENESIS_SIN3A_TARGETS	1.32512955174651e-05 .	0.000875028583802035 .
KAUFFMANN_DNA_REPLICATION_GENES	1.35944652396406e-05 .	0.000875028583802035 .
REACTOME_MICRORNA_MIRNA_BIOGENESIS	1.38044057305138e-05 .	0.000875028583802035 .
REACTOME_HIV_TRANSCRIPTION_INITIATION	1.39460747013529e-05 .	0.000875028583802035 .
REACTOME_METABOLISM_OF_VITAMINS_AND_COFACTORS	1.4089125260652e-05 .	0.000875028583802035 .
YAO_TEMPORAL_RESPONSE_TO_PROGESTERONE_CLUSTER_13	1.4089125260652e-05 .	0.000875028583802035 .
Tirosh_G1/S phase specific genes	1.42335701070557e-05 .	0.000875028583802035 .
REACTOME_METABOLISM_OF_CARBOHYDRATES	1.44528797110745e-05 .	0.000875028583802035 .
KYNG_RESPONSE_TO_H2O2_VIA_ERCC6_DN	1.49011721979239e-05 .	0.000875028583802035 .
LANG_MYB_FAMILY_TARGETS	1.52848138080292e-05 .	0.000875028583802035 .
YAO_TEMPORAL_RESPONSE_TO_PROGESTERONE_CLUSTER_11	1.55194848213896e-05 .	0.000875028583802035 .
KEGG_PYRIMIDINE_METABOLISM	1.5598466426779e-05 .	0.000875028583802035 .
REACTOME_ASSEMBLY_OF_THE_PRE_REPLICATIVE_COMPLEX	1.5598466426779e-05 .	0.000875028583802035 .
KEGG_METABOLISM_OF_XENOBIOTICS_BY_CYTOCHROME_P450	1.62442127949508e-05 .	0.000875028583802035 .
WATANABE_COLON_CANCER_MSI_VS_MSS_DN	1.6492852294559e-05 .	0.000875028583802035 .
regulation of cholesterol biosynthetic process	1.66606158910328e-05 .	0.000875028583802035 .
GYORFFY_DOXORUBICIN_RESISTANCE	1.69153036949874e-05 .	0.000875028583802035 .
BRUINS_UVC_RESPONSE_LATE	1.74358154079223e-05 .	0.000875028583802035 .
YU_BAP1_TARGETS	1.74358154079223e-05 .	0.000875028583802035 .
REACTOME_DETOXIFICATION_OF_REACTIVE_OXYGEN_SPECIES	1.7524032820322e-05 .	0.000875028583802035 .
MOOTHA_PGC	1.77912353184034e-05 .	0.000875028583802035 .
hsa-miR-508-5p	1.78811593187993e-05 .	0.000875028583802035 .
DNA replication	1.80623037015359e-05 .	0.000875028583802035 .
REACTOME_TP53_REGULATES_METABOLIC_GENES	1.80623037015359e-05 .	0.000875028583802035 .
REACTOME_TERMINATION_OF_TRANSLESION_DNA_SYNTHESIS	1.88992336178876e-05 .	0.000875028583802035 .
REACTOME_RHO_GTPASES_ACTIVATE_WASPS_AND_WAVES	1.88992336178876e-05 .	0.000875028583802035 .
generation of precursor metabolites and energy	1.9090153335791e-05 .	0.000875028583802035 .
PROTEINATLAS_appendix	1.92829028879781e-05 .	0.000875028583802035 .
HALLMARK_PANCREAS_BETA_CELLS	1.93799690008358e-05 .	0.000875028583802035 .
REACTOME_CYCLIN_A_CDK2_ASSOCIATED_EVENTS_AT_S_PHASE_ENTRY	1.93799690008358e-05 .	0.000875028583802035 .
BURTON_ADIPOGENESIS_6	1.95754942732966e-05 .	0.000875028583802035 .
IRITANI_MAD1_TARGETS_DN	1.96739576081959e-05 .	0.000875028583802035 .
Monti_OxPhos_cluster	1.97728908735985e-05 .	0.000875028583802035 .
REACTOME_METABOLISM_OF_NUCLEOTIDES	1.99721756426614e-05 .	0.000942421442028998 .
DANG_BOUND_BY_MYC	1.99721756426614e-05 .	0.000942421442028998 .
BENPORATH_PROLIFERATION	2.11027589237754e-05 .	0.000942421442028998 .
REACTOME_FORMATION_OF_THE_EARLY_ELONGATION_COMPLEX	2.13147371089245e-05 .	0.000942421442028998 .
REACTOME_BASE_EXCISION_REPAIR	2.1421482214088e-05 .	0.000942421442028998 .
REACTOME_MITOTIC_G1_PHASE_AND_G1_S_TRANSITION	2.1421482214088e-05 .	0.000942421442028998 .
HALLMARK_DNA_REPAIR	2.19628583187718e-05 .	0.000942421442028998 .
GOLDRATH_IMMUNE_MEMORY	2.19628583187718e-05 .	0.000942421442028998 .
DNA damage response, detection of DNA damage	2.20726796327013e-05 .	0.000942421442028998 .
SESTO_RESPONSE_TO_UV_C7	2.20726796327013e-05 .	0.000942421442028998 .
COLLER_MYC_TARGETS_UP	2.2183021680869e-05 .	0.000942421442028998 .
OISHI_CHOLANGIOMA_STEM_CELL_LIKE_UP	2.24052772712969e-05 .	0.000955950936699357 .
REACTOME_HDR_THROUGH_HOMOLOGOUS_RECOMBINATION_HRR	2.24052772712969e-05 .	0.000955950936699357 .
REACTOME_DNA_REPAIR	2.26296437689602e-05 .	0.00145096563066703 .
REACTOME_DNA_STRAND_ELONGATION	2.29701927074931e-05 .	0.00187274511609614 .
REACTOME_APC_C_MEDIATED_DEGRADATION_OF_CELL_CYCLE_PROTEINS	2.42609164543811e-05 .	0.00187274511609614 .
HAHTOLA_SEZARY_SYNDROM_UP	2.43816044507634e-05 .	0.00187274511609614 .
HU_ANGIOGENESIS_DN	2.4502861454726e-05 .	0.00187274511609614 .
electron transfer activity	2.49936300877145e-05 .	0.00187274511609614 .
CHAUHAN_RESPONSE_TO_METHOXYESTRADIOL_UP	2.57472863054545e-05 .	0.00187274511609614 .
hsa-miR-708	2.65224462650078e-05 .	0.00187274511609614 .
REACTOME_MRNA_CAPPING	2.67857105144932e-05 .	0.00187274511609614 .
SIMBULAN_PARP1_TARGETS_DN	2.75904391197044e-05 .	0.00187274511609614 .
REACTOME_HEDGEHOG_ON_STATE	2.82784890414838e-05 .	0.00187274511609614 .
Wirth_lymphoma map module D	2.86990873942376e-05 .	0.00187274511609614 .
single-stranded DNA binding	2.97036426120651e-05 .	0.00187274511609614 .
RHODES_UNDIFFERENTIATED_CANCER	2.9996718472397e-05 .	0.00187274511609614 .
TANAKA_METHYLATED_IN_ESOPHAGEAL_CARCINOMA	3.01442811777732e-05 .	0.00187274511609614 .
KIM_MYC_AMPLIFICATION_TARGETS_UP	3.08924623449926e-05 .	0.00187274511609614 .
KEGG_PATHOGENIC_ESCHERICHIA_COLI_INFECTION	3.1658201280761e-05 .	0.00187274511609614 .
BIOCARTA_CELLCYCLE_PATHWAY	3.18134898098534e-05 .	0.00187274511609614 .
cellular response to glucose stimulus	3.24418837405346e-05 .	0.00187274511609614 .
PATIL_LIVER_CANCER	3.24418837405346e-05 .	0.00187274511609614 .
MOREAUX_B_LYMPHOCYTE_MATURATION_BY_TACI_DN	3.26008079509155e-05 .	0.00187274511609614 .
REACTOME_MAPK6_MAPK4_SIGNALING	3.27604688064431e-05 .	0.00187274511609614 .
GALLUZZI_PERMEABILIZE_MITOCHONDRIA	3.32439033017832e-05 .	0.00187274511609614 .
PID_ATR_PATHWAY	3.35699351893001e-05 .	0.00187274511609614 .
KENNY_CTNNB1_TARGETS_UP	3.38989912291359e-05 .	0.00187274511609614 .
WU_HBX_TARGETS_2_UP	3.42310976905182e-05 .	0.00187274511609614 .
symporter activity	3.43983030959784e-05 .	0.00246331107374874 .
PELLICCIOTTA_HDAC_IN_ANTIGEN_PRESENTATION_DN	3.43983030959784e-05 .	0.00246331107374874 .
PROTEINATLAS_cerebellum	3.73617647177418e-05 .	0.00246331107374874 .
KEGG_PYRUVATE_METABOLISM	3.82783182551929e-05 .	0.00246331107374874 .
KEGG_DNA_REPLICATION	3.82783182551929e-05 .	0.00246331107374874 .
REACTOME_TRAFFICKING_OF_AMPA_RECEPTORS	3.883841264614e-05 .	0.00246331107374874 .
REACTOME_G1_S_DNA_DAMAGE_CHECKPOINTS	3.92161040521086e-05 .	0.00246331107374874 .
REACTOME_SYNTHESIS_OF_SUBSTRATES_IN_N_GLYCAN_BIOSYTHESIS	4.07618752137971e-05 .	0.00246331107374874 .
CUI_TCF21_TARGETS_2_UP	4.1757039116913e-05 .	0.00246331107374874 .
REACTOME_POLYMERASE_SWITCHING	4.23651126849084e-05 .	0.00246331107374874 .
MARTINEZ_RESPONSE_TO_TRABECTEDIN_UP	4.25696565777058e-05 .	0.00246331107374874 .
KEGG_ARGININE_AND_PROLINE_METABOLISM	4.31889018465073e-05 .	0.00246331107374874 .
phosphatidic acid biosynthetic process	4.36064499972881e-05 .	0.00246331107374874 .
REACTOME_ANTIGEN_PROCESSING_CROSS_PRESENTATION	4.46670690161883e-05 .	0.00246331107374874 .
GAVIN_FOXP3_TARGETS_CLUSTER_P6	4.48820966955145e-05 .	0.00246331107374874 .
SANSOM_APC_TARGETS	4.48820966955145e-05 .	0.00246331107374874 .
LEE_AGING_MUSCLE_DN	4.53150889301666e-05 .	0.00246331107374874 .
BIOCARTA_MCM_PATHWAY	4.6414896253586e-05 .	0.00246331107374874 .
DAIRKEE_CANCER_PRONE_RESPONSE_BPA_E2	4.6414896253586e-05 .	0.00246331107374874 .
iron-sulfur cluster binding	4.66378617322699e-05 .	0.00246331107374874 .
transcription-coupled nucleotide-excision repair	4.68618384693717e-05 .	0.00246331107374874 .
cholesterol biosynthetic process	4.70868307496852e-05 .	0.00246331107374874 .
sensory perception of sound	4.73128428747019e-05 .	0.00246331107374874 .
KYNG_RESPONSE_TO_H2O2_VIA_ERCC6_UP	4.73128428747019e-05 .	0.00246331107374874 .
PASINI_SUZ12_TARGETS_UP	4.79970415845763e-05 .	0.00246331107374874 .
PASQUALUCCI_LYMPHOMA_BY_GC_STAGE_UP	4.96300139677881e-05 .	0.00246331107374874 .
WANG_TARGETS_OF_MLL_CBP_FUSION_DN	5.01061250531355e-05 .	0.00246331107374874 .
REACTOME_BIOLOGICAL_OXIDATIONS	5.03457942993856e-05 .	0.00246331107374874 .
REACTOME_CHROMOSOME_MAINTENANCE	5.03457942993856e-05 .	0.00246331107374874 .
KAAB_HEART_ATRIUM_VS_VENTRICLE_DN	5.05865453974623e-05 .	0.003073378921948 .
KEGG_PROPANOATE_METABOLISM	5.25520516570068e-05 .	0.003073378921948 .
GRUETZMANN_PANCREATIC_CANCER_DN	5.33075262873729e-05 .	0.003073378921948 .
VECCHI_GASTRIC_CANCER_EARLY_UP	5.35616203062936e-05 .	0.003073378921948 .
ELVIDGE_HIF1A_AND_HIF2A_TARGETS_UP	5.48493242564637e-05 .	0.003073378921948 .
cell	5.51103456304119e-05 .	0.003073378921948 .
KEGG_LYSINE_DEGRADATION	5.56359079407254e-05 .	0.00322253502896032 .
SCHUHMACHER_MYC_TARGETS_UP	5.56359079407254e-05 .	0.00322253502896032 .
KEGG_PROGESTERONE_MEDIATED_OOCYTE_MATURATION	5.69705747243919e-05 .	0.00322253502896032 .
REACTOME_SCF_SKP2_MEDIATED_DEGRADATION_OF_P27_P21	5.8059991705364e-05 .	0.00322253502896032 .
LY_AGING_OLD_DN	5.83353996229793e-05 .	0.00322253502896032 .
ZHONG_SECRETOME_OF_LUNG_CANCER_AND_FIBROBLAST	5.88899156089126e-05 .	0.00322253502896032 .
SOTIRIOU_BREAST_CANCER_GRADE_1_VS_3_UP	5.97310172928665e-05 .	0.00322253502896032 .
REACTOME_TRANSMISSION_ACROSS_CHEMICAL_SYNAPSES	6.32100312710471e-05 .	0.00322253502896032 .
PROVENZANI_METASTASIS_UP	6.32100312710471e-05 .	0.00322253502896032 .
REACTOME_HIV_LIFE_CYCLE	6.41091582172062e-05 .	0.00322253502896032 .
animal organ regeneration	6.47152579699762e-05 .	0.00322253502896032 .
KEGG_HOMOLOGOUS_RECOMBINATION	6.53267549209613e-05 .	0.00322253502896032 .
REACTOME_UCH_PROTEINASES	6.53267549209613e-05 .	0.00322253502896032 .
CAFFAREL_RESPONSE_TO_THC_24HR_5_UP	6.56345413172943e-05 .	0.00322253502896032 .
FUJII_YBX1_TARGETS_DN	6.68794045566644e-05 .	0.00322253502896032 .
REACTOME_HEDGEHOG_OFF_STATE	6.68794045566644e-05 .	0.00322253502896032 .
mitochondrial large ribosomal subunit	6.84667758755371e-05 .	0.00322253502896032 .
SMID_BREAST_CANCER_RELAPSE_IN_BRAIN_UP	6.97621573090358e-05 .	0.00322253502896032 .
RHODES_UNDIFFERENTIATED_CANCER	7.04184717064347e-05 .	0.00322253502896032 .
REACTOME_MEIOTIC_RECOMBINATION	7.07488055625177e-05 .	0.00322253502896032 .
MEINHOLD_OVARIAN_CANCER_LOW_GRADE_DN	7.14138564653215e-05 .	0.00322253502896032 .
REACTOME_BETA_CATENIN_INDEPENDENT_WNT_SIGNALING	7.20847917192973e-05 .	0.00322253502896032 .
REACTOME_REGULATION_OF_PTEN_STABILITY_AND_ACTIVITY	7.24224810991696e-05 .	0.00322253502896032 .
cellular protein localization	7.31023338060539e-05 .	0.00322253502896032 .
REACTOME_PROCESSIVE_SYNTHESIS_ON_THE_LAGGING_STRAND	7.37881926311869e-05 .	0.00327470352666436 .
MULLIGHAN_NPM1_MUTATED_SIGNATURE_1_DN	7.37881926311869e-05 .	0.00327470352666436 .
hsa-miR-1266	7.73093187516553e-05 .	0.00327470352666436 .
PAL_PRMT5_TARGETS_UP	7.73093187516553e-05 .	0.00327470352666436 .
REACTOME_NUCLEOTIDE_EXCISION_REPAIR	7.76699995125207e-05 .	0.00327470352666436 .
HU_GENOTOXIC_DAMAGE_4HR	7.87615679945292e-05 .	0.00327470352666436 .
KAUFFMANN_MELANOMA_RELAPSE_UP	7.91286211789135e-05 .	0.00327470352666436 .
KEGG_RNA_POLYMERASE	8.02394633017274e-05 .	0.00327470352666436 .
REACTOME_HOMOLOGOUS_DNA_PAIRING_AND_STRAND_EXCHANGE	8.02394633017274e-05 .	0.00327470352666436 .
REACTOME_DNA_DOUBLE_STRAND_BREAK_RESPONSE	8.02394633017274e-05 .	0.00327470352666436 .
ALCALAY_AML_BY_NPM1_LOCALIZATION_DN	8.09881594295684e-05 .	0.00327470352666436 .
CONCANNON_APOPTOSIS_BY_EPOXOMICIN_DN	8.36606850526325e-05 .	0.00327470352666436 .
REACTOME_ABC_TRANSPORTER_DISORDERS	8.4439369424582e-05 .	0.00327470352666436 .
DUTERTRE_ESTRADIOL_RESPONSE_24HR_UP	8.48312633792026e-05 .	0.00327470352666436 .
REACTOME_MISMATCH_REPAIR	8.5224867716472e-05 .	0.00327470352666436 .
REACTOME_TELOMERE_MAINTENANCE	8.60172353029472e-05 .	0.00327470352666436 .
REACTOME_EXTENSION_OF_TELOMERES	8.60172353029472e-05 .	0.00327470352666436 .
ubiquitin binding	8.68165279688849e-05 .	0.00327470352666436 .
REACTOME_GLYCEROPHOSPHOLIPID_BIOSYNTHESIS	8.72187887522594e-05 .	0.00327470352666436 .
REACTOME_SIGNALING_BY_RETINOIC_ACID	8.76228019120784e-05 .	0.00352944237456069 .
calcium ion transmembrane transport	8.96694024137085e-05 .	0.00352944237456069 .
AIYAR_COBRA1_TARGETS_DN	9.0918849016925e-05 .	0.00352944237456069 .
HALLMARK_MYC_TARGETS_V1	9.13389557559795e-05 .	0.00352944237456069 .
REACTOME_BUDDING_AND_MATURATION_OF_HIV_VIRION	9.13389557559795e-05 .	0.00352944237456069 .
GRADE_COLON_AND_RECTAL_CANCER_UP	9.30377009984214e-05 .	0.00352944237456069 .
Hugo_melanoma-all-MET_UP	9.43312015878489e-05 .	0.00352944237456069 .
KIM_ALL_DISORDERS_CALB1_CORR_UP	9.52029054060268e-05 .	0.00352944237456069 .
Venteicher_IDH-A accounted	9.60821757909151e-05 .	0.00352944237456069 .
fatty acid metabolic process	9.7863660392179e-05 .	0.00352944237456069 .
PROTEINATLAS_prostate	9.7863660392179e-05 .	0.00352944237456069 .
REACTOME_LAGGING_STRAND_SYNTHESIS	9.7863660392179e-05 .	0.00352944237456069 .
REACTOME_TELOMERE_C_STRAND_LAGGING_STRAND_SYNTHESIS	9.7863660392179e-05 .	0.00352944237456069 .
REACTOME_BRANCHED_CHAIN_AMINO_ACID_CATABOLISM	9.92200924364868e-05 .	0.0048420211693598 .
LI_WILMS_TUMOR_VS_FETAL_KIDNEY_1_DN	9.92200924364868e-05 .	0.0048420211693598 .
XU_GH1_AUTOCRINE_TARGETS_UP	0.000102924110954399 .	0.0048420211693598 .
MARSON_BOUND_BY_E2F4_UNSTIMULATED	0.000102924110954399 .	0.0048420211693598 .
REACTOME_RESOLUTION_OF_ABASIC_SITES_AP_SITES	0.000102924110954399 .	0.0048420211693598 .
positive regulation of epithelial to mesenchymal transition	0.000104346305376691 .	0.0048420211693598 .
HASLINGER_B_CLL_WITH_CHROMOSOME_12_TRISOMY	0.000106271289734001 .	0.0048420211693598 .
REACTOME_DECTIN_1_MEDIATED_NONCANONICAL_NF_KB_SIGNALING	0.00010972048855168 .	0.0048420211693598 .
REACTOME_GLOBAL_GENOME_NUCLEOTIDE_EXCISION_REPAIR_GG_NER	0.000110725112943346 .	0.0048420211693598 .
KALMA_E2F1_TARGETS	0.000111738367982315 .	0.0048420211693598 .
mitochondrial nucleoid	0.000112760322331154 .	0.0048420211693598 .
REACTOME_DEFECTIVE_CFTR_CAUSES_CYSTIC_FIBROSIS	0.000112760322331154 .	0.0048420211693598 .
BIOCARTA_G1_PATHWAY	0.000114830606090655 .	0.0048420211693598 .
VALK_AML_CLUSTER_13	0.000114830606090655 .	0.0048420211693598 .
REACTOME_DEGRADATION_OF_GLI1_BY_THE_PROTEASOME	0.000115353722763998 .	0.0048420211693598 .
DANG_MYC_TARGETS_UP	0.000116406672601007 .	0.0048420211693598 .
FONTAINE_FOLLICULAR_THYROID_ADENOMA_DN	0.000117468636909928 .	0.0048420211693598 .
clathrin-coated pit	0.000118003021792693 .	0.0048420211693598 .
KEGG_PROTEASOME	0.000118539687119074 .	0.00572630463605271 .
LEE_EARLY_T_LYMPHOCYTE_UP	0.00012016345600894 .	0.00572630463605271 .
HOSHIDA_LIVER_CANCER_SURVIVAL_DN	0.000121808075148635 .	0.00572630463605271 .
Chaussabel_3,7_Spliceosome	0.000124596114700853 .	0.00572630463605271 .
REACTOME_STABILIZATION_OF_P53	0.00012516085733757 .	0.00572630463605271 .
SHIPP_DLBCL_VS_FOLLICULAR_LYMPHOMA_UP	0.000126297552359972 .	0.00572630463605271 .
Angelova_immune-metagene-activated_CD8	0.000129765999083421 .	0.00572630463605271 .
REACTOME_DEUBIQUITINATION	0.000130352685202792 .	0.00572630463605271 .
REACTOME_MOLECULES_ASSOCIATED_WITH_ELASTIC_FIBRES	0.000130941857572284 .	0.00572630463605271 .
CAVARD_LIVER_CANCER_MALIGNANT_VS_BENIGN	0.000132127700066771 .	0.00572630463605271 .
KEGG_VIBRIO_CHOLERAE_INFECTION	0.000132724389780856 .	0.00572630463605271 .
PID_TRKR_PATHWAY	0.000133323604923455 .	0.00749435673186969 .
REACTOME_PTEN_REGULATION	0.00014071480218761 .	0.00749435673186969 .
PROTEINATLAS_small intestine	0.000142621686893212 .	0.00749435673186969 .
HALLMARK_XENOBIOTIC_METABOLISM	0.000143262676837113 .	0.00749435673186969 .
MARTENS_TRETINOIN_RESPONSE_DN	0.00014390636502913 .	0.00749435673186969 .
REACTOME_DEGRADATION_OF_AXIN	0.000145201878159685 .	0.00749435673186969 .
REACTOME_TRANSCRIPTIONAL_REGULATION_BY_RUNX3	0.000146508310658569 .	0.00749435673186969 .
Aukema_BCL2 DN_BCL6 UP	0.000148488619251427 .	0.00749435673186969 .
SARRIO_EPITHELIAL_MESENCHYMAL_TRANSITION_UP	0.000148488619251427 .	0.00749435673186969 .
PROTEINATLAS_parathyroid gland	0.000149154274227226 .	0.00779761937674481 .
REACTOME_INFECTIOUS_DISEASE	0.000153892700230854 .	0.00779761937674481 .
ODONNELL_TARGETS_OF_MYC_AND_TFRC_DN	0.000155272206567133 .	0.00779761937674481 .
KARLSSON_TGFB1_TARGETS_UP	0.00015948051238796 .	0.00779761937674481 .
IVANOVA_HEMATOPOIESIS_LATE_PROGENITOR	0.000161624478739781 .	0.00779761937674481 .
MUELLER_PLURINET	0.000161624478739781 .	0.00779761937674481 .
magnesium ion binding	0.000163068744506754 .	0.00779761937674481 .
REACTOME_METABOLISM_OF_POLYAMINES	0.000163795398431463 .	0.0087181889473578 .
SETLUR_PROSTATE_CANCER_TMPRSS2_ERG_FUSION_UP	0.000163795398431463 .	0.0087181889473578 .
HEIDENBLAD_AMPLICON_12P11_12_UP	0.000170473017032012 .	0.0087181889473578 .
DITTMER_PTHLH_TARGETS_UP	0.000173521863426288 .	0.0087181889473578 .
GARCIA_TARGETS_OF_FLI1_AND_DAX1_DN	0.000175065342759142 .	0.0087181889473578 .
nuclease activity	0.000178190901814018 .	0.0087181889473578 .
KEGG_MISMATCH_REPAIR	0.000178980405184932 .	0.0087181889473578 .
damaged DNA binding	0.000180569235155199 .	0.0087181889473578 .
REACTOME_FORMATION_OF_RNA_POL_II_ELONGATION_COMPLEX	0.000180569235155199 .	0.0087181889473578 .
ROZANOV_MMP14_TARGETS_DN	0.000182171246165901 .	0.0087181889473578 .
GOBERT_OLIGODENDROCYTE_DIFFERENTIATION_UP	0.000185415214740252 .	0.0087181889473578 .
REACTOME_HEDGEHOG_LIGAND_BIOGENESIS	0.000185415214740252 .	0.0087181889473578 .
embryonic limb morphogenesis	0.00018705737575293 .	0.0087181889473578 .
HOUSTIS_ROS	0.000189546126980719 .	0.0087181889473578 .
methylation	0.000191222452099198 .	0.0087181889473578 .
DANG_REGULATED_BY_MYC_UP	0.000193762937577729 .	0.0087181889473578 .
ROSTY_CERVICAL_CANCER_PROLIFERATION_CLUSTER	0.00019893880982132 .	0.0087181889473578 .
MALONEY_RESPONSE_TO_17AAG_DN	0.00020246084937862 .	0.0087181889473578 .
secretory granule lumen	0.00020514051227898 .	0.0087181889473578 .
CAIRO_HEPATOBLASTOMA_CLASSES_UP	0.00020604106999106 .	0.0087181889473578 .
KEGG_HEDGEHOG_SIGNALING_PATHWAY	0.000206945319148156 .	0.0087181889473578 .
REACTOME_ASYMMETRIC_LOCALIZATION_OF_PCP_PROTEINS	0.000208764947499316 .	0.0087181889473578 .
REACTOME_TNFR2_NON_CANONICAL_NF_KB_PATHWAY	0.000211522425238751 .	0.0087181889473578 .
PROTEINATLAS_adrenal gland	0.000212449116905702 .	0.0087181889473578 .
REACTOME_CLASS_I_PEROXISOMAL_MEMBRANE_PROTEIN_IMPORT	0.000212449116905702 .	0.0087181889473578 .
EGUCHI_CELL_CYCLE_RB1_TARGETS	0.000215251987942336 .	0.0087181889473578 .
HALLMARK_SPERMATOGENESIS	0.000216193924613263 .	0.0087181889473578 .
ZHAN_MULTIPLE_MYELOMA_PR_UP	0.000217139708390732 .	0.0087181889473578 .
MANALO_HYPOXIA_DN	0.000219042875069389 .	0.00915936512077933 .
SAKAI_TUMOR_INFILTRATING_MONOCYTES_DN	0.000221926840939969 .	0.00915936512077933 .
REACTOME_REGULATION_OF_RUNX3_EXPRESSION_AND_ACTIVITY	0.000223869132819871 .	0.00915936512077933 .
REACTOME_MRNA_SPLICING_MINOR_PATHWAY	0.000225827280691219 .	0.00915936512077933 .
BOGNI_TREATMENT_RELATED_MYELOID_LEUKEMIA_UP	0.00022979162060681 .	0.0104693871865608 .
CAFFAREL_RESPONSE_TO_THC_24HR_5_DN	0.00022979162060681 .	0.0104693871865608 .
BILANGES_RAPAMYCIN_SENSITIVE_VIA_TSC1_AND_TSC2	0.000234838369442801 .	0.0104693871865608 .
hsa-miR-874	0.000236885871205859 .	0.0104693871865608 .
WEI_MYCN_TARGETS_WITH_E_BOX	0.00023791585543561 .	0.0104693871865608 .
chaperone binding	0.000242077710015539 .	0.0151290751629829 .
TONG_INTERACT_WITH_PTTG1	0.000242077710015539 .	0.0151290751629829 .
WIRTH_Liver	0.000254974257702873 .	0.0151290751629829 .
REACTOME_HIV_TRANSCRIPTION_ELONGATION	0.000258297002587218 .	0.0151290751629829 .
anaphase-promoting complex-dependent catabolic process	0.000259413523147716 .	0.0151290751629829 .
KYNG_DNA_DAMAGE_BY_4NQO_OR_UV	0.000262790133305049 .	0.0151290751629829 .
REACTOME_ELASTIC_FIBRE_FORMATION	0.000262790133305049 .	0.0151290751629829 .
WEST_ADRENOCORTICAL_TUMOR_UP	0.000265063913854351 .	0.0151290751629829 .
KONG_E2F3_TARGETS	0.000271995731274311 .	0.0151290751629829 .
FERRANDO_T_ALL_WITH_MLL_ENL_FUSION_DN	0.000271995731274311 .	0.0151290751629829 .
BIOCARTA_EIF4_PATHWAY	0.000277900865521687 .	0.0151290751629829 .
KEGG_GLYCOSAMINOGLYCAN_BIOSYNTHESIS_HEPARAN_SULFATE	0.00029888345227888 .	0.0151290751629829 .
REACTOME_TRANSPORT_OF_SMALL_MOLECULES	0.00029888345227888 .	0.0151290751629829 .
cellular oxidant detoxification	0.000313236397766754 .	0.0151290751629829 .
MORI_MATURE_B_LYMPHOCYTE_DN	0.000313236397766754 .	0.0151290751629829 .
Chr 11	0.000321333024318905 .	0.0151290751629829 .
BRIDEAU_IMPRINTED_GENES	0.000325453939086805 .	0.0151290751629829 .
REACTOME_TRANSLATION	0.000328228463145811 .	0.0151290751629829 .
HOOI_ST7_TARGETS_UP	0.000328228463145811 .	0.0151290751629829 .
REACTOME_GLUCOSE_METABOLISM	0.000331024969459011 .	0.0151290751629829 .
SERVITJA_ISLET_HNF1A_TARGETS_DN	0.000333843617067812 .	0.0151290751629829 .
RHODES_CANCER_META_SIGNATURE	0.000336684566034321 .	0.0151290751629829 .
LI_AMPLIFIED_IN_LUNG_CANCER	0.000338113453826573 .	0.0151290751629829 .
KEGG_NUCLEOTIDE_EXCISION_REPAIR	0.000339547977446835 .	0.0151290751629829 .
REACTOME_GLUCAGON_SIGNALING_IN_METABOLIC_REGULATION	0.000340988157192393 .	0.0151290751629829 .
CHICAS_RB1_TARGETS_GROWING	0.000346805845645866 .	0.0151290751629829 .
PROTEINATLAS_epididymis	0.000348274612752201 .	0.0151290751629829 .
Tirosh_exhuastion-associated genes consitent across tumors	0.000349749159134994 .	0.0151290751629829 .
ALONSO_METASTASIS_UP	0.000349749159134994 .	0.0151290751629829 .
positive regulation of catalytic activity	0.000352715672814926 .	0.0151290751629829 .
GRAHAM_CML_DIVIDING_VS_NORMAL_QUIESCENT_UP	0.000354207681819847 .	0.0151290751629829 .
RHODES_CANCER_META_SIGNATURE	0.000354207681819847 .	0.0151290751629829 .
DACOSTA_UV_RESPONSE_VIA_ERCC3_UP	0.000355705553517144 .	0.0163032534220168 .
CHUNG_BLISTER_CYTOTOXICITY_UP	0.000355705553517144 .	0.0163032534220168 .
CROONQUIST_IL6_DEPRIVATION_DN	0.000363283590428711 .	0.0163032534220168 .
CHIANG_LIVER_CANCER_SUBCLASS_CTNNB1_UP	0.0003663565848965 .	0.0163032534220168 .
BROWNE_HCMV_INFECTION_16HR_DN	0.000369453710357409 .	0.0163032534220168 .
REACTOME_CELLULAR_RESPONSES_TO_EXTERNAL_STIMULI	0.000371011376150444 .	0.0163285075133265 .
REACTOME_AUF1_HNRNP_D0_BINDS_AND_DESTABILIZES_MRNA	0.000377303233436878 .	0.0163285075133265 .
ANDERSEN_LIVER_CANCER_KRT19_UP	0.000378891605623652 .	0.0163285075133265 .
NUMATA_CSF3_SIGNALING_VIA_STAT3	0.000383694053425767 .	0.0163285075133265 .
KRIGE_RESPONSE_TO_TOSEDOSTAT_24HR_DN	0.000388552964587037 .	0.0163285075133265 .
nucleotide-excision repair, DNA incision	0.000390185253373101 .	0.0163285075133265 .
HU_GENOTOXIN_ACTION_DIRECT_VS_INDIRECT_24HR	0.000400113410106835 .	0.0163285075133265 .
KIM_ALL_DISORDERS_DURATION_CORR_DN	0.000401790719498741 .	0.0163285075133265 .
BAKKER_FOXO3_TARGETS_DN	0.000406861878500298 .	0.0163285075133265 .
response to heat	0.000410275575436967 .	0.0163285075133265 .
PAPASPYRIDONOS_UNSTABLE_ATEROSCLEROTIC_PLAQUE_UP	0.000411992371140928 .	0.0163285075133265 .
ODONNELL_TFRC_TARGETS_DN	0.000429530687426245 .	0.0163285075133265 .
hsa-miR-517*	0.000438557151980397 .	0.0163285075133265 .
HESS_TARGETS_OF_HOXA9_AND_MEIS1_UP	0.000438557151980397 .	0.0163285075133265 .
protein deubiquitination	0.000442216731436567 .	0.0163285075133265 .
ABRAMSON_INTERACT_WITH_AIRE	0.00044775921023964 .	0.0163285075133265 .
BUYTAERT_PHOTODYNAMIC_THERAPY_STRESS_DN	0.000451489892865551 .	0.0163285075133265 .
Chaussabel_2,4_Ribosomal proteins	0.000455249366788283 .	0.0163285075133265 .
FARMER_BREAST_CANCER_APOCRINE_VS_BASAL	0.000455249366788283 .	0.0163285075133265 .
REACTOME_SIGNALING_BY_FGFR2_IIIA_TM	0.000457139963521908 .	0.0163285075133265 .
FINAK_BREAST_CANCER_SDPP_SIGNATURE	0.000460943003285506 .	0.0163285075133265 .
HORTON_SREBF_TARGETS	0.000460943003285506 .	0.0163285075133265 .
TAKAO_RESPONSE_TO_UVB_RADIATION_UP	0.000462855497250271 .	0.0163285075133265 .
fibrillar center	0.000464775341357368 .	0.0163285075133265 .
SLEBOS_HEAD_AND_NECK_CANCER_WITH_HPV_UP	0.000464775341357368 .	0.0163285075133265 .
KEGG_GLYCEROPHOSPHOLIPID_METABOLISM	0.000472528733660591 .	0.0163285075133265 .
MORI_LARGE_PRE_BII_LYMPHOCYTE_UP	0.000472528733660591 .	0.0163285075133265 .
YAGI_AML_RELAPSE_PROGNOSIS	0.000474485715009331 .	0.0164575559423216 .
MOLENAAR_TARGETS_OF_CCND1_AND_CDK4_DN	0.000492439439563324 .	0.0164575559423216 .
early endosome	0.000500619050690461 .	0.0164575559423216 .
Wnt signaling pathway, planar cell polarity pathway	0.000500619050690461 .	0.0164575559423216 .
KAMMINGA_EZH2_TARGETS	0.000502683514324133 .	0.0164575559423216 .
regulation of signal transduction by p53 class mediator	0.000504755856563966 .	0.0164575559423216 .
NUYTTEN_EZH2_TARGETS_DN	0.000506836104687009 .	0.0164575559423216 .
CREIGHTON_ENDOCRINE_THERAPY_RESISTANCE_4	0.000508924286053127 .	0.0164575559423216 .
LEE_LIVER_CANCER_SURVIVAL_UP	0.000511020428105201 .	0.0164575559423216 .
AMIT_EGF_RESPONSE_480_MCF10A	0.000513124558369343 .	0.0164575559423216 .
REACTOME_REGULATION_OF_TP53_ACTIVITY	0.000513124558369343 .	0.0164575559423216 .
CHIANG_LIVER_CANCER_SUBCLASS_PROLIFERATION_DN	0.000517356894055618 .	0.0164575559423216 .
ZHAN_V2_LATE_DIFFERENTIATION_GENES	0.000521621514993155 .	0.0164575559423216 .
REACTOME_DNA_DAMAGE_TELOMERE_STRESS_INDUCED_SENESCENCE	0.000528079469921896 .	0.0164575559423216 .
KYNG_RESPONSE_TO_H2O2_VIA_ERCC6	0.000532425783559688 .	0.0187999577743967 .
PARK_APL_PATHOGENESIS_DN	0.000532425783559688 .	0.0187999577743967 .
BYSTRYKH_HEMATOPOIESIS_STEM_CELL_AND_BRAIN_QTL_CIS	0.000554658019167616 .	0.0187999577743967 .
PROTEINATLAS_rectum	0.000570727989465899 .	0.0187999577743967 .
ZHOU_CELL_CYCLE_GENES_IN_IR_RESPONSE_24HR	0.000575397836369757 .	0.0187999577743967 .
BOYAULT_LIVER_CANCER_SUBCLASS_G6_UP	0.00057774598022085 .	0.0187999577743967 .
visual perception	0.000580102977801895 .	0.0187999577743967 .
DORSEY_GAB2_TARGETS	0.000587227395475396 .	0.0187999577743967 .
IVANOVA_HEMATOPOIESIS_EARLY_PROGENITOR	0.000589620110977726 .	0.0187999577743967 .
REACTOME_UB_SPECIFIC_PROCESSING_PROTEASES	0.000589620110977726 .	0.0187999577743967 .
FRASOR_RESPONSE_TO_SERM_OR_FULVESTRANT_DN	0.000592021832162334 .	0.0187999577743967 .
KEGG_ALZHEIMERS_DISEASE	0.000599281336887228 .	0.0187999577743967 .
REACTOME_TRANSCRIPTION_OF_THE_HIV_GENOME	0.000599281336887228 .	0.0187999577743967 .
REACTOME_METABOLISM_OF_LIPIDS	0.000601719388334625 .	0.0187999577743967 .
Tirosh_top50 correlated genes PC4	0.000604166599688182 .	0.0187999577743967 .
nuclear envelope	0.000609088626685019 .	0.0187999577743967 .
ELVIDGE_HIF1A_TARGETS_UP	0.000619043975010573 .	0.0187999577743967 .
MOREAUX_MULTIPLE_MYELOMA_BY_TACI_DN	0.000619043975010573 .	0.0187999577743967 .
SHEDDEN_LUNG_CANCER_POOR_SURVIVAL_A6	0.000629149400213637 .	0.0187999577743967 .
REACTOME_SYNTHESIS_OF_PC	0.000631699444827786 .	0.0187999577743967 .
WHITFIELD_CELL_CYCLE_LITERATURE	0.000631699444827786 .	0.0187999577743967 .
PROTEINATLAS_lung	0.000636828184723554 .	0.0187999577743967 .
SANA_RESPONSE_TO_IFNG_DN	0.000639406944581012 .	0.0187999577743967 .
nucleotide-excision repair, DNA incision, 5'-to lesion	0.000644593406267342 .	0.0187999577743967 .
Rac GTPase binding	0.000649818674564673 .	0.0187999577743967 .
HALLMARK_E2F_TARGETS	0.000649818674564673 .	0.0187999577743967 .
LASTOWSKA_NEUROBLASTOMA_COPY_NUMBER_UP	0.000649818674564673 .	0.0187999577743967 .
KEGG_DRUG_METABOLISM_OTHER_ENZYMES	0.000652445943044915 .	0.0187999577743967 .
transcription elongation from RNA polymerase II promoter	0.000657729913214342 .	0.0187999577743967 .
REACTOME_DEGRADATION_OF_DVL	0.000657729913214342 .	0.0187999577743967 .
KUNINGER_IGF1_VS_PDGFB_TARGETS_UP	0.000660386681011237 .	0.0218965720088573 .
VERNELL_RETINOBLASTOMA_PATHWAY_UP	0.000673819677998365 .	0.0218965720088573 .
ZHOU_CELL_CYCLE_GENES_IN_IR_RESPONSE_6HR	0.000679263109487154 .	0.0218965720088573 .
REACTOME_CELL_CYCLE_CHECKPOINTS	0.000690271859008176 .	0.0218965720088573 .
REACTOME_SIGNALING_BY_ROBO_RECEPTORS	0.000695837723134986 .	0.0218965720088573 .
REACTOME_PROCESSING_OF_DNA_DOUBLE_STRAND_BREAK_ENDS	0.000695837723134986 .	0.0218965720088573 .
REACTOME_SYNTHESIS_OF_PA	0.000704264155133988 .	0.0218965720088573 .
BENPORATH_MYC_MAX_TARGETS	0.000704264155133988 .	0.0218965720088573 .
REACTOME_TCR_SIGNALING	0.000707093807300967 .	0.0218965720088573 .
REACTOME_G0_AND_EARLY_G1	0.000709933938269152 .	0.0218965720088573 .
LEE_BMP2_TARGETS_DN	0.000715645776638014 .	0.0218965720088573 .
FERRANDO_HOX11_NEIGHBORS	0.000721399951312161 .	0.0218965720088573 .
hsa-miR-1225-5p	0.000724293003043363 .	0.0218965720088573 .
response to radiation	0.000727196744990545 .	0.0219728163039764 .
YAGI_AML_WITH_11Q23_REARRANGED	0.000733036442006992 .	0.0219728163039764 .
NIK/NF-kappaB signaling	0.000738919328337698 .	0.0219728163039764 .
WHITEFORD_PEDIATRIC_CANCER_MARKERS	0.000744845691608768 .	0.0219728163039764 .
Tirosh_top50 correlated genes PC2	0.000747825267433102 .	0.0224155323942622 .
PID_TGFBR_PATHWAY	0.000753817389041428 .	0.0224155323942622 .
YANG_BREAST_CANCER_ESR1_DN	0.000762888544232554 .	0.0224155323942622 .
CASORELLI_ACUTE_PROMYELOCYTIC_LEUKEMIA_DN	0.0007659345355392 .	0.0224155323942622 .
EBAUER_TARGETS_OF_PAX3_FOXO1_FUSION_DN	0.000778230851242231 .	0.0224155323942622 .
REACTOME_INTERCONVERSION_OF_NUCLEOTIDE_DI_AND_TRIPHOSPHATES	0.000778230851242231 .	0.0224155323942622 .
GOLDRATH_HOMEOSTATIC_PROLIFERATION	0.000784446940700986 .	0.0224155323942622 .
7-methylguanosine mRNA capping	0.000790708717652229 .	0.0224155323942622 .
BRUINS_UVC_RESPONSE_MIDDLE	0.000797016484053196 .	0.0224155323942622 .
FLECHNER_BIOPSY_KIDNEY_TRANSPLANT_REJECTED_VS_OK_DN	0.000806565028645093 .	0.0224155323942622 .
BOYAULT_LIVER_CANCER_SUBCLASS_G23_UP	0.000806565028645093 .	0.0224155323942622 .
REACTOME_CELLULAR_RESPONSE_TO_HYPOXIA	0.000806565028645093 .	0.0224155323942622 .
BIOCARTA_CHEMICAL_PATHWAY	0.000816218765410097 .	0.0246394066249878 .
YANG_BCL3_TARGETS_UP	0.000816218765410097 .	0.0246394066249878 .
REACTOME_NEGATIVE_REGULATION_OF_NOTCH4_SIGNALING	0.000822713543747646 .	0.0246394066249878 .
G1/S transition of mitotic cell cycle	0.000829255847313026 .	0.0246394066249878 .
KEGG_CELL_CYCLE	0.000839159096340323 .	0.0246394066249878 .
KORKOLA_EMBRYONAL_CARCINOMA_UP	0.000849171042314521 .	0.0246394066249878 .
MARIADASON_RESPONSE_TO_BUTYRATE_SULINDAC_6	0.000852532697343562 .	0.0246394066249878 .
ALONSO_METASTASIS_NEURAL_UP	0.000852532697343562 .	0.0246394066249878 .
SPIELMAN_LYMPHOBLAST_EUROPEAN_VS_ASIAN_UP	0.000866102080343012 .	0.0246394066249878 .
REACTOME_DNA_DAMAGE_BYPASS	0.000866102080343012 .	0.0246394066249878 .
REACTOME_DISEASE	0.00087296099230173 .	0.0246394066249878 .
KAUFFMANN_DNA_REPAIR_GENES	0.00087640914486973 .	0.0246394066249878 .
FOURNIER_ACINAR_DEVELOPMENT_LATE_DN	0.000879869816027742 .	0.0246394066249878 .
DODD_NASOPHARYNGEAL_CARCINOMA_DN	0.000900899025657709 .	0.0246394066249878 .
REACTOME_NEDDYLATION	0.000900899025657709 .	0.0246394066249878 .
AKL_HTLV1_INFECTION_UP	0.000904448475502133 .	0.0246394066249878 .
CHEN_HOXA5_TARGETS_9HR_DN	0.000911585961291154 .	0.0246394066249878 .
SMID_BREAST_CANCER_LUMINAL_B_UP	0.000926016449280571 .	0.0246394066249878 .
REACTOME_FGFR2_MUTANT_RECEPTOR_ACTIVATION	0.000926016449280571 .	0.0246394066249878 .
HASLINGER_B_CLL_WITH_13Q14_DELETION	0.000936976719846353 .	0.0246394066249878 .
MASRI_RESISTANCE_TO_TAMOXIFEN_AND_AROMATASE_INHIBITORS_DN	0.000936976719846353 .	0.0246394066249878 .
WANG_ESOPHAGUS_CANCER_VS_NORMAL_DN	0.000948056040825834 .	0.0246394066249878 .
DIRMEIER_LMP1_RESPONSE_LATE_DN	0.000959255570155247 .	0.0246394066249878 .
PUJANA_BREAST_CANCER_WITH_BRCA1_MUTATED_UP	0.000966789281642964 .	0.0246394066249878 .
RAMPON_ENRICHED_LEARNING_ENVIRONMENT_LATE_UP	0.000974377286134069 .	0.0246394066249878 .
LIU_CMYB_TARGETS_UP	0.000978191757639925 .	0.0246394066249878 .
ion transmembrane transport	0.000993587132662169 .	0.0246394066249878 .
REACTOME_METABOLISM_OF_PORPHYRINS	0.000997470570009206 .	0.0246394066249878 .
KEGG_PENTOSE_PHOSPHATE_PATHWAY	0.00100136793375603 .	0.0246394066249878 .
FLORIO_NEOCORTEX_BASAL_RADIAL_GLIA_DN	0.00101314403096443 .	0.0246394066249878 .
REACTOME_CLEC7A_DECTIN_1_SIGNALING	0.00101314403096443 .	0.0246394066249878 .
cell body	0.00101709754849407 .	0.0246394066249878 .
YU_MYC_TARGETS_UP	0.00102106521713067 .	0.0246394066249878 .
KEGG_BASE_EXCISION_REPAIR	0.00102504708218578 .	0.0246394066249878 .
SENGUPTA_NASOPHARYNGEAL_CARCINOMA_UP	0.00102504708218578 .	0.0246394066249878 .
REACTOME_TRANSCRIPTIONAL_REGULATION_BY_RUNX2	0.00102504708218578 .	0.0246394066249878 .
KEGG_UBIQUITIN_MEDIATED_PROTEOLYSIS	0.00103305358341789 .	0.0246394066249878 .
cartilage development	0.00103707831083891 .	0.0246394066249878 .
REACTOME_UPTAKE_AND_ACTIONS_OF_BACTERIAL_TOXINS	0.00103707831083891 .	0.0246394066249878 .
VANTVEER_BREAST_CANCER_METASTASIS_UP	0.00104517094833625 .	0.0246394066249878 .
ion channel activity	0.00104923895040593 .	0.0246394066249878 .
hsa-miR-337-3p	0.00105332146956092 .	0.0290446462971483 .
REACTOME_TRANSCRIPTIONAL_REGULATION_BY_SMALL_RNAS	0.00105332146956092 .	0.0290446462971483 .
BIOCARTA_CASPASE_PATHWAY	0.00106565659327506 .	0.0290446462971483 .
PROTEINATLAS_lymph node	0.00107395344690688 .	0.0290446462971483 .
RIZKI_TUMOR_INVASIVENESS_3D_DN	0.00108650982169283 .	0.0290446462971483 .
PROTEINATLAS_hippocampus	0.00109495535176185 .	0.0290446462971483 .
BYSTRYKH_HEMATOPOIESIS_STEM_CELL_QTL_CIS	0.00109495535176185 .	0.0290446462971483 .
FEVR_CTNNB1_TARGETS_DN	0.00109495535176185 .	0.0290446462971483 .
NAKAYAMA_SOFT_TISSUE_TUMORS_PCA2_UP	0.00111633310004637 .	0.0290446462971483 .
GAUSSMANN_MLL_AF4_FUSION_TARGETS_A_DN	0.00112499077598354 .	0.0290446462971483 .
transmembrane transport	0.00113370993277372 .	0.0290446462971483 .
regulation of cellular amino acid metabolic process	0.00114249095990273 .	0.0290446462971483 .
REN_BOUND_BY_E2F	0.00114249095990273 .	0.0290446462971483 .
MYC_Targets UP	0.00114690479713192 .	0.0290446462971483 .
HAHTOLA_CTCL_CUTANEOUS	0.00115133424895392 .	0.0290446462971483 .
KANG_IMMORTALIZED_BY_TERT_UP	0.00116024019361676 .	0.0290446462971483 .
NAKAMURA_METASTASIS	0.00116024019361676 .	0.0290446462971483 .
TAKEDA_TARGETS_OF_NUP98_HOXA9_FUSION_6HR_UP	0.00116471678540851 .	0.0290446462971483 .
WOOD_EBV_EBNA1_TARGETS_UP	0.0011692091896954 .	0.0382091895719191 .
DAIRKEE_CANCER_PRONE_RESPONSE_E2	0.00118733792994154 .	0.0382091895719191 .
GRAHAM_NORMAL_QUIESCENT_VS_NORMAL_DIVIDING_DN	0.00120110297020695 .	0.0382091895719191 .
BOHN_PRIMARY_IMMUNODEFICIENCY_SYNDROM_UP	0.00122436967954662 .	0.0382091895719191 .
JAEGER_METASTASIS_UP	0.00124327921044621 .	0.0382091895719191 .
REACTOME_MITOTIC_G2_G2_M_PHASES	0.00125283383363611 .	0.0382091895719191 .
REACTOME_TRANSLESION_SYNTHESIS_BY_POLH	0.00126245558448635 .	0.0382091895719191 .
CHIANG_LIVER_CANCER_SUBCLASS_PROLIFERATION_UP	0.00126729176383358 .	0.0382091895719191 .
FERREIRA_EWINGS_SARCOMA_UNSTABLE_VS_STABLE_UP	0.00127214488263229 .	0.0382091895719191 .
response to UV	0.00129666642131675 .	0.0382091895719191 .
hsa-miR-518e	0.00133680113247584 .	0.0382091895719191 .
ZHAN_MULTIPLE_MYELOMA_SUBGROUPS	0.00134701063660158 .	0.0382091895719191 .
phosphatidylcholine biosynthetic process	0.00135729134538796 .	0.0382091895719191 .
REACTOME_CELL_CYCLE	0.00135729134538796 .	0.0382091895719191 .
KORKOLA_SEMINOMA_UP	0.00136245853927263 .	0.0382091895719191 .
REACTOME_GENE_SILENCING_BY_RNA	0.00137284688277056 .	0.0382091895719191 .
REACTOME_CELL_CYCLE_MITOTIC	0.00138856512190608 .	0.0382091895719191 .
REACTOME_REGULATION_OF_RUNX2_EXPRESSION_AND_ACTIVITY	0.00139384095155335 .	0.0382091895719191 .
POMEROY_MEDULLOBLASTOMA_PROGNOSIS_DN	0.00142049575741983 .	0.0382091895719191 .
PUJANA_BRCA1_PCC_NETWORK	0.00142588224671729 .	0.0382091895719191 .
SASAKI_ADULT_T_CELL_LEUKEMIA	0.00142588224671729 .	0.0382091895719191 .
DARWICHE_PAPILLOMA_RISK_LOW_DN	0.00143128737827387 .	0.0382091895719191 .
REACTOME_KERATAN_SULFATE_KERATIN_METABOLISM	0.00144761519968809 .	0.0382091895719191 .
BARIS_THYROID_CANCER_UP	0.00144761519968809 .	0.0382091895719191 .
KEGG_ABC_TRANSPORTERS	0.00145309547421101 .	0.0382091895719191 .
KEGG_BASAL_TRANSCRIPTION_FACTORS	0.00145859467869906 .	0.0382091895719191 .
PROTEINATLAS_spleen	0.00146411287113908 .	0.0382091895719191 .
PID_MYC_ACTIV_PATHWAY	0.00148637668538338 .	0.0382091895719191 .
PUJANA_CHEK2_PCC_NETWORK	0.00148637668538338 .	0.0382091895719191 .
cellular response to amyloid-beta	0.00149199069261754 .	0.0382091895719191 .
hsa-miR-1274a	0.00149762403886768 .	0.0382091895719191 .
NATSUME_RESPONSE_TO_INTERFERON_BETA_DN	0.00149762403886768 .	0.0382091895719191 .
WALLACE_PROSTATE_CANCER_UP	0.00150894898471556 .	0.0382091895719191 .
REACTOME_FCERI_MEDIATED_NF_KB_ACTIVATION	0.00150894898471556 .	0.0382091895719191 .
DNA repair	0.00152608292695422 .	0.0382091895719191 .
RNA metabolic process	0.00152608292695422 .	0.0382091895719191 .
Tirosh_G2/M phase specific genes	0.0015318335523806 .	0.0382091895719191 .
HOSHIDA_LIVER_CANCER_SUBCLASS_S3	0.00153760393326721 .	0.0382091895719191 .
azurophil granule lumen	0.00155503421046672 .	0.0382091895719191 .
LIU_COMMON_CANCER_GENES	0.00155503421046672 .	0.0382091895719191 .
NGUYEN_NOTCH1_TARGETS_UP	0.00156088421573936 .	0.0382091895719191 .
WIRTH_GC B-cells	0.00157264445965626 .	0.0382091895719191 .
REACTOME_G2_M_DNA_DAMAGE_CHECKPOINT	0.00157264445965626 .	0.0382091895719191 .
GENTLES_modul16	0.00158448542130684 .	0.0382091895719191 .
SCHMIDT_POR_TARGETS_IN_LIMB_BUD_UP	0.00158448542130684 .	0.0382091895719191 .
CHEMNITZ_RESPONSE_TO_PROSTAGLANDIN_E2_UP	0.00159043632432725 .	0.0382091895719191 .
PUJANA_BREAST_CANCER_LIT_INT_NETWORK	0.00159043632432725 .	0.0382091895719191 .
regulation of mitotic cell cycle phase transition	0.00160841146051345 .	0.0382091895719191 .
PID_RAC1_PATHWAY	0.00160841146051345 .	0.0382091895719191 .
MULLIGHAN_NPM1_MUTATED_SIGNATURE_2_DN	0.00161444418762208 .	0.0382091895719191 .
KIM_TIAL1_TARGETS	0.00162657153685994 .	0.0674001244625729 .
REACTOME_FGFR2_ALTERNATIVE_SPLICING	0.00162657153685994 .	0.0674001244625729 .
FLOTHO_PEDIATRIC_ALL_THERAPY_RESPONSE_DN	0.00167591538581768 .	0.0674001244625729 .
KOBAYASHI_EGFR_SIGNALING_24HR_DN	0.00167591538581768 .	0.0674001244625729 .
MORI_IMMATURE_B_LYMPHOCYTE_DN	0.00168846248663505 .	0.0674001244625729 .
REACTOME_SIALIC_ACID_METABOLISM	0.00172020531508005 .	0.0674001244625729 .
KEGG_BASAL_CELL_CARCINOMA	0.00173305383145537 .	0.0674001244625729 .
STEGER_ADIPOGENESIS_DN	0.00183223628787852 .	0.0674001244625729 .
hsa-miR-940	0.00183902849161596 .	0.0674001244625729 .
BURTON_ADIPOGENESIS_3	0.0018458435811114 .	0.0674001244625729 .
MORI_EMU_MYC_LYMPHOMA_BY_ONSET_TIME_UP	0.00185268162430523 .	0.0674001244625729 .
VALK_AML_CLUSTER_4	0.00185268162430523 .	0.0674001244625729 .
BORCZUK_MALIGNANT_MESOTHELIOMA_UP	0.00188026469872845 .	0.0674001244625729 .
endocytic recycling	0.00190119637238371 .	0.0674001244625729 .
response to organic substance	0.00196526810897835 .	0.0674001244625729 .
PID_ATM_PATHWAY	0.00197250692301285 .	0.0674001244625729 .
KEGG_AMYOTROPHIC_LATERAL_SCLEROSIS_ALS	0.00197976994253545 .	0.0674001244625729 .
lipid metabolic process	0.00198705723871181 .	0.0674001244625729 .
hsa-miR-143	0.00200170494655193 .	0.0674001244625729 .
WINTER_HYPOXIA_DN	0.00200170494655193 .	0.0674001244625729 .
SHAUGHNESSY_MM high risk	0.00203129483256521 .	0.0674001244625729 .
hsa-miR-671-5p	0.00205374718173926 .	0.0674001244625729 .
Chaussabel_3,3_Inflammation II	0.00206128119668913 .	0.0674001244625729 .
IZADPANAH_STEM_CELL_ADIPOSE_VS_BONE_UP	0.00206884028257311 .	0.0674001244625729 .
REACTOME_DISORDERS_OF_TRANSMEMBRANE_TRANSPORTERS	0.00206884028257311 .	0.0674001244625729 .
JIANG_AGING_HYPOTHALAMUS_UP	0.00210701434615166 .	0.0674001244625729 .
OUYANG_PROSTATE_CANCER_PROGRESSION_DN	0.00210701434615166 .	0.0674001244625729 .
endonuclease activity	0.00212246204568767 .	0.0674001244625729 .
KIM_MYCN_AMPLIFICATION_TARGETS_UP	0.00212246204568767 .	0.0674001244625729 .
WINNEPENNINCKX_MELANOMA_METASTASIS_UP	0.00212246204568767 .	0.0674001244625729 .
REACTOME_FORMATION_OF_INCISION_COMPLEX_IN_GG_NER	0.00213022435110818 .	0.0674001244625729 .
4 iron, 4 sulfur cluster binding	0.00213801239313568 .	0.0674001244625729 .
MILI_PSEUDOPODIA	0.00213801239313568 .	0.0674001244625729 .
PROTEINATLAS_stomach	0.00214582624662215 .	0.0674001244625729 .
neurogenesis	0.00216153168827378 .	0.0674001244625729 .
REACTOME_REGULATION_OF_RAS_BY_GAPS	0.00218528531828493 .	0.0674001244625729 .
negative regulation of epithelial cell proliferation	0.00219325562244548 .	0.0674001244625729 .
YAMASHITA_LIVER_CANCER_WITH_EPCAM_UP	0.00220927532838637 .	0.0674001244625729 .
Angelova_immune-metagene-TGD	0.00222540100732511 .	0.0674001244625729 .
FARMER_BREAST_CANCER_APOCRINE_VS_LUMINAL	0.00224978956890495 .	0.0674001244625729 .
Wirth_lymphoma map module E	0.0022579727428876 .	0.0674001244625729 .
BHATTACHARYA_EMBRYONIC_STEM_CELL	0.00229097577567773 .	0.0864323792178883 .
LEIN_ASTROCYTE_MARKERS	0.00229097577567773 .	0.0864323792178883 .
LIN_MELANOMA_COPY_NUMBER_DN	0.00229097577567773 .	0.0864323792178883 .
REACTOME_SIGNALING_BY_WNT	0.00231601409115445 .	0.0864323792178883 .
KEGG_SELENOAMINO_ACID_METABOLISM	0.0023497839378489 .	0.0864323792178883 .
REACTOME_G1_S_SPECIFIC_TRANSCRIPTION	0.00237540316842278 .	0.0864323792178883 .
KIM_MYC targets	0.00240127494991265 .	0.0864323792178883 .
SCIAN_CELL_CYCLE_TARGETS_OF_TP53_AND_TP73_DN	0.002436167275686 .	0.0864323792178883 .
FIGUEROA_AML_METHYLATION_CLUSTER_1_DN	0.00247151764383699 .	0.0864323792178883 .
REACTOME_INTERACTIONS_OF_VPR_WITH_HOST_CELLULAR_PROTEINS	0.00254361353326739 .	0.0864323792178883 .
JAZAERI_BREAST_CANCER_BRCA1_VS_BRCA2_UP	0.00254361353326739 .	0.0864323792178883 .
MORI_PRE_BI_LYMPHOCYTE_UP	0.00257113592637802 .	0.0864323792178883 .
endomembrane system	0.0026553253827057 .	0.0864323792178883 .
TIEN_INTESTINE_PROBIOTICS_6HR_DN	0.00269353585121752 .	0.0864323792178883 .
FAELT_B_CLL_WITH_VH3_21_UP	0.00271282665692685 .	0.0864323792178883 .
ACEVEDO_LIVER_CANCER_WITH_H3K9ME3_DN	0.00272251875721967 .	0.0864323792178883 .
RODWELL_AGING_KIDNEY_NO_BLOOD_DN	0.00274199679001065 .	0.0864323792178883 .
REACTOME_SELENOAMINO_ACID_METABOLISM	0.00274199679001065 .	0.0864323792178883 .
BLALOCK_ALZHEIMERS_DISEASE_DN	0.00276160051782598 .	0.0864323792178883 .
PROTEINATLAS_lateral ventricle	0.00278133064594765 .	0.0864323792178883 .
ALFANO_MYC_TARGETS	0.00281116438935395 .	0.0864323792178883 .
enzyme activator activity	0.00282117294018165 .	0.0864323792178883 .
VANTVEER_BREAST_CANCER_ESR1_DN	0.00284128653282885 .	0.0864323792178883 .
REACTOME_REGULATION_OF_EXPRESSION_OF_SLITS_AND_ROBOS	0.00285139175416923 .	0.0864323792178883 .
negative regulation of neuron death	0.00288190219961342 .	0.0864323792178883 .
BRACHAT_RESPONSE_TO_CISPLATIN	0.00289213757679023 .	0.0864323792178883 .
SENGUPTA_NASOPHARYNGEAL_CARCINOMA_WITH_LMP1_DN	0.00295424111280368 .	0.0864323792178883 .
FURUKAWA_DUSP6_TARGETS_PCI35_DN	0.00295424111280368 .	0.0864323792178883 .
ISHIDA_E2F_TARGETS	0.00298574139637851 .	0.0864323792178883 .
REACTOME_ACTIVATION_OF_GENE_EXPRESSION_BY_SREBF_SREBP	0.00301754401488914 .	0.0864323792178883 .
proteasome complex	0.00302821250733936 .	0.0864323792178883 .
transmembrane transporter activity	0.00303891496530834 .	0.0864323792178883 .
RAMASWAMY_METASTASIS_UP	0.00306042215295682 .	0.0864323792178883 .
REACTOME_CA_DEPENDENT_EVENTS	0.00308206633021275 .	0.0864323792178883 .
ZHANG_MM up	0.00312576867965715 .	0.0864323792178883 .
AFFAR_YY1_TARGETS_DN	0.00312576867965715 .	0.0864323792178883 .
PROTEINATLAS_pancreas	0.00314782837322628 .	0.0864323792178883 .
TOMIDA_METASTASIS_UP	0.00318118071450343 .	0.0864323792178883 .
LUI_THYROID_CANCER_CLUSTER_3	0.00318118071450343 .	0.0864323792178883 .
WEIGEL_OXIDATIVE_STRESS_BY_HNE_AND_H2O2	0.00319236862657998 .	0.0864323792178883 .
REACTOME_TRANSCRIPTIONAL_REGULATION_BY_E2F6	0.00319236862657998 .	0.0864323792178883 .
REACTOME_GLYCOSAMINOGLYCAN_METABOLISM	0.00321485072783849 .	0.0864323792178883 .
HSIAO_HOUSEKEEPING_GENES	0.00321485072783849 .	0.0864323792178883 .
hsa-miR-518b	0.0032261451109676 .	0.0864323792178883 .
RICKMAN_TUMOR_DIFFERENTIATED_WELL_VS_POORLY_UP	0.00323747517874657 .	0.0864323792178883 .
protein C-terminus binding	0.00326024275847315 .	0.0864323792178883 .
KEGG_GLYCINE_SERINE_AND_THREONINE_METABOLISM	0.00326024275847315 .	0.0864323792178883 .
NIKOLSKY_BREAST_CANCER_8Q23_Q24_AMPLICON	0.00327168046606002 .	0.0864323792178883 .
PID_BARD1_PATHWAY	0.00328315424957585 .	0.0864323792178883 .
PUJANA_BRCA2_PCC_NETWORK	0.00328315424957585 .	0.0864323792178883 .
HOFFMANN_LARGE_TO_SMALL_PRE_BII_LYMPHOCYTE_UP	0.00329466420737126 .	0.0864323792178883 .
SONG_TARGETS_OF_IE86_CMV_PROTEIN	0.00330621043800977 .	0.0864323792178883 .
WU_APOPTOSIS_BY_CDKN1A_VIA_TP53	0.0033410677558181 .	0.0864323792178883 .
HALLMARK_CHOLESTEROL_HOMEOSTASIS	0.00337625509799574 .	0.0864323792178883 .
LEE_LIVER_CANCER_MYC_UP	0.0033998980035614 .	0.0864323792178883 .
DNA recombination	0.00341177516040814 .	0.0864323792178883 .
BIOCARTA_TOB1_PATHWAY	0.00341177516040814 .	0.0864323792178883 .
FERNANDEZ_BOUND_BY_MYC	0.00343564138576686 .	0.0864323792178883 .
REACTOME_CYCLIN_D_ASSOCIATED_EVENTS_IN_G1	0.00343564138576686 .	0.0864323792178883 .
MIKKELSEN_NPC_HCP_WITH_H3K27ME3	0.00344763065634163 .	0.0864323792178883 .
GROSS_ELK3_TARGETS_UP	0.0034838243165693 .	0.0864323792178883 .
ANDERSEN_LIVER_CANCER_KRT19_DN	0.0034959644921118 .	0.0864323792178883 .
KEGG_OOCYTE_MEIOSIS	0.00350814264891357 .	0.100331287028152 .
NGO_MALIGNANT_GLIOMA_1P_LOH	0.00353261331628129 .	0.100331287028152 .
PUJANA_BRCA_CENTERED_NETWORK	0.00359446185442745 .	0.100331287028152 .
REACTOME_G_PROTEIN_MEDIATED_EVENTS	0.0036446385915247 .	0.100331287028152 .
TAKEDA_TARGETS_OF_NUP98_HOXA9_FUSION_10D_DN	0.00365728057647132 .	0.100331287028152 .
PELLICCIOTTA_HDAC_IN_ANTIGEN_PRESENTATION_UP	0.00372108256182757 .	0.100331287028152 .
PEART_HDAC_PROLIFERATION_CLUSTER_DN	0.00374688162579447 .	0.100331287028152 .
hsa-miR-526b*	0.00375984121221189 .	0.100331287028152 .
filopodium	0.00377284097731553 .	0.100331287028152 .
PROTEINATLAS_nasopharynx	0.00378588102818218 .	0.100331287028152 .
Reitmann_PA-Astro-Cell-programm	0.00382524396948358 .	0.100331287028152 .
LUI_TARGETS_OF_PAX8_PPARG_FUSION	0.00385168933231443 .	0.100331287028152 .
HSIAO_LIVER_SPECIFIC_GENES	0.00385168933231443 .	0.100331287028152 .
REACTOME_INTRACELLULAR_SIGNALING_BY_SECOND_MESSENGERS	0.00385168933231443 .	0.100331287028152 .
SU_TESTIS	0.00387829842708382 .	0.100331287028152 .
BIOCARTA_ATRBRCA_PATHWAY	0.00391852097091292 .	0.100331287028152 .
REACTOME_PYRUVATE_METABOLISM	0.00393201129637471 .	0.105286395102588 .
RHEIN_ALL_GLUCOCORTICOID_THERAPY_DN	0.00393201129637471 .	0.105286395102588 .
WAKABAYASHI_ADIPOGENESIS_PPARG_BOUND_8D	0.00393201129637471 .	0.105286395102588 .
SCHLOSSER_MYC_TARGETS_AND_SERUM_RESPONSE_UP	0.0039591168218994 .	0.105286395102588 .
REACTOME_PROTEIN_UBIQUITINATION	0.00400008895015084 .	0.105286395102588 .
protein transport	0.00402761422029217 .	0.105286395102588 .
endoplasmic reticulum to Golgi vesicle-mediated transport	0.0040414403441783 .	0.105286395102588 .
VALK_AML_WITH_FLT3_ITD	0.00409717070511005 .	0.105286395102588 .
PID_LIS1_PATHWAY	0.00425399219483869 .	0.105286395102588 .
SCHLOSSER_MYC_AND_SERUM_RESPONSE_SYNERGY	0.0043123354669993 .	0.105286395102588 .
cellular response to oxidative stress	0.00432703259210771 .	0.105286395102588 .
WILCOX_RESPONSE_TO_PROGESTERONE_UP	0.00434177447213247 .	0.105286395102588 .
REACTOME_RHO_GTPASES_ACTIVATE_NADPH_OXIDASES	0.00434177447213247 .	0.105286395102588 .
hsa-miR-422a	0.00440119187396904 .	0.105286395102588 .
DELPUECH_FOXO3_TARGETS_DN	0.00441615928005535 .	0.105286395102588 .
REACTOME_VIRAL_MESSENGER_RNA_SYNTHESIS	0.00443117214329069 .	0.105286395102588 .
FISCHER_G1_S_CELL_CYCLE	0.00443117214329069 .	0.105286395102588 .
SANSOM_APC_TARGETS_REQUIRE_MYC	0.00447648465567087 .	0.105286395102588 .
TURASHVILI_BREAST_DUCTAL_CARCINOMA_VS_DUCTAL_NORMAL_UP	0.00450692245005557 .	0.105286395102588 .
WANG_SMARCE1_TARGETS_DN	0.00452221053949699 .	0.105286395102588 .
RIGGI_EWING_SARCOMA_PROGENITOR_DN	0.00452221053949699 .	0.105286395102588 .
positive regulation of canonical Wnt signaling pathway	0.00455292569925815 .	0.105286395102588 .
locomotory behavior	0.00456835300884044 .	0.105286395102588 .
NAKAMURA_TUMOR_ZONE_PERIPHERAL_VS_CENTRAL_UP	0.00459934768734376 .	0.105286395102588 .
CHENG_RESPONSE_TO_NICKEL_ACETATE	0.00459934768734376 .	0.105286395102588 .
REACTOME_PARASITE_INFECTION	0.00461491529695154 .	0.105286395102588 .
RODWELL_AGING_KIDNEY_DN	0.00463052991431762 .	0.105286395102588 .
negative regulation of neuron apoptotic process	0.00464619166038037 .	0.105286395102588 .
BENPORATH_CYCLING_GENES	0.00467765702354153 .	0.105286395102588 .
JIANG_TIP30_TARGETS_DN	0.00467765702354153 .	0.105286395102588 .
drug binding	0.00469346088370963 .	0.105286395102588 .
LOPES_METHYLATED_IN_COLON_CANCER_DN	0.00469346088370963 .	0.105286395102588 .
PID_BETA_CATENIN_NUC_PATHWAY	0.00474115864200323 .	0.105286395102588 .
BREDEMEYER_RAG_SIGNALING_NOT_VIA_ATM_UP	0.00474115864200323 .	0.105286395102588 .
HALLMARK_PI3K_AKT_MTOR_SIGNALING	0.00475715369527202 .	0.105286395102588 .
MODY_HIPPOCAMPUS_PRENATAL	0.00480542797652179 .	0.105286395102588 .
REACTOME_NUCLEOBASE_CATABOLISM	0.00480542797652179 .	0.105286395102588 .
SENESE_HDAC3_TARGETS_DN	0.00482161618852907 .	0.154118350963625 .
JAATINEN_HEMATOPOIETIC_STEM_CELL_UP	0.00482161618852907 .	0.154118350963625 .
BAKKER_FOXO3_TARGETS_UP	0.00490328871257805 .	0.154118350963625 .
regulation of gene silencing by miRNA	0.0049695119718439 .	0.154118350963625 .
LY_AGING_PREMATURE_DN	0.0049695119718439 .	0.154118350963625 .
ACOSTA_PROLIFERATION_INDEPENDENT_MYC_TARGETS_UP	0.00503653081719871 .	0.154118350963625 .
REACTOME_CARGO_TRAFFICKING_TO_THE_PERICILIARY_MEMBRANE	0.00507034111424984 .	0.154118350963625 .
methyltransferase activity	0.00512143551640996 .	0.154118350963625 .
KANG_DOXORUBICIN_RESISTANCE_UP	0.00515575258158603 .	0.154118350963625 .
OUELLET_OVARIAN_CANCER_INVASIVE_VS_LMP_UP	0.00520761194608649 .	0.154118350963625 .
ACEVEDO_METHYLATED_IN_LIVER_CANCER_DN	0.00524244220723322 .	0.154118350963625 .
DACOSTA_UV_RESPONSE_VIA_ERCC3_TTD_UP	0.00531272504758204 .	0.154118350963625 .
SANSOM_WNT_PATHWAY_REQUIRE_MYC	0.00531272504758204 .	0.154118350963625 .
nucleotide-excision repair, preincision complex assembly	0.00533042616830357 .	0.154118350963625 .
REACTOME_INTERLEUKIN_1_FAMILY_SIGNALING	0.00533042616830357 .	0.154118350963625 .
PID_WNT_SIGNALING_PATHWAY	0.00541972079599959 .	0.154118350963625 .
PUJANA_XPRSS_INT_NETWORK	0.00545580932136928 .	0.154118350963625 .
GREENBAUM_E2A_TARGETS_UP	0.00549211125146061 .	0.154118350963625 .
HALLMARK_MYC_TARGETS_V2	0.00554696661349448 .	0.154118350963625 .
DARWICHE_PAPILLOMA_RISK_HIGH_DN	0.00556535959394083 .	0.154118350963625 .
BONOME_OVARIAN_CANCER_SURVIVAL_OPTIMAL_DEBULKING	0.00556535959394083 .	0.154118350963625 .
KINSEY_TARGETS_OF_EWSR1_FLII_FUSION_UP	0.00569563431564738 .	0.154118350963625 .
cellular iron ion homeostasis	0.00580944557641092 .	0.154118350963625 .
PROTEINATLAS_colon	0.00592527010551893 .	0.154118350963625 .
Chaussabel_1,7_MHC Ribosomal proteins	0.00596433083720234 .	0.154118350963625 .
KRASNOSELSKAYA_ILF3_TARGETS_DN	0.00602335003756361 .	0.154118350963625 .
Chr 17	0.00604313782556969 .	0.154118350963625 .
ABRAHAM_ALPC_VS_MULTIPLE_MYELOMA_DN	0.00604313782556969 .	0.154118350963625 .
G2/M transition of mitotic cell cycle	0.00606298320845349 .	0.154118350963625 .
Patel_stemness signatures	0.00606298320845349 .	0.154118350963625 .
LINDSTEDT_DENDRITIC_CELL_MATURATION_D	0.00608288632715794 .	0.154118350963625 .
PID_CDC42_PATHWAY	0.00610284732288098 .	0.154118350963625 .
REACTOME_NEURONAL_SYSTEM	0.00612286633707563 .	0.154118350963625 .
HALLMARK_MTORC1_SIGNALING	0.00622383665385928 .	0.154118350963625 .
KUMAR_AUTOPHAGY_NETWORK	0.00622383665385928 .	0.154118350963625 .
NIKOLSKY_BREAST_CANCER_17Q11_Q21_AMPLICON	0.00624420676370555 .	0.154118350963625 .
BIOCARTA_SM_PATHWAY	0.00630567176230437 .	0.154118350963625 .
BASAKI_YBX1_TARGETS_UP	0.00636767178608251 .	0.154118350963625 .
REACTOME_METABOLISM_OF_RNA	0.00638845802902208 .	0.154118350963625 .
REACTOME_POST_TRANSLATIONAL_PROTEIN_MODIFICATION	0.00640930429765779 .	0.154118350963625 .
endocytosis	0.00643021073728954 .	0.154118350963625 .
ribosome	0.00643021073728954 .	0.154118350963625 .
JIANG_HYPOXIA_CANCER	0.00645117749347504 .	0.154118350963625 .
LE_EGR2_TARGETS_UP	0.00649329253902774 .	0.154118350963625 .
MATTIOLI_MGUS_VS_PCL	0.00653565060393852 .	0.154118350963625 .
HONMA_DOCETAXEL_RESISTANCE	0.00653565060393852 .	0.154118350963625 .
REACTOME_IRON_UPTAKE_AND_TRANSPORT	0.00655692113529055 .	0.154118350963625 .
KAYO_CALORIE_RESTRICTION_MUSCLE_DN	0.00655692113529055 .	0.154118350963625 .
REACTOME_ADP_SIGNALLING_THROUGH_P2Y_PURINOCEPTOR_1	0.00655692113529055 .	0.154118350963625 .
REACTOME_AQUAPORIN_MEDIATED_TRANSPORT	0.0065996459313256 .	0.154118350963625 .
BIOCARTA_BAD_PATHWAY	0.00668583459204543 .	0.154118350963625 .
GROSS_HYPOXIA_VIA_ELK3_UP	0.00670753659441165 .	0.154118350963625 .
actin filament	0.0068834055413258 .	0.154118350963625 .
HALLMARK_G2M_CHECKPOINT	0.0069280040971958 .	0.154118350963625 .
REACTOME_DAG_AND_IP3_SIGNALING	0.0069280040971958 .	0.154118350963625 .
BOYLAN_MULTIPLE_MYELOMA_D_CLUSTER_DN	0.00695039890317487 .	0.154118350963625 .
JONGENEEL_Kidney	0.00697285759681481 .	0.154118350963625 .
TURASHVILI_BREAST_LOBULAR_CARCINOMA_VS_LOBULAR_NORMAL_DN	0.00697285759681481 .	0.154118350963625 .
REACTOME_DOWNREGULATION_OF_TGF_BETA_RECEPTOR_SIGNALING	0.00701796725554005 .	0.154118350963625 .
NIKOLSKY_BREAST_CANCER_11Q12_Q14_AMPLICON	0.00701796725554005 .	0.154118350963625 .
REACTOME_INTERLEUKIN_12_SIGNALING	0.00713187011199519 .	0.154118350963625 .
REACTOME_RNA_POLYMERASE_I_PROMOTER_ESCAPE	0.00717788595898282 .	0.154118350963625 .
cellular response to UV	0.00720099193519543 .	0.154118350963625 .
LEIN_MEDULLA_MARKERS	0.00720099193519543 .	0.154118350963625 .
REACTOME_TP53_REGULATES_TRANSCRIPTION_OF_CELL_CYCLE_GENES	0.00720099193519543 .	0.154118350963625 .
regulation of hematopoietic stem cell differentiation	0.00722416348602836 .	0.154118350963625 .
APRELIKOVA_BRCA1_TARGETS	0.00722416348602836 .	0.154118350963625 .
autophagosome	0.0072474007664159 .	0.154118350963625 .
odontogenesis of dentin-containing tooth	0.0072474007664159 .	0.154118350963625 .
SMAD binding	0.00731750853819391 .	0.155834876957345 .
COULOUARN_TEMPORAL_TGFB1_SIGNATURE_DN	0.00731750853819391 .	0.155834876957345 .
REACTOME_DOWNSTREAM_SIGNALING_EVENTS_OF_B_CELL_RECEPTOR_BCR	0.00741191522638491 .	0.155834876957345 .
BILANGES_SERUM_SENSITIVE_VIA_TSC2	0.00743568395242097 .	0.155834876957345 .
REACTOME_RNA_POLYMERASE_I_TRANSCRIPTION_TERMINATION	0.00748342296949029 .	0.155834876957345 .
LEE_CALORIE_RESTRICTION_NEOCORTEX_DN	0.00750739357592543 .	0.155834876957345 .
translation	0.0075555377750826 .	0.155834876957345 .
HOFFMANN_IMMATURE_TO_MATURE_B_LYMPHOCYTE_UP	0.0075555377750826 .	0.155834876957345 .
IVANOVSKA_MIR106B_TARGETS	0.00760395367968762 .	0.155834876957345 .
regulation of lipid metabolic process	0.00770160569820435 .	0.155834876957345 .
BHATI_G2M_ARREST_BY_2METHOXYESTRADIOL_DN	0.00775084436918986 .	0.155834876957345 .
negative regulation of tumor necrosis factor production	0.00777556743156138 .	0.155834876957345 .
Tirosh_Macrophage specific genes-melanoma	0.00777556743156138 .	0.155834876957345 .
KONDO_PROSTATE_CANCER_HCP_WITH_H3K27ME3	0.00782522181511312 .	0.155834876957345 .
WHITFIELD_CELL_CYCLE_G1_S	0.00782522181511312 .	0.155834876957345 .
GROSS_HIF1A_TARGETS_DN	0.0078501534591101 .	0.155834876957345 .
Tirosh_Genes in the MITF program	0.00787515495357495 .	0.155834876957345 .
HILLION_HMGA1B_TARGETS	0.00792536814246387 .	0.155834876957345 .
neuromuscular junction	0.0079505801618303 .	0.155834876957345 .
KORKOLA_YOLK_SAC_TUMOR_UP	0.00797586268154951 .	0.175136105130316 .
HOLLEMAN_ASPARAGINASE_RESISTANCE_ALL_DN	0.00807770103066986 .	0.175136105130316 .
PROVENZANI_METASTASIS_DN	0.0081033385045194 .	0.175136105130316 .
intracellular protein transport	0.00812904746153248 .	0.175136105130316 .
WENG_POR_TARGETS_LIVER_UP	0.00820660488022895 .	0.175136105130316 .
WU_SILENCED_BY_METHYLATION_IN_BLADDER_CANCER	0.00828481159383355 .	0.175136105130316 .
MATZUK_SPERMATID_DIFFERENTIATION	0.00833731233565067 .	0.175136105130316 .
DOANE_RESPONSE_TO_ANDROGEN_UP	0.00839010497924448 .	0.175136105130316 .
PROTEINATLAS_bone marrow	0.00844319086277814 .	0.175136105130316 .
KEGG_ETHER_LIPID_METABOLISM	0.00849657132869253 .	0.175136105130316 .
MARKEY_RB1_ACUTE_LOF_UP	0.00852337245072554 .	0.175136105130316 .
GENTLES_modul4	0.00857719731665062 .	0.175136105130316 .
HEIDENBLAD_AMPLIFIED_IN_PANCREATIC_CANCER	0.00860422139882878 .	0.175136105130316 .
BASSO_B_LYMPHOCYTE_NETWORK	0.0086584937093399 .	0.175136105130316 .
REACTOME_EUKARYOTIC_TRANSLATION_INITIATION	0.00868574227756587 .	0.175136105130316 .
hsa-miR-484	0.00874046509170088 .	0.175136105130316 .
BURTON_ADIPOGENESIS_PEAK_AT_24HR	0.00874046509170088 .	0.175136105130316 .
COWLING_MYCN_TARGETS	0.00876793967911088 .	0.175136105130316 .
BANDRES_RESPONSE_TO_CARMUSTIN_MGMT_48HR_DN	0.00876793967911088 .	0.175136105130316 .
Subero_T-ALL_hyper_meth	0.00879548994819668 .	0.175136105130316 .
POOLA_INVASIVE_BREAST_CANCER_UP	0.00885081821734715 .	0.175136105130316 .
MADAN_DPPA4_TARGETS	0.00887859656105811 .	0.175136105130316 .
TOYOTA_TARGETS_OF_MIR34B_AND_MIR34C	0.00893438252787955 .	0.175136105130316 .
RAY_TUMORIGENESIS_BY_ERBB2_CDC25A_UP	0.00893438252787955 .	0.175136105130316 .
Tirosh_CAF-cell specific genes	0.00896239049624631 .	0.181470680534098 .
JAERVINEN_AMPLIFIED_IN_LARYNGEAL_CANCER	0.00907519297660431 .	0.181470680534098 .
AMIT_SERUM_RESPONSE_480_MCF10A	0.00907519297660431 .	0.181470680534098 .
GTP binding	0.00918923677535611 .	0.181470680534098 .
KATSANOU_ELAVL1_TARGETS_DN	0.00918923677535611 .	0.181470680534098 .
chromosome, telomeric region	0.009217942990356 .	0.181605118651986 .
LEIN_CHOROID_PLEXUS_MARKERS	0.009217942990356 .	0.181605118651986 .
URS_ADIPOCYTE_DIFFERENTIATION_DN	0.009275590965928 .	0.181605118651986 .
negative regulation of canonical Wnt signaling pathway	0.00936265443300531 .	0.181605118651986 .
REACTOME_TGF_BETA_RECEPTOR_SIGNALING_ACTIVATES_SMADS	0.00936265443300531 .	0.181605118651986 .
cellular protein-containing complex assembly	0.00945043194272563 .	0.181605118651986 .
HERNANDEZ_ABERRANT_MITOSIS_BY_DOCETACEL_4NM_UP	0.00947985061568913 .	0.181605118651986 .
RICKMAN_HEAD_AND_NECK_CANCER_A	0.00950934933640379 .	0.181605118651986 .
REACTOME_NEUROTRANSMITTER_RELEASE_CYCLE	0.00953892828300672 .	0.181605118651986 .
REACTOME_INTERLEUKIN_1_SIGNALING	0.009568587633904 .	0.181605118651986 .
XU_RESPONSE_TO_TRETINOIN_UP	0.00968803265797334 .	0.181605118651986 .
CLASPER_LYMPHATIC_VESSELS_DURING_METASTASIS_DN	0.00977846945302872 .	0.181605118651986 .
LEE_LIVER_CANCER_MYC_DN	0.00980877849318075 .	0.181605118651986 .
FOURNIER_ACINAR_DEVELOPMENT_LATE_2	0.00986964282074527 .	0.181605118651986 .
Tirosh_melanoma specific genes	0.00993083668664429 .	0.181605118651986 .
REACTOME_CONSTITUTIVE_SIGNALING_BY_AKT1_E17K_IN_CANCER	0.00993083668664429 .	0.181605118651986 .
CROONQUIST_NRAS_SIGNALING_DN	0.00999236154502901 .	0.181605118651986 .
BOYAULT_LIVER_CANCER_SUBCLASS_G123_DN	0.00999236154502901 .	0.181605118651986 .
REACTOME_REGULATION_OF_PYRUVATE_DEHYDROGENASE_PDH_COMPLEX	0.0101164100773816 .	0.181605118651986 .
ONDER_CDH1_TARGETS_1_DN	0.0101164100773816 .	0.181605118651986 .
NIKOLSKY_BREAST_CANCER_17Q21_Q25_AMPLICON	0.0101476313648219 .	0.181605118651986 .
BURTON_ADIPOGENESIS_5	0.0101789366811723 .	0.181605118651986 .
REACTOME_HIV_ELONGATION_ARREST_AND_RECOVERY	0.0101789366811723 .	0.181605118651986 .
REACTOME_INFLUENZA_INFECTION	0.0103367301479236 .	0.181605118651986 .
PID_HEDGEHOG_GLI_PATHWAY	0.0104004421996353 .	0.181605118651986 .
CHANDRAN_METASTASIS_TOP50_UP	0.0104004421996353 .	0.181605118651986 .
HASLINGER_B_CLL_WITH_17P13_DELETION	0.0104004421996353 .	0.181605118651986 .
YAGI_AML_FAB_MARKERS	0.0104004421996353 .	0.181605118651986 .
WIKMAN_ASBESTOS_LUNG_CANCER_DN	0.0104324263958441 .	0.181605118651986 .
REACTOME_TRANSCRIPTIONAL_REGULATION_BY_RUNX1	0.01046449628714 .	0.181605118651986 .
HUANG_FOXA2_TARGETS_DN	0.0104966520599978 .	0.275111003718695 .
LIM_MAMMARY_LUMINAL_PROGENITOR_UP	0.0104966520599978 .	0.275111003718695 .
structural constituent of ribosome	0.0105612219976413 .	0.278061483569358 .
REACTOME_TRANSFERRIN_ENDOCYTOSIS_AND_RECYCLING	0.0106587256931374 .	0.278061483569358 .
SUNG_METASTASIS_STROMA_DN	0.0107241628740302 .	0.278061483569358 .
postsynapse	0.0108229744909929 .	0.278061483569358 .
REACTOME_GLUTAMATE_NEUROTRANSMITTER_RELEASE_CYCLE	0.0108560873451851 .	0.278061483569358 .
FISCHER_DREAM_TARGETS	0.0110229775225567 .	0.278061483569358 .
GOLUB_ALL_VS_AML_UP	0.0110903559070982 .	0.278061483569358 .
DUTERTRE_ESTRADIOL_RESPONSE_6HR_UP	0.0111920950310944 .	0.278061483569358 .
negative regulation of peptidase activity	0.0114326471492597 .	0.278061483569358 .
REACTOME_FANCONI_ANEMIA_PATHWAY	0.0114673758103953 .	0.278061483569358 .
REACTOME_RNA_POLYMERASE_III_TRANSCRIPTION_TERMINATION	0.0115371081290946 .	0.278061483569358 .
PID_FANCONI_PATHWAY	0.0116072084095779 .	0.278061483569358 .
GARGALOVIC_RESPONSE_TO_OXIDIZED_PHOSPHOLIPIDS_TURQUOISE_DN	0.0116423970239443 .	0.278061483569358 .
membrane organization	0.0116776782154371 .	0.278061483569358 .
LINDGREN_BLADDER_CANCER_CLUSTER_1_DN	0.0116776782154371 .	0.278061483569358 .
Venteicher_Stemness program	0.0117485191145312 .	0.278061483569358 .
DOUGLAS_BMI1_TARGETS_UP	0.0117840792151632 .	0.278061483569358 .
REACTOME_FATTY_ACYL_COA_BIOSYNTHESIS	0.0118913204851768 .	0.278061483569358 .
DARWICHE_SKIN_TUMOR_PROMOTER_DN	0.0119272552227114 .	0.278061483569358 .
PROTEINATLAS_gallbladder	0.0120356251496151 .	0.278061483569358 .
ZHAN_MULTIPLE_MYELOMA_CD1_AND_CD2_DN	0.0120356251496151 .	0.278061483569358 .
KEGG_RIBOSOME	0.0121083451819062 .	0.278061483569358 .
REACTOME_NRIF_SIGNALS_CELL_DEATH_FROM_THE_NUCLEUS	0.0121083451819062 .	0.278061483569358 .
PROTEINATLAS_endometrium	0.0122181393353696 .	0.278061483569358 .
Victora_Dark zone signature	0.0122181393353696 .	0.278061483569358 .
REACTOME_RMTS_METHYLATE_HISTONE_ARGININES	0.0122918138391383 .	0.278061483569358 .
ruffle	0.012440318230576 .	0.278061483569358 .
HORVATH_aging_genes meth DOWN	0.012440318230576 .	0.278061483569358 .
tumor necrosis factor-mediated signaling pathway	0.0124776862072463 .	0.278061483569358 .
COPII-coated ER to Golgi transport vesicle	0.0125903738766314 .	0.278061483569358 .
KAYO_AGING_MUSCLE_DN	0.0126281316878293 .	0.278061483569358 .
CHAUHAN_RESPONSE_TO_METHOXYESTRADIOL_DN	0.0127039414100001 .	0.278061483569358 .
SENESE_HDAC1_TARGETS_DN	0.012741993727786 .	0.278061483569358 .
T cell activation	0.0127801446216864 .	0.321484578188865 .
LI_WILMS_TUMOR_VS_FETAL_KIDNEY_2_UP	0.0127801446216864 .	0.321484578188865 .
DIAZ_CHRONIC_MEYLOGENOUS_LEUKEMIA_UP	0.0132063690285458 .	0.321484578188865 .
embryo implantation	0.013245718827995 .	0.321484578188865 .
BENPORATH_ES_1	0.0133247223826606 .	0.321484578188865 .
WONG_ENDMETRIUM_CANCER_DN	0.013524014044961 .	0.321484578188865 .
WALLACE_JAK2_TARGETS_UP	0.0135641796637071 .	0.321484578188865 .
REACTOME_ER_TO_GOLGI_ANTEROGRADE_TRANSPORT	0.0137258734006932 .	0.321484578188865 .
hsa-miR-556-3p	0.0137665557001694 .	0.321484578188865 .
PROTEINATLAS_esophagus	0.0138892272436172 .	0.321484578188865 .
hsa-miR-654-5p	0.0138892272436172 .	0.321484578188865 .
protein domain specific binding	0.0139303266768122 .	0.321484578188865 .
cation transport	0.0140128401906559 .	0.321484578188865 .
Chr X	0.0140542546953365 .	0.321484578188865 .
cytoplasmic vesicle membrane	0.0140957746483075 .	0.321484578188865 .
MATZUK_EMBRYONIC_GERM_CELL	0.0143049635896359 .	0.321484578188865 .
neuron projection development	0.0143471207072189 .	0.321484578188865 .
REACTOME_ADAPTIVE_IMMUNE_SYSTEM	0.0143471207072189 .	0.321484578188865 .
MARTINEZ_RB1_AND_TP53_TARGETS_DN	0.0143893847671131 .	0.321484578188865 .
cytoskeletal protein binding	0.0145168207465208 .	0.321484578188865 .
KEGG_PORPHYRIN_AND_CHLOROPHYLL_METABOLISM	0.0146452269425559 .	0.321484578188865 .
CHIARADONNA_NEOPLASTIC_TRANSFORMATION_KRAS_CDC25_UP	0.0148179545004104 .	0.321484578188865 .
BIOCARTA_TEL_PATHWAY	0.0148614091361422 .	0.321484578188865 .
hsa-miR-766	0.0149486472230654 .	0.321484578188865 .
COATES_MACROPHAGE_M1_VS_M2_UP	0.0152574559817439 .	0.321484578188865 .
HOSHIDA_LIVER_CANCER_LATE_RECURRENCE_UP	0.0152574559817439 .	0.321484578188865 .
cell division	0.0153020157624407 .	0.321484578188865 .
MEISSNER_BRAIN_HCP_WITH_H3K4ME2_AND_H3K27ME3	0.0153914707013418 .	0.321484578188865 .
hsa-miR-516a-3p	0.0154363662998678 .	0.321484578188865 .
BIOCARTA_G2_PATHWAY	0.0154813742784095 .	0.321484578188865 .
intercellular bridge	0.0155264948577538 .	0.321484578188865 .
REACTOME_TCF_DEPENDENT_SIGNALING_IN_RESPONSE_TO_WNT	0.0155717282589375 .	0.321484578188865 .
Ennishi_DHIT signature up	0.015617074703247 .	0.321484578188865 .
TIEN_INTESTINE_PROBIOTICS_2HR_UP	0.015617074703247 .	0.321484578188865 .
SHEPARD_BMYB_MORPHOLINO_DN	0.0156625344122183 .	0.321484578188865 .
REACTOME_LYSOSOME_VESICLE_BIOGENESIS	0.0157537945115352 .	0.321484578188865 .
GTPase activity	0.0157995953461972 .	0.321484578188865 .
REACTOME_REGULATION_OF_HSF1_MEDIATED_HEAT_SHOCK_RESPONSE	0.0158455103341534 .	0.321484578188865 .
REACTOME_RRNA_PROCESSING	0.0160303162782107 .	0.321484578188865 .
response to glucocorticoid	0.0160768053792714 .	0.321484578188865 .
aging	0.0161234099740101 .	0.321484578188865 .
SHEPARD_BMYB_MORPHOLINO_UP	0.0161701302866882 .	0.321484578188865 .
ZHAN_VARIABLE_EARLY_DIFFERENTIATION_GENES_DN	0.016263918964137 .	0.321484578188865 .
carbohydrate metabolic process	0.0164054754855171 .	0.321484578188865 .
YAO_TEMPORAL_RESPONSE_TO_PROGESTERONE_CLUSTER_15	0.0164528948290743 .	0.321484578188865 .
gluconeogenesis	0.0166917554945433 .	0.321484578188865 .
hsa-miR-554	0.0166917554945433 .	0.321484578188865 .
MCCABE_BOUND_BY_HOXC6	0.0166917554945433 .	0.321484578188865 .
JOHANSSON_GLIOMAGENESIS_BY_PDGFB_UP	0.0168364912178283 .	0.321484578188865 .
ZHONG_SECRETOME_OF_LUNG_CANCER_AND_MACROPHAGE	0.0168849743775396 .	0.321484578188865 .
RAMALHO_STEMNESS_UP	0.0169822989434932 .	0.321484578188865 .
REACTOME_NERVOUS_SYSTEM_DEVELOPMENT	0.0170311408067814 .	0.321484578188865 .
BOYLAN_MULTIPLE_MYELOMA_C_CLUSTER_UP	0.0170801026953757 .	0.321484578188865 .
REACTOME_EUKARYOTIC_TRANSLATION_ELONGATION	0.0171783874652179 .	0.321484578188865 .
retrograde transport, endosome to Golgi	0.0172277108054327 .	0.321484578188865 .
REACTOME_SIGNALING_BY_THE_B_CELL_RECEPTOR_BCR	0.0173267205456607 .	0.321484578188865 .
HUMMERICH_SKIN_CANCER_PROGRESSION_DN	0.0173267205456607 .	0.321484578188865 .
SUZUKI_RESPONSE_TO_TSA_AND_DECITABINE_1A	0.0173267205456607 .	0.321484578188865 .
hsa-miR-660	0.0173764074060745 .	0.321484578188865 .
REACTOME_NONSENSE_MEDIATED_DECAY_NMD	0.0174262159006856 .	0.321484578188865 .
KEGG_DILATED_CARDIOMYOPATHY	0.0174761462602892 .	0.321484578188865 .
VISALA_AGING_LYMPHOCYTE_DN	0.0174761462602892 .	0.321484578188865 .
WANG_IMMORTALIZED_BY_HOXA9_AND_MEIS1_UP	0.017526198715918 .	0.321484578188865 .
camera-type eye development	0.0176266708405669 .	0.321484578188865 .
RICKMAN_TUMOR_DIFFERENTIATED_WELL_VS_MODERATELY_UP	0.017727634127628 .	0.321484578188865 .
PROTEINATLAS_skeletal muscle	0.0178800040504597 .	0.321484578188865 .
PROTEINATLAS_breast	0.0179310416198368 .	0.321484578188865 .
REACTOME_SNRNP_ASSEMBLY	0.018033489549808 .	0.321484578188865 .
CONRAD_STEM_CELL	0.0181364360918147 .	0.321484578188865 .
REACTOME_INTEGRATION_OF_ENERGY_METABOLISM	0.0181880969271103 .	0.321484578188865 .
REACTOME_PKMTS_METHYLATE_HISTONE_LYSINES	0.0181880969271103 .	0.321484578188865 .
phagocytosis, engulfment	0.0182917948978774 .	0.321484578188865 .
REACTOME_SIGNAL_AMPLIFICATION	0.0182917948978774 .	0.321484578188865 .
REACTOME_M_PHASE	0.0182917948978774 .	0.321484578188865 .
REACTOME_TRANSCRIPTIONAL_REGULATION_BY_TP53	0.018343832502681 .	0.321484578188865 .
receptor tyrosine kinase binding	0.0184482861261927 .	0.321484578188865 .
VANTVEER_BREAST_CANCER_BRCA1_DN	0.0185532458710201 .	0.321484578188865 .
DACOSTA_UV_RESPONSE_VIA_ERCC3_XPCS_UP	0.0186587136237132 .	0.321484578188865 .
LEE_LIVER_CANCER_MYC_TGFA_DN	0.0186587136237132 .	0.321484578188865 .
PID_CD8_TCR_PATHWAY	0.0187116385935594 .	0.321484578188865 .
KEGG_HISTIDINE_METABOLISM	0.0188711807172195 .	0.321484578188865 .
LUI_THYROID_CANCER_PAX8_PPARG_DN	0.0189781838494169 .	0.321484578188865 .
PETROVA_PROX1_TARGETS_UP	0.0189781838494169 .	0.321484578188865 .
RICKMAN_TUMOR_DIFFERENTIATED_WELL_VS_MODERATELY_DN	0.0190318786430309 .	0.321484578188865 .
hsa-miR-133a	0.0191396558751986 .	0.321484578188865 .
actin filament binding	0.0191937387903922 .	0.325702446136547 .
DORSAM_HOXA9_TARGETS_UP	0.0191937387903922 .	0.325702446136547 .
REACTOME_KERATAN_SULFATE_BIOSYNTHESIS	0.0194113713498456 .	0.325702446136547 .
Venteicher_Microglia_Macrophage_PC1-low	0.019575968414243 .	0.325702446136547 .
Chaussabel_2,3_Erythrocytes	0.0196310968376201 .	0.325702446136547 .
LEIN_NEURON_MARKERS	0.019741749229545 .	0.325702446136547 .
REACTOME_INTRINSIC_PATHWAY_FOR_APOPTOSIS	0.0197972736796337 .	0.325702446136547 .
WHITFIELD_CELL_CYCLE_S	0.0197972736796337 .	0.325702446136547 .
LASTOWSKA_NEUROBLASTOMA_COPY_NUMBER_DN	0.019852930620534 .	0.325702446136547 .
BIOCARTA_P53_PATHWAY	0.020076888121934 .	0.325702446136547 .
LEE_LIVER_CANCER_MYC_E2F1_DN	0.0201332111410664 .	0.325702446136547 .
PECE_MAMMARY_STEM_CELL_UP	0.0201332111410664 .	0.325702446136547 .
REACTOME_CELLULAR_RESPONSE_TO_HEAT_STRESS	0.0201332111410664 .	0.325702446136547 .
REACTOME_EARLY_PHASE_OF_HIV_LIFE_CYCLE	0.0201896681022071 .	0.325702446136547 .
DELACROIX_RAR_TARGETS_DN	0.0202462592479834 .	0.325702446136547 .
platelet aggregation	0.0203029848212393 .	0.325702446136547 .
EPPERT_LSC_R	0.0203598450650341 .	0.325702446136547 .
REACTOME_ASPARAGINE_N_LINKED_GLYCOSYLATION	0.0205312362534765 .	0.325702446136547 .
transcription factor TFIID complex	0.0205886376143237 .	0.325702446136547 .
BIOCARTA_IGF1MTOR_PATHWAY	0.0205886376143237 .	0.325702446136547 .
REACTOME_DNA_DAMAGE_RECOGNITION_IN_GG_NER	0.020646174864229 .	0.396428966276439 .
ZHAN_MULTIPLE_MYELOMA_MF_UP	0.020877687644511 .	0.396428966276439 .
negative regulation of protein phosphorylation	0.0209942657320357 .	0.396428966276439 .
cellular response to amino acid stimulus	0.0210527610588675 .	0.396428966276439 .
REACTOME_PROGRAMMED_CELL_DEATH	0.0210527610588675 .	0.396428966276439 .
toxin transport	0.0211113942354387 .	0.480834593098925 .
Chaussabel_2,10_Immune related cell surface molecules	0.0214661019317178 .	0.480834593098925 .
REACTOME_COPI_MEDIATED_ANTEROGRADE_TRANSPORT	0.0215257069569865 .	0.480834593098925 .
LEI_HOXC8_TARGETS_DN	0.0218258343971445 .	0.480834593098925 .
KYNG_DNA_DAMAGE_BY_4NQO	0.0218258343971445 .	0.480834593098925 .
BLUM_RESPONSE_TO_SALIRASIB_DN	0.0218862820845971 .	0.480834593098925 .
PID_PI3KCI_AKT_PATHWAY	0.0219468710850247 .	0.480834593098925 .
GENTILE_UV_RESPONSE_CLUSTER_D9	0.0219468710850247 .	0.480834593098925 .
potassium ion transport	0.0221294884542165 .	0.480834593098925 .
Wirth_lymphoma map module C	0.0223749717846651 .	0.480834593098925 .
HOLLERN_MICROACINAR_BREAST_TUMOR_UP	0.0223749717846651 .	0.480834593098925 .
YIH_RESPONSE_TO_ARSENITE_C3	0.0226850523042203 .	0.480834593098925 .
SCHLOSSER_MYC_TARGETS_REPRESSED_BY_SERUM	0.0228100947044836 .	0.480834593098925 .
inner ear development	0.0229987469409287 .	0.480834593098925 .
IWANAGA_E2F1_TARGETS_INDUCED_BY_SERUM	0.0229987469409287 .	0.480834593098925 .
REACTOME_NUCLEOTIDE_SALVAGE	0.0230619223307445 .	0.480834593098925 .
KEGG_ALDOSTERONE_REGULATED_SODIUM_REABSORPTION	0.0231887115912678 .	0.480834593098925 .
KEGG_BIOSYNTHESIS_OF_UNSATURATED_FATTY_ACIDS	0.0235082543508781 .	0.480834593098925 .
LEE_LIVER_CANCER_E2F1_DN	0.0235726054338816 .	0.480834593098925 .
REACTOME_COPII_MEDIATED_VESICLE_TRANSPORT	0.0235726054338816 .	0.480834593098925 .
TORCHIA_TARGETS_OF_EWSR1_FLI1_FUSION_DN	0.0236371046193848 .	0.480834593098925 .
PID_TCR_PATHWAY	0.023766548314671 .	0.480834593098925 .
BURTON_ADIPOGENESIS_2	0.023766548314671 .	0.480834593098925 .
BROWNE_HCMV_INFECTION_24HR_UP	0.0238314933333089 .	0.480834593098925 .
REACTOME_SUMOYLATION_OF_DNA_REPLICATION_PROTEINS	0.0238965874721551 .	0.480834593098925 .
HADDAD_T_LYMPHOCYTE_AND_NK_PROGENITOR_DN	0.0239618309860993 .	0.480834593098925 .
proteasomal ubiquitin-independent protein catabolic process	0.0241584603301682 .	0.494320065272742 .
SWEET_KRAS_ONCOGENIC_SIGNATURE	0.0241584603301682 .	0.494320065272742 .
Chaussabel_1,5_Myeloid lineage	0.024422739535612 .	0.494320065272742 .
Tirosh_housekeeping_genes	0.0244891872482878 .	0.494320065272742 .
Chr 20	0.0245557866382637 .	0.494320065272742 .
hsa-miR-145	0.0246225379622394 .	0.500705387273542 .
PROTEINATLAS_thyroid gland	0.0250262509175658 .	0.500705387273542 .
REACTOME_COPI_DEPENDENT_GOLGI_TO_ER_RETROGRADE_TRAFFIC	0.0250262509175658 .	0.500705387273542 .
REACTOME_MITOTIC_METAPHASE_AND_ANAPHASE	0.0250940729819681 .	0.500705387273542 .
BIOCARTA_HIVNEF_PATHWAY	0.0252984641720704 .	0.500705387273542 .
MOOTHA_GLUCONEOGENESIS	0.0258503361953207 .	0.500705387273542 .
LINDGREN_BLADDER_CANCER_CLUSTER_1_UP	0.0259200232706093 .	0.500705387273542 .
ubiquitin-dependent protein catabolic process	0.0259898674503339 .	0.500705387273542 .
GENTLES_modul6	0.0260598689947883 .	0.500705387273542 .
FIGUEROA_AML_METHYLATION_CLUSTER_2_UP	0.0263414540314998 .	0.500705387273542 .
BERENJENO_TRANSFORMED_BY_RHOA_DN	0.026412246309721 .	0.500705387273542 .
PROTEINATLAS_cerebral cortex	0.0266255777697074 .	0.500705387273542 .
synaptic vesicle	0.0266970073367617 .	0.500705387273542 .
REACTOME_METABOLISM_OF_STEROID_HORMONES	0.0266970073367617 .	0.500705387273542 .
hsa-miR-892b	0.0268403466626301 .	0.500705387273542 .
hsa-miR-628-5p	0.0271289534244996 .	0.500705387273542 .
REACTOME_ION_TRANSPORT_BY_P_TYPE_ATPASES	0.027201508336197 .	0.500705387273542 .
CREIGHTON_ENDOCRINE_THERAPY_RESISTANCE_1	0.027201508336197 .	0.500705387273542 .
REACTOME_SEPARATION_OF_SISTER_CHROMATIDS	0.027201508336197 .	0.500705387273542 .
CROMER_METASTASIS_UP	0.0272742250621279 .	0.500705387273542 .
regulation of G2/M transition of mitotic cell cycle	0.0274201450093905 .	0.500705387273542 .
RIZ_ERYTHROID_DIFFERENTIATION	0.0274201450093905 .	0.500705387273542 .
REACTOME_SIGNALING_BY_FGFR2_IN_DISEASE	0.0278618157900459 .	0.500705387273542 .
BIOCARTA_RB_PATHWAY	0.0279360007032587 .	0.500705387273542 .
REACTOME_SIGNALING_BY_WNT_IN_CANCER	0.0281595432154703 .	0.500705387273542 .
STEIN_ESR1_TARGETS	0.0283093973487214 .	0.500705387273542 .
lamellipodium	0.0286110970609694 .	0.500705387273542 .
ZHU_CMV_24_HR_DN	0.0286110970609694 .	0.500705387273542 .
PROTEINATLAS_soft tissue	0.0286869384223337 .	0.500705387273542 .
MISSIAGLIA_REGULATED_BY_METHYLATION_DN	0.0286869384223337 .	0.500705387273542 .
RUIZ_TNC_TARGETS_DN	0.0287629468885823 .	0.500705387273542 .
positive regulation of telomere maintenance via telomerase	0.0289919775775379 .	0.500705387273542 .
interleukin-12-mediated signaling pathway	0.029222521795395 .	0.500705387273542 .
bone development	0.0292997074520399 .	0.500705387273542 .
integral component of endoplasmic reticulum membrane	0.0292997074520399 .	0.500705387273542 .
REACTOME_SIGNALING_BY_FGFR2	0.0292997074520399 .	0.500705387273542 .
SCIBETTA_KDM5B_TARGETS_UP	0.0293770623455218 .	0.500705387273542 .
ICGC_Myc_targets	0.0295322809114917 .	0.500705387273542 .
endopeptidase activity	0.0296881796315911 .	0.500705387273542 .
ABE_INNER_EAR	0.0297663847182167 .	0.500705387273542 .
PID_LKB1_PATHWAY	0.0298447606461624 .	0.500705387273542 .
nucleobase-containing compound metabolic process	0.0300020260975782 .	0.500705387273542 .
FARMER_BREAST_CANCER_CLUSTER_2	0.0300020260975782 .	0.500705387273542 .
CHOI_ATL_STAGE_PREDICTOR	0.0301599781302162 .	0.500705387273542 .
PEART_HDAC_PROLIFERATION_CLUSTER_UP	0.0302392122851534 .	0.500705387273542 .
DOANE_BREAST_CANCER_CLASSES_DN	0.0303981982146544 .	0.500705387273542 .
CORRE_MULTIPLE_MYELOMA_DN	0.0304779505265378 .	0.500705387273542 .
DACOSTA_ERCC3_ALLELE_XPCS_VS_TTD_DN	0.0304779505265378 .	0.500705387273542 .
REACTOME_NUCLEAR_ENVELOPE_NE_REASSEMBLY	0.0304779505265378 .	0.500705387273542 .
PROTEINATLAS_tonsil	0.0306379751887672 .	0.500705387273542 .
PID_P53_REGULATION_PATHWAY	0.0306379751887672 .	0.500705387273542 .
hsa-miR-502-5p	0.030798695029258 .	0.500705387273542 .
KAPOSI_LIVER_CANCER_MET_UP	0.0308793163144074 .	0.500705387273542 .
PID_AURORA_B_PATHWAY	0.0310410829616392 .	0.500705387273542 .
HOLLMANN_APOPTOSIS_VIA_CD40_DN	0.0311222288629151 .	0.500705387273542 .
PID_TXA2PATHWAY	0.0312035501756155 .	0.523664349515863 .
REACTOME_MEIOSIS	0.0312035501756155 .	0.523664349515863 .
recycling endosome	0.0316127973601152 .	0.523664349515863 .
REACTOME_GENERATION_OF_SECOND_MESSENGER_MOLECULES	0.0316127973601152 .	0.523664349515863 .
HOFMANN_MYELODYSPLASTIC_SYNDROM_LOW_RISK_DN	0.0316127973601152 .	0.523664349515863 .
receptor internalization	0.0316951768126797 .	0.588770526589967 .
threonine-type endopeptidase activity	0.0320264703586829 .	0.588770526589967 .
XU_CREBBP_TARGETS_UP	0.0320264703586829 .	0.588770526589967 .
proteasome core complex	0.0321097390331043 .	0.6110030220669 .
AGUIRRE_PANCREATIC_CANCER_COPY_NUMBER_UP	0.0323606180838494 .	0.6110030220669 .
TAKEDA_TARGETS_OF_NUP98_HOXA9_FUSION_3D_DN	0.0329522966930828 .	0.6110030220669 .
ribosome biogenesis	0.0330375455259059 .	0.6110030220669 .
REACTOME_OPIOID_SIGNALLING	0.0331229760039928 .	0.6110030220669 .
Wirth_lymphoma map module B	0.0335528626042295 .	0.6110030220669 .
HUMMEL_BURKITTS_LYMPHOMA_UP	0.0335528626042295 .	0.6110030220669 .
fatty acid beta-oxidation	0.0337260982957774 .	0.6110030220669 .
BOSCO_TH1_CYTOTOXIC_MODULE	0.0337260982957774 .	0.6110030220669 .
DNA helicase activity	0.033812991743412 .	0.6110030220669 .
hsa-miR-499-5p	0.033812991743412 .	0.6110030220669 .
PID_P73PATHWAY	0.0339873312070177 .	0.6110030220669 .
positive regulation of cytosolic calcium ion concentration	0.0341624092488666 .	0.6110030220669 .
KUIPER_MM good survival	0.0342502259196128 .	0.6110030220669 .
hsa-miR-125a-3p	0.0342502259196128 .	0.6110030220669 .
KIM deleted & downregulated in LTS	0.0344264159274148 .	0.6110030220669 .
T cell receptor signaling pathway	0.0346033499801045 .	0.6110030220669 .
DAVICIONI_PAX_FOXO1_SIGNATURE_IN_ARMS_UP	0.0347810302665323 .	0.6110030220669 .
REACTOME_CARNITINE_METABOLISM	0.0350489546755089 .	0.6110030220669 .
endocytic vesicle	0.035138638302014 .	0.6110030220669 .
LEE_METASTASIS_AND_ALTERNATIVE_SPLICING_DN	0.0352285101303557 .	0.6110030220669 .
BIOCARTA_NUCLEARRS_PATHWAY	0.0353185704346875 .	0.6110030220669 .
XU_HGF_TARGETS_REPRESSED_BY_AKT1_DN	0.0353185704346875 .	0.6110030220669 .
REACTOME_E3_UBIQUITIN_LIGASES_UBIQUITINATE_TARGET_PROTEINS	0.0355898849461829 .	0.6110030220669 .
GAUSSMANN_MLL_AF4_FUSION_TARGETS_G_UP	0.0361376398618406 .	0.6110030220669 .
fibroblast growth factor receptor signaling pathway	0.0365066305669469 .	0.6110030220669 .
GAZDA_DIAMOND_BLACKFAN_ANEMIA_MYELOID_DN	0.0365993583580352 .	0.6110030220669 .
REACTOME_RNA_POLYMERASE_III_TRANSCRIPTION	0.0367853920033786 .	0.6110030220669 .
REACTOME_RNA_POLYMERASE_I_TRANSCRIPTION_INITIATION	0.0368786984079635 .	0.6110030220669 .
REACTOME_SYNDECAN_INTERACTIONS	0.037159779252446 .	0.6110030220669 .
SESTO_RESPONSE_TO_UV_C6	0.0373481372612779 .	0.6110030220669 .
BOYLAN_MULTIPLE_MYELOMA_C_UP	0.0373481372612779 .	0.6110030220669 .
transferrin transport	0.037442608325773 .	0.6110030220669 .
hsa-miR-644	0.0375372744643533 .	0.6110030220669 .
BIOCARTA_EDG1_PATHWAY	0.0375372744643533 .	0.6110030220669 .
proteolysis	0.0377271930661372 .	0.6110030220669 .
HOFFMANN_IMMATURE_TO_MATURE_B_LYMPHOCYTE_DN	0.0377271930661372 .	0.6110030220669 .
CAIRO_HEPATOBLASTOMA_UP	0.0381093832871877 .	0.6110030220669 .
protein K63-linked ubiquitination	0.0384947255736808 .	0.6110030220669 .
extracellular vesicle	0.0385915557247418 .	0.6110030220669 .
PROTEINATLAS_urinary bladder	0.0386885842595464 .	0.6110030220669 .
PROTEINATLAS_bronchus	0.0389808629270066 .	0.6110030220669 .
FAELT_B_CLL_WITH_VH_REARRANGEMENTS_DN	0.0389808629270066 .	0.6110030220669 .
CHICAS_RB1_TARGETS_CONFLUENT	0.0389808629270066 .	0.6110030220669 .
WOLFER_overlap genes	0.0391767123523074 .	0.6110030220669 .
glutamatergic synapse	0.0395708138982888 .	0.6110030220669 .
LIANG_HEMATOPOIESIS_STEM_CELL_NUMBER_LARGE_VS_TINY_DN	0.0395708138982888 .	0.6110030220669 .
KEGG_P53_SIGNALING_PATHWAY	0.0396698414577702 .	0.6110030220669 .
SHEPARD_CRUSH_AND_BURN_MUTANT_UP	0.0396698414577702 .	0.6110030220669 .
extracellular matrix	0.0397690704390376 .	0.6110030220669 .
YORDY_RECIPROCAL_REGULATION_BY_ETS1_AND_SP100_DN	0.0397690704390376 .	0.6110030220669 .
PUIFFE_INVASION_INHIBITED_BY_ASCITES_UP	0.0399681337722862 .	0.6110030220669 .
LEE_LIVER_CANCER_SURVIVAL_DN	0.0400679686769947 .	0.6110030220669 .
PID_E2F_PATHWAY	0.0401680061089413 .	0.6110030220669 .
PARENT_MTOR_SIGNALING_DN	0.0401680061089413 .	0.6110030220669 .
REACTOME_TRNA_MODIFICATION_IN_THE_NUCLEUS_AND_CYTOSOL	0.040268246344534 .	0.6110030220669 .
OSADA_ASCL1_TARGETS_UP	0.0405701866374984 .	0.6110030220669 .
REACTOME_NEUTROPHIL_DEGRANULATION	0.0405701866374984 .	0.6110030220669 .
GUILLAUMOND_KLF10_TARGETS_DN	0.0406712408520545 .	0.6110030220669 .
REACTOME_POTASSIUM_CHANNELS	0.0408739621153565 .	0.6110030220669 .
Landsberg_dedifferentiation_up	0.0412818637206422 .	0.6110030220669 .
Schmitz_Rapamycin_BL_down	0.0413843530430082 .	0.6110030220669 .
DNA duplex unwinding	0.0414870484868369 .	0.6110030220669 .
skeletal system development	0.0415899503286568 .	0.6110030220669 .
BANDRES_RESPONSE_TO_CARMUSTIN_WITHOUT_MGMT_48HR_DN	0.0416930588449977 .	0.6110030220669 .
KOHOUTEK_CCNT2_TARGETS	0.0417963743123901 .	0.6110030220669 .
DARWICHE_SQUAMOUS_CELL_CARCINOMA_UP	0.042107565186163 .	0.6110030220669 .
Rab protein signal transduction	0.0422117112230349 .	0.6110030220669 .
JI_RESPONSE_TO_FSH_UP	0.0422117112230349 .	0.6110030220669 .
ZHAN_MULTIPLE_MYELOMA_MF_DN	0.042316065593578 .	0.6110030220669 .
KIM prognostic signature LTS vs. STS	0.0425254004417085 .	0.6110030220669 .
BIOCARTA_RAC1_PATHWAY	0.0427355719425366 .	0.6110030220669 .
KLEIN_TARGETS_OF_BCR_ABL1_FUSION	0.0427355719425366 .	0.6110030220669 .
SMID_BREAST_CANCER_BASAL_UP	0.0427355719425366 .	0.6110030220669 .
YAO_TEMPORAL_RESPONSE_TO_PROGESTERONE_CLUSTER_5	0.0433711284784937 .	0.6110030220669 .
LEIN_MIDBRAIN_MARKERS	0.0434777927668721 .	0.6110030220669 .
ACEVEDO_LIVER_CANCER_WITH_H3K27ME3_UP	0.0434777927668721 .	0.6110030220669 .
REACTOME_HATS_ACETYLATE_HISTONES	0.043584668706301 .	0.6110030220669 .
ZHONG_SECRETOME_OF_LUNG_CANCER_AND_ENDOTHELIUM	0.043799056643674 .	0.6110030220669 .
BIOCARTA_P53HYPOXIA_PATHWAY	0.0440142945011219 .	0.6110030220669 .
condensed chromosome kinetochore	0.0443387497219938 .	0.6110030220669 .
KIM_LIVER_CANCER_POOR_SURVIVAL_DN	0.0443387497219938 .	0.6110030220669 .
TAVOR_CEBPA_TARGETS_UP	0.0444473288163725 .	0.6110030220669 .
SWEET_LUNG_CANCER_KRAS_UP	0.0446651296931749 .	0.6110030220669 .
PROTEINATLAS_salivary gland	0.0447743520277967 .	0.6110030220669 .
DAVIES_MULTIPLE_MYELOMA_VS_MGUS_DN	0.0447743520277967 .	0.6110030220669 .
SIG_CHEMOTAXIS	0.0448837893279771 .	0.6110030220669 .
microtubule	0.0451033099290455 .	0.6110030220669 .
REACTOME_ROS_AND_RNS_PRODUCTION_IN_PHAGOCYTES	0.0451033099290455 .	0.6110030220669 .
protein polyubiquitination	0.0454342099715899 .	0.6110030220669 .
FAELT_B_CLL_WITH_VH3_21_DN	0.045767059603869 .	0.6110030220669 .
stimulatory C-type lectin receptor signaling pathway	0.0458784440103706 .	0.6110030220669 .
LE_SKI_TARGETS_UP	0.0458784440103706 .	0.6110030220669 .
mitochondrion organization	0.0459900461408772 .	0.6110030220669 .
ZHAN_MULTIPLE_MYELOMA_DN	0.0461018662710017 .	0.6110030220669 .
ANASTASSIOU_MULTICANCER_INVASIVENESS_SIGNATURE	0.0462139046763096 .	0.6110030220669 .
hsa-miR-216a	0.0463261616323185 .	0.6110030220669 .
BRACHAT_RESPONSE_TO_METHOTREXATE_DN	0.0464386374144965 .	0.6110030220669 .
REACTOME_NUCLEAR_ENVELOPE_BREAKDOWN	0.0464386374144965 .	0.6110030220669 .
hsa-miR-1265	0.0465513322982611 .	0.6110030220669 .
hsa-miR-525-5p	0.047118102876805 .	0.6110030220669 .
RICKMAN_TUMOR_DIFFERENTIATED_MODERATELY_VS_POORLY_UP	0.0472321181508732 .	0.6110030220669 .
LEE_TARGETS_OF_PTCH1_AND_SUFU_DN	0.0472321181508732 .	0.6110030220669 .
CHEN_NEUROBLASTOMA_COPY_NUMBER_GAINS	0.0474608120579539 .	0.6110030220669 .
YANG_BREAST_CANCER_ESR1_LASER_UP	0.0475754912408433 .	0.6110030220669 .
proteasomal protein catabolic process	0.0478055154395445 .	0.6110030220669 .
androgen receptor binding	0.047920861004853 .	0.6110030220669 .
cellular response to leukemia inhibitory factor	0.0481522204406319 .	0.6110030220669 .
REACTOME_PROCESSING_OF_CAPPED_INTRONLESS_PRE_MRNA	0.0482682348601967 .	0.6110030220669 .
VERRECCHIA_RESPONSE_TO_TGFB1_C2	0.0482682348601967 .	0.6110030220669 .
HOELZEL_NF1_TARGETS_UP	0.0482682348601967 .	0.6110030220669 .
REACTOME_GOLGI_ASSOCIATED_VESICLE_BIOGENESIS	0.0485009344748894 .	0.6110030220669 .
SHETH_LIVER_CANCER_VS_TXNIP_LOSS_PAM2	0.0485009344748894 .	0.6110030220669 .
COPII vesicle coating	0.0487345302857769 .	0.6110030220669 .
microtubule cytoskeleton organization	0.0488516649503082 .	0.6110030220669 .
hsa-miR-619	0.0490866091679111 .	0.6110030220669 .
LU_TUMOR_VASCULATURE_UP	0.0492044192688952 .	0.6110030220669 .
DOANE_BREAST_CANCER_CLASSES_UP	0.0492044192688952 .	0.6110030220669 .
LEE_NEURAL_CREST_STEM_CELL_UP	0.0492044192688952 .	0.6110030220669 .
CROMER_TUMORIGENESIS_UP	0.0495592048263702 .	0.6110030220669 .
ZHAN_MULTIPLE_MYELOMA_UP	0.0496779193426102 .	0.6110030220669 .
REACTOME_SUMOYLATION_OF_CHROMATIN_ORGANIZATION_PROTEINS	0.0496779193426102 .	0.6110030220669 .
potassium ion transmembrane transport	0.0497968606466346 .	0.6110030220669 .
hsa-miR-1287	0.0497968606466346 .	0.6110030220669 .
cysteine-type endopeptidase activity	0.0500354247116169 .	0.864818487628567 .
ion transport	0.0500354247116169 .	0.864818487628567 .
ACEVEDO_LIVER_CANCER_DN	0.0502748992075943 .	0.864818487628567 .
APPIERTO_RESPONSE_TO_FENRETINIDE_DN	0.0516083804481817 .	0.864818487628567 .
SPIELMAN_LYMPHOBLAST_EUROPEAN_VS_ASIAN_DN	0.0517309874788226 .	0.864818487628567 .
Lembcke_Normal vs Adenoma	0.0518538259325457 .	0.864818487628567 .
PID_IL8_CXCR2_PATHWAY	0.0518538259325457 .	0.864818487628567 .
WANG_RESPONSE_TO_GSK3_INHIBITOR_SB216763_DN	0.0519768960811036 .	0.864818487628567 .
serine-type endopeptidase inhibitor activity	0.0529698308571788 .	0.864818487628567 .
IVANOVA_HEMATOPOIESIS_INTERMEDIATE_PROGENITOR	0.0529698308571788 .	0.864818487628567 .
melanosome	0.0533460371833232 .	0.864818487628567 .
GUO_TARGETS_OF_IRS1_AND_IRS2	0.0533460371833232 .	0.864818487628567 .
REACTOME_MRNA_SPLICING	0.0535980156847068 .	0.864818487628567 .
REACTOME_SEMA3A_PAK_DEPENDENT_AXON_REPULSION	0.0537243580312638 .	0.864818487628567 .
WAKASUGI_HAVE_ZNF143_BINDING_SITES	0.0537243580312638 .	0.864818487628567 .
cell cycle	0.0541048006936733 .	0.864818487628567 .
REACTOME_RESPONSE_OF_EIF2AK4_GCN2_TO_AMINO_ACID_DEFICIENCY	0.0542320876877636 .	0.864818487628567 .
Subero_B-ALL_hyper_meth	0.0547436067149102 .	0.864818487628567 .
REACTOME_ECM_PROTEOGLYCANS	0.0548720805799335 .	0.864818487628567 .
PID_THROMBIN_PAR1_PATHWAY	0.0551297431216807 .	0.864818487628567 .
APPIERTO_RESPONSE_TO_FENRETINIDE_UP	0.0559084685630553 .	0.864818487628567 .
GOTZMANN_EPITHELIAL_TO_MESENCHYMAL_TRANSITION_DN	0.0559084685630553 .	0.864818487628567 .
REACTOME_AMINO_ACIDS_REGULATE_MTORC1	0.0559084685630553 .	0.864818487628567 .
NAM_FXYD5_TARGETS_DN	0.0560390957155047 .	0.864818487628567 .
transcription initiation from RNA polymerase I promoter	0.0561699634613177 .	0.864818487628567 .
HOEGERKORP_CD44_TARGETS_DIRECT_UP	0.056301072067783 .	0.864818487628567 .
transporter activity	0.056695845721649 .	0.864818487628567 .
REACTOME_TRNA_PROCESSING	0.0569602373540856 .	0.864818487628567 .
REACTOME_TRANS_GOLGI_NETWORK_VESICLE_BUDDING	0.0573586439259225 .	0.864818487628567 .
REACTOME_ARACHIDONIC_ACID_METABOLISM	0.0573586439259225 .	0.864818487628567 .
REACTOME_SIGNALING_BY_NOTCH4	0.0574919322802623 .	0.864818487628567 .
GAL_LEUKEMIC_STEM_CELL_DN	0.0580275235999067 .	0.864818487628567 .
YAGI_AML_SURVIVAL	0.0580275235999067 .	0.864818487628567 .
TURASHVILI_BREAST_DUCTAL_CARCINOMA_VS_LOBULAR_NORMAL_UP	0.0581620322316662 .	0.864818487628567 .
REACTOME_GAP_JUNCTION_TRAFFICKING_AND_REGULATION	0.0584317843117749 .	0.864818487628567 .
nucleosome assembly	0.0585670282892445 .	0.864818487628567 .
FERRANDO_TAL1_NEIGHBORS	0.0588382534404817 .	0.864818487628567 .
Chr 18	0.0589742351422969 .	0.864818487628567 .
GARGALOVIC_RESPONSE_TO_OXIDIZED_PHOSPHOLIPIDS_BLACK_UP	0.0592469381170747 .	0.864818487628567 .
REACTOME_MITOTIC_PROPHASE	0.0593836599169872 .	0.864818487628567 .
GAVIN_FOXP3_TARGETS_CLUSTER_T7	0.059657845457838 .	0.864818487628567 .
Chaussabel_2,6_Myeloid lineage	0.0597953097246032 .	0.864818487628567 .
membrane	0.0602091916612173 .	0.864818487628567 .
cytoplasmic ribonucleoprotein granule	0.0603476495596693 .	0.864818487628567 .
REACTOME_GABA_RECEPTOR_ACTIVATION	0.060486356521161 .	0.864818487628567 .
CUI_TCF21_TARGETS_UP	0.0607645186796807 .	0.864818487628567 .
PROTEINATLAS_fallopian tube	0.0609039743994179 .	0.864818487628567 .
CHOI_ATL_CHRONIC_VS_ACUTE_DN	0.0609039743994179 .	0.864818487628567 .
collagen fibril organization	0.0610436802276109 .	0.864818487628567 .
IWANAGA_CARCINOGENESIS_BY_KRAS_UP	0.0610436802276109 .	0.864818487628567 .
DEBIASI_APOPTOSIS_BY_REOVIRUS_INFECTION_DN	0.0614643009703913 .	0.864818487628567 .
VERHAAK_GLIOBLASTOMA_NEURAL	0.0614643009703913 .	0.864818487628567 .
VANDESLUIS_COMMD1_TARGETS_GROUP_3_DN	0.0617459701179395 .	0.864818487628567 .
REACTOME_FCGAMMA_RECEPTOR_FCGR_DEPENDENT_PHAGOCYTOSIS	0.0617459701179395 .	0.864818487628567 .
nuclear chromosome, telomeric region	0.0618871820674858 .	0.864818487628567 .
LIANG_HEMATOPOIESIS_STEM_CELL_NUMBER_SMALL_VS_HUGE_UP	0.0620286459470836 .	0.864818487628567 .
positive regulation of nucleic acid-templated transcription	0.0621703620161194 .	0.864818487628567 .
SIG_PIP3_SIGNALING_IN_CARDIAC_MYOCTES	0.0621703620161194 .	0.864818487628567 .
hsa-miR-520h	0.0623123305337649 .	0.864818487628567 .
TAYLOR_METHYLATED_IN_ACUTE_LYMPHOBLASTIC_LEUKEMIA	0.0623123305337649 .	0.864818487628567 .
hsa-miR-339-5p	0.0627397533668265 .	0.864818487628567 .
PID_AURORA_A_PATHWAY	0.0627397533668265 .	0.864818487628567 .
HERNANDEZ_MITOTIC_ARREST_BY_DOCETAXEL_1_DN	0.0628827342662845 .	0.864818487628567 .
double-strand break repair via nonhomologous end joining	0.0630259689069407 .	0.895875069123454 .
LIU_PROSTATE_CANCER_UP	0.0630259689069407 .	0.895875069123454 .
BILANGES_SERUM_AND_RAPAMYCIN_SENSITIVE_GENES	0.0630259689069407 .	0.895875069123454 .
proteolysis involved in cellular protein catabolic process	0.0640357377763057 .	0.895875069123454 .
HE_PTEN_TARGETS_UP	0.0643265414978205 .	0.895875069123454 .
WANG_RESPONSE_TO_GSK3_INHIBITOR_SB216763_UP	0.0643265414978205 .	0.895875069123454 .
DOANE_BREAST_CANCER_ESR1_DN	0.0647646700392428 .	0.895875069123454 .
WESTON_VEGFA_TARGETS	0.0647646700392428 .	0.895875069123454 .
MITSIADES_RESPONSE_TO_APLIDIN_DN	0.0647646700392428 .	0.895875069123454 .
positive regulation of protein catabolic process	0.0650580406848163 .	0.895875069123454 .
JAZAG_TGFB1_SIGNALING_UP	0.0650580406848163 .	0.895875069123454 .
neutrophil degranulation	0.0653524416691735 .	0.895875069123454 .
cellular response to DNA damage stimulus	0.0655000291740719 .	0.895875069123454 .
ACEVEDO_LIVER_TUMOR_VS_NORMAL_ADJACENT_TISSUE_UP	0.0656478750259833 .	0.895875069123454 .
DAZARD_UV_RESPONSE_CLUSTER_G1	0.0657959794784964 .	0.895875069123454 .
GENTLES_modul7	0.0662418469717638 .	0.895875069123454 .
REACTOME_SIGNALING_BY_FGFR	0.0663909883575346 .	0.895875069123454 .
LU_EZH2_TARGETS_DN	0.0663909883575346 .	0.895875069123454 .
MYC_Metabolism UP	0.0666900509754042 .	0.895875069123454 .
MIKKELSEN_NPC_ICP_WITH_H3K4ME3	0.0669901550674954 .	0.895875069123454 .
TORCHIA_TARGETS_OF_EWSR1_FLI1_FUSION_TOP20_UP	0.0671405982950646 .	0.895875069123454 .
HILLION_HMGA1_TARGETS	0.0672913026450916 .	0.895875069123454 .
TURASHVILI_BREAST_LOBULAR_CARCINOMA_VS_DUCTAL_NORMAL_UP	0.0675934957152539 .	0.895875069123454 .
REACTOME_REPRODUCTION	0.0675934957152539 .	0.895875069123454 .
GAJATE_RESPONSE_TO_TRABECTEDIN_DN	0.067896736280774 .	0.895875069123454 .
SHETH_LIVER_CANCER_VS_TXNIP_LOSS_PAM5	0.0682010263401274 .	0.895875069123454 .
GROSS_HYPOXIA_VIA_ELK3_AND_HIF1A_DN	0.0682010263401274 .	0.895875069123454 .
cell population proliferation	0.0683535655533232 .	0.895875069123454 .
nuclear pore	0.0686594335910095 .	0.895875069123454 .
carbohydrate binding	0.0688127629123701 .	0.999999999999752 .
endoplasmic reticulum-Golgi intermediate compartment	0.0688127629123701 .	0.999999999999752 .
mitochondrial outer membrane	0.0689663560995233 .	0.999999999999752 .
specific granule membrane	0.0689663560995233 .	0.999999999999752 .
BYSTRYKH_HEMATOPOIESIS_STEM_CELL_SCP2_QTL_TRANS	0.0689663560995233 .	0.999999999999752 .
peptidase inhibitor activity	0.0692743350618607 .	0.999999999999905 .
FONTAINE_THYROID_TUMOR_UNCERTAIN_MALIGNANCY_DN	0.0694287213316623 .	0.999999999999905 .
SIG_REGULATION_OF_THE_ACTIN_CYTOSKELETON_BY_RHO_GTPASES	0.0697382886829317 .	1 .
LEE_CALORIE_RESTRICTION_MUSCLE_UP	0.0697382886829317 .	1 .
KEGG_GNRH_SIGNALING_PATHWAY	0.0706733669481524 .	1 .
Hummel_mBL UP	0.0708301457660523 .	1 .
ciliary basal body-plasma membrane docking	0.071144504837282 .	1 .
REACTOME_CARGO_CONCENTRATION_IN_THE_ER	0.071144504837282 .	1 .
YAO_TEMPORAL_RESPONSE_TO_PROGESTERONE_CLUSTER_16	0.0713020855781856 .	1 .
CAIRO_PML_TARGETS_BOUND_BY_MYC_UP	0.0714599341138254 .	1 .
activation of MAPK activity	0.0722532022082133 .	1 .
GRAESSMANN_RESPONSE_TO_MC_AND_DOXORUBICIN_UP	0.0732140117425933 .	1 .
CHIANG_LIVER_CANCER_SUBCLASS_INTERFERON_UP	0.0733750926822666 .	1 .
hsa-miR-323-5p	0.0736980675896595 .	1 .
PID_PRL_SIGNALING_EVENTS_PATHWAY	0.0736980675896595 .	1 .
clathrin-coated vesicle	0.073859962034891 .	1 .
REACTOME_DISEASES_OF_PROGRAMMED_CELL_DEATH	0.073859962034891 .	1 .
hsa-miR-511	0.0741845660997462 .	1 .
WILENSKY_RESPONSE_TO_DARAPLADIB	0.0741845660997462 .	1 .
REACTOME_REGULATION_OF_INSULIN_SECRETION	0.0746735136970643 .	1 .
Noushmehr_Pron_GCIMP_hypermeth_DN	0.0750008425262292 .	1 .
hsa-miR-578	0.0750008425262292 .	1 .
DARWICHE_SQUAMOUS_CELL_CARCINOMA_DN	0.0750008425262292 .	1 .
NOUSHMEHR_GBM_SILENCED_BY_METHYLATION	0.0750008425262292 .	1 .
recycling endosome membrane	0.0753292645711679 .	1 .
SPANG_CD40 6hrs DN	0.0754938861383046 .	1 .
BOQUEST_STEM_CELL_UP	0.0761551148483064 .	1 .
LIU_PROSTATE_CANCER_DN	0.0763211088063534 .	1 .
WEIGEL_OXIDATIVE_STRESS_BY_TBH_AND_H2O2	0.0764873779434711 .	1 .
SASSON_RESPONSE_TO_GONADOTROPHINS_DN	0.0764873779434711 .	1 .
ULE_SPLICING_VIA_NOVA2	0.0766539224924706 .	1 .
cysteine-type peptidase activity	0.0768207426858094 .	1 .
MEISSNER_NPC_HCP_WITH_H3K27ME3	0.0768207426858094 .	1 .
REACTOME_CALNEXIN_CALRETICULIN_CYCLE	0.0769878387555897 .	1 .
WANG_RECURRENT_LIVER_CANCER_DN	0.0773228594510982 .	1 .
MIKKELSEN_ES_ICP_WITH_H3K4ME3_AND_H3K27ME3	0.0773228594510982 .	1 .
WIERENGA_PML_INTERACTOME	0.0773228594510982 .	1 .
mitochondrial membrane	0.0774907845392406 .	1 .
hsa-miR-299-3p	0.0774907845392406 .	1 .
LINDVALL_IMMORTALIZED_BY_TERT_UP	0.0774907845392406 .	1 .
nucleotide-excision repair	0.0781652552056882 .	1 .
DELACROIX_RARG_BOUND_MEF	0.0781652552056882 .	1 .
hsa-miR-375	0.0783345665995445 .	1 .
protein catabolic process	0.079014593948992 .	1 .
REACTOME_C_TYPE_LECTIN_RECEPTORS_CLRS	0.079014593948992 .	1 .
WU_HBX_TARGETS_1_DN	0.0791852973693905 .	1 .
ALCALAY_AML_BY_NPM1_LOCALIZATION_UP	0.0795275416999237 .	1 .
microglial cell activation	0.0796990830628589 .	1 .
BIOCARTA_ERK_PATHWAY	0.0803880484305927 .	1 .
MAHAJAN_RESPONSE_TO_IL1A_DN	0.0803880484305927 .	1 .
endosomal transport	0.0810815044436547 .	1 .
ICGC_Pol24_targets	0.0810815044436547 .	1 .
Chapuy_ConsCluster C2 signature	0.0810815044436547 .	1 .
FARMER_BREAST_CANCER_CLUSTER_4	0.0810815044436547 .	1 .
autophagy	0.0816045520407096 .	1 .
DARWICHE_SKIN_TUMOR_PROMOTER_UP	0.0816045520407096 .	1 .
muscle organ development	0.0828348845909998 .	1 .
GRABARCZYK_BCL11B_TARGETS_DN	0.0828348845909998 .	1 .
hsa-miR-640	0.0830117796875177 .	1 .
hsa-miR-769-5p	0.0830117796875177 .	1 .
KIM_WT1_TARGETS_DN	0.0830117796875177 .	1 .
VARELA_ZMPSTE24_TARGETS_DN	0.0833664220463208 .	1 .
brush border	0.0837222020766284 .	1 .
GAUSSMANN_MLL_AF4_FUSION_TARGETS_F_UP	0.0837222020766284 .	1 .
ROSS_AML_WITH_PML_RARA_FUSION	0.0837222020766284 .	1 .
MIKKELSEN_MEF_LCP_WITH_H3K27ME3	0.0839005192609707 .	1 .
THILLAINADESAN_ZNF217_TARGETS_UP	0.0840791215132041 .	1 .
PROTEINATLAS_skin	0.0842580090491283 .	1 .
CHNG_MULTIPLE_MYELOMA_HYPERPLOID_UP	0.0842580090491283 .	1 .
PID_AVB3_INTEGRIN_PATHWAY	0.0846166408331417 .	1 .
GERHOLD_ADIPOGENESIS_UP	0.0846166408331417 .	1 .
WNT_SIGNALING	0.0858808700358204 .	1 .
ATPase-coupled transmembrane transporter activity	0.0862446619619905 .	1 .
BOYAULT_LIVER_CANCER_SUBCLASS_G3_DN	0.0862446619619905 .	1 .
BRACHAT_RESPONSE_TO_CAMPTOTHECIN_UP	0.0864269895797508 .	1 .
REACTOME_NUCLEAR_PORE_COMPLEX_NPC_DISASSEMBLY	0.0864269895797508 .	1 .
Chaussabel_3,6_Mitochondrial ribosomal proteins	0.0866096052477139 .	1 .
FLECHNER_PBL_KIDNEY_TRANSPLANT_OK_VS_DONOR_UP	0.0866096052477139 .	1 .
positive regulation of cell cycle	0.0867925091756432 .	1 .
Christensen_hypermethylated_in_secondary_glioblastoma	0.0871591826482394 .	1 .
WAMUNYOKOLI_OVARIAN_CANCER_GRADES_1_2_UP	0.0871591826482394 .	1 .
DAVE_Immune response 2	0.0873429526102133 .	1 .
YANAGIHARA_ESX1_TARGETS	0.0878959978932859 .	1 .
BIOCARTA_CTCF_PATHWAY	0.0884516506160856 .	1 .
mitotic cell cycle	0.0888235370867256 .	1 .
PID_INTEGRIN1_PATHWAY	0.0888235370867256 .	1 .
VALK_AML_CLUSTER_8	0.0888235370867256 .	1 .
SASSON_RESPONSE_TO_FORSKOLIN_DN	0.0888235370867256 .	1 .
REACTOME_PROCESSING_OF_CAPPED_INTRON_CONTAINING_PRE_MRNA	0.0890099163331017 .	1 .
negative regulation of G0 to G1 transition	0.0901343087818165 .	1 .
HALLMARK_APICAL_SURFACE	0.0903227289061011 .	1 .
cellular response to growth factor stimulus	0.090511441390597 .	1 .
NUNODA_RESPONSE_TO_DASATINIB_IMATINIB_UP	0.090511441390597 .	1 .
SCHLOSSER_MYC_TARGETS_AND_SERUM_RESPONSE_DN	0.0910793350044004 .	1 .
COLIN_PILOCYTIC_ASTROCYTOMA_VS_GLIOBLASTOMA_DN	0.0910793350044004 .	1 .
WANG_PROSTATE_CANCER_ANDROGEN_INDEPENDENT	0.0912692189264074 .	1 .
mRNA binding	0.0922230428265768 .	1 .
MIKKELSEN_IPS_WITH_HCP_H3K27ME3	0.0926066313930558 .	1 .
BERENJENO_TRANSFORMED_BY_RHOA_UP	0.092798867674217 .	1 .
BOYAULT_LIVER_CANCER_SUBCLASS_G3_UP	0.092798867674217 .	1 .
REACTOME_SCAVENGING_BY_CLASS_A_RECEPTORS	0.092798867674217 .	1 .
MIYAGAWA_TARGETS_OF_EWSR1_ETS_FUSIONS_DN	0.0937644768179777 .	1 .
ZHANG_BREAST_CANCER_PROGENITORS_UP	0.0939584855442924 .	1 .
hsa-miR-587	0.0941527903507908 .	1 .
STEARMAN_LUNG_CANCER_EARLY_VS_LATE_DN	0.0943473914283251 .	1 .
neuron apoptotic process	0.0947374831573885 .	1 .
ROY_WOUND_BLOOD_VESSEL_UP	0.0947374831573885 .	1 .
RODRIGUES_THYROID_CARCINOMA_POORLY_DIFFERENTIATED_UP	0.0951287622481875 .	1 .
positive regulation of interleukin-6 production	0.0955212302092843 .	1 .
KEGG_GLYCOSAMINOGLYCAN_DEGRADATION	0.0955212302092843 .	1 .
PID_RAS_PATHWAY	0.0955212302092843 .	1 .
REACTOME_CLATHRIN_MEDIATED_ENDOCYTOSIS	0.0955212302092843 .	1 .
SMITH_TERT_TARGETS_DN	0.0957179104853815 .	1 .
Shaw_down_in_1p19q	0.0961121645625461 .	1 .
snRNA transcription by RNA polymerase II	0.0963097387356119 .	1 .
translational initiation	0.0967057822768115 .	1 .
PID_IL8_CXCR1_PATHWAY	0.0967057822768115 .	1 .
chromatin	0.0969042520138211 .	1 .
KEGG_STEROID_HORMONE_BIOSYNTHESIS	0.0971030206401486 .	1 .
LEE_LIVER_CANCER_DENA_DN	0.0971030206401486 .	1 .
ICGC_Pax5_targets	0.0973020883389204 .	1 .
REACTOME_ACTIVATION_OF_BH3_ONLY_PROTEINS	0.0973020883389204 .	1 .
ICGC_Six5_targets	0.0975014552927358 .	1 .
hsa-miR-1231	0.0975014552927358 .	1 .
PETRETTO_HEART_MASS_QTL_CIS_UP	0.0975014552927358 .	1 .
PID_NFAT_3PATHWAY	0.0981013535024946 .	1 .
REACTOME_INSULIN_PROCESSING	0.0981013535024946 .	1 .
Christensen_hypermethylated_in_grade3_oligoastrocytoma	0.0985027852413373 .	1 .
KEGG_LYSOSOME	0.0987039515302774 .	1 .
hsa-miR-188-5p	0.0989054183375631 .	1 .
BIOCARTA_TNFR1_PATHWAY	0.0989054183375631 .	1 .
extracellular matrix structural constituent	0.0993092542199339 .	1 .
SENGUPTA_NASOPHARYNGEAL_CARCINOMA_DN	0.0993092542199339 .	1 .
LIAO_METASTASIS	0.0993092542199339 .	1 .
mitotic spindle organization	0.0995116236500461 .	1 .
JIANG_AGING_HYPOTHALAMUS_DN	0.0999172663716134 .	1 .
BIOCARTA_ALK_PATHWAY	0.100324115413251 .	1 .
BIOCARTA_MTOR_PATHWAY	0.100324115413251 .	1 .
REACTOME_G_ALPHA_I_SIGNALLING_EVENTS	0.100324115413251 .	1 .
SERVITJA_ISLET_HNF1A_TARGETS_UP	0.100324115413251 .	1 .
REACTOME_REGULATION_OF_LIPID_METABOLISM_BY_PPARALPHA	0.100324115413251 .	1 .
BILD_E2F3_ONCOGENIC_SIGNATURE	0.100527992741394 .	1 .
SANSOM_APC_MYC_TARGETS	0.101551914396913 .	1 .
BIOCARTA_FAS_PATHWAY	0.101757606937005 .	1 .
CHEBOTAEV_GR_TARGETS_UP	0.102169901594437 .	1 .
GOTZMANN_EPITHELIAL_TO_MESENCHYMAL_TRANSITION_UP	0.102169901594437 .	1 .
MA_MYELOID_DIFFERENTIATION_UP	0.102169901594437 .	1 .
REACTOME_RHO_GTPASE_EFFECTORS	0.102169901594437 .	1 .
thiol-dependent ubiquitinyl hydrolase activity	0.102376504051314 .	1 .
REACTOME_RAB_GERANYLGERANYLATION	0.102376504051314 .	1 .
BILANGES_SERUM_RESPONSE_TRANSLATION	0.103414074357139 .	1 .
HONRADO_BREAST_CANCER_BRCA1_VS_BRCA2	0.103622501193098 .	1 .
ICGC_Pou2_targets	0.104459256640915 .	1 .
REACTOME_COLLAGEN_DEGRADATION	0.104879465521945 .	1 .
vesicle-mediated transport	0.105723552090653 .	1 .
cerebellum development	0.105935339004971 .	1 .
hsa-miR-591	0.106147432347191 .	1 .
LANDIS_ERBB2_BREAST_TUMORS_65_DN	0.106147432347191 .	1 .
DING_LUNG_CANCER_EXPRESSION_BY_COPY_NUMBER	0.106147432347191 .	1 .
THUM_MIR21_TARGETS_HEART_DISEASE_UP	0.106359832275802 .	1 .
BIOCARTA_EICOSANOID_PATHWAY	0.107212501003097 .	1 .
KUMAR_PATHOGEN_LOAD_BY_MACROPHAGES	0.107426436220146 .	1 .
LIU_SMARCA4_TARGETS	0.108285253876268 .	1 .
GRADE_COLON_VS_RECTAL_CANCER_DN	0.10850072825424 .	1 .
PROTEINATLAS_ovary	0.108932602032153 .	1 .
hsa-miR-661	0.10914900173401 .	1 .
JAZAG_TGFB1_SIGNALING_VIA_SMAD4_UP	0.10914900173401 .	1 .
hsa-miR-513b	0.109365710178054 .	1 .
chloride transmembrane transport	0.10958272751371 .	1 .
hsa-miR-1827	0.10958272751371 .	1 .
HOLLMANN_APOPTOSIS_VIA_CD40_UP	0.110017689454468 .	1 .
CHEN_ETV5_TARGETS_SERTOLI	0.11067245275277 .	1 .
KEGG_VIRAL_MYOCARDITIS	0.110891326541379 .	1 .
REACTOME_PROTEIN_FOLDING	0.110891326541379 .	1 .
cell fate commitment	0.11154980800583 .	1 .
intracellular transport of virus	0.11154980800583 .	1 .
SANSOM_APC_TARGETS_DN	0.11154980800583 .	1 .
EHLERS_ANEUPLOIDY_UP	0.11154980800583 .	1 .
REACTOME_NONHOMOLOGOUS_END_JOINING_NHEJ	0.11154980800583 .	1 .
REACTOME_TRNA_PROCESSING_IN_THE_NUCLEUS	0.111769922339602 .	1 .
POMEROY_MEDULLOBLASTOMA_PROGNOSIS_UP	0.111990347167652 .	1 .
BROWN_MYELOID_CELL_DEVELOPMENT_DN	0.111990347167652 .	1 .
REACTOME_RNA_POLYMERASE_I_TRANSCRIPTION	0.111990347167652 .	1 .
mitotic spindle	0.112875154251749 .	1 .
positive regulation of actin filament polymerization	0.112875154251749 .	1 .
hsa-miR-371-5p	0.112875154251749 .	1 .
LANDIS_ERBB2_BREAST_TUMORS_65_UP	0.112875154251749 .	1 .
WEST_ADRENOCORTICAL_CARCINOMA_VS_ADENOMA_DN	0.112875154251749 .	1 .
REACTOME_TP53_REGULATES_TRANSCRIPTION_OF_DNA_REPAIR_GENES	0.113097133667468 .	1 .
cytoplasmic side of plasma membrane	0.113988166071534 .	1 .
HEIDENBLAD_AMPLICON_8Q24_UP	0.113988166071534 .	1 .
KEGG_ENDOMETRIAL_CANCER	0.114211703543558 .	1 .
KANG_AR_TARGETS_UP	0.114659714683773 .	1 .
kinetochore	0.114884188621074 .	1 .
hsa-miR-127-3p	0.114884188621074 .	1 .
BOYLAN_MULTIPLE_MYELOMA_C_DN	0.115334073897955 .	1 .
PID_P75_NTR_PATHWAY	0.115559485502733 .	1 .
ONGUSAHA_TP53_TARGETS	0.115785209927442 .	1 .
HOWLIN_CITED1_TARGETS_1_DN	0.115785209927442 .	1 .
[truncated: 3,765 more rows]

## Sheet: term
Supplement Table 5. Group specific geneset analysis.
[truncated: 5,408 more rows]
