# Supplementary material for: Elevated expression of glycolytic genes as a prominent feature of early-onset preeclampsia: insights from integrative transcriptomic analysis
Source: Front Mol Biosci. 2023 Sep 25;10:1248771. doi: 10.3389/fmolb.2023.1248771 (PMC10561389; doi:10.3389/fmolb.2023.1248771)
Supplement: Supplementary file 1 [file DataSheet1.ZIP › supplement tables/supp_table_6.xlsx]

## Sheet: supp_table_7
Supplement Table 6. Gene and meta-gene mapping matrix of LOPE samples.
Gene	Rank	ID	Symbol	mean expression	SD	max delta e	min delta e	correlation	->t.score	->p.value	Metagene	Chromosome	Description	module
PCSK1N	1	PCSK1N	NA	7.77103	0.523093	2.64402	-0.891966	0.400237	3.83241	0.000128739299760983 .	1 x 1	NA	NA	A
AQP3	2	AQP3	NA	7.6598	0.910063	2.45042	-1.52918	0.136392	1.20812	0.115348647320744 .	9 x 1	NA	NA	A
ISOC2	3	ISOC2	NA	7.50923	0.392313	2.35532	-0.603184	0.659338	7.69528	1.95976568306833e-11 .	1 x 1	NA	NA	A
CXCL1	4	CXCL1	NA	8.75703	0.764564	2.32335	-1.4937	0.0527604	0.463616	0.322115231144772 .	9 x 1	NA	NA	A
SOX18	5	SOX18	NA	8.4683	0.465253	2.20954	-0.773865	0.533171	5.53015	2.11013451378861e-07 .	1 x 1	NA	NA	A
WDR25	6	WDR25	NA	7.09972	0.476214	2.12334	-0.814486	0.355948	3.34233	0.000642202534312131 .	1 x 1	NA	NA	A
SOX4	7	SOX4	NA	7.49503	0.430503	2.11359	-0.511132	0.291101	2.67003	0.00462396658409059 .	1 x 1	NA	NA	A
MC1R	8	MC1R	NA	8.61307	0.495736	2.06756	-1.38268	0.637934	7.26908	1.28091759421523e-10 .	6 x 1	NA	NA	A
TNNI2	9	TNNI2	NA	6.96006	0.525439	2.04425	-0.861575	0.34807	3.25804	0.000835216473556222 .	1 x 1	NA	NA	A
NPTX1	10	NPTX1	NA	6.62797	0.372108	2.023	-0.593406	0.425454	4.12533	4.63987715846326e-05 .	1 x 1	NA	NA	A
TPI1	11	TPI1	NA	9.40582	0.428047	2.01778	-0.821597	0.506356	5.15264	9.63242383189566e-07 .	1 x 1	NA	NA	A
RELB	12	RELB	NA	7.38895	0.344052	1.99866	-0.55364	0.497537	5.03303	1.54383223049948e-06 .	1 x 1	NA	NA	A
LAG3	13	LAG3	NA	6.33006	0.403695	1.95665	-0.874337	0.525345	5.41773	3.33136779939736e-07 .	1 x 1	NA	NA	A
APOLD1	14	APOLD1	NA	8.60585	0.626178	1.93681	-1.24074	0.296923	2.72854	0.00393899985897472 .	1 x 9	NA	NA	A
METRN	15	METRN	NA	7.5992	0.415333	1.93621	-1.03661	0.425104	4.12119	4.70866685327032e-05 .	1 x 1	NA	NA	A
WFDC2	16	WFDC2	NA	6.30347	0.386403	1.90294	-0.782618	0.372318	3.52016	0.000363964913323023 .	1 x 1	NA	NA	A
MYOD1	17	MYOD1	NA	6.298	0.324249	1.8864	-0.47054	0.512932	5.24325	6.71716756439622e-07 .	1 x 1	NA	NA	A
COASY	18	COASY	NA	9.47426	0.465534	1.88245	-1.03484	0.634182	7.19742	1.75375824973401e-10 .	7 x 1	NA	NA	A
CYP51A1	19	CYP51A1	NA	7.06599	0.320736	1.88047	-0.700368	0.195185	1.74633	0.0423705259564344 .	1 x 1	NA	NA	A
LAGE3	20	LAGE3	NA	7.98249	0.323178	1.87403	-0.839677	0.472793	4.70821	5.41899341333085e-06 .	1 x 1	NA	NA	A
SPHK2	21	SPHK2	NA	7.9454	0.360713	1.87072	-0.834206	0.637806	7.26662	1.29482868871378e-10 .	2 x 1	NA	NA	A
SOCS1	22	SOCS1	NA	7.56402	0.308678	1.85072	-0.501296	0.482324	4.83152	3.37971173247631e-06 .	1 x 1	NA	NA	A
OSBP2	23	OSBP2	NA	6.69534	0.384893	1.84875	-0.767757	0.278206	2.54158	0.00652221422806831 .	1 x 1	NA	NA	A
CLDN3	24	CLDN3	NA	7.70082	0.343835	1.8431	-0.859118	0.363951	3.42881	0.000488341711026186 .	1 x 1	NA	NA	A
ZBTB16	25	ZBTB16	NA	7.44886	0.480845	1.78751	-0.85229	0.425204	4.12238	4.68883243359697e-05 .	8 x 1	NA	NA	A
AR	26	AR	NA	6.07382	0.378496	1.779	-0.898212	0.517163	5.30221	5.30552741961898e-07 .	1 x 1	NA	NA	A
SDF2L1	27	SDF2L1	NA	9.28088	0.324023	1.7767	-0.588206	0.420405	4.06579	5.72877396289861e-05 .	1 x 1	NA	NA	A
CYBA	28	CYBA	NA	8.83782	0.389421	1.77299	-0.686807	0.456141	4.49779	1.19621619466548e-05 .	1 x 1	NA	NA	A
FABP7	29	FABP7	NA	5.85318	0.364591	1.77279	-0.55312	0.0921233	0.811831	0.20969559232184 .	1 x 1	NA	NA	A
CLEC11A	30	CLEC11A	NA	6.99975	0.309667	1.77134	-0.508219	0.556555	5.8783	5.0222717318249e-08 .	1 x 1	NA	NA	A
ST6GALNAC4	31	ST6GALNAC4	NA	7.1158	0.325083	1.76557	-0.647531	0.443601	4.34331	2.11453354557189e-05 .	1 x 1	NA	NA	A
EVL	32	EVL	NA	8.68581	0.393248	1.72627	-0.786248	0.457139	4.51023	1.14209036626844e-05 .	1 x 5	NA	NA	A
XYLT2	33	XYLT2	NA	8.51194	0.30887	1.721	-0.739025	0.551481	5.80113	6.92187623885232e-08 .	1 x 3	NA	NA	A
CRYBB1	34	CRYBB1	NA	6.75373	0.282085	1.71006	-0.634877	0.52823	5.45894	2.81906110677355e-07 .	1 x 1	NA	NA	A
TRIM25	35	TRIM25	NA	8.77113	0.401795	1.70011	-1.26675	0.33623	3.1328	0.00122449463688257 .	6 x 4	NA	NA	A
CYTL1	36	CYTL1	NA	7.91026	0.495295	1.68749	-0.778485	0.38734	3.68669	0.00021045817595966 .	1 x 10	NA	NA	A
HAP1	37	HAP1	NA	6.47159	0.26141	1.68219	-0.352738	0.57615	6.18551	1.3818194144477e-08 .	1 x 1	NA	NA	A
CHST7	38	CHST7	NA	7.56599	0.374107	1.68017	-0.619735	0.219562	1.97484	0.0259355952945649 .	1 x 1	NA	NA	A
SHOX2	39	SHOX2	NA	6.20601	0.264359	1.67244	-0.453292	0.479538	4.79525	3.88545957408226e-06 .	1 x 1	NA	NA	A
RARRES2	40	RARRES2	NA	7.74914	0.431518	1.67145	-0.870076	0.548502	5.75625	8.33614324236009e-08 .	1 x 1	NA	NA	A
BBC3	41	BBC3	NA	8.13074	0.320401	1.66438	-0.630548	0.566391	6.03063	2.65525738063488e-08 .	1 x 1	NA	NA	A
PHOX2A	42	PHOX2A	NA	6.73948	0.280565	1.65251	-0.397465	0.525279	5.41679	3.34406956570277e-07 .	1 x 1	NA	NA	A
GCAT	43	GCAT	NA	7.03821	0.267293	1.64244	-0.403045	0.652298	7.55167	3.69462238580809e-11 .	2 x 1	NA	NA	A
FJX1	44	FJX1	NA	7.42401	0.377215	1.63018	-0.707889	0.393507	3.75604	0.000166792198373122 .	1 x 1	NA	NA	A
GALR3	45	GALR3	NA	7.83881	0.364342	1.62284	-0.778914	0.525842	5.42481	3.23726668360891e-07 .	1 x 1	NA	NA	A
NDUFS7	46	NDUFS7	NA	8.7146	0.286027	1.61136	-0.489676	0.614644	6.83753	8.42658498534377e-10 .	1 x 1	NA	NA	A
HES2	47	HES2	NA	8.02742	0.427328	1.60336	-1.04907	0.41986	4.05939	5.85963521224642e-05 .	3 x 1	NA	NA	A
HIST1H1D	48	HIST1H1D	NA	7.2756	0.356958	1.60057	-0.82926	0.131121	1.1606	0.124694671418935 .	1 x 1	NA	NA	A
WNT6	49	WNT6	NA	7.46371	0.35738	1.59406	-0.8308	0.608575	6.72999	1.3427640110919e-09 .	1 x 1	NA	NA	A
ZDHHC11	50	ZDHHC11	NA	5.92091	0.272974	1.58347	-0.573192	0.631851	7.15332	2.12738160421111e-10 .	1 x 1	NA	NA	A
DNMT3B	51	DNMT3B	NA	6.29187	0.29483	1.57939	-0.574423	0.372165	3.51848	0.000365959249240877 .	1 x 1	NA	NA	A
SH2D2A	52	SH2D2A	NA	6.43347	0.293274	1.57528	-0.606005	0.38561	3.66734	0.000224464308407502 .	1 x 1	NA	NA	A
FOXC2	53	FOXC2	NA	6.90457	0.312263	1.5738	-0.556543	0.52323	5.38767	3.76163160842324e-07 .	1 x 1	NA	NA	A
PRX	54	PRX	NA	6.56133	0.278952	1.57298	-0.548193	0.630884	7.13512	2.30367724896041e-10 .	1 x 1	NA	NA	A
KCNMB3	55	KCNMB3	NA	6.06248	0.284628	1.57025	-0.521641	0.305672	2.81709	0.00307699856085941 .	1 x 1	NA	NA	A
TBCA	56	TBCA	NA	10.2204	0.314418	1.55985	-0.952465	0.495957	5.01182	1.6776936264673e-06 .	1 x 1	NA	NA	A
RING1	57	RING1	NA	8.69476	0.317198	1.55105	-0.832323	0.55087	5.7919	7.19196880938355e-08 .	2 x 1	NA	NA	A
MARCO	58	MARCO	NA	6.62634	0.497796	1.55045	-1.06763	0.391384	3.7321	0.000180788903270668 .	1 x 1	NA	NA	A
GFOD1	59	GFOD1	NA	7.70949	0.370222	1.54717	-0.875572	0.434396	4.23195	3.16776287319076e-05 .	1 x 1	NA	NA	A
ASMTL	60	ASMTL	NA	7.84773	0.290191	1.54557	-0.698676	0.627829	7.078	2.95711899411799e-10 .	1 x 1	NA	NA	A
HMGA1	61	HMGA1	NA	7.7281	0.284215	1.54199	-0.471658	0.565233	6.0125	2.86525672077431e-08 .	1 x 1	NA	NA	A
MTX1	62	MTX1	NA	8.56318	0.278977	1.54133	-0.383513	0.381162	3.6178	0.000264469851089855 .	1 x 1	NA	NA	A
APRT	63	APRT	NA	8.54022	0.284984	1.53775	-0.473477	0.578286	6.21993	1.19433005707492e-08 .	1 x 3	NA	NA	A
DOK3	64	DOK3	NA	6.85753	0.304272	1.53762	-1.16356	0.469728	4.669	6.28883708664318e-06 .	1 x 1	NA	NA	A
IL11RA	65	IL11RA	NA	7.67938	0.256643	1.53624	-0.625724	0.58973	6.4077	5.36977484699719e-09 .	4 x 1	NA	NA	A
CDKN2D	66	CDKN2D	NA	7.71212	0.301285	1.53599	-0.619332	0.726689	9.28236	1.70974345792274e-14 .	1 x 1	NA	NA	A
KCNH4	67	KCNH4	NA	6.35207	0.281736	1.53384	-0.516676	0.591455	6.4365	4.74748673706671e-09 .	1 x 1	NA	NA	A
FZD2	68	FZD2	NA	7.27287	0.331528	1.53223	-0.566448	0.524403	5.40432	3.51693994149471e-07 .	1 x 1	NA	NA	A
PLA2G2A	69	PLA2G2A	NA	9.75483	0.586364	1.52522	-1.50799	0.199472	1.78625	0.0389973703558859 .	1 x 11	NA	NA	A
TUBB3	70	TUBB3	NA	8.35245	0.439218	1.51968	-1.10254	0.492116	4.96055	2.04982829132838e-06 .	4 x 1	NA	NA	A
ZNF444	71	ZNF444	NA	7.94776	0.355259	1.51275	-0.850738	0.718552	9.06616	4.46309655899313e-14 .	3 x 1	NA	NA	A
ELK1	72	ELK1	NA	8.33751	0.458198	1.49083	-1.4608	0.363253	3.42123	0.000500291189502233 .	1 x 1	NA	NA	A
PIK3R2	73	PIK3R2	NA	8.65232	0.290828	1.48056	-0.575776	0.519319	5.33244	4.6989231661243e-07 .	1 x 1	NA	NA	A
ZNF671	74	ZNF671	NA	7.00684	0.232263	1.48052	-0.444255	0.362911	3.41752	0.000506239964643829 .	1 x 1	NA	NA	A
CARD14	75	CARD14	NA	6.73628	0.274457	1.47457	-0.578782	0.6742	8.01041	4.85611550971043e-12 .	3 x 1	NA	NA	A
PITX1	76	PITX1	NA	6.61101	0.265719	1.46923	-0.535436	0.577684	6.21022	1.24453966021676e-08 .	1 x 1	NA	NA	A
C7	77	C7	NA	9.7908	0.622077	1.4631	-1.35855	0.128615	1.13804	0.129315690618589 .	1 x 11	NA	NA	A
HSPB7	78	HSPB7	NA	6.69344	0.266913	1.45078	-0.641269	0.370135	3.49623	0.000393278166112676 .	1 x 1	NA	NA	A
SOX17	79	SOX17	NA	7.69553	0.316848	1.44731	-0.556318	0.567969	6.05541	2.39264975609998e-08 .	1 x 1	NA	NA	A
CTGF	80	CTGF	NA	9.98184	0.543784	1.44177	-1.27838	0.350878	3.28799	0.000761119867751514 .	1 x 10	NA	NA	A
MAP4K2	81	MAP4K2	NA	8.24637	0.292178	1.44047	-0.526398	0.707117	8.77521	1.62647673107585e-13 .	3 x 1	NA	NA	A
ACBD4	82	ACBD4	NA	6.82076	0.248252	1.44033	-0.400891	0.519751	5.33853	4.58532074310014e-07 .	1 x 1	NA	NA	A
MMP10	83	MMP10	NA	5.51669	0.319207	1.4341	-0.561743	0.269589	2.45659	0.00813879662747319 .	1 x 1	NA	NA	A
NCKIPSD	84	NCKIPSD	NA	7.01772	0.253901	1.42545	-0.473244	0.535693	5.56681	1.81683664557397e-07 .	1 x 1	NA	NA	A
ARL4A	85	ARL4A	NA	7.77421	0.307476	1.42173	-0.674108	0.416565	4.02081	6.71033013721622e-05 .	2 x 1	NA	NA	A
THOP1	86	THOP1	NA	8.52964	0.383194	1.41938	-0.739383	0.504903	5.1328	1.0419875596801e-06 .	7 x 1	NA	NA	A
CDH17	87	CDH17	NA	5.51234	0.247079	1.41271	-0.557393	0.494142	4.98754	1.84483853948869e-06 .	1 x 1	NA	NA	A
HBE1	88	HBE1	NA	6.51337	0.427223	1.40962	-0.760651	0.1991	1.78279	0.0392810410059907 .	1 x 1	NA	NA	A
BIRC7	89	BIRC7	NA	6.73587	0.417358	1.40604	-1.08454	0.241471	2.18352	0.0160216987877972 .	1 x 1	NA	NA	A
CRYBB2	90	CRYBB2	NA	6.5611	0.334251	1.40364	-0.619625	0.317324	2.93626	0.00218927133126479 .	1 x 1	NA	NA	A
PRSS22	91	PRSS22	NA	7.36195	0.471251	1.40117	-1.45748	0.22755	2.05053	0.0218577293429056 .	1 x 1	NA	NA	A
SELENBP1	92	SELENBP1	NA	7.68322	0.387143	1.40024	-0.761552	0.218894	1.96852	0.0263035567662574 .	1 x 1	NA	NA	A
PDGFRB	93	PDGFRB	NA	9.71037	0.387164	1.39692	-1.01963	0.336407	3.13466	0.00121765282990383 .	1 x 10	NA	NA	A
PITPNM1	94	PITPNM1	NA	7.59225	0.271819	1.395	-0.77474	0.525218	5.41592	3.35587160726902e-07 .	2 x 3	NA	NA	A
GRIA3	95	GRIA3	NA	5.3006	0.269395	1.39412	-0.345658	0.191269	1.70995	0.0456510348457861 .	1 x 1	NA	NA	A
COLEC11	96	COLEC11	NA	7.23135	0.360404	1.39182	-1.02208	0.506914	5.16028	9.34501424687539e-07 .	1 x 1	NA	NA	A
ACOT7	97	ACOT7	NA	7.44457	0.2795	1.38836	-0.622487	0.485293	4.87038	2.90899722044102e-06 .	2 x 1	NA	NA	A
SF3A2	98	SF3A2	NA	9.14915	0.315326	1.3849	-0.685361	0.472046	4.69862	5.6200965330433e-06 .	2 x 4	NA	NA	A
PAX6	99	PAX6	NA	5.7168	0.230125	1.38023	-0.475083	0.501333	5.08426	1.26216222740005e-06 .	1 x 1	NA	NA	A
ADAMTSL2	100	ADAMTSL2	NA	6.90217	0.298128	1.37641	-0.508086	0.412523	3.97375	7.90951501641324e-05 .	1 x 1	NA	NA	A
ACADS	101	ACADS	NA	7.67523	0.306012	1.37336	-0.55202	0.50785	5.17312	8.88089119799318e-07 .	1 x 1	NA	NA	A
FOXH1	102	FOXH1	NA	6.51482	0.256916	1.3687	-0.523139	0.41138	3.96049	8.28277122257859e-05 .	1 x 1	NA	NA	A
TTLL12	103	TTLL12	NA	7.87256	0.353665	1.36785	-0.809834	0.468742	4.65644	6.59535001046319e-06 .	1 x 3	NA	NA	A
SH3TC2	104	SH3TC2	NA	8.49331	0.464195	1.36321	-0.99931	0.365373	3.44427	0.000464790914457724 .	8 x 1	NA	NA	A
KIF22	105	KIF22	NA	7.88211	0.281544	1.36143	-0.954762	0.301252	2.77227	0.00348899285375359 .	1 x 1	NA	NA	A
ADORA1	106	ADORA1	NA	7.1196	0.343372	1.36101	-0.670095	0.52211	5.37181	4.01013380058046e-07 .	6 x 1	NA	NA	A
B3GNT1	107	B3GNT1	NA	8.32079	0.300323	1.35884	-0.704973	0.338797	3.1598	0.00112844990947081 .	1 x 2	NA	NA	A
BANF1	108	BANF1	NA	9.58924	0.295756	1.35645	-0.673213	0.392632	3.74617	0.000172435400822346 .	1 x 1	NA	NA	A
CPLX2	109	CPLX2	NA	6.27761	0.270589	1.35579	-0.977556	0.550853	5.79165	7.19949674321541e-08 .	1 x 1	NA	NA	A
PPAP2C	110	PPAP2C	NA	7.46507	0.448217	1.35555	-1.13419	0.412527	3.9738	7.90814649344052e-05 .	3 x 1	NA	NA	A
FLJ11292	111	FLJ11292	NA	10.7216	0.567621	1.35438	-2.02893	0.431359	4.19557	3.61050616903835e-05 .	6 x 1	NA	NA	A
LHX6	112	LHX6	NA	7.37141	0.333736	1.35309	-0.843497	0.591583	6.43865	4.70407834907149e-09 .	1 x 1	NA	NA	A
RAB11FIP5	113	RAB11FIP5	NA	9.22996	0.419275	1.35119	-1.06408	0.484867	4.8648	2.97252462977404e-06 .	6 x 1	NA	NA	A
EPN3	114	EPN3	NA	7.41491	0.302039	1.34939	-0.493239	0.503478	5.11339	1.12512472205673e-06 .	1 x 1	NA	NA	A
TCF21	115	TCF21	NA	8.81219	0.407556	1.34933	-0.837976	0.347832	3.2555	0.000841801433095313 .	1 x 11	NA	NA	A
CACNG1	116	CACNG1	NA	5.79263	0.210291	1.3475	-0.336903	0.602383	6.6222	2.13849293828616e-09 .	1 x 1	NA	NA	A
TMPRSS6	117	TMPRSS6	NA	6.79703	0.404107	1.34539	-0.715685	0.499192	5.05532	1.41441575007839e-06 .	4 x 1	NA	NA	A
NEUROG3	118	NEUROG3	NA	6.42157	0.289896	1.34518	-0.634071	0.379059	3.59448	0.000285565060075155 .	1 x 1	NA	NA	A
YIF1B	119	YIF1B	NA	7.57776	0.252222	1.3451	-0.436678	0.626121	7.04631	3.39610006783175e-10 .	1 x 1	NA	NA	A
CD3E	120	CD3E	NA	6.07771	0.255353	1.3371	-0.396305	0.134546	1.19147	0.118564264556114 .	1 x 1	NA	NA	A
IRF7	121	IRF7	NA	7.77709	0.298389	1.33646	-0.689612	0.578368	6.22126	1.18761531719969e-08 .	1 x 1	NA	NA	A
PRKAG2	122	PRKAG2	NA	8.93978	0.330433	1.33337	-0.679269	0.121998	1.07859	0.142069119650139 .	3 x 1	NA	NA	A
SLC10A3	123	SLC10A3	NA	8.89047	0.253634	1.33038	-0.589285	0.410778	3.95352	8.48598243463616e-05 .	1 x 1	NA	NA	A
KCTD17	124	KCTD17	NA	8.22026	0.352269	1.32982	-0.85992	0.701231	8.63091	3.08864045450719e-13 .	6 x 1	NA	NA	A
GADD45GIP1	125	GADD45GIP1	NA	7.82723	0.267899	1.32925	-0.508328	0.458962	4.533	1.04909391595021e-05 .	1 x 1	NA	NA	A
RHBDL1	126	RHBDL1	NA	7.03846	0.375932	1.3222	-0.729629	0.502017	5.09353	1.21685042842046e-06 .	3 x 1	NA	NA	A
FBXO46	127	FBXO46	NA	8.00748	0.305103	1.32163	-0.790029	0.644657	7.39967	7.21696036265485e-11 .	3 x 1	NA	NA	A
TMCC2	128	TMCC2	NA	6.37804	0.287994	1.32013	-0.430696	0.47778	4.77245	4.2404038376187e-06 .	1 x 2	NA	NA	A
CFP	129	CFP	NA	6.95852	0.313052	1.31876	-0.702565	0.241719	2.1859	0.0159310243815547 .	1 x 1	NA	NA	A
FGF14	130	FGF14	NA	5.08864	0.201586	1.31235	-0.133691	0.436056	4.25191	2.94757890890729e-05 .	1 x 1	NA	NA	A
BAI1	131	BAI1	NA	6.74221	0.279989	1.31149	-0.69003	0.673222	7.98914	5.33639799016328e-12 .	1 x 1	NA	NA	A
NGFR	132	NGFR	NA	7.04719	0.350362	1.30961	-0.72433	0.595847	6.51046	3.45790873712559e-09 .	1 x 7	NA	NA	A
AOC3	133	AOC3	NA	7.50481	0.403113	1.30924	-0.670895	0.373223	3.5301	0.000352414053389261 .	1 x 10	NA	NA	A
ARHGEF16	134	ARHGEF16	NA	7.85213	0.425487	1.30794	-0.927088	0.65244	7.55455	3.6480818366158e-11 .	4 x 1	NA	NA	A
TELO2	135	TELO2	NA	7.54066	0.277013	1.30518	-0.661594	0.687917	8.31708	1.24511512211711e-12 .	4 x 1	NA	NA	A
GPR27	136	GPR27	NA	7.07623	0.255618	1.30178	-0.483109	0.454991	4.48349	1.26153951547359e-05 .	1 x 1	NA	NA	A
DPM3	137	DPM3	NA	8.36114	0.274599	1.30084	-0.594396	0.687353	8.30414	1.31872290864976e-12 .	1 x 1	NA	NA	A
MRPL34	138	MRPL34	NA	8.55413	0.268407	1.29944	-0.624268	0.393021	3.75056	0.000169905673336856 .	1 x 1	NA	NA	A
SH3BP1	139	SH3BP1	NA	7.40611	0.248959	1.29806	-0.513565	0.510899	5.2151	7.51524238395973e-07 .	1 x 3	NA	NA	A
FAM3A	140	FAM3A	NA	9.40797	0.289667	1.29702	-0.567306	0.691235	8.39373	8.8573592904595e-13 .	4 x 1	NA	NA	A
DOK2	141	DOK2	NA	6.76653	0.254694	1.29681	-0.510575	0.348225	3.25968	0.000830972685070042 .	1 x 2	NA	NA	A
EVC	142	EVC	NA	6.6172	0.219923	1.29654	-0.454577	0.450821	4.43186	1.52740317811428e-05 .	1 x 2	NA	NA	A
ARTN	143	ARTN	NA	6.76599	0.251943	1.29612	-0.446916	0.607073	6.70367	1.50459400494185e-09 .	4 x 1	NA	NA	A
DRD4	144	DRD4	NA	7.10744	0.248755	1.29565	-0.470025	0.647601	7.45778	5.58824098106925e-11 .	2 x 1	NA	NA	A
ABHD8	145	ABHD8	NA	8.55557	0.263189	1.2917	-0.616096	0.578197	6.21849	1.20164438399684e-08 .	1 x 1	NA	NA	A
TGFB3	146	TGFB3	NA	8.3684	0.517336	1.2914	-1.17455	0.215601	1.93746	0.0281782858866467 .	1 x 10	NA	NA	A
NME4	147	NME4	NA	8.62905	0.331579	1.28965	-0.734904	0.536818	5.58323	1.69882226841445e-07 .	1 x 3	NA	NA	A
GUCA1A	148	GUCA1A	NA	5.94446	0.248783	1.28817	-0.564892	0.59911	6.56599	2.72393796407755e-09 .	2 x 1	NA	NA	A
FCGR2B	149	FCGR2B	NA	10.2172	0.380216	1.28797	-0.949312	0.271293	2.47334	0.00779421968378347 .	1 x 10	NA	NA	A
COPE	150	COPE	NA	9.05022	0.216683	1.2863	-0.430901	0.51796	5.31337	5.07305603081321e-07 .	1 x 1	NA	NA	A
MXD3	151	MXD3	NA	7.20031	0.274442	1.28536	-0.511626	0.639825	7.30552	1.09158460048775e-10 .	1 x 2	NA	NA	A
HYI	152	HYI	NA	7.5711	0.285219	1.27935	-0.539171	0.317474	2.9378	0.00217950866125793 .	1 x 1	NA	NA	A
BMP2	153	BMP2	NA	7.11026	0.417602	1.26713	-0.741877	0.323403	2.99901	0.00182336288755414 .	6 x 1	NA	NA	A
TEF	154	TEF	NA	6.90632	0.274317	1.26514	-0.702528	0.551683	5.80418	6.83493661668422e-08 .	1 x 1	NA	NA	A
FDXR	155	FDXR	NA	7.82337	0.289315	1.26505	-0.762556	0.653538	7.57672	3.30810934201509e-11 .	1 x 2	NA	NA	A
TMEM134	156	TMEM134	NA	8.72126	0.255507	1.26001	-0.692661	0.623395	6.99607	4.22823109857973e-10 .	3 x 1	NA	NA	A
PITX2	157	PITX2	NA	7.27938	0.337028	1.25923	-0.693548	0.318063	2.94387	0.00214153391740002 .	1 x 1	NA	NA	A
TRADD	158	TRADD	NA	8.30173	0.220909	1.25839	-0.438208	0.525534	5.42041	3.29539729948536e-07 .	1 x 1	NA	NA	A
FCGBP	159	FCGBP	NA	7.78915	0.515807	1.25609	-1.06093	0.232722	2.09978	0.0195118160488261 .	3 x 10	NA	NA	A
CXXC1	160	CXXC1	NA	8.5629	0.31815	1.25468	-0.567533	0.428734	4.16427	4.03866256706298e-05 .	4 x 1	NA	NA	A
LAT	161	LAT	NA	7.03462	0.235428	1.25452	-0.446826	0.409278	3.93617	9.01204707051129e-05 .	1 x 1	NA	NA	A
BLVRB	162	BLVRB	NA	8.77495	0.296407	1.25373	-0.823713	0.320494	2.96894	0.0019909916049099 .	1 x 1	NA	NA	A
TBXA2R	163	TBXA2R	NA	7.0447	0.212569	1.25355	-0.356012	0.727671	9.309	1.53210777398272e-14 .	1 x 2	NA	NA	A
TAF6L	164	TAF6L	NA	7.95057	0.2669	1.24993	-0.565631	0.637354	7.25794	1.34506406013202e-10 .	4 x 3	NA	NA	A
B4GALT2	165	B4GALT2	NA	7.6357	0.23533	1.2488	-0.471647	0.565992	6.02437	2.72599681716557e-08 .	2 x 1	NA	NA	A
ATP5I	166	ATP5I	NA	9.0968	0.251947	1.24726	-0.455927	0.359221	3.3776	0.000574625390248218 .	1 x 5	NA	NA	A
ELAVL3	167	ELAVL3	NA	5.87662	0.250447	1.24463	-0.576559	0.431947	4.2026	3.52048168145158e-05 .	1 x 1	NA	NA	A
PHKA2	168	PHKA2	NA	8.91229	0.26674	1.24383	-0.6293	0.508818	5.18643	8.42364235476012e-07 .	3 x 6	NA	NA	A
PTGES2	169	PTGES2	NA	7.5724	0.302324	1.24256	-0.580902	0.710901	8.86989	1.0680345496894e-13 .	4 x 1	NA	NA	A
IRF1	170	IRF1	NA	8.79452	0.338653	1.23949	-0.753599	0.229354	2.0677	0.0210139181406941 .	3 x 4	NA	NA	A
TOMM40	171	TOMM40	NA	8.45806	0.247547	1.23929	-0.642602	0.40944	3.93804	8.95399377577322e-05 .	1 x 1	NA	NA	A
GTF2IRD1	172	GTF2IRD1	NA	6.85388	0.244329	1.23601	-0.492326	0.604861	6.66512	1.77718195715215e-09 .	1 x 1	NA	NA	A
MRPL4	173	MRPL4	NA	7.58929	0.211925	1.2341	-0.38395	0.5444	5.69497	1.07361956769303e-07 .	1 x 1	NA	NA	A
CD7	174	CD7	NA	7.10704	0.27156	1.23251	-0.524438	0.477693	4.77133	4.25865868436404e-06 .	1 x 1	NA	NA	A
LTC4S	175	LTC4S	NA	7.00572	0.234918	1.23044	-0.410708	0.619141	6.91847	5.92804472177022e-10 .	1 x 1	NA	NA	A
TPM4	176	TPM4	NA	9.03948	0.311427	1.22947	-0.748003	0.438324	4.27927	2.66967170600152e-05 .	1 x 1	NA	NA	A
CFB	177	CFB	NA	9.60995	0.508701	1.22669	-1.42028	0.18909	1.68974	0.0475617773001558 .	9 x 1	NA	NA	A
ACHE	178	ACHE	NA	6.11173	0.245909	1.22484	-0.811674	0.499388	5.05796	1.39982111557746e-06 .	2 x 1	NA	NA	A
ADAMTS6	179	ADAMTS6	NA	8.26858	0.422712	1.22459	-0.984874	0.206238	1.84949	0.0341123317664704 .	8 x 1	NA	NA	A
GP6	180	GP6	NA	6.72228	0.457547	1.22219	-0.753916	0.361839	3.40591	0.000525292476791339 .	1 x 1	NA	NA	A
S100A5	181	S100A5	NA	6.01023	0.284007	1.22161	-0.630656	0.352236	3.30252	0.000727448736699277 .	1 x 2	NA	NA	A
UBTD1	182	UBTD1	NA	7.44379	0.281614	1.21851	-0.795153	0.537919	5.59933	1.59047986891814e-07 .	1 x 1	NA	NA	A
DLX4	183	DLX4	NA	7.54423	0.287251	1.21741	-0.643129	0.672746	7.97882	5.58619817070394e-12 .	7 x 1	NA	NA	A
CHST12	184	CHST12	NA	8.05719	0.301905	1.21606	-0.654191	0.760171	10.2666	2.22044604925031e-16 .	1 x 4	NA	NA	A
GLTSCR1	185	GLTSCR1	NA	7.70126	0.283364	1.21236	-0.570345	0.522675	5.37981	3.88287703545487e-07 .	2 x 1	NA	NA	A
GABRE	186	GABRE	NA	10.5203	0.429691	1.2099	-1.45612	0.358922	3.37437	0.000580526680638238 .	7 x 1	NA	NA	A
NDRG4	187	NDRG4	NA	6.83759	0.319305	1.20898	-0.503307	0.383532	3.64416	0.000242404865340329 .	1 x 2	NA	NA	A
TRHR	188	TRHR	NA	5.49947	0.224217	1.20879	-0.544523	0.465228	4.61184	7.80508142339542e-06 .	1 x 1	NA	NA	A
NTHL1	189	NTHL1	NA	6.95246	0.27012	1.20735	-0.564843	0.614003	6.82609	8.85551298956955e-10 .	1 x 2	NA	NA	A
DES	190	DES	NA	7.85109	0.402242	1.20668	-0.657229	0.335251	3.12252	0.00126302684904867 .	6 x 4	NA	NA	A
DNAJB2	191	DNAJB2	NA	8.88619	0.2808	1.20595	-0.871935	0.598415	6.55411	2.86668266902268e-09 .	4 x 1	NA	NA	A
CLEC3B	192	CLEC3B	NA	9.8309	0.489727	1.20571	-1.12346	0.55933	5.92091	4.20442073378879e-08 .	1 x 9	NA	NA	A
LIG1	193	LIG1	NA	7.88603	0.259501	1.20484	-0.434845	0.578196	6.21849	1.20165836170472e-08 .	3 x 2	NA	NA	A
MPPE1	194	MPPE1	NA	7.33931	0.216158	1.20347	-0.857974	0.378548	3.58882	0.000290917429826343 .	1 x 1	NA	NA	A
MAP2K7	195	MAP2K7	NA	7.42124	0.221265	1.20247	-0.634826	0.593383	6.46886	4.1331504885278e-09 .	3 x 1	NA	NA	A
NRXN2	196	NRXN2	NA	6.77911	0.250485	1.19945	-0.543577	0.526982	5.44109	3.0307191167811e-07 .	1 x 1	NA	NA	A
PIGT	197	PIGT	NA	8.32548	0.263563	1.19816	-0.501825	0.332267	3.09126	0.00138726863864125 .	1 x 1	NA	NA	A
INTS5	198	INTS5	NA	7.60349	0.285751	1.19458	-0.598456	0.604628	6.66106	1.80852888220784e-09 .	3 x 1	NA	NA	A
GZMM	199	GZMM	NA	6.88648	0.240471	1.19428	-0.563619	0.582287	6.28494	9.06272656919782e-09 .	1 x 1	NA	NA	A
KISS1	200	KISS1	NA	12.5411	0.494282	1.19409	-1.51517	0.230675	2.08027	0.020413677962859 .	9 x 1	NA	NA	A
MUTYH	201	MUTYH	NA	7.61219	0.244828	1.19365	-0.556456	0.597071	6.53123	3.16286663526455e-09 .	1 x 1	NA	NA	A
ANKRD11	202	ANKRD11	NA	6.88398	0.243467	1.19314	-0.908178	0.509463	5.19531	8.13132134069861e-07 .	4 x 4	NA	NA	A
B3GALT4	203	B3GALT4	NA	8.21308	0.288083	1.19314	-0.716831	0.584885	6.32751	7.56093276876868e-09 .	4 x 1	NA	NA	A
COL11A1	204	COL11A1	NA	6.54706	0.373524	1.18059	-0.727894	0.234691	2.11858	0.018675676708835 .	2 x 1	NA	NA	A
IRF5	205	IRF5	NA	6.47288	0.300038	1.17995	-0.519291	0.301018	2.76989	0.00351217285775329 .	1 x 2	NA	NA	A
LAMA4	206	LAMA4	NA	8.26478	0.347916	1.17707	-0.76924	0.116337	1.02783	0.153624230439242 .	1 x 11	NA	NA	A
MYH11	207	MYH11	NA	9.47568	0.433242	1.17453	-1.10468	0.193513	1.73078	0.0437479867499145 .	1 x 10	NA	NA	A
PGLS	208	PGLS	NA	8.28239	0.295269	1.17224	-0.70517	0.430137	4.18097	3.80438782751069e-05 .	1 x 2	NA	NA	A
CD97	209	CD97	NA	9.37483	0.361217	1.17164	-1.00319	0.120951	1.06919	0.144162752714177 .	7 x 4	NA	NA	A
RBCK1	210	RBCK1	NA	8.78975	0.277005	1.16956	-0.692909	0.674258	8.01168	4.82902606790958e-12 .	6 x 3	NA	NA	A
FASTK	211	FASTK	NA	8.4117	0.257315	1.16831	-0.625951	0.790898	11.341	0 .	3 x 3	NA	NA	A
LDB3	212	LDB3	NA	6.14737	0.213248	1.16779	-0.406097	0.579762	6.24383	1.07919587710725e-08 .	1 x 1	NA	NA	A
MAGEL2	213	MAGEL2	NA	6.55524	0.22757	1.16633	-0.594865	0.561702	5.95755	3.60732311799339e-08 .	1 x 1	NA	NA	A
NDUFB7	214	NDUFB7	NA	9.38614	0.265526	1.16328	-0.939941	0.291491	2.67394	0.00457501439565144 .	1 x 1	NA	NA	A
S100A6	215	S100A6	NA	10.6017	0.308516	1.16009	-0.717225	0.372053	3.51725	0.000367413801602545 .	2 x 1	NA	NA	A
LMOD1	216	LMOD1	NA	7.46719	0.29479	1.15597	-0.699243	0.462207	4.57373	9.00744049636693e-06 .	1 x 10	NA	NA	A
FCN3	217	FCN3	NA	8.77128	0.49163	1.15586	-1.14532	0.354675	3.32865	0.000670369615299204 .	3 x 1	NA	NA	A
HSD17B2	218	HSD17B2	NA	11.294	0.364703	1.15568	-0.8845	0.0989391	0.872468	0.192832756395854 .	1 x 11	NA	NA	A
KRT15	219	KRT15	NA	6.14411	0.310121	1.15231	-0.711913	0.335867	3.12898	0.00123868192145782 .	3 x 1	NA	NA	A
ACTA2	220	ACTA2	NA	11.2716	0.497848	1.15224	-1.55101	0.152037	1.34981	0.0905155041739346 .	1 x 11	NA	NA	A
ZDHHC24	221	ZDHHC24	NA	8.09386	0.235557	1.15139	-0.666391	0.624955	7.02476	3.73089115157654e-10 .	1 x 3	NA	NA	A
INPPL1	222	INPPL1	NA	9.45114	0.309595	1.14972	-0.988654	0.582906	6.29506	8.68096794448547e-09 .	5 x 6	NA	NA	A
MDFI	223	MDFI	NA	7.15083	0.30249	1.1497	-0.666677	0.528002	5.45568	2.8566379028927e-07 .	2 x 1	NA	NA	A
KEL	224	KEL	NA	6.5744	0.405467	1.14944	-0.821679	0.167721	1.4929	0.0697751106406346 .	3 x 2	NA	NA	A
ZNF696	225	ZNF696	NA	6.80954	0.20544	1.14846	-0.48243	0.563316	5.98261	3.24791505912359e-08 .	1 x 1	NA	NA	A
PRDX2	226	PRDX2	NA	8.27101	0.318645	1.14726	-0.540477	0.341032	3.18338	0.00105038173267924 .	1 x 1	NA	NA	A
EVPL	227	EVPL	NA	7.37989	0.330619	1.14563	-0.7921	0.334303	3.11258	0.00130137462731328 .	2 x 1	NA	NA	A
KDR	228	KDR	NA	8.51044	0.287364	1.14478	-0.665199	0.0484727	0.425847	0.335703672465725 .	1 x 11	NA	NA	A
MED25	229	MED25	NA	8.25582	0.24371	1.14435	-0.517674	0.525603	5.4214	3.28228282331366e-07 .	2 x 1	NA	NA	A
DHX16	230	DHX16	NA	8.85831	0.256408	1.14185	-0.673912	0.607816	6.71668	1.42233325117758e-09 .	4 x 5	NA	NA	A
RPL22	231	RPL22	NA	8.69637	0.231582	1.13971	-0.567339	0.229806	2.07199	0.0208071076671379 .	1 x 1	NA	NA	A
HSPA6	232	HSPA6	NA	8.42162	0.454014	1.13732	-0.737084	0.451544	4.44078	1.47783721791139e-05 .	1 x 8	NA	NA	A
CASQ2	233	CASQ2	NA	5.79257	0.295126	1.13701	-0.616961	0.344776	3.22302	0.00093040134052691 .	2 x 1	NA	NA	A
KCNJ10	234	KCNJ10	NA	6.1839	0.24839	1.13418	-0.407022	0.336038	3.13079	0.00123196168204165 .	1 x 1	NA	NA	A
CAD	235	CAD	NA	7.42527	0.345777	1.1339	-0.83748	0.337526	3.14643	0.00117511706986873 .	6 x 7	NA	NA	A
CHAT	236	CHAT	NA	6.35699	0.257388	1.13266	-0.650286	0.499952	5.06559	1.35846846838206e-06 .	2 x 2	NA	NA	A
GJA4	237	GJA4	NA	8.68432	0.405437	1.12841	-0.873403	0.383076	3.63908	0.000246519090107977 .	1 x 10	NA	NA	A
PHLDA3	238	PHLDA3	NA	8.41787	0.27387	1.12726	-0.586462	0.420758	4.06994	5.64556413193973e-05 .	1 x 1	NA	NA	A
ZNF358	239	ZNF358	NA	8.02139	0.243848	1.1268	-0.573403	0.585236	6.33329	7.37701633113375e-09 .	1 x 2	NA	NA	A
SKIV2L	240	SKIV2L	NA	8.2972	0.255266	1.12668	-0.619876	0.520305	5.34633	4.44361341722654e-07 .	3 x 1	NA	NA	A
TUB	241	TUB	NA	6.41961	0.189439	1.12576	-0.37438	0.544893	5.70231	1.04161510194878e-07 .	1 x 1	NA	NA	A
FPGS	242	FPGS	NA	6.83193	0.19409	1.12204	-0.287449	0.421543	4.07917	5.46450113364516e-05 .	1 x 1	NA	NA	A
PDE4A	243	PDE4A	NA	6.61559	0.221735	1.12192	-0.501655	0.517922	5.31283	5.08406836297048e-07 .	1 x 1	NA	NA	A
SAMD4A	244	SAMD4A	NA	6.99823	0.274207	1.12107	-0.659761	0.439753	4.29655	2.50734622736504e-05 .	1 x 3	NA	NA	A
ADRA2A	245	ADRA2A	NA	7.23533	0.315229	1.12101	-0.794724	0.326601	3.03219	0.00165362678901149 .	1 x 1	NA	NA	A
UNC119	246	UNC119	NA	7.32602	0.22303	1.12084	-0.413433	0.404112	3.87672	0.000110627017545939 .	1 x 1	NA	NA	A
NPAS3	247	NPAS3	NA	6.34645	0.263713	1.11761	-0.569573	0.344555	3.22067	0.000937129646547907 .	1 x 1	NA	NA	A
HYAL2	248	HYAL2	NA	8.34022	0.289262	1.11692	-0.688748	0.605227	6.67147	1.72909131457288e-09 .	1 x 5	NA	NA	A
RAMP2	249	RAMP2	NA	7.75914	0.330209	1.10746	-0.580618	0.503148	5.10889	1.14529257799756e-06 .	1 x 10	NA	NA	A
AIRE	250	AIRE	NA	6.79759	0.259752	1.10631	-0.533546	0.575932	6.18202	1.40239804213849e-08 .	2 x 1	NA	NA	A
DYRK1B	251	DYRK1B	NA	7.31857	0.267231	1.10152	-0.790666	0.607795	6.71631	1.42459721796939e-09 .	1 x 1	NA	NA	A
CPZ	252	CPZ	NA	8.53928	0.369626	1.10012	-0.899093	0.713506	8.93598	7.97140131680862e-14 .	6 x 1	NA	NA	A
DEFA4	253	DEFA4	NA	6.32865	0.453992	1.09943	-0.89646	0.342285	3.19662	0.00100876829749108 .	1 x 4	NA	NA	A
GPR56	254	GPR56	NA	10.4942	0.330673	1.09871	-0.826577	0.31106	2.87202	0.00263317872190849 .	4 x 8	NA	NA	A
HOOK2	255	HOOK2	NA	8.41492	0.305058	1.09801	-0.793816	0.58806	6.37994	6.04589278641043e-09 .	6 x 2	NA	NA	A
ZNF672	256	ZNF672	NA	8.49442	0.236633	1.09658	-0.37325	0.606287	6.68994	1.596542564819e-09 .	4 x 2	NA	NA	A
POLR2I	257	POLR2I	NA	8.3579	0.246542	1.09429	-0.480104	0.386304	3.67509	0.000218748865381757 .	1 x 3	NA	NA	A
NPM3	258	NPM3	NA	7.23817	0.299248	1.09311	-0.557676	0.276257	2.5223	0.00686123119169801 .	1 x 1	NA	NA	A
PRAF2	259	PRAF2	NA	7.6592	0.221724	1.09124	-0.414043	0.256255	2.32631	0.0113173064529724 .	1 x 1	NA	NA	A
GADD45G	260	GADD45G	NA	10.3909	0.479209	1.08904	-1.08966	0.489581	4.92691	2.33659521819973e-06 .	7 x 1	NA	NA	A
HIGD1B	261	HIGD1B	NA	9.2623	0.494074	1.08638	-1.13511	0.157149	1.39632	0.0833149463865883 .	1 x 10	NA	NA	A
WISP1	262	WISP1	NA	6.09386	0.212171	1.08466	-0.363627	0.208361	1.86939	0.0326850975936397 .	1 x 1	NA	NA	A
TRPM4	263	TRPM4	NA	7.44583	0.299973	1.08426	-0.808415	0.636197	7.23579	1.48232537355852e-10 .	1 x 4	NA	NA	A
RHOG	264	RHOG	NA	9.64447	0.272747	1.08152	-0.49523	0.3847	3.65718	0.000232167204858635 .	1 x 3	NA	NA	A
RASIP1	265	RASIP1	NA	8.86547	0.345716	1.08021	-0.679147	0.616805	6.8763	7.12107040001797e-10 .	1 x 7	NA	NA	A
COL6A3	266	COL6A3	NA	9.36808	0.431367	1.0793	-1.25477	0.201063	1.8011	0.0378009540900996 .	1 x 11	NA	NA	A
UNKL	267	UNKL	NA	7.17797	0.268377	1.07838	-0.647723	0.665387	7.82151	1.12135856156215e-11 .	4 x 1	NA	NA	A
IRAK1	268	IRAK1	NA	8.15129	0.256679	1.07807	-0.557384	0.6436	7.37895	7.90549847806687e-11 .	2 x 4	NA	NA	A
VPS37B	269	VPS37B	NA	8.43707	0.275983	1.07716	-0.798875	0.568998	6.07162	2.2348421557794e-08 .	5 x 3	NA	NA	A
LAMB1	270	LAMB1	NA	9.75822	0.355262	1.07446	-1.01083	0.352347	3.3037	0.000724763046824783 .	1 x 9	NA	NA	A
CTNNBIP1	271	CTNNBIP1	NA	8.33019	0.278589	1.07196	-0.635752	0.57513	6.16915	1.48091734430977e-08 .	1 x 7	NA	NA	A
PNMT	272	PNMT	NA	7.76684	0.363627	1.07103	-1.21785	0.664772	7.80855	1.18753895606005e-11 .	7 x 1	NA	NA	A
CDKN1C	273	CDKN1C	NA	11.1642	0.348995	1.0695	-0.716874	0.504598	5.12863	1.05932903293748e-06 .	1 x 6	NA	NA	A
ECM1	274	ECM1	NA	8.84083	0.471731	1.06935	-0.968336	0.25528	2.31684	0.0115864227559482 .	9 x 1	NA	NA	A
ZNF446	275	ZNF446	NA	7.31702	0.208981	1.06693	-0.478005	0.747266	9.86754	1.33226762955019e-15 .	3 x 1	NA	NA	A
TMEM39B	276	TMEM39B	NA	8.22016	0.234934	1.06616	-0.526378	0.64614	7.42887	6.3466121247302e-11 .	7 x 1	NA	NA	A
PHLDB1	277	PHLDB1	NA	7.74914	0.285691	1.06491	-0.661662	0.561249	5.95054	3.71467698823125e-08 .	1 x 7	NA	NA	A
LAMA2	278	LAMA2	NA	8.98484	0.338227	1.06104	-0.703128	0.231597	2.08905	0.020003329540548 .	1 x 10	NA	NA	A
TMEM100	279	TMEM100	NA	8.10971	0.44197	1.05625	-0.914192	-0.0665367	-0.585154	0.719922354915136 .	1 x 11	NA	NA	A
RHOT2	280	RHOT2	NA	8.72963	0.318362	1.05572	-0.88265	0.747701	9.88058	1.22124532708767e-15 .	7 x 1	NA	NA	A
SLC22A18	281	SLC22A18	NA	7.66177	0.371153	1.05522	-0.855313	0.493683	4.98142	1.88953684698845e-06 .	1 x 5	NA	NA	A
CPSF3L	282	CPSF3L	NA	8.41438	0.268784	1.05398	-0.529654	0.759027	10.2301	2.22044604925031e-16 .	4 x 5	NA	NA	A
VASP	283	VASP	NA	8.2414	0.325018	1.05244	-0.870266	0.444725	4.35702	2.01110877042776e-05 .	1 x 5	NA	NA	A
E2F2	284	E2F2	NA	7.28834	0.361453	1.05074	-1.19502	0.377052	3.57228	0.000307120090137003 .	1 x 1	NA	NA	A
COL4A1	285	COL4A1	NA	11.3993	0.312175	1.05032	-0.739332	0.346459	3.24089	0.00088061541605855 .	1 x 10	NA	NA	A
IDUA	286	IDUA	NA	6.90073	0.234696	1.04867	-0.509873	0.552407	5.81513	6.53109821779907e-08 .	1 x 3	NA	NA	A
ADCK4	287	ADCK4	NA	6.81899	0.253976	1.04837	-0.538773	0.462122	4.57266	9.04371587573394e-06 .	1 x 4	NA	NA	A
PSMB10	288	PSMB10	NA	8.81037	0.302758	1.0447	-0.912059	0.413002	3.97931	7.75768746632544e-05 .	1 x 4	NA	NA	A
RRAS2	289	RRAS2	NA	9.42496	0.336332	1.04048	-0.739661	0.0640151	0.562885	0.2875744192998 .	1 x 1	NA	NA	A
HIC2	290	HIC2	NA	8.64739	0.303277	1.03772	-0.6393	0.398196	3.80917	0.000139339479514278 .	3 x 4	NA	NA	A
A4GALT	291	A4GALT	NA	7.69963	0.352812	1.03745	-0.63691	0.305771	2.8181	0.00306822806758822 .	1 x 1	NA	NA	A
AQP6	292	AQP6	NA	6.22737	0.236477	1.03674	-0.43987	0.550466	5.7858	7.37622101176783e-08 .	1 x 1	NA	NA	A
PSAP	293	PSAP	NA	11.8702	0.306114	1.03583	-0.944679	0.22446	2.0212	0.0233671925249951 .	4 x 9	NA	NA	A
MEF2B	294	MEF2B	NA	7.46154	0.2441	1.035	-0.486405	0.463302	4.58751	8.55319533310528e-06 .	1 x 1	NA	NA	A
TRIM62	295	TRIM62	NA	7.81333	0.249329	1.03336	-0.818983	0.595885	6.5111	3.44835149324041e-09 .	6 x 1	NA	NA	A
SMA4	296	SMA4	NA	7.62212	0.266446	1.03206	-0.691454	0.410775	3.95348	8.48695947957001e-05 .	6 x 1	NA	NA	A
LMO2	297	LMO2	NA	8.62876	0.449103	1.03203	-1.15805	0.356405	3.34725	0.000632357997503386 .	6 x 1	NA	NA	A
VEGFB	298	VEGFB	NA	8.2775	0.208816	1.02952	-0.426446	0.629823	7.11523	2.51305420917447e-10 .	1 x 2	NA	NA	A
SH3TC1	299	SH3TC1	NA	7.00533	0.279364	1.02742	-0.580858	0.529965	5.48387	2.54768661500648e-07 .	4 x 1	NA	NA	A
LAMA5	300	LAMA5	NA	10.2214	0.383301	1.02705	-1.42692	0.652147	7.54863	3.74442699069277e-11 .	3 x 6	NA	NA	A
TAGLN	301	TAGLN	NA	8.92632	0.396331	1.02581	-0.786057	0.338708	3.15887	0.00113165875631638 .	1 x 11	NA	NA	A
DOCK6	302	DOCK6	NA	7.40881	0.268035	1.02574	-0.565809	0.719086	9.08011	4.19664303308309e-14 .	1 x 8	NA	NA	A
ZNF212	303	ZNF212	NA	8.20579	0.314092	1.02463	-0.677515	0.519615	5.33662	4.62071652496121e-07 .	5 x 1	NA	NA	A
RNASEH2A	304	RNASEH2A	NA	7.46812	0.226011	1.02342	-0.525004	0.373622	3.53448	0.000347426923296257 .	1 x 3	NA	NA	A
HAPLN2	305	HAPLN2	NA	6.61619	0.224843	1.02267	-0.439464	0.534958	5.55611	1.89800315908428e-07 .	1 x 1	NA	NA	A
UPP1	306	UPP1	NA	7.8928	0.333132	1.02243	-1.06467	0.36067	3.39326	0.000546826143505541 .	5 x 1	NA	NA	A
TJP3	307	TJP3	NA	7.45167	0.284613	1.02093	-0.602961	0.306592	2.82645	0.00299682833283321 .	1 x 4	NA	NA	A
HSF4	308	HSF4	NA	6.76719	0.222006	1.0207	-0.481956	0.708931	8.82042	1.33004718350094e-13 .	2 x 4	NA	NA	A
CPSF1	309	CPSF1	NA	7.62319	0.239339	1.02015	-0.397737	0.571179	6.10614	1.93239366730324e-08 .	1 x 3	NA	NA	A
CEL	310	CEL	NA	6.17662	0.193416	1.01971	-0.357453	0.428639	4.16314	4.05498898184975e-05 .	1 x 3	NA	NA	A
BCL3	311	BCL3	NA	8.03824	0.295517	1.01785	-0.77491	0.394791	3.77055	0.000158821020323385 .	2 x 2	NA	NA	A
PCDH1	312	PCDH1	NA	8.63536	0.277725	1.01458	-0.849605	0.554855	5.85233	5.59560802138037e-08 .	5 x 1	NA	NA	A
SH2B2	313	SH2B2	NA	7.89696	0.312445	1.01431	-0.799938	0.4766	4.75719	4.49534701973953e-06 .	3 x 1	NA	NA	A
MAP1LC3C	314	MAP1LC3C	NA	6.76009	0.489098	1.01354	-0.972597	0.263157	2.39356	0.00956034435998787 .	7 x 1	NA	NA	A
JAG1	315	JAG1	NA	8.94873	0.399265	1.01058	-1.27074	0.348746	3.26523	0.000816827805544484 .	1 x 10	NA	NA	A
MUS81	316	MUS81	NA	8.0533	0.256277	1.0094	-0.835849	0.6619	7.7484	1.54958268439032e-11 .	5 x 1	NA	NA	A
PCNT	317	PCNT	NA	7.92676	0.243083	1.00931	-0.735252	0.490578	4.94011	2.21966414604147e-06 .	5 x 4	NA	NA	A
EFS	318	EFS	NA	8.72032	0.288077	1.00677	-0.828345	0.532681	5.52307	2.17196382878981e-07 .	5 x 1	NA	NA	A
RASL12	319	RASL12	NA	7.44687	0.311948	1.00502	-0.64712	0.209629	1.88129	0.0318562431092169 .	1 x 10	NA	NA	A
SHANK2	320	SHANK2	NA	7.49518	0.253638	0.999997	-0.459201	0.381289	3.61921	0.000263244150396469 .	5 x 3	NA	NA	A
BMP1	321	BMP1	NA	8.61817	0.333044	0.999027	-0.880022	0.648578	7.47719	5.1303294945626e-11 .	6 x 1	NA	NA	A
HSD17B1	322	HSD17B1	NA	11.6506	0.54342	0.998385	-1.95755	0.217143	1.952	0.0272868978852909 .	9 x 1	NA	NA	A
MT1E	323	MT1E	NA	7.587	0.27587	0.997225	-0.547988	0.191624	1.71324	0.0453460424490637 .	1 x 4	NA	NA	A
PXMP2	324	PXMP2	NA	7.48269	0.218478	0.996248	-0.419963	0.402891	3.86273	0.000116063590275495 .	1 x 2	NA	NA	A
RRBP1	325	RRBP1	NA	9.44685	0.311796	0.994765	-0.890606	0.396827	3.79363	0.000146889595495914 .	4 x 8	NA	NA	A
PEX6	326	PEX6	NA	7.52316	0.415493	0.994293	-0.862189	0.410876	3.95465	8.45254622885427e-05 .	5 x 1	NA	NA	A
SLC19A1	327	SLC19A1	NA	8.21564	0.343813	0.99413	-0.872946	0.580341	6.25324	1.03694102193685e-08 .	1 x 6	NA	NA	A
EHMT2	328	EHMT2	NA	7.1581	0.18253	0.992912	-0.3123	0.648876	7.48311	4.99817964794147e-11 .	1 x 4	NA	NA	A
KCNK3	329	KCNK3	NA	8.19072	0.374654	0.99263	-0.787082	0.421578	4.07958	5.45671340069775e-05 .	1 x 9	NA	NA	A
PLXND1	330	PLXND1	NA	8.37137	0.272183	0.99257	-0.612726	0.468547	4.65395	6.65779081499007e-06 .	2 x 10	NA	NA	A
PKP1	331	PKP1	NA	6.732	0.270361	0.991836	-0.7562	0.389594	3.71197	0.000193412121256786 .	5 x 1	NA	NA	A
HLF	332	HLF	NA	7.62881	0.636508	0.991767	-2.38709	-0.0258697	-0.227082	0.589519120988143 .	9 x 1	NA	NA	A
ZNF335	333	ZNF335	NA	7.75053	0.249472	0.990412	-0.623414	0.799165	11.6661	0 .	5 x 2	NA	NA	A
ADM2	334	ADM2	NA	7.22453	0.265946	0.990077	-0.535837	0.544838	5.70149	1.04517024368533e-07 .	1 x 1	NA	NA	A
POLR2L	335	POLR2L	NA	8.91679	0.267886	0.989634	-0.390533	0.402237	3.85525	0.000119075260329726 .	1 x 5	NA	NA	A
RPS9	336	RPS9	NA	9.09482	0.42752	0.988362	-1.45263	0.407707	3.91804	9.59534231179671e-05 .	1 x 7	NA	NA	A
MAPK8IP3	337	MAPK8IP3	NA	7.87827	0.33068	0.988329	-0.759489	0.650738	7.52033	4.24207335925075e-11 .	5 x 2	NA	NA	A
CDON	338	CDON	NA	6.5691	0.32735	0.987297	-0.724794	0.185945	1.66063	0.0504278296310516 .	7 x 5	NA	NA	A
TXNRD1	339	TXNRD1	NA	8.99968	0.384504	0.984671	-0.963046	0.0807573	0.710965	0.239627083868881 .	9 x 1	NA	NA	A
RHOQ	340	RHOQ	NA	9.43781	0.298133	0.982808	-0.83845	0.550624	5.78818	7.30360899536819e-08 .	1 x 4	NA	NA	A
CECR5	341	CECR5	NA	7.52582	0.259118	0.982279	-0.633271	0.547932	5.74771	8.63596918421194e-08 .	2 x 3	NA	NA	A
POFUT2	342	POFUT2	NA	7.34361	0.206289	0.982003	-0.464545	0.603992	6.65003	1.89671922612433e-09 .	4 x 4	NA	NA	A
CTBP2	343	CTBP2	NA	7.20973	0.249685	0.979944	-0.706002	0.581527	6.27254	9.55328349760975e-09 .	3 x 1	NA	NA	A
PNMA1	344	PNMA1	NA	7.37324	0.246699	0.976996	-0.642082	0.456975	4.50819	1.15081908891312e-05 .	1 x 7	NA	NA	A
SREBF1	345	SREBF1	NA	8.94853	0.299066	0.976558	-0.777072	0.654405	7.59429	3.06137337702239e-11 .	5 x 1	NA	NA	A
PGF	346	PGF	NA	10.6239	0.540928	0.975023	-1.5526	0.459743	4.54279	1.01140607511319e-05 .	8 x 1	NA	NA	A
GPR137	347	GPR137	NA	8.98697	0.314701	0.973853	-0.707728	0.513326	5.24872	6.57199053399893e-07 .	5 x 2	NA	NA	A
CTSE	348	CTSE	NA	6.02309	0.191089	0.973275	-0.433267	0.260573	2.36833	0.0101885909869384 .	1 x 1	NA	NA	A
PECAM1	349	PECAM1	NA	11.2612	0.344621	0.972571	-0.843623	-0.0163504	-0.143493	0.55686229793614 .	1 x 10	NA	NA	A
CACNA1C	350	CACNA1C	NA	6.57285	0.23084	0.971863	-0.520677	0.371124	3.50707	0.000379738676800634 .	4 x 9	NA	NA	A
SLC2A11	351	SLC2A11	NA	8.14588	0.304169	0.971309	-0.720539	0.51994	5.34118	4.53657710508537e-07 .	5 x 1	NA	NA	A
PLEKHM2	352	PLEKHM2	NA	9.38359	0.29239	0.970434	-0.751575	0.393972	3.76129	0.00016386694137549 .	6 x 5	NA	NA	A
PTGFR	353	PTGFR	NA	6.29619	0.395451	0.968753	-1.12059	0.301985	2.77968	0.00341751824204728 .	9 x 1	NA	NA	A
NISCH	354	NISCH	NA	8.87379	0.270195	0.968597	-0.749096	0.638831	7.28632	1.18757115252777e-10 .	3 x 8	NA	NA	A
PEX14	355	PEX14	NA	8.00512	0.262588	0.962749	-0.535049	0.488442	4.91184	2.47740535863628e-06 .	3 x 3	NA	NA	A
MAN2C1	356	MAN2C1	NA	8.71715	0.254456	0.962476	-0.689184	0.761013	10.2936	2.22044604925031e-16 .	5 x 3	NA	NA	A
FAM107A	357	FAM107A	NA	7.93151	0.455479	0.961122	-0.903655	0.525931	5.42607	3.22075760506024e-07 .	1 x 9	NA	NA	A
EML2	358	EML2	NA	8.97112	0.333297	0.96075	-0.873698	0.446111	4.37397	1.89005199255909e-05 .	9 x 1	NA	NA	A
DDX11	359	DDX11	NA	7.01177	0.22571	0.959882	-0.620914	0.255636	2.32029	0.0114875498634213 .	3 x 3	NA	NA	A
HEYL	360	HEYL	NA	8.22293	0.368016	0.95868	-0.613816	0.379552	3.59993	0.000280494216637783 .	1 x 10	NA	NA	A
CTDSP1	361	CTDSP1	NA	9.9321	0.320737	0.956786	-1.03114	0.678908	8.11387	3.06910052927378e-12 .	6 x 1	NA	NA	A
PAQR6	362	PAQR6	NA	6.88267	0.244972	0.956737	-0.678881	0.68733	8.30361	1.32183153311871e-12 .	4 x 1	NA	NA	A
LY6G6C	363	LY6G6C	NA	7.69468	0.385595	0.954985	-0.972672	0.322389	2.98851	0.00188031379540687 .	5 x 1	NA	NA	A
PLVAP	364	PLVAP	NA	8.72604	0.418194	0.953593	-1.0427	0.534638	5.55146	1.9344629520468e-07 .	1 x 9	NA	NA	A
FGF18	365	FGF18	NA	6.66926	0.196215	0.95332	-0.373312	0.426711	4.14023	4.40033784534499e-05 .	1 x 1	NA	NA	A
COL3A1	366	COL3A1	NA	10.6991	0.342929	0.952463	-0.689732	0.321532	2.97965	0.00192969638935947 .	1 x 11	NA	NA	A
NOTCH4	367	NOTCH4	NA	7.99752	0.326824	0.951995	-0.742794	0.787214	11.2015	0 .	1 x 7	NA	NA	A
MFI2	368	MFI2	NA	6.31858	0.227285	0.950847	-0.65353	0.384404	3.65388	0.000234725017052684 .	1 x 2	NA	NA	A
GSTT2	369	GSTT2	NA	6.73453	0.318156	0.948807	-0.603911	0.135111	1.19657	0.117573562996396 .	1 x 1	NA	NA	A
TSC22D4	370	TSC22D4	NA	8.30465	0.294057	0.948582	-0.627331	0.668274	7.88272	8.55149284717527e-12 .	5 x 1	NA	NA	A
COL1A1	371	COL1A1	NA	10.312	0.468602	0.948053	-0.87019	0.394028	3.76192	0.000163518195996692 .	1 x 11	NA	NA	A
NUBP2	372	NUBP2	NA	7.4959	0.225087	0.947824	-0.45992	0.719248	9.08433	4.13002965160558e-14 .	1 x 4	NA	NA	A
BAHD1	373	BAHD1	NA	7.48201	0.209152	0.947823	-0.478246	0.604679	6.66194	1.80169590358048e-09 .	4 x 2	NA	NA	A
GTPBP6	374	GTPBP6	NA	8.33747	0.256805	0.944802	-0.536398	0.566766	6.03651	2.5905186662456e-08 .	4 x 3	NA	NA	A
MTA1	375	MTA1	NA	8.3189	0.289805	0.943891	-0.827847	0.723152	9.1874	2.60902410786912e-14 .	2 x 7	NA	NA	A
ATP13A2	376	ATP13A2	NA	7.73579	0.282934	0.943575	-0.671007	0.498115	5.04082	1.49737962606977e-06 .	6 x 4	NA	NA	A
LAMC3	377	LAMC3	NA	9.43457	0.383734	0.941901	-0.894674	0.444219	4.35085	2.05704849223221e-05 .	1 x 10	NA	NA	A
SIGIRR	378	SIGIRR	NA	7.26017	0.20877	0.941588	-0.463563	0.624058	7.00825	4.00951050139042e-10 .	1 x 2	NA	NA	A
DIP2A	379	DIP2A	NA	7.1382	0.221152	0.941494	-0.423949	0.508787	5.186	8.43784043969009e-07 .	5 x 2	NA	NA	A
FASN	380	FASN	NA	8.59636	0.319774	0.940249	-0.636413	0.370165	3.49656	0.000392862641599878 .	5 x 6	NA	NA	A
MYO7A	381	MYO7A	NA	7.74667	0.308142	0.939302	-0.558532	0.613293	6.81342	9.35559185677448e-10 .	1 x 6	NA	NA	A
DVL1	382	DVL1	NA	7.93289	0.241935	0.936684	-0.542723	0.624661	7.01934	3.82023301881418e-10 .	3 x 1	NA	NA	A
FADS3	383	FADS3	NA	9.10974	0.377412	0.936142	-0.807402	0.391989	3.73892	0.000176691377143046 .	1 x 10	NA	NA	A
GNG11	384	GNG11	NA	11.2785	0.451055	0.934366	-1.06486	0.0664219	0.58414	0.280416756571364 .	1 x 10	NA	NA	A
PRR5	385	PRR5	NA	8.30991	0.275733	0.933626	-0.619347	0.572927	6.13393	1.71854364072743e-08 .	7 x 2	NA	NA	A
TRIM17	386	TRIM17	NA	6.73997	0.23079	0.932201	-0.33606	0.231248	2.08572	0.0201579991823249 .	2 x 1	NA	NA	A
LRRC61	387	LRRC61	NA	7.18159	0.243729	0.930391	-0.609479	0.478793	4.78558	4.03227953138519e-06 .	3 x 1	NA	NA	A
EPOR	388	EPOR	NA	6.97938	0.240166	0.930238	-0.686638	0.323796	3.00308	0.00180167645209339 .	1 x 1	NA	NA	A
CENPT	389	CENPT	NA	8.28238	0.292476	0.93016	-0.735015	0.508368	5.18025	8.63307846654671e-07 .	5 x 1	NA	NA	A
TEX13B	390	TEX13B	NA	6.11295	0.198587	0.930031	-0.360235	0.36267	3.41491	0.000510470094725712 .	1 x 1	NA	NA	A
GCHFR	391	GCHFR	NA	7.74639	0.315207	0.928886	-0.789763	0.273746	2.49751	0.00732024128651998 .	1 x 1	NA	NA	A
MFSD7	392	MFSD7	NA	7.25492	0.226435	0.928374	-0.593951	0.60186	6.61319	2.22313922826345e-09 .	1 x 2	NA	NA	A
CDC42EP1	393	CDC42EP1	NA	8.4194	0.278616	0.927988	-0.5576	0.439182	4.28964	2.57103783782853e-05 .	3 x 4	NA	NA	A
WFDC1	394	WFDC1	NA	9.22163	0.389993	0.926402	-0.799823	0.42147	4.07831	5.48130071598152e-05 .	1 x 10	NA	NA	A
LRRFIP1	395	LRRFIP1	NA	8.3899	0.3212	0.926246	-0.735778	0.296162	2.72088	0.0040230534713448 .	3 x 7	NA	NA	A
TNIP1	396	TNIP1	NA	8.4359	0.249635	0.926075	-0.489724	0.549793	5.77566	7.69256278676522e-08 .	4 x 1	NA	NA	A
CDH5	397	CDH5	NA	10.4523	0.331539	0.925011	-0.820229	0.246899	2.23575	0.0141324742728597 .	1 x 10	NA	NA	A
SPARC	398	SPARC	NA	11.8914	0.351128	0.923296	-0.874473	0.156702	1.39225	0.0839272914820397 .	1 x 11	NA	NA	A
CLCF1	399	CLCF1	NA	7.22704	0.246842	0.922598	-0.535313	0.43161	4.19857	3.57175315168767e-05 .	3 x 1	NA	NA	A
MUM1	400	MUM1	NA	7.45917	0.25703	0.921978	-0.68225	0.654594	7.59813	3.00994784652175e-11 .	1 x 6	NA	NA	A
PTK7	401	PTK7	NA	7.59494	0.280554	0.921921	-0.526172	0.563434	5.98445	3.2230190183391e-08 .	1 x 7	NA	NA	A
SPINT1	402	SPINT1	NA	9.62081	0.295543	0.92185	-1.01897	0.478998	4.78823	3.99149651808539e-06 .	2 x 8	NA	NA	A
CRIP1	403	CRIP1	NA	9.4437	0.339106	0.921703	-0.956342	0.633689	7.18807	1.82709625207167e-10 .	4 x 1	NA	NA	A
TIMM13	404	TIMM13	NA	7.24057	0.208614	0.921622	-0.360261	0.52737	5.44663	2.9633915166194e-07 .	1 x 3	NA	NA	A
TNFRSF14	405	TNFRSF14	NA	8.22158	0.312291	0.920242	-0.754607	0.602326	6.62123	2.14749307225759e-09 .	1 x 5	NA	NA	A
GATM	406	GATM	NA	8.876	0.362942	0.919126	-0.816293	0.0971902	0.856897	0.197080466559026 .	1 x 11	NA	NA	A
CLK3	407	CLK3	NA	8.05498	0.281945	0.918352	-0.578425	0.370037	3.49516	0.000394638155794214 .	4 x 2	NA	NA	A
COL7A1	408	COL7A1	NA	7.42871	0.355396	0.916687	-0.79789	0.639708	7.30326	1.10247144746722e-10 .	5 x 1	NA	NA	A
NRF1	409	NRF1	NA	6.99867	0.200041	0.916395	-0.480825	0.311544	2.87697	0.00259620944764283 .	5 x 1	NA	NA	A
BIN1	410	BIN1	NA	8.23885	0.314912	0.914634	-0.686598	0.513131	5.24601	6.6437362700178e-07 .	1 x 10	NA	NA	A
RAB36	411	RAB36	NA	8.02647	0.348937	0.913534	-0.856279	0.398517	3.81282	0.00013762184049193 .	8 x 1	NA	NA	A
HS1BP3	412	HS1BP3	NA	7.71688	0.199528	0.912526	-0.474524	0.503468	5.11324	1.12575911437318e-06 .	1 x 3	NA	NA	A
TSPAN7	413	TSPAN7	NA	7.44722	0.377549	0.910244	-1.19126	0.22689	2.04426	0.0221732385472959 .	1 x 11	NA	NA	A
CLDN5	414	CLDN5	NA	8.58395	0.399878	0.909216	-1.22657	0.538109	5.60212	1.57236583975262e-07 .	1 x 5	NA	NA	A
EPHB2	415	EPHB2	NA	7.39639	0.338545	0.908206	-0.620926	0.340014	3.17264	0.00108529614826491 .	8 x 1	NA	NA	A
EPHB6	416	EPHB6	NA	7.22479	0.427762	0.907183	-0.908422	0.314391	2.90613	0.00238808685711789 .	9 x 1	NA	NA	A
DGCR8	417	DGCR8	NA	8.80083	0.28013	0.90716	-0.678576	0.447257	4.38801	1.79510072355615e-05 .	5 x 4	NA	NA	A
PLA2G5	418	PLA2G5	NA	8.01585	0.363251	0.907008	-0.706848	0.552261	5.81293	6.59103819300455e-08 .	1 x 9	NA	NA	A
INPP5E	419	INPP5E	NA	7.14183	0.288972	0.906555	-0.633628	0.716377	9.0097	5.75095526755831e-14 .	2 x 5	NA	NA	A
SBF1	420	SBF1	NA	8.14521	0.296021	0.905916	-0.691022	0.75825	10.2055	2.22044604925031e-16 .	5 x 1	NA	NA	A
EGFL7	421	EGFL7	NA	8.94467	0.397166	0.905524	-0.847833	0.683453	8.21551	1.95476967945751e-12 .	1 x 8	NA	NA	A
SIGLEC7	422	SIGLEC7	NA	6.4955	0.181119	0.903177	-0.210264	0.325008	3.01565	0.00173629050334823 .	1 x 2	NA	NA	A
SLC29A2	423	SLC29A2	NA	7.28379	0.231259	0.90187	-0.506868	0.492688	4.96815	1.98993048317053e-06 .	1 x 2	NA	NA	A
GABBR1	424	GABBR1	NA	6.75992	0.255707	0.901472	-0.54636	0.645337	7.41304	6.80461242907882e-11 .	4 x 4	NA	NA	A
WDR13	425	WDR13	NA	8.73929	0.262218	0.90147	-0.604985	0.604021	6.65054	1.89257931548781e-09 .	7 x 1	NA	NA	A
COL6A2	426	COL6A2	NA	8.8441	0.307626	0.900615	-0.575201	0.744499	9.78537	1.77635683940025e-15 .	1 x 8	NA	NA	A
TRPV6	427	TRPV6	NA	10.9117	0.463497	0.899274	-1.33045	0.351469	3.29431	0.000746302254872711 .	9 x 1	NA	NA	A
PXN	428	PXN	NA	7.84875	0.30003	0.898641	-0.755199	0.485498	4.87307	2.87894632655661e-06 .	1 x 4	NA	NA	A
PACSIN2	429	PACSIN2	NA	9.67937	0.250873	0.898407	-0.59591	0.379474	3.59907	0.000281290527982092 .	7 x 4	NA	NA	A
N4BP3	430	N4BP3	NA	7.04522	0.22158	0.898064	-0.579708	0.481775	4.82435	3.47427622116037e-06 .	4 x 1	NA	NA	A
EP400	431	EP400	NA	7.93474	0.198777	0.897275	-0.477063	0.474489	4.72999	4.98753463917812e-06 .	5 x 7	NA	NA	A
PFN1	432	PFN1	NA	10.9339	0.317843	0.89713	-0.79648	0.465861	4.61986	7.57281284125e-06 .	2 x 8	NA	NA	A
LPPR2	433	LPPR2	NA	7.03135	0.220499	0.893613	-0.700465	0.566516	6.03259	2.63347249562784e-08 .	1 x 3	NA	NA	A
RFX1	434	RFX1	NA	7.86684	0.25848	0.892809	-0.696648	0.572286	6.12373	1.79413287559882e-08 .	5 x 1	NA	NA	A
DUSP9	435	DUSP9	NA	8.59839	0.275339	0.890742	-0.743091	0.33987	3.17111	0.00109034672855768 .	5 x 8	NA	NA	A
SEMA3G	436	SEMA3G	NA	7.68327	0.313702	0.89052	-0.798055	0.652408	7.55391	3.65839580851457e-11 .	1 x 7	NA	NA	A
LRFN3	437	LRFN3	NA	6.49518	0.245854	0.889761	-0.575869	0.411539	3.96234	8.229910178148e-05 .	1 x 3	NA	NA	A
ADM	438	ADM	NA	12.4257	0.458131	0.888493	-1.3057	0.194729	1.74209	0.0427427019678128 .	9 x 1	NA	NA	A
NXF1	439	NXF1	NA	10.0413	0.306344	0.888383	-0.769186	0.461264	4.56186	9.41722957992219e-06 .	4 x 7	NA	NA	A
TRPV2	440	TRPV2	NA	7.49032	0.252981	0.887698	-0.767015	0.246776	2.23456	0.0141730918044778 .	1 x 11	NA	NA	A
CD93	441	CD93	NA	10.4185	0.351651	0.887259	-1.01554	0.206707	1.85389	0.0337924162495269 .	1 x 10	NA	NA	A
BOLA1	442	BOLA1	NA	7.10108	0.198685	0.885005	-0.547609	0.422217	4.0871	5.31350801153962e-05 .	2 x 1	NA	NA	A
CLPP	443	CLPP	NA	8.47697	0.271737	0.883805	-0.783196	0.48038	4.80619	3.72559911521186e-06 .	1 x 6	NA	NA	A
NPDC1	444	NPDC1	NA	8.27881	0.318937	0.883302	-1.00601	0.708843	8.81821	1.34336985979644e-13 .	1 x 6	NA	NA	A
MRPL2	445	MRPL2	NA	7.67539	0.280547	0.883231	-0.762795	0.564266	5.9974	3.05271317113665e-08 .	4 x 5	NA	NA	A
GUCY1A2	446	GUCY1A2	NA	7.6888	0.268428	0.882247	-0.676846	0.225	2.02633	0.023097197002659 .	1 x 10	NA	NA	A
AFF3	447	AFF3	NA	6.87235	0.278984	0.881999	-0.668562	0.165888	1.47612	0.0719953138487135 .	1 x 10	NA	NA	A
ZNF219	448	ZNF219	NA	7.27191	0.237278	0.880677	-0.505497	0.704417	8.70858	2.18713935851156e-13 .	1 x 5	NA	NA	A
KIAA1751	449	KIAA1751	NA	5.93264	0.201813	0.880626	-0.456022	0.557822	5.89771	4.63188742916287e-08 .	3 x 1	NA	NA	A
UBE2C	450	UBE2C	NA	7.37823	0.25063	0.880568	-0.44034	0.126701	1.12083	0.132922564261162 .	1 x 1	NA	NA	A
MYH9	451	MYH9	NA	10.7424	0.293782	0.880302	-0.643547	0.269686	2.45754	0.00811877737952349 .	4 x 9	NA	NA	A
ISYNA1	452	ISYNA1	NA	9.91862	0.360277	0.879335	-1.1143	0.483241	4.84351	3.22713259004459e-06 .	1 x 8	NA	NA	A
OGFR	453	OGFR	NA	8.44095	0.26016	0.879191	-0.817722	0.560797	5.94354	3.82506581964037e-08 .	4 x 1	NA	NA	A
S100A9	454	S100A9	NA	10.0391	0.42568	0.878339	-1.10912	0.180276	1.60826	0.0559354588814647 .	9 x 1	NA	NA	A
ELMO3	455	ELMO3	NA	7.81968	0.285773	0.878177	-0.761626	0.55892	5.91458	4.31694324731779e-08 .	4 x 1	NA	NA	A
IRS2	456	IRS2	NA	8.86233	0.353568	0.877479	-0.597591	0.284977	2.60884	0.00545484776585015 .	4 x 1	NA	NA	A
LTBP4	457	LTBP4	NA	7.91291	0.284173	0.87719	-0.515791	0.683647	8.2199	1.91702209662026e-12 .	1 x 6	NA	NA	A
ATF4	458	ATF4	NA	10.2085	0.281918	0.876794	-0.862135	0.368939	3.48315	0.000410232042219683 .	6 x 1	NA	NA	A
RAB20	459	RAB20	NA	7.59585	0.275528	0.876753	-0.630418	0.198768	1.7797	0.0395357502824576 .	1 x 1	NA	NA	A
SLC15A3	460	SLC15A3	NA	9.11695	0.303747	0.876342	-0.673233	0.468783	4.65695	6.58252798069192e-06 .	2 x 5	NA	NA	A
PRDM8	461	PRDM8	NA	7.13871	0.325304	0.876127	-0.628012	0.361065	3.39753	0.000539463178901745 .	5 x 1	NA	NA	A
CNKSR2	462	CNKSR2	NA	5.84974	0.18705	0.875092	-0.328891	0.224982	2.02615	0.0231064625031366 .	1 x 1	NA	NA	A
SCRIB	463	SCRIB	NA	8.11007	0.242681	0.872268	-0.588486	0.774833	10.7553	0 .	4 x 1	NA	NA	A
H1FX	464	H1FX	NA	8.12012	0.287543	0.87217	-0.746888	0.654982	7.60601	2.9070523765995e-11 .	4 x 1	NA	NA	A
ARHGDIA	465	ARHGDIA	NA	9.48486	0.256625	0.871759	-0.732387	0.558091	5.90184	4.5527276837376e-08 .	4 x 7	NA	NA	A
PGC	466	PGC	NA	6.3805	0.212025	0.871051	-0.404701	0.337586	3.14705	0.00117289055733583 .	4 x 2	NA	NA	A
COL6A1	467	COL6A1	NA	9.81692	0.387726	0.870925	-0.796713	0.444373	4.35273	2.04296039605367e-05 .	1 x 10	NA	NA	A
LSS	468	LSS	NA	7.904	0.410106	0.870756	-1.17116	0.28369	2.59603	0.00564511073679042 .	6 x 6	NA	NA	A
SLC23A2	469	SLC23A2	NA	8.61208	0.297055	0.870029	-1.05925	0.333528	3.10445	0.00133350436673885 .	8 x 1	NA	NA	A
CD34	470	CD34	NA	8.97817	0.299198	0.869104	-0.681121	0.318318	2.9465	0.00212526490794163 .	1 x 10	NA	NA	A
CAPN1	471	CAPN1	NA	9.41698	0.316985	0.86839	-0.861321	0.387933	3.69333	0.000205849439853356 .	4 x 7	NA	NA	A
PC	472	PC	NA	6.98788	0.208964	0.868126	-0.524744	0.488131	4.90774	2.51720628385854e-06 .	1 x 5	NA	NA	A
JRK	473	JRK	NA	7.07641	0.214158	0.86746	-0.418932	0.40221	3.85494	0.000119201188478524 .	3 x 3	NA	NA	A
INTS3	474	INTS3	NA	8.27978	0.283959	0.865764	-0.702555	0.596197	6.5164	3.37091521362964e-09 .	2 x 7	NA	NA	A
STRA6	475	STRA6	NA	9.65681	0.377451	0.865455	-1.00772	0.67464	8.02	4.65405491922866e-12 .	6 x 1	NA	NA	A
CSAD	476	CSAD	NA	6.89188	0.21898	0.864944	-0.442382	0.584046	6.31373	8.01769450831102e-09 .	3 x 5	NA	NA	A
TRIP6	477	TRIP6	NA	8.42594	0.262588	0.86304	-0.767182	0.499278	5.05648	1.40802330994561e-06 .	1 x 6	NA	NA	A
EPS8L2	478	EPS8L2	NA	8.35792	0.309718	0.861596	-0.69447	0.618192	6.9013	6.38763819615917e-10 .	4 x 2	NA	NA	A
STEAP3	479	STEAP3	NA	7.52859	0.295343	0.861476	-0.583315	0.377988	3.58262	0.00029689767082508 .	3 x 8	NA	NA	A
CEBPD	480	CEBPD	NA	11.0642	0.35314	0.859546	-0.722349	0.407778	3.91886	9.56798873235076e-05 .	4 x 3	NA	NA	A
MYRIP	481	MYRIP	NA	5.94713	0.256663	0.857998	-0.599403	0.412875	3.97784	7.79758728925994e-05 .	1 x 3	NA	NA	A
HMGA2	482	HMGA2	NA	5.93083	0.176004	0.857132	-0.372119	0.364715	3.43711	0.000475562363606574 .	1 x 3	NA	NA	A
TAGLN2	483	TAGLN2	NA	10.5274	0.31282	0.856665	-0.575315	0.256685	2.33048	0.0112004238854471 .	1 x 3	NA	NA	A
PDXK	484	PDXK	NA	8.81552	0.275583	0.855666	-0.890562	0.509247	5.19233	8.22814935519389e-07 .	6 x 5	NA	NA	A
MKNK2	485	MKNK2	NA	9.19561	0.296899	0.855649	-0.813236	0.380685	3.6125	0.000269129458094985 .	6 x 4	NA	NA	A
LRRC32	486	LRRC32	NA	9.32039	0.282668	0.855613	-0.741	0.471679	4.69393	5.72133969478639e-06 .	3 x 4	NA	NA	A
ABLIM3	487	ABLIM3	NA	8.25824	0.315787	0.85531	-0.871543	0.384262	3.6523	0.000235956647564706 .	1 x 9	NA	NA	A
PARVB	488	PARVB	NA	7.14577	0.200122	0.854971	-0.417549	0.394253	3.76447	0.000162117459130862 .	1 x 5	NA	NA	A
PLAGL1	489	PLAGL1	NA	9.01477	0.352761	0.854571	-0.667502	0.269621	2.4569	0.00813214866488954 .	1 x 10	NA	NA	A
VWF	490	VWF	NA	9.98425	0.359645	0.852381	-0.817048	0.246527	2.23216	0.0142555145761145 .	1 x 11	NA	NA	A
CD40	491	CD40	NA	6.52704	0.21684	0.851536	-0.599456	0.405744	3.89545	0.000103727576012513 .	1 x 4	NA	NA	A
PPP1R13L	492	PPP1R13L	NA	9.4083	0.281196	0.851278	-0.923853	0.694881	8.47913	6.06181771445335e-13 .	4 x 4	NA	NA	A
SYN3	493	SYN3	NA	6.77067	0.241319	0.851135	-0.470211	0.24844	2.25062	0.0136317468921666 .	1 x 1	NA	NA	A
SLC19A3	494	SLC19A3	NA	9.84019	0.376223	0.85107	-0.887284	0.192548	1.72182	0.0445587235131566 .	9 x 1	NA	NA	A
SSH3	495	SSH3	NA	8.34384	0.243031	0.850073	-0.564136	0.457901	4.51974	1.10233528654025e-05 .	5 x 2	NA	NA	A
GUK1	496	GUK1	NA	9.82466	0.260848	0.849303	-0.962272	0.431647	4.19901	3.56621221468956e-05 .	1 x 3	NA	NA	A
JAM3	497	JAM3	NA	9.92501	0.360439	0.847637	-0.91159	0.108748	0.959954	0.170041567513054 .	1 x 10	NA	NA	A
UNC5B	498	UNC5B	NA	7.46476	0.291783	0.844149	-0.71217	0.589443	6.40292	5.48060175020737e-09 .	1 x 7	NA	NA	A
BMP6	499	BMP6	NA	8.58704	0.29671	0.843829	-0.776764	0.131763	1.16639	0.123528818526239 .	1 x 10	NA	NA	A
ZC3H7B	500	ZC3H7B	NA	7.37201	0.298912	0.843694	-0.997117	0.419668	4.05713	5.90636608822637e-05 .	5 x 7	NA	NA	A
SKI	501	SKI	NA	7.75742	0.227874	0.843114	-0.645205	0.628111	7.08326	2.88998713848798e-10 .	3 x 4	NA	NA	A
LAMC1	502	LAMC1	NA	11.0605	0.311447	0.841935	-0.770457	0.196142	1.75523	0.0415984370180096 .	1 x 10	NA	NA	A
PAFAH2	503	PAFAH2	NA	8.3284	0.291817	0.841582	-0.766606	0.290489	2.6639	0.00470167840735103 .	6 x 1	NA	NA	A
CNKSR1	504	CNKSR1	NA	7.78006	0.247109	0.841325	-0.713489	0.527232	5.44465	2.98723384251076e-07 .	5 x 3	NA	NA	A
MGRN1	505	MGRN1	NA	8.69458	0.33578	0.840822	-0.971436	0.591334	6.43447	4.78887618449164e-09 .	4 x 6	NA	NA	A
BRD4	506	BRD4	NA	7.91004	0.203355	0.839564	-0.563575	0.629645	7.1119	2.54987475578616e-10 .	4 x 5	NA	NA	A
DLK1	507	DLK1	NA	12.3528	0.401854	0.836915	-1.61275	0.371706	3.51344	0.000371978557604402 .	1 x 10	NA	NA	A
KIFC3	508	KIFC3	NA	7.74263	0.304627	0.836176	-0.689963	0.599178	6.56715	2.71043920641034e-09 .	7 x 1	NA	NA	A
STAT6	509	STAT6	NA	8.84903	0.292158	0.836087	-0.799125	0.269996	2.46059	0.00805531267957993 .	4 x 6	NA	NA	A
THAP3	510	THAP3	NA	6.69495	0.24232	0.836063	-0.450417	0.295409	2.71329	0.00410794353679733 .	2 x 1	NA	NA	A
A2M	511	A2M	NA	11.2664	0.314962	0.835802	-0.735431	0.235403	2.12538	0.0183805871160434 .	1 x 10	NA	NA	A
PARP6	512	PARP6	NA	7.90001	0.217894	0.835592	-0.581112	0.426037	4.13224	4.52723393387089e-05 .	5 x 6	NA	NA	A
FLNC	513	FLNC	NA	7.18964	0.274858	0.832665	-0.603811	0.344799	3.22326	0.000929701053295928 .	3 x 1	NA	NA	A
MAP3K6	514	MAP3K6	NA	7.52132	0.253489	0.830835	-0.523817	0.575251	6.17108	1.46883523122199e-08 .	1 x 6	NA	NA	A
SSRP1	515	SSRP1	NA	8.8623	0.207911	0.830715	-0.532778	0.411188	3.95826	8.34723007789862e-05 .	4 x 2	NA	NA	A
MFNG	516	MFNG	NA	8.44875	0.322337	0.830438	-0.736916	0.392021	3.73928	0.000176477110807705 .	1 x 10	NA	NA	A
POLR2A	517	POLR2A	NA	9.76823	0.253086	0.829849	-0.634734	0.376482	3.56599	0.000313505617710597 .	5 x 8	NA	NA	A
GNAO1	518	GNAO1	NA	5.99558	0.17152	0.828942	-0.330535	0.280648	2.56579	0.00611801990060989 .	1 x 1	NA	NA	A
BCAM	519	BCAM	NA	7.61552	0.287653	0.828824	-0.733911	0.477215	4.76514	4.3607729567352e-06 .	2 x 7	NA	NA	A
ELN	520	ELN	NA	7.23743	0.244382	0.828091	-0.50324	0.722452	9.16878	2.8421709430404e-14 .	3 x 3	NA	NA	A
PDGFB	521	PDGFB	NA	7.62777	0.194456	0.826897	-0.438041	0.601838	6.61281	2.22684071182755e-09 .	2 x 5	NA	NA	A
SERPINF1	522	SERPINF1	NA	10.3598	0.345138	0.826761	-0.987788	0.279576	2.55516	0.00629260105690754 .	2 x 9	NA	NA	A
CBX4	523	CBX4	NA	8.1978	0.277951	0.826489	-0.637922	0.313748	2.89954	0.00243374791891426 .	1 x 7	NA	NA	A
GAA	524	GAA	NA	9.88894	0.425566	0.826058	-1.03646	0.477927	4.77435	4.20964023284398e-06 .	9 x 1	NA	NA	A
GPR116	525	GPR116	NA	9.09208	0.309844	0.825045	-1.02148	0.0727233	0.639838	0.262088476141432 .	1 x 10	NA	NA	A
GNG7	526	GNG7	NA	6.40758	0.211108	0.824247	-0.314266	0.344071	3.21554	0.000951998488814221 .	1 x 1	NA	NA	A
PHLDA2	527	PHLDA2	NA	9.98323	0.374903	0.82354	-0.84973	0.558273	5.90464	4.49981698569246e-08 .	1 x 7	NA	NA	A
PLA2G6	528	PLA2G6	NA	6.90246	0.220294	0.820684	-0.547414	0.584776	6.32572	7.6188000353028e-09 .	4 x 3	NA	NA	A
CHRNE	529	CHRNE	NA	6.28304	0.283392	0.817054	-0.676435	0.149458	1.32639	0.0943164100144402 .	1 x 2	NA	NA	A
TMEM63A	530	TMEM63A	NA	8.21794	0.284071	0.814491	-0.771233	0.324337	3.00869	0.00177223441429231 .	5 x 8	NA	NA	A
DLGAP4	531	DLGAP4	NA	7.79705	0.215878	0.814179	-0.376067	0.493656	4.98106	1.89215330559378e-06 .	6 x 5	NA	NA	A
SLC9A3R2	532	SLC9A3R2	NA	7.56938	0.31628	0.813526	-0.613856	0.648475	7.47514	5.17695886159686e-11 .	1 x 6	NA	NA	A
OAZ2	533	OAZ2	NA	9.03564	0.309222	0.812991	-0.879701	0.25601	2.32392	0.0113844240694667 .	1 x 10	NA	NA	A
MFAP2	534	MFAP2	NA	8.67474	0.303738	0.810821	-0.756106	0.398787	3.81589	0.000136191321802759 .	5 x 1	NA	NA	A
CSPG4	535	CSPG4	NA	6.93828	0.306468	0.810647	-0.839794	0.529251	5.4736	2.65622898565354e-07 .	1 x 9	NA	NA	A
LOXL1	536	LOXL1	NA	7.83053	0.258424	0.807892	-0.50532	0.527755	5.45215	2.89783248508257e-07 .	1 x 5	NA	NA	A
MIA	537	MIA	NA	6.87724	0.194674	0.8073	-0.416622	0.437531	4.26969	2.76390559759143e-05 .	1 x 3	NA	NA	A
FKBP11	538	FKBP11	NA	8.01807	0.263628	0.80693	-0.630511	0.336822	3.13902	0.00120172019187681 .	2 x 3	NA	NA	A
TNS3	539	TNS3	NA	10.8089	0.292556	0.806709	-0.786985	0.32083	2.9724	0.00197097037216087 .	5 x 3	NA	NA	A
TRAP1	540	TRAP1	NA	7.76348	0.277303	0.806316	-0.685756	0.444727	4.35705	2.01093120240081e-05 .	1 x 6	NA	NA	A
SETBP1	541	SETBP1	NA	7.72838	0.280852	0.806202	-0.742117	0.541979	5.65908	1.24456515981919e-07 .	2 x 5	NA	NA	A
IGF2BP2	542	IGF2BP2	NA	9.1401	0.30923	0.805576	-0.962219	0.223271	2.00993	0.0239707910769973 .	7 x 1	NA	NA	A
GDPD5	543	GDPD5	NA	9.73183	0.461018	0.804745	-1.24738	0.696409	8.51529	5.16253706450698e-13 .	7 x 1	NA	NA	A
STARD8	544	STARD8	NA	8.65276	0.347928	0.803262	-0.939112	0.360947	3.39626	0.000541652414326688 .	9 x 1	NA	NA	A
SERPINH1	545	SERPINH1	NA	10.3175	0.334318	0.802494	-0.854835	0.106078	0.936116	0.176070160988809 .	2 x 11	NA	NA	A
LRRC14	546	LRRC14	NA	7.2742	0.251746	0.802337	-0.515293	0.612469	6.79878	9.96882354442619e-10 .	5 x 1	NA	NA	A
PSG3	547	PSG3	NA	12.9335	0.407656	0.801604	-1.12259	0.157466	1.39922	0.082881905564664 .	9 x 1	NA	NA	A
HSPA2	548	HSPA2	NA	9.87632	0.349636	0.801519	-0.816125	0.0712527	0.626833	0.266311413248168 .	1 x 11	NA	NA	A
ARNT	549	ARNT	NA	8.6149	0.273123	0.800942	-0.86965	0.325385	3.01956	0.00171643321375514 .	8 x 4	NA	NA	A
PTDSS2	550	PTDSS2	NA	8.38251	0.292022	0.800844	-0.839059	0.505153	5.13621	1.02803329027346e-06 .	2 x 7	NA	NA	A
IRF3	551	IRF3	NA	8.49092	0.275314	0.79913	-0.684009	0.710226	8.8529	1.15241149956091e-13 .	2 x 5	NA	NA	A
KCNK5	552	KCNK5	NA	8.19803	0.383272	0.798549	-0.740972	0.397726	3.80384	0.000141887850209521 .	9 x 1	NA	NA	A
FBN2	553	FBN2	NA	11.7079	0.390491	0.798251	-1.49428	0.189084	1.68969	0.0475662768289562 .	9 x 1	NA	NA	A
PAPSS2	554	PAPSS2	NA	8.89641	0.371514	0.797933	-0.896746	0.167773	1.49337	0.0697136111511147 .	1 x 11	NA	NA	A
CDC20	555	CDC20	NA	7.6726	0.277722	0.797284	-0.729478	0.24716	2.23826	0.0140466390077572 .	1 x 4	NA	NA	A
LMNA	556	LMNA	NA	10.0158	0.24748	0.795038	-0.745699	0.572086	6.12054	1.8184516004105e-08 .	6 x 3	NA	NA	A
PKP3	557	PKP3	NA	8.18921	0.238386	0.79388	-0.564032	0.529117	5.47167	2.67710446588687e-07 .	4 x 3	NA	NA	A
RPL4	558	RPL4	NA	8.20462	0.52518	0.79106	-1.14082	0.392217	3.74148	0.000175176715735526 .	7 x 1	NA	NA	A
GNAI2	559	GNAI2	NA	9.28367	0.298794	0.790822	-0.681111	0.727554	9.30583	1.54321000422897e-14 .	1 x 6	NA	NA	A
FGF13	560	FGF13	NA	7.03729	0.208132	0.79067	-0.529083	0.351047	3.2898	0.00075685005808479 .	1 x 4	NA	NA	A
TBX2	561	TBX2	NA	9.50163	0.459966	0.790501	-0.978626	0.69944	8.58772	3.74145159298678e-13 .	1 x 9	NA	NA	A
TINAGL1	562	TINAGL1	NA	9.99294	0.300373	0.790447	-0.854815	0.509877	5.20101	7.94914302160166e-07 .	2 x 7	NA	NA	A
PDE8B	563	PDE8B	NA	8.24096	0.350395	0.789802	-0.936088	0.0672303	0.591281	0.278031948060193 .	1 x 11	NA	NA	A
RUSC2	564	RUSC2	NA	7.80239	0.306399	0.789396	-0.772492	0.382897	3.63708	0.000248152441443272 .	3 x 1	NA	NA	A
TJAP1	565	TJAP1	NA	8.16205	0.243753	0.788882	-0.685489	0.534615	5.55112	1.93709589368929e-07 .	4 x 3	NA	NA	A
USF2	566	USF2	NA	8.78988	0.246478	0.787518	-0.643822	0.792476	11.4017	0 .	5 x 1	NA	NA	A
IGFBP5	567	IGFBP5	NA	11.0146	0.414613	0.786698	-1.4802	0.184819	1.65021	0.051486429099843 .	1 x 10	NA	NA	A
SLC13A4	568	SLC13A4	NA	9.9293	0.409401	0.785701	-1.51226	0.256822	2.33182	0.0111632415923109 .	2 x 9	NA	NA	A
LPHN1	569	LPHN1	NA	7.2202	0.207681	0.785534	-0.439156	0.710728	8.86555	1.08912878715728e-13 .	1 x 5	NA	NA	A
H1F0	570	H1F0	NA	8.76841	0.273454	0.785132	-0.553207	0.19191	1.71589	0.0451012329693369 .	2 x 3	NA	NA	A
CYB5R3	571	CYB5R3	NA	9.58357	0.232238	0.784555	-0.499392	0.474845	4.73456	4.90122030949447e-06 .	1 x 6	NA	NA	A
RECQL4	572	RECQL4	NA	6.98002	0.240407	0.784351	-0.433344	0.62371	7.00184	4.12307299413328e-10 .	4 x 1	NA	NA	A
PCSK7	573	PCSK7	NA	7.99482	0.255653	0.784083	-0.622283	0.535564	5.56493	1.83085435256913e-07 .	4 x 6	NA	NA	A
SPTAN1	574	SPTAN1	NA	9.8362	0.302724	0.783903	-0.833305	0.311818	2.87977	0.00257551446011994 .	1 x 9	NA	NA	A
NR1D1	575	NR1D1	NA	6.82237	0.216737	0.782683	-0.499506	0.387954	3.69356	0.000205686731019172 .	1 x 2	NA	NA	A
EGFL6	576	EGFL6	NA	10.4171	0.388589	0.781844	-1.02714	0.0870698	0.766948	0.222728964194928 .	1 x 11	NA	NA	A
RAI2	577	RAI2	NA	6.90354	0.264005	0.780998	-0.518921	0.365131	3.44163	0.000468732674096639 .	1 x 2	NA	NA	A
SLC2A8	578	SLC2A8	NA	8.79362	0.308502	0.780014	-0.7718	0.566552	6.03316	2.62724446642437e-08 .	8 x 1	NA	NA	A
ACOX3	579	ACOX3	NA	8.92693	0.325674	0.779591	-0.827364	0.453638	4.46669	1.34268613247723e-05 .	7 x 1	NA	NA	A
PTPRB	580	PTPRB	NA	8.11403	0.285473	0.77921	-0.666039	0.255016	2.31428	0.0116600745340625 .	1 x 10	NA	NA	A
JAG2	581	JAG2	NA	7.86076	0.282539	0.778903	-0.707324	0.625091	7.02727	3.69022590263057e-10 .	1 x 7	NA	NA	A
SIN3B	582	SIN3B	NA	9.53126	0.373714	0.778143	-0.870737	0.685368	8.25887	1.61248792096558e-12 .	7 x 1	NA	NA	A
PNPLA6	583	PNPLA6	NA	8.02579	0.286077	0.776447	-0.685365	0.638393	7.27791	1.23227206216825e-10 .	5 x 4	NA	NA	A
MMRN2	584	MMRN2	NA	8.2642	0.282619	0.776381	-0.718123	0.31678	2.93066	0.00222498415069994 .	1 x 9	NA	NA	A
ADRB1	585	ADRB1	NA	8.28479	0.328483	0.775405	-0.773118	0.411537	3.96231	8.23072660594004e-05 .	1 x 9	NA	NA	A
SORBS3	586	SORBS3	NA	8.44137	0.279429	0.775256	-0.71886	0.570915	6.10196	1.96674289076881e-08 .	1 x 7	NA	NA	A
TMEM80	587	TMEM80	NA	8.16473	0.229294	0.774376	-0.461547	0.440082	4.30054	2.47126362558081e-05 .	6 x 1	NA	NA	A
GPR124	588	GPR124	NA	8.71289	0.383566	0.773882	-1.07739	0.563944	5.99239	3.11746986003669e-08 .	1 x 10	NA	NA	A
STXBP2	589	STXBP2	NA	8.7486	0.251886	0.773715	-0.583315	0.546945	5.73292	9.18016087592122e-08 .	7 x 4	NA	NA	A
EFNB2	590	EFNB2	NA	8.44733	0.320298	0.773007	-1.09557	0.0679947	0.598035	0.275785884625329 .	1 x 10	NA	NA	A
SH2D3A	591	SH2D3A	NA	7.21226	0.25116	0.771434	-0.624468	0.408517	3.92739	9.29018303024165e-05 .	3 x 3	NA	NA	A
ZBTB7A	592	ZBTB7A	NA	8.15363	0.245976	0.770811	-0.584739	0.482109	4.82871	3.41644781109984e-06 .	3 x 2	NA	NA	A
PLCXD1	593	PLCXD1	NA	7.89692	0.267911	0.770241	-0.74348	0.215566	1.93713	0.0281989090893568 .	5 x 2	NA	NA	A
GPSM3	594	GPSM3	NA	7.85762	0.290222	0.769911	-0.53317	0.487792	4.90327	2.5612040552847e-06 .	1 x 6	NA	NA	A
PBXIP1	595	PBXIP1	NA	7.81661	0.325819	0.769004	-0.711073	0.357478	3.3588	0.000609763271706476 .	8 x 3	NA	NA	A
GALT	596	GALT	NA	8.21506	0.216062	0.768032	-0.44769	0.436635	4.25888	2.87424426874683e-05 .	7 x 4	NA	NA	A
STRA13	597	STRA13	NA	9.2577	0.262782	0.767731	-0.838285	0.509763	5.19944	7.99881632040922e-07 .	2 x 3	NA	NA	A
DLG5	598	DLG5	NA	10.2554	0.297799	0.765483	-1.00101	0.567824	6.05312	2.41573616666102e-08 .	6 x 1	NA	NA	A
VASH1	599	VASH1	NA	8.06156	0.29095	0.763991	-0.653527	0.420475	4.06661	5.71239522425548e-05 .	1 x 9	NA	NA	A
LMCD1	600	LMCD1	NA	9.15142	0.328862	0.758757	-0.773404	0.625273	7.03064	3.63646668333217e-10 .	1 x 8	NA	NA	A
RABAC1	601	RABAC1	NA	10.6586	0.254688	0.758002	-0.582249	0.514167	5.2604	6.27228269989288e-07 .	2 x 3	NA	NA	A
ADRA1A	602	ADRA1A	NA	5.83707	0.16976	0.757939	-0.360457	0.302737	2.7873	0.00334551299095187 .	1 x 2	NA	NA	A
SRF	603	SRF	NA	8.76943	0.282945	0.756721	-0.852983	0.396149	3.78593	0.000150771159745489 .	5 x 6	NA	NA	A
PTPRS	604	PTPRS	NA	6.79824	0.224659	0.7534	-0.407388	0.433609	4.22251	3.27734805635194e-05 .	1 x 6	NA	NA	A
MBD1	605	MBD1	NA	7.64303	0.209881	0.753255	-0.379704	0.359664	3.38238	0.000565997190670631 .	3 x 1	NA	NA	A
CREB3L2	606	CREB3L2	NA	10.9075	0.319116	0.752885	-0.948198	0.392438	3.74398	0.000173707950076651 .	6 x 2	NA	NA	A
ACVRL1	607	ACVRL1	NA	9.84264	0.422171	0.751528	-1.08237	0.47393	4.7228	5.12601344815344e-06 .	1 x 9	NA	NA	A
EEF1B2	608	EEF1B2	NA	9.03214	0.252886	0.750298	-0.509864	0.0114347	0.100345	0.460165456884177 .	1 x 1	NA	NA	A
NR2F1	609	NR2F1	NA	8.79505	0.35505	0.750071	-0.711171	0.501036	5.08023	1.28234199925359e-06 .	1 x 10	NA	NA	A
GRB7	610	GRB7	NA	7.92644	0.236774	0.744909	-0.612786	0.52405	5.3993	3.58898023966603e-07 .	6 x 3	NA	NA	A
ACADVL	611	ACADVL	NA	11.6502	0.273637	0.744401	-0.899808	0.488747	4.91588	2.43887709117097e-06 .	8 x 1	NA	NA	A
MINK1	612	MINK1	NA	7.55354	0.204401	0.744069	-0.415188	0.46841	4.65222	6.70159032656326e-06 .	5 x 6	NA	NA	A
SLCO2B1	613	SLCO2B1	NA	9.02343	0.441692	0.743027	-1.54687	0.381193	3.61814	0.00026416935206619 .	1 x 10	NA	NA	A
SRRM2	614	SRRM2	NA	10.0685	0.313733	0.742323	-0.895584	0.325936	3.02528	0.00168770920008665 .	5 x 7	NA	NA	A
MICAL1	615	MICAL1	NA	8.09799	0.302485	0.741289	-0.665938	0.544324	5.69384	1.07864269516256e-07 .	7 x 1	NA	NA	A
EHD1	616	EHD1	NA	9.96402	0.307415	0.740967	-0.791091	0.383715	3.6462	0.000240774778764052 .	7 x 6	NA	NA	A
CREB5	617	CREB5	NA	8.31887	0.278793	0.740516	-0.831324	0.207387	1.86025	0.0333341178760198 .	7 x 1	NA	NA	A
EPAS1	618	EPAS1	NA	12.7443	0.247942	0.73981	-0.668321	0.230494	2.07855	0.0204950081568896 .	5 x 9	NA	NA	A
EHD2	619	EHD2	NA	8.28466	0.300732	0.739634	-0.710671	0.518945	5.3272	4.7990133467124e-07 .	1 x 10	NA	NA	A
SHARPIN	620	SHARPIN	NA	8.14854	0.230843	0.739406	-0.445904	0.575635	6.17725	1.43102347749391e-08 .	2 x 3	NA	NA	A
TRIM45	621	TRIM45	NA	7.26152	0.329942	0.73922	-0.698942	0.170539	1.51872	0.0664641933787401 .	9 x 1	NA	NA	A
STAT5B	622	STAT5B	NA	10.1269	0.307655	0.737536	-1.02896	0.312493	2.88668	0.0025251272237734 .	7 x 1	NA	NA	A
COL15A1	623	COL15A1	NA	9.79205	0.355294	0.736218	-0.885382	0.363495	3.42386	0.000496108338059464 .	1 x 10	NA	NA	A
DDAH2	624	DDAH2	NA	8.04269	0.232834	0.734921	-0.998535	0.444549	4.35488	2.02693987445546e-05 .	4 x 1	NA	NA	A
MYOM2	625	MYOM2	NA	5.76951	0.206786	0.734218	-0.674207	0.390862	3.72622	0.00018438920947994 .	1 x 5	NA	NA	A
GUCY1B3	626	GUCY1B3	NA	7.6921	0.296841	0.732393	-0.759102	0.184209	1.64457	0.0520673561466508 .	1 x 10	NA	NA	A
CDR2L	627	CDR2L	NA	7.87763	0.291189	0.731588	-0.841656	0.583243	6.30057	8.47961234562433e-09 .	8 x 1	NA	NA	A
PAK6	628	PAK6	NA	7.71402	0.261762	0.730985	-0.601798	0.306092	2.82136	0.00304016341059088 .	1 x 2	NA	NA	A
PRKD2	629	PRKD2	NA	8.56882	0.264032	0.729027	-0.609534	0.458461	4.52674	1.07391349433161e-05 .	4 x 4	NA	NA	A
PTPRCAP	630	PTPRCAP	NA	7.06807	0.204728	0.728801	-0.374804	0.474328	4.72791	5.02712693140062e-06 .	3 x 2	NA	NA	A
AP1G2	631	AP1G2	NA	8.21931	0.24567	0.727808	-0.597506	0.592014	6.44586	4.56104343182773e-09 .	4 x 2	NA	NA	A
SLC9A1	632	SLC9A1	NA	10.1338	0.332193	0.726919	-0.958925	0.418851	4.04755	6.10891041021855e-05 .	9 x 1	NA	NA	A
OLFML2B	633	OLFML2B	NA	8.31224	0.350625	0.726389	-0.915761	0.317179	2.93477	0.00219873058205855 .	1 x 11	NA	NA	A
ATHL1	634	ATHL1	NA	6.9601	0.291075	0.725775	-0.711258	0.653413	7.57419	3.34523519995855e-11 .	5 x 1	NA	NA	A
XPC	635	XPC	NA	8.37831	0.257272	0.724716	-0.613934	0.314345	2.90566	0.00239129116459358 .	6 x 1	NA	NA	A
NOTCH3	636	NOTCH3	NA	8.43476	0.278109	0.723514	-0.68748	0.495374	5.00402	1.72968875322699e-06 .	3 x 7	NA	NA	A
ID1	637	ID1	NA	9.41646	0.338104	0.720933	-0.735814	0.301566	2.77544	0.0034582076881946 .	1 x 9	NA	NA	A
TMC6	638	TMC6	NA	7.72228	0.303386	0.720214	-0.790298	0.486787	4.89002	2.69616057657629e-06 .	5 x 1	NA	NA	A
TP53I11	639	TP53I11	NA	6.96248	0.222106	0.719632	-0.549101	0.426249	4.13475	4.48696381860625e-05 .	1 x 4	NA	NA	A
SGSH	640	SGSH	NA	8.57144	0.253574	0.719594	-0.608553	0.578464	6.22282	1.17978274927211e-08 .	2 x 5	NA	NA	A
ECHDC2	641	ECHDC2	NA	8.7432	0.305668	0.719517	-0.742453	0.434574	4.23408	3.14347046046493e-05 .	3 x 7	NA	NA	A
CDC25B	642	CDC25B	NA	8.03959	0.230579	0.719365	-0.505771	0.469077	4.6607	6.48970032768315e-06 .	3 x 8	NA	NA	A
NOTCH1	643	NOTCH1	NA	7.54175	0.262709	0.719344	-0.435265	0.412719	3.97602	7.8472570411936e-05 .	1 x 7	NA	NA	A
KLF13	644	KLF13	NA	8.01464	0.278064	0.718867	-0.603312	0.406287	3.9017	0.000101518952103197 .	2 x 7	NA	NA	A
ID3	645	ID3	NA	9.11773	0.310967	0.718349	-0.852296	0.192129	1.71793	0.0449144025803562 .	1 x 11	NA	NA	A
PTPRF	646	PTPRF	NA	9.59847	0.329284	0.71732	-0.743121	0.34178	3.19129	0.00102533851166076 .	4 x 3	NA	NA	A
AP2S1	647	AP2S1	NA	10.1652	0.242198	0.715266	-0.699108	0.533138	5.52968	2.11418433648802e-07 .	1 x 6	NA	NA	A
PDLIM7	648	PDLIM7	NA	7.14875	0.200035	0.714776	-0.411308	0.521974	5.36988	4.04141930587798e-07 .	3 x 5	NA	NA	A
MVD	649	MVD	NA	6.74013	0.190708	0.714768	-0.38508	0.479376	4.79314	3.91702347557477e-06 .	2 x 2	NA	NA	A
MYC	650	MYC	NA	8.44047	0.316469	0.714127	-1.03073	0.135333	1.19857	0.11718617961888 .	1 x 11	NA	NA	A
FURIN	651	FURIN	NA	10.1975	0.374156	0.711812	-0.980888	0.395383	3.77725	0.000155264364343655 .	9 x 1	NA	NA	A
ULK1	652	ULK1	NA	8.71016	0.256537	0.711596	-0.766288	0.6924	8.42088	7.85149723014911e-13 .	6 x 2	NA	NA	A
HDAC6	653	HDAC6	NA	7.81273	0.202998	0.710279	-0.626333	0.660371	7.71665	1.7831847110017e-11 .	6 x 1	NA	NA	A
WDR6	654	WDR6	NA	9.55462	0.283843	0.709692	-0.822983	0.576173	6.18588	1.37968086955098e-08 .	4 x 6	NA	NA	A
WNT2B	655	WNT2B	NA	7.00987	0.208219	0.709567	-0.445051	0.365125	3.44157	0.000468835876479945 .	1 x 5	NA	NA	A
PLXNA1	656	PLXNA1	NA	8.26027	0.306258	0.707602	-0.966645	0.407637	3.91724	9.62187404357495e-05 .	2 x 8	NA	NA	A
TCEA2	657	TCEA2	NA	7.46697	0.21215	0.706857	-0.457021	0.467775	4.64414	6.90952219495333e-06 .	1 x 5	NA	NA	A
INTS1	658	INTS1	NA	7.89271	0.263409	0.70665	-0.658707	0.779032	10.9029	0 .	6 x 1	NA	NA	A
RAD54L2	659	RAD54L2	NA	8.93367	0.320974	0.705731	-0.930487	0.194082	1.73608	0.0432750684130748 .	9 x 1	NA	NA	A
TEK	660	TEK	NA	9.37889	0.302451	0.704293	-1.04822	-0.00316359	-0.0277605	0.511037498334317 .	1 x 11	NA	NA	A
SLC24A2	661	SLC24A2	NA	5.88554	0.209897	0.703867	-0.537814	0.220353	1.98231	0.0255060151302625 .	1 x 1	NA	NA	A
ANKS1A	662	ANKS1A	NA	9.75184	0.236079	0.701854	-0.501825	0.495073	4.99999	1.75722750850316e-06 .	3 x 8	NA	NA	A
WARS	663	WARS	NA	10.4378	0.318384	0.700294	-0.923602	0.181365	1.61831	0.0548425371566608 .	1 x 10	NA	NA	A
VGLL4	664	VGLL4	NA	8.6218	0.260914	0.700117	-0.695059	0.399362	3.82244	0.000133188731059164 .	1 x 5	NA	NA	A
DAPK3	665	DAPK3	NA	8.52988	0.274212	0.699478	-0.718959	0.628778	7.09569	2.73721156851536e-10 .	6 x 1	NA	NA	A
MGAT4B	666	MGAT4B	NA	7.84175	0.226907	0.698744	-0.604498	0.496904	5.02453	1.59619856288096e-06 .	4 x 5	NA	NA	A
DMPK	667	DMPK	NA	7.4391	0.240272	0.697649	-0.601543	0.759345	10.2403	2.22044604925031e-16 .	3 x 4	NA	NA	A
ADAMTSL3	668	ADAMTSL3	NA	6.99302	0.297093	0.696833	-0.812079	0.189972	1.69791	0.046780994157084 .	1 x 10	NA	NA	A
PTOV1	669	PTOV1	NA	9.54172	0.252541	0.69558	-0.570706	0.697468	8.54051	4.61408689034215e-13 .	5 x 5	NA	NA	A
ENO3	670	ENO3	NA	6.84099	0.254948	0.695569	-0.548242	0.505074	5.13513	1.03240932713966e-06 .	8 x 1	NA	NA	A
PRKCZ	671	PRKCZ	NA	10.5151	0.302925	0.690805	-0.679009	0.414355	3.99504	7.34354700847595e-05 .	9 x 1	NA	NA	A
PLXNA2	672	PLXNA2	NA	7.12595	0.290843	0.690224	-0.774032	0.248608	2.25224	0.0135779403964599 .	3 x 9	NA	NA	A
ACOT1	673	ACOT1	NA	7.81741	0.264106	0.689334	-0.657291	0.446217	4.37527	1.881038769036e-05 .	7 x 1	NA	NA	A
REXO4	674	REXO4	NA	7.60096	0.214415	0.688674	-0.486922	0.55586	5.86767	5.24947549873644e-08 .	7 x 5	NA	NA	A
CUEDC2	675	CUEDC2	NA	8.25318	0.220796	0.687612	-0.524757	0.620999	6.95225	5.11765518851348e-10 .	1 x 6	NA	NA	A
RABEP2	676	RABEP2	NA	7.09193	0.171397	0.687068	-0.375813	0.543693	5.68448	1.12106547600632e-07 .	4 x 2	NA	NA	A
DCHS1	677	DCHS1	NA	7.4009	0.239779	0.68686	-0.444264	0.596653	6.52412	3.26089666380369e-09 .	1 x 7	NA	NA	A
CCND1	678	CCND1	NA	9.74064	0.433789	0.685851	-1.39159	0.373059	3.52829	0.000354481692208197 .	1 x 9	NA	NA	A
SLC22A3	679	SLC22A3	NA	7.15945	0.329339	0.683998	-0.626351	0.108109	0.954243	0.17147346783243 .	1 x 11	NA	NA	A
REPIN1	680	REPIN1	NA	7.96728	0.191368	0.68368	-0.385713	0.600061	6.58226	2.5397952629902e-09 .	2 x 4	NA	NA	A
MERTK	681	MERTK	NA	7.99814	0.260295	0.68319	-0.655445	0.162531	1.44543	0.0761980549506138 .	4 x 10	NA	NA	A
RBM14	682	RBM14	NA	8.71481	0.244414	0.683108	-0.69479	0.409383	3.93738	8.97428430497449e-05 .	5 x 7	NA	NA	A
PFKL	683	PFKL	NA	8.62724	0.226382	0.682923	-0.572984	0.472548	4.70506	5.4843100030233e-06 .	3 x 3	NA	NA	A
APBB3	684	APBB3	NA	7.92798	0.235043	0.682464	-0.551451	0.431855	4.20149	3.53453649605262e-05 .	7 x 5	NA	NA	A
ADCY3	685	ADCY3	NA	9.63664	0.334707	0.682396	-0.813248	0.338331	3.15489	0.00114537558682648 .	1 x 10	NA	NA	A
PTP4A3	686	PTP4A3	NA	7.20847	0.234775	0.682304	-0.452725	0.442999	4.33598	2.17191665553562e-05 .	1 x 9	NA	NA	A
TCF4	687	TCF4	NA	9.29906	0.264554	0.682212	-0.860866	0.0837126	0.737162	0.231631983317675 .	1 x 11	NA	NA	A
STAT5A	688	STAT5A	NA	8.47158	0.331542	0.681899	-1.0521	0.243123	2.19938	0.0154256644034091 .	7 x 1	NA	NA	A
PDE6G	689	PDE6G	NA	6.91238	0.231863	0.681528	-0.798442	0.379472	3.59905	0.000281312254610588 .	1 x 3	NA	NA	A
SYMPK	690	SYMPK	NA	9.26772	0.328586	0.681301	-0.751356	0.580515	6.25606	1.02459976059066e-08 .	8 x 1	NA	NA	A
EPHB4	691	EPHB4	NA	8.63794	0.293702	0.68119	-0.81153	0.394221	3.76411	0.000162316272544372 .	3 x 8	NA	NA	A
ARHGEF17	692	ARHGEF17	NA	8.05822	0.225854	0.68028	-0.514767	0.679519	8.12744	2.88968848849436e-12 .	2 x 6	NA	NA	A
DTNB	693	DTNB	NA	7.68963	0.346625	0.680193	-1.08941	0.309674	2.85787	0.00274152618461709 .	9 x 1	NA	NA	A
POMZP3	694	POMZP3	NA	7.22282	0.305575	0.67922	-0.575838	0.257927	2.34257	0.0108681176099676 .	5 x 2	NA	NA	A
NXN	695	NXN	NA	7.306	0.249079	0.678986	-0.581164	0.300842	2.76812	0.00352958451300645 .	2 x 11	NA	NA	A
BRD2	696	BRD2	NA	10.0308	0.238067	0.678227	-0.705713	0.415611	4.00968	6.9770797375357e-05 .	5 x 7	NA	NA	A
NRCAM	697	NRCAM	NA	8.2396	0.35627	0.677933	-1.29782	0.0308506	0.270841	0.393618863412932 .	9 x 1	NA	NA	A
RNF44	698	RNF44	NA	8.15592	0.22898	0.677734	-0.476586	0.469852	4.67058	6.25132104836723e-06 .	4 x 4	NA	NA	A
TCP10L	699	TCP10L	NA	6.31054	0.196672	0.677646	-0.363196	0.330178	3.06944	0.00148064625169519 .	1 x 2	NA	NA	A
LCAT	700	LCAT	NA	7.78354	0.274141	0.677618	-0.770461	0.639981	7.30853	1.07727826659243e-10 .	6 x 3	NA	NA	A
FES	701	FES	NA	7.72021	0.261876	0.676779	-0.510846	0.65655	7.63799	2.52420306878776e-11 .	8 x 1	NA	NA	A
DTYMK	702	DTYMK	NA	7.71257	0.262203	0.676304	-0.872073	0.177069	1.57872	0.0592494194759801 .	1 x 3	NA	NA	A
COL4A2	703	COL4A2	NA	10.83	0.355248	0.67522	-0.9408	0.47386	4.72189	5.1438159200945e-06 .	1 x 9	NA	NA	A
RALGDS	704	RALGDS	NA	9.01104	0.25429	0.674071	-0.642476	0.61449	6.83478	8.52795500883019e-10 .	6 x 2	NA	NA	A
TBX3	705	TBX3	NA	9.71885	0.31877	0.673794	-0.97224	0.324948	3.01503	0.00173949869995793 .	9 x 1	NA	NA	A
SDC1	706	SDC1	NA	10.6654	0.326054	0.670475	-1.27094	0.51717	5.3023	5.30354512973119e-07 .	8 x 1	NA	NA	A
TBC1D17	707	TBC1D17	NA	7.92346	0.282844	0.670236	-0.818833	0.717866	9.04828	4.84057238736568e-14 .	6 x 2	NA	NA	A
CTBP1	708	CTBP1	NA	8.79455	0.2207	0.669346	-0.499325	0.668692	7.89163	8.22053536353451e-12 .	4 x 4	NA	NA	A
GLTSCR2	709	GLTSCR2	NA	10.7235	0.233059	0.669293	-0.681053	0.446219	4.3753	1.88083771406333e-05 .	2 x 6	NA	NA	A
KIF26B	710	KIF26B	NA	6.5145	0.179696	0.669141	-0.371632	0.590037	6.41282	5.25355581260101e-09 .	1 x 4	NA	NA	A
DNMT3A	711	DNMT3A	NA	7.82937	0.22092	0.668628	-0.602366	0.515403	5.27762	5.85477539338797e-07 .	6 x 5	NA	NA	A
ABCB6	712	ABCB6	NA	7.13965	0.228378	0.667831	-0.638245	0.456861	4.50677	1.1569241344711e-05 .	4 x 1	NA	NA	A
SEMA3F	713	SEMA3F	NA	8.36935	0.340116	0.667671	-1.14557	0.430637	4.18695	3.7238380426019e-05 .	9 x 1	NA	NA	A
CAP2	714	CAP2	NA	9.58134	0.352736	0.667146	-1.53923	0.0256882	0.225488	0.411098609127781 .	9 x 1	NA	NA	A
ITGB5	715	ITGB5	NA	9.97938	0.318915	0.666614	-1.23132	0.503292	5.11086	1.13643319854528e-06 .	1 x 9	NA	NA	A
NSUN5	716	NSUN5	NA	8.46094	0.234716	0.666235	-0.540883	0.587332	6.36787	6.3654350679343e-09 .	7 x 2	NA	NA	A
PPM1F	717	PPM1F	NA	8.87174	0.296713	0.66609	-0.778606	0.48002	4.80151	3.79325465926783e-06 .	1 x 9	NA	NA	A
GMEB2	718	GMEB2	NA	7.72601	0.247811	0.665979	-0.572575	0.491242	4.94893	2.14479172044868e-06 .	5 x 1	NA	NA	A
SLC22A11	719	SLC22A11	NA	9.7791	0.33211	0.665379	-1.08643	0.440685	4.30785	2.40644399644996e-05 .	2 x 8	NA	NA	A
KCNK7	720	KCNK7	NA	6.83871	0.225883	0.6651	-0.529872	0.388065	3.69481	0.000204833803169269 .	3 x 3	NA	NA	A
WDR18	721	WDR18	NA	9.02333	0.251639	0.664655	-0.754996	0.563348	5.98311	3.24111206762012e-08 .	2 x 5	NA	NA	A
ABLIM1	722	ABLIM1	NA	8.82424	0.254081	0.663772	-0.574286	0.215039	1.93216	0.0285088764575152 .	1 x 11	NA	NA	A
CIC	723	CIC	NA	7.88833	0.258041	0.663343	-0.709811	0.714136	8.95207	7.41628980449605e-14 .	4 x 3	NA	NA	A
LMBR1L	724	LMBR1L	NA	8.18668	0.236982	0.663145	-0.5601	0.31619	2.9246	0.00226428990167171 .	5 x 6	NA	NA	A
BTBD2	725	BTBD2	NA	9.46297	0.287194	0.659364	-0.824008	0.563313	5.98256	3.24863149714361e-08 .	4 x 6	NA	NA	A
CHRNA1	726	CHRNA1	NA	6.03136	0.161292	0.658821	-0.380032	0.317273	2.93574	0.00219254872567842 .	3 x 1	NA	NA	A
TSPAN9	727	TSPAN9	NA	9.16368	0.272836	0.658627	-0.786291	0.214776	1.92969	0.0286646252512202 .	4 x 9	NA	NA	A
DYSF	728	DYSF	NA	9.86965	0.354823	0.658614	-1.65022	0.383667	3.64567	0.000241200939049779 .	9 x 1	NA	NA	A
ROBO4	729	ROBO4	NA	8.03156	0.284452	0.657813	-0.588406	0.548385	5.7545	8.39667038121661e-08 .	1 x 9	NA	NA	A
TRIM28	730	TRIM28	NA	9.60254	0.256255	0.657041	-0.892921	0.696936	8.52782	4.88276086230144e-13 .	4 x 5	NA	NA	A
SLC4A2	731	SLC4A2	NA	8.84881	0.301841	0.656664	-0.825792	0.656086	7.62851	2.63216115570231e-11 .	7 x 1	NA	NA	A
CIRBP	732	CIRBP	NA	10.5864	0.317726	0.656159	-1.54586	0.247964	2.24602	0.0137847272880749 .	7 x 4	NA	NA	A
GAS6	733	GAS6	NA	8.30415	0.331593	0.655819	-0.883159	0.597325	6.53555	3.1047410198326e-09 .	1 x 10	NA	NA	A
SAFB2	734	SAFB2	NA	8.19499	0.225304	0.655451	-0.536234	0.59513	6.49832	3.64280139386608e-09 .	4 x 5	NA	NA	A
ERBB2	735	ERBB2	NA	8.95964	0.242496	0.65521	-0.553953	0.619438	6.92387	5.79050585258756e-10 .	7 x 3	NA	NA	A
KHSRP	736	KHSRP	NA	9.05969	0.238394	0.655151	-0.55544	0.545558	5.71221	9.9995018043586e-08 .	4 x 7	NA	NA	A
PKNOX2	737	PKNOX2	NA	7.16223	0.254802	0.653942	-0.660823	0.593799	6.47587	4.0109475740735e-09 .	1 x 7	NA	NA	A
SGTA	738	SGTA	NA	8.73271	0.286652	0.653698	-0.609925	0.518754	5.32452	4.85101644520647e-07 .	8 x 3	NA	NA	A
SPPL2B	739	SPPL2B	NA	7.59686	0.277982	0.65366	-0.764308	0.553185	5.82694	6.21853959437146e-08 .	5 x 4	NA	NA	A
LPP	740	LPP	NA	9.23352	0.27351	0.652649	-0.755142	0.15798	1.4039	0.0821852012445563 .	1 x 11	NA	NA	A
TGFB1I1	741	TGFB1I1	NA	8.17153	0.277242	0.651866	-0.692232	0.604515	6.65911	1.82387438485421e-09 .	1 x 8	NA	NA	A
ADAMTSL4	742	ADAMTSL4	NA	9.44213	0.348212	0.648254	-0.915257	0.612069	6.79166	1.02811270608072e-09 .	8 x 1	NA	NA	A
TLE2	743	TLE2	NA	7.93924	0.293233	0.647691	-0.62116	0.446444	4.37805	1.86192603279789e-05 .	4 x 1	NA	NA	A
KIAA0195	744	KIAA0195	NA	9.20347	0.288922	0.646722	-0.927369	0.625908	7.04237	3.45492967568362e-10 .	6 x 4	NA	NA	A
RAB35	745	RAB35	NA	9.28894	0.260235	0.644702	-0.679179	0.548573	5.75732	8.29933082258094e-08 .	4 x 7	NA	NA	A
FBXW4	746	FBXW4	NA	8.63104	0.259892	0.644024	-0.70364	0.531666	5.50838	2.30586850391568e-07 .	5 x 3	NA	NA	A
NOS1AP	747	NOS1AP	NA	6.93984	0.238743	0.643526	-0.691	0.524767	5.40949	3.4442086227493e-07 .	5 x 1	NA	NA	A
NDUFV1	748	NDUFV1	NA	9.63474	0.293613	0.643	-0.701299	0.473255	4.71412	5.2982821485692e-06 .	2 x 8	NA	NA	A
GNB2	749	GNB2	NA	8.80544	0.256675	0.642497	-0.626295	0.669312	7.9049	7.75135511332792e-12 .	5 x 5	NA	NA	A
SMARCD2	750	SMARCD2	NA	8.87935	0.293882	0.641601	-0.652892	0.385566	3.66684	0.00022483429714848 .	8 x 1	NA	NA	A
GATA2	751	GATA2	NA	9.27267	0.288031	0.641251	-0.61157	0.510394	5.20814	7.72669262349979e-07 .	7 x 1	NA	NA	A
PDE6B	752	PDE6B	NA	6.34508	0.179719	0.641175	-0.376724	0.580908	6.26246	9.97132243441001e-09 .	1 x 4	NA	NA	A
APOL1	753	APOL1	NA	8.0377	0.263986	0.641005	-0.703362	0.2525	2.28988	0.0123836629716854 .	8 x 4	NA	NA	A
ITGA3	754	ITGA3	NA	8.67814	0.226521	0.640995	-0.508874	0.556644	5.87966	4.99384233965117e-08 .	8 x 3	NA	NA	A
HDLBP	755	HDLBP	NA	6.85222	0.203345	0.640337	-0.41401	0.390425	3.72131	0.000187451581368014 .	3 x 1	NA	NA	A
TFEB	756	TFEB	NA	7.69075	0.245857	0.63992	-0.597961	0.499844	5.06413	1.36629078295591e-06 .	2 x 7	NA	NA	A
LTBR	757	LTBR	NA	9.17305	0.315114	0.639676	-0.795668	0.482489	4.83368	3.35172223464575e-06 .	9 x 1	NA	NA	A
KLK5	758	KLK5	NA	6.20475	0.200526	0.639669	-0.553422	0.581425	6.27087	9.62134227844302e-09 .	2 x 3	NA	NA	A
BAIAP2	759	BAIAP2	NA	7.69814	0.228155	0.636746	-0.600192	0.703245	8.6799	2.4846791291111e-13 .	7 x 3	NA	NA	A
WWC1	760	WWC1	NA	9.03492	0.3057	0.634978	-0.689528	0.19536	1.74796	0.0422284526065086 .	9 x 1	NA	NA	A
GOLGA2	761	GOLGA2	NA	8.19447	0.275496	0.634802	-0.7186	0.626176	7.04732	3.38104211294876e-10 .	6 x 1	NA	NA	A
STRN4	762	STRN4	NA	8.26627	0.196449	0.633052	-0.562553	0.662405	7.75895	1.47895029556366e-11 .	4 x 4	NA	NA	A
SORBS2	763	SORBS2	NA	7.21227	0.237163	0.632972	-0.667787	0.378644	3.58988	0.00028991399561884 .	4 x 9	NA	NA	A
BRD1	764	BRD1	NA	8.02402	0.260872	0.631455	-0.590635	0.514038	5.25861	6.31744217161057e-07 .	5 x 4	NA	NA	A
SIVA1	765	SIVA1	NA	8.89709	0.254273	0.631408	-0.513705	0.511444	5.22265	7.29264132193208e-07 .	1 x 5	NA	NA	A
CALD1	766	CALD1	NA	9.41673	0.260153	0.630879	-0.942162	0.0131977	0.115819	0.454048691751008 .	1 x 11	NA	NA	A
ADAM15	767	ADAM15	NA	8.36976	0.247999	0.629886	-0.568011	0.50464	5.12921	1.05690624696564e-06 .	1 x 6	NA	NA	A
CISH	768	CISH	NA	8.84101	0.363504	0.629798	-1.02949	0.479456	4.79417	3.90154979335033e-06 .	8 x 1	NA	NA	A
DGKZ	769	DGKZ	NA	7.57393	0.232858	0.629537	-0.566981	0.585432	6.33652	7.27615590001562e-09 .	3 x 1	NA	NA	A
PMM1	770	PMM1	NA	7.76854	0.245727	0.629523	-0.519369	0.415995	4.01415	6.8687109366028e-05 .	2 x 5	NA	NA	A
CNOT3	771	CNOT3	NA	7.88799	0.269223	0.629469	-0.780449	0.703098	8.67631	2.52464715799761e-13 .	5 x 6	NA	NA	A
RPL32	772	RPL32	NA	8.42941	0.219294	0.629068	-0.620484	0.27375	2.49755	0.00731958181090975 .	1 x 1	NA	NA	A
SMAD9	773	SMAD9	NA	6.97413	0.209066	0.628579	-0.418476	0.323634	3.00141	0.00181055595700907 .	3 x 9	NA	NA	A
SLC18A1	774	SLC18A1	NA	5.75309	0.145039	0.628401	-0.320891	0.505179	5.13656	1.02658944900469e-06 .	2 x 3	NA	NA	A
LAMB2	775	LAMB2	NA	9.29816	0.284089	0.626925	-0.650438	0.582191	6.28336	9.12373621098084e-09 .	1 x 8	NA	NA	A
ACACB	776	ACACB	NA	6.54351	0.228433	0.626686	-0.699204	0.424276	4.1114	4.87527505483865e-05 .	7 x 4	NA	NA	A
TNFRSF1A	777	TNFRSF1A	NA	9.71335	0.24057	0.62578	-0.711306	0.622486	6.97939	4.54698723117986e-10 .	2 x 6	NA	NA	A
KCNJ5	778	KCNJ5	NA	6.75653	0.19048	0.625447	-0.323756	0.347888	3.2561	0.00084023791561294 .	1 x 4	NA	NA	A
SHB	779	SHB	NA	7.7341	0.207201	0.62456	-0.681439	0.553917	5.83805	5.9379744232757e-08 .	6 x 2	NA	NA	A
FOXF1	780	FOXF1	NA	8.1005	0.309401	0.622618	-0.708071	0.21664	1.94726	0.0275751286525461 .	1 x 10	NA	NA	A
RAPGEF1	781	RAPGEF1	NA	8.02927	0.243995	0.621689	-0.621244	0.514783	5.26897	6.06099344491184e-07 .	5 x 2	NA	NA	A
JUND	782	JUND	NA	11.1406	0.296837	0.621248	-0.907635	0.671348	7.94861	6.38666897145868e-12 .	6 x 2	NA	NA	A
SEMA3B	783	SEMA3B	NA	11.8854	0.446855	0.62073	-1.27461	0.506128	5.14953	9.75182056106583e-07 .	9 x 1	NA	NA	A
PLXNA3	784	PLXNA3	NA	7.82065	0.252634	0.620558	-0.633545	0.515647	5.28101	5.7758047289358e-07 .	5 x 1	NA	NA	A
ARPC1A	785	ARPC1A	NA	9.96447	0.230551	0.62039	-0.632315	0.304411	2.80428	0.00318991706597793 .	5 x 9	NA	NA	A
SMG5	786	SMG5	NA	7.80012	0.260404	0.619979	-0.525653	0.532861	5.52566	2.14910662932333e-07 .	5 x 5	NA	NA	A
COL5A2	787	COL5A2	NA	8.63196	0.299912	0.619381	-0.716899	0.13055	1.15546	0.125737988041445 .	1 x 11	NA	NA	A
KCNN4	788	KCNN4	NA	9.26972	0.330389	0.616449	-0.969181	0.439862	4.29787	2.49534335061696e-05 .	9 x 1	NA	NA	A
PLEKHM1	789	PLEKHM1	NA	7.72923	0.2179	0.614865	-0.466703	0.454833	4.48152	1.27080249738842e-05 .	4 x 4	NA	NA	A
AP2A2	790	AP2A2	NA	8.15829	0.293211	0.613534	-0.834705	0.557056	5.88597	4.86423714640694e-08 .	8 x 1	NA	NA	A
ITPKC	791	ITPKC	NA	8.25254	0.207696	0.613313	-0.454005	0.496575	5.02011	1.62409479342873e-06 .	5 x 1	NA	NA	A
MYO1C	792	MYO1C	NA	9.79108	0.265912	0.612125	-0.828859	0.484233	4.85648	3.06952838435848e-06 .	4 x 8	NA	NA	A
GUCY1A3	793	GUCY1A3	NA	8.01999	0.289476	0.612026	-0.666202	-0.0960358	-0.846624	0.800085770482529 .	1 x 11	NA	NA	A
HIF3A	794	HIF3A	NA	7.22545	0.238436	0.611837	-0.494289	0.57036	6.09316	2.04108319135088e-08 .	3 x 8	NA	NA	A
SMPD2	795	SMPD2	NA	7.94574	0.272545	0.611746	-0.647155	0.150539	1.3362	0.0927100470889681 .	7 x 2	NA	NA	A
SH2D3C	796	SH2D3C	NA	7.67815	0.201938	0.610986	-0.375619	0.530035	5.48487	2.5373439183074e-07 .	1 x 9	NA	NA	A
PNPLA2	797	PNPLA2	NA	8.87238	0.258638	0.610912	-0.635121	0.503901	5.11914	1.09981827911554e-06 .	5 x 3	NA	NA	A
GNA11	798	GNA11	NA	9.92037	0.273397	0.610626	-0.701752	0.468641	4.65516	6.62747484869719e-06 .	5 x 6	NA	NA	A
GATA4	799	GATA4	NA	6.85207	0.194751	0.609234	-0.49702	0.580447	6.25496	1.02938388923945e-08 .	1 x 5	NA	NA	A
BSG	800	BSG	NA	10.5658	0.272408	0.609196	-0.787634	0.498295	5.04323	1.48322896953434e-06 .	5 x 5	NA	NA	A
MEF2C	801	MEF2C	NA	8.72153	0.252809	0.608465	-0.891469	0.0260738	0.228874	0.409786644548302 .	1 x 11	NA	NA	A
PLCG1	802	PLCG1	NA	7.7479	0.255474	0.608435	-0.6478	0.532186	5.5159	2.2363426999128e-07 .	2 x 9	NA	NA	A
JUP	803	JUP	NA	9.79069	0.250367	0.60719	-0.880181	0.528998	5.46997	2.69569503275058e-07 .	3 x 4	NA	NA	A
CUBN	804	CUBN	NA	6.32271	0.22784	0.606871	-0.451076	0.123805	1.09481	0.138507131239194 .	4 x 10	NA	NA	A
ITGB4	805	ITGB4	NA	9.50278	0.258476	0.60528	-0.846708	0.543735	5.68509	1.11823935999844e-07 .	4 x 5	NA	NA	A
ADRBK1	806	ADRBK1	NA	7.79281	0.266477	0.605251	-0.698114	0.699165	8.58111	3.85247389544929e-13 .	5 x 4	NA	NA	A
TCIRG1	807	TCIRG1	NA	8.29946	0.219286	0.604832	-0.600647	0.595634	6.50685	3.5118894459174e-09 .	3 x 6	NA	NA	A
MAN1B1	808	MAN1B1	NA	8.74174	0.254804	0.603525	-0.870484	0.459138	4.53521	1.0404729251845e-05 .	1 x 6	NA	NA	A
FKBP2	809	FKBP2	NA	9.26323	0.264275	0.602844	-0.662021	0.467209	4.63694	7.09985398317237e-06 .	5 x 1	NA	NA	A
PIK3C2B	810	PIK3C2B	NA	8.74604	0.298419	0.602468	-0.638266	0.531952	5.51252	2.26736145636508e-07 .	6 x 4	NA	NA	A
LDB1	811	LDB1	NA	8.31801	0.192206	0.601822	-0.369215	0.539307	5.61969	1.46309468096462e-07 .	4 x 5	NA	NA	A
TRAF4	812	TRAF4	NA	7.45645	0.217931	0.601603	-0.458945	0.577069	6.20031	1.29789963221327e-08 .	2 x 6	NA	NA	A
GPC1	813	GPC1	NA	8.26221	0.285976	0.601545	-1.11718	0.675209	8.03243	4.40458780559538e-12 .	1 x 7	NA	NA	A
ATP13A1	814	ATP13A1	NA	8.31345	0.21583	0.601004	-0.471417	0.528653	5.46501	2.75049567233232e-07 .	6 x 6	NA	NA	A
PTMS	815	PTMS	NA	8.98766	0.29088	0.600942	-0.58063	0.331822	3.08661	0.00140670304421198 .	3 x 10	NA	NA	A
ERCC3	816	ERCC3	NA	7.44696	0.172391	0.599601	-0.431739	0.530283	5.48845	2.50070418927884e-07 .	6 x 4	NA	NA	A
CEACAM21	817	CEACAM21	NA	6.4899	0.187016	0.598519	-0.555269	0.503213	5.10978	1.14126776362689e-06 .	1 x 4	NA	NA	A
RBM10	818	RBM10	NA	8.54835	0.229244	0.598128	-0.592622	0.598632	6.55783	2.82130452333718e-09 .	8 x 2	NA	NA	A
CHPF	819	CHPF	NA	10.0366	0.282106	0.597089	-0.921321	0.479703	4.79739	3.85371330535733e-06 .	4 x 5	NA	NA	A
PIM1	820	PIM1	NA	10.5231	0.318241	0.596906	-0.863329	0.2662	2.42333	0.00886335477948841 .	9 x 1	NA	NA	A
RHBDF1	821	RHBDF1	NA	9.68103	0.230177	0.596711	-0.794585	0.575236	6.17085	1.47027141572664e-08 .	4 x 5	NA	NA	A
TNS4	822	TNS4	NA	9.13481	0.277445	0.59638	-0.795265	0.469224	4.66257	6.44396708837647e-06 .	4 x 7	NA	NA	A
PEBP1	823	PEBP1	NA	10.2647	0.308169	0.595939	-0.781444	0.357216	3.35597	0.000615220888353418 .	3 x 6	NA	NA	A
KIAA0100	824	KIAA0100	NA	9.49034	0.223932	0.594609	-0.747186	0.36454	3.43521	0.000478457808390398 .	7 x 4	NA	NA	A
MAZ	825	MAZ	NA	7.22071	0.183266	0.594034	-0.487872	0.554254	5.84319	5.81248488229491e-08 .	3 x 4	NA	NA	A
ZCCHC14	826	ZCCHC14	NA	7.23441	0.24893	0.592002	-0.555762	0.420351	4.06515	5.74177343027893e-05 .	4 x 8	NA	NA	A
ZXDC	827	ZXDC	NA	7.16022	0.22525	0.590694	-0.602345	0.617598	6.89057	6.69265087793747e-10 .	5 x 3	NA	NA	A
AMOTL2	828	AMOTL2	NA	8.06371	0.240686	0.589953	-0.456728	0.163205	1.45158	0.0753398443438733 .	2 x 3	NA	NA	A
E2F4	829	E2F4	NA	9.01756	0.242648	0.589841	-0.589396	0.43816	4.27729	2.68890277633771e-05 .	4 x 8	NA	NA	A
ARHGEF10	830	ARHGEF10	NA	6.93061	0.210557	0.589507	-0.397507	0.402093	3.8536	0.000119748200531511 .	4 x 10	NA	NA	A
GGA1	831	GGA1	NA	7.72758	0.176893	0.589307	-0.385638	0.581279	6.26849	9.71908908908858e-09 .	7 x 4	NA	NA	A
TBC1D10B	832	TBC1D10B	NA	7.88938	0.209029	0.588996	-0.424599	0.474717	4.73292	4.93200419748874e-06 .	5 x 5	NA	NA	A
LTB4R	833	LTB4R	NA	6.25042	0.2068	0.588602	-0.585365	0.502917	5.10575	1.15957251012322e-06 .	6 x 2	NA	NA	A
PLCB3	834	PLCB3	NA	7.20995	0.203183	0.58858	-0.395356	0.498098	5.04059	1.49873868804384e-06 .	4 x 1	NA	NA	A
IQSEC1	835	IQSEC1	NA	8.85328	0.23484	0.588569	-0.81595	0.502706	5.10289	1.1727617288404e-06 .	4 x 5	NA	NA	A
SMG6	836	SMG6	NA	7.09251	0.168536	0.587505	-0.600978	0.586067	6.34698	6.95867818922835e-09 .	5 x 6	NA	NA	A
AKT1	837	AKT1	NA	8.44704	0.196776	0.587295	-0.454817	0.582641	6.29072	8.84266260214872e-09 .	5 x 7	NA	NA	A
ZNHIT1	838	ZNHIT1	NA	8.58477	0.24361	0.587131	-0.645865	0.287042	2.62944	0.0051611389163575 .	1 x 6	NA	NA	A
ADRB3	839	ADRB3	NA	6.51575	0.25928	0.587048	-0.581125	0.340522	3.17799	0.00106776056878977 .	2 x 9	NA	NA	A
UPF1	840	UPF1	NA	9.26347	0.270808	0.586727	-0.875214	0.668134	7.87974	8.66529070719935e-12 .	5 x 5	NA	NA	A
AVIL	841	AVIL	NA	6.57517	0.223439	0.585927	-0.627823	0.536118	5.57301	1.77133353651548e-07 .	6 x 3	NA	NA	A
TBL3	842	TBL3	NA	7.15056	0.198986	0.585519	-0.555549	0.435669	4.24725	2.99762925423108e-05 .	6 x 7	NA	NA	A
LZTR1	843	LZTR1	NA	8.4739	0.272131	0.584582	-0.905648	0.637984	7.27003	1.27562849172591e-10 .	7 x 1	NA	NA	A
GRK5	844	GRK5	NA	7.84209	0.281139	0.581668	-0.567625	0.527671	5.45094	2.9120244438019e-07 .	8 x 1	NA	NA	A
TEAD3	845	TEAD3	NA	9.65576	0.263015	0.581537	-0.76252	0.623938	7.00604	4.04836719702928e-10 .	5 x 2	NA	NA	A
NAB2	846	NAB2	NA	7.99478	0.256898	0.58087	-0.84134	0.479431	4.79386	3.90629722635261e-06 .	7 x 1	NA	NA	A
TENC1	847	TENC1	NA	7.14416	0.209542	0.580338	-0.458885	0.610748	6.76827	1.13776543742006e-09 .	3 x 8	NA	NA	A
GABRB2	848	GABRB2	NA	5.88841	0.189238	0.579856	-0.34757	0.322281	2.9874	0.0018864464913837 .	2 x 3	NA	NA	A
AES	849	AES	NA	9.95781	0.239088	0.578766	-0.578276	0.587905	6.37736	6.11277806150667e-09 .	6 x 2	NA	NA	A
HSF1	850	HSF1	NA	7.88124	0.194283	0.57867	-0.408348	0.646285	7.43173	6.26741991638369e-11 .	3 x 4	NA	NA	A
GEMIN4	851	GEMIN4	NA	7.54688	0.196871	0.577812	-0.682993	0.464211	4.59899	8.19201754498344e-06 .	3 x 4	NA	NA	A
TOLLIP	852	TOLLIP	NA	7.98286	0.218253	0.575264	-0.558323	0.56244	5.96899	3.4385638336687e-08 .	4 x 4	NA	NA	A
TOM1L2	853	TOM1L2	NA	7.15513	0.17742	0.573291	-0.362683	0.594608	6.48951	3.78309272797139e-09 .	5 x 4	NA	NA	A
TRIB2	854	TRIB2	NA	7.74215	0.268666	0.572906	-0.691687	0.48508	4.86759	2.94056325045311e-06 .	1 x 9	NA	NA	A
SLC25A1	855	SLC25A1	NA	8.42575	0.281713	0.57229	-0.61826	0.495088	5.00019	1.75582634232008e-06 .	1 x 7	NA	NA	A
STK25	856	STK25	NA	8.71254	0.201392	0.571654	-0.521072	0.628898	7.09793	2.7105273581185e-10 .	4 x 7	NA	NA	A
MMP25	857	MMP25	NA	6.75023	0.240745	0.57079	-0.51959	0.363617	3.42518	0.000494026743599774 .	2 x 1	NA	NA	A
SREBF2	858	SREBF2	NA	7.86686	0.259281	0.570711	-0.742627	0.260834	2.37088	0.0101235503945096 .	5 x 8	NA	NA	A
PRPF19	859	PRPF19	NA	8.93306	0.244789	0.570229	-0.775571	0.438809	4.28512	2.61356373654209e-05 .	3 x 8	NA	NA	A
ZHX3	860	ZHX3	NA	6.79683	0.197392	0.56898	-0.369395	0.483214	4.84314	3.23167375282374e-06 .	6 x 5	NA	NA	A
GTF2F1	861	GTF2F1	NA	8.28577	0.206548	0.568774	-0.511457	0.465572	4.61619	7.67822446579025e-06 .	4 x 9	NA	NA	A
PLXNB1	862	PLXNB1	NA	8.02298	0.280707	0.567389	-0.793476	0.570561	6.09634	2.01386869402853e-08 .	4 x 6	NA	NA	A
MAFG	863	MAFG	NA	7.71953	0.245629	0.567182	-0.672025	0.240188	2.1712	0.0164980807827135 .	7 x 5	NA	NA	A
ITPK1	864	ITPK1	NA	8.41349	0.298898	0.567158	-0.658371	0.291335	2.67238	0.00459452160484841 .	9 x 1	NA	NA	A
MLLT1	865	MLLT1	NA	9.56691	0.32355	0.565973	-0.858781	0.390985	3.7276	0.000183537485839436 .	6 x 6	NA	NA	A
STARD3	866	STARD3	NA	8.50385	0.216161	0.564846	-0.583119	0.480076	4.80223	3.78266168610253e-06 .	7 x 4	NA	NA	A
MBD3	867	MBD3	NA	8.97044	0.287327	0.563929	-0.805162	0.745967	9.82883	1.55431223447522e-15 .	6 x 1	NA	NA	A
CCDC69	868	CCDC69	NA	8.27396	0.265409	0.563915	-0.649395	0.113758	1.00474	0.159083593165874 .	7 x 1	NA	NA	A
MAPK7	869	MAPK7	NA	7.46421	0.202409	0.563761	-0.485855	0.615478	6.85247	7.89750931318167e-10 .	2 x 4	NA	NA	A
ATG9A	870	ATG9A	NA	9.01302	0.22755	0.563118	-0.577185	0.446169	4.37468	1.88513771455234e-05 .	8 x 2	NA	NA	A
LIMS2	871	LIMS2	NA	8.06331	0.302632	0.562244	-0.684051	0.621764	6.96619	4.816150811493e-10 .	1 x 5	NA	NA	A
ZNF76	872	ZNF76	NA	7.80226	0.239813	0.561378	-0.609953	0.569894	6.08578	2.10552683066467e-08 .	7 x 1	NA	NA	A
PRKCSH	873	PRKCSH	NA	9.8377	0.249979	0.560178	-0.573793	0.444252	4.35125	2.05403074255983e-05 .	7 x 5	NA	NA	A
CLCN7	874	CLCN7	NA	9.07189	0.283658	0.56016	-0.721007	0.399888	3.82843	0.000130499337776535 .	6 x 7	NA	NA	A
AKAP8L	875	AKAP8L	NA	8.64317	0.261261	0.555596	-0.759106	0.254141	2.30578	0.0119076945098595 .	8 x 3	NA	NA	A
EGLN2	876	EGLN2	NA	7.85144	0.239227	0.55493	-0.569259	0.326296	3.02902	0.00166918067617372 .	4 x 1	NA	NA	A
FBXO17	877	FBXO17	NA	6.7787	0.200215	0.554887	-0.50673	0.570456	6.09468	2.02804699700465e-08 .	2 x 3	NA	NA	A
CCDC94	878	CCDC94	NA	8.53865	0.240944	0.553972	-0.532916	0.614163	6.82894	8.74657013483215e-10 .	5 x 2	NA	NA	A
ASPSCR1	879	ASPSCR1	NA	8.16694	0.242204	0.552998	-0.675059	0.5007	5.0757	1.30546035714829e-06 .	1 x 4	NA	NA	A
CDC42EP2	880	CDC42EP2	NA	7.44245	0.221916	0.552922	-0.527763	0.433743	4.22411	3.25842653881026e-05 .	1 x 3	NA	NA	A
WASF2	881	WASF2	NA	8.5508	0.245167	0.552919	-0.768653	0.512058	5.23114	7.04990895661339e-07 .	3 x 8	NA	NA	A
LRP1	882	LRP1	NA	8.85962	0.287417	0.552657	-0.809712	0.561187	5.94958	3.72963373518331e-08 .	2 x 8	NA	NA	A
MAPT	883	MAPT	NA	6.59733	0.21645	0.551725	-0.649979	0.423776	4.10549	4.97853943857152e-05 .	3 x 7	NA	NA	A
AHDC1	884	AHDC1	NA	7.29319	0.24805	0.549618	-0.591742	0.566542	6.03299	2.62907713377558e-08 .	1 x 5	NA	NA	A
ADCY6	885	ADCY6	NA	8.08995	0.256683	0.549011	-0.866955	0.577201	6.20243	1.28630102125271e-08 .	8 x 1	NA	NA	A
GAS7	886	GAS7	NA	7.30222	0.221658	0.548833	-0.559695	0.491827	4.9567	2.08083524544378e-06 .	4 x 2	NA	NA	A
KLC2	887	KLC2	NA	7.28412	0.202545	0.548437	-0.500081	0.558455	5.90744	4.44763881279897e-08 .	8 x 2	NA	NA	A
TLN1	888	TLN1	NA	9.00183	0.263629	0.54715	-0.725079	0.510691	5.21224	7.60134451605055e-07 .	4 x 7	NA	NA	A
GAB2	889	GAB2	NA	8.22952	0.250641	0.54607	-0.753648	0.269328	2.45402	0.0081927785335727 .	5 x 4	NA	NA	A
PSD4	890	PSD4	NA	7.69036	0.228056	0.545338	-0.613669	0.378863	3.59231	0.000287610956547724 .	8 x 4	NA	NA	A
PTRF	891	PTRF	NA	10.3248	0.289512	0.543603	-0.882958	0.397175	3.79757	0.000144937883656437 .	1 x 10	NA	NA	A
LRP5	892	LRP5	NA	7.78056	0.311852	0.542911	-0.813973	0.437027	4.26361	2.82541463210162e-05 .	1 x 8	NA	NA	A
ZFPL1	893	ZFPL1	NA	7.86626	0.192914	0.542514	-0.40992	0.521258	5.35977	4.20963045422162e-07 .	7 x 6	NA	NA	A
AGPAT1	894	AGPAT1	NA	8.18185	0.184409	0.540659	-0.432919	0.525048	5.41349	3.38894362572617e-07 .	4 x 7	NA	NA	A
CDC42BPB	895	CDC42BPB	NA	9.09686	0.265493	0.533921	-0.566156	0.483368	4.84516	3.2065785652291e-06 .	5 x 6	NA	NA	A
GUSB	896	GUSB	NA	10.1453	0.235278	0.532533	-0.632379	0.310315	2.86441	0.00269093382542884 .	8 x 4	NA	NA	A
PTMA	897	PTMA	NA	10.3899	0.245295	0.531857	-0.567621	0.232971	2.10216	0.0194043094800616 .	1 x 2	NA	NA	A
MOCS1	898	MOCS1	NA	7.42287	0.274383	0.530435	-0.665487	0.593131	6.46462	4.20898960129534e-09 .	1 x 8	NA	NA	A
RANBP3	899	RANBP3	NA	7.59125	0.162176	0.529917	-0.422979	0.554638	5.84903	5.67307444354626e-08 .	8 x 4	NA	NA	A
RAPGEF3	900	RAPGEF3	NA	7.73832	0.314797	0.527561	-0.897817	0.678841	8.11239	3.0891955660195e-12 .	6 x 1	NA	NA	A
PHC1	901	PHC1	NA	7.43455	0.215528	0.527254	-0.656137	0.358933	3.37449	0.000580302049300707 .	5 x 1	NA	NA	A
STUB1	902	STUB1	NA	8.43059	0.230914	0.526708	-0.771175	0.379982	3.60471	0.000276124898239249 .	1 x 4	NA	NA	A
ACYP1	903	ACYP1	NA	7.35999	0.245881	0.526566	-0.570657	0.239291	2.16259	0.0168383193157285 .	7 x 1	NA	NA	A
ABCG1	904	ABCG1	NA	7.66702	0.244847	0.524447	-0.610125	0.345432	3.22998	0.000910720260229314 .	6 x 1	NA	NA	A
SLC16A5	905	SLC16A5	NA	8.65861	0.249668	0.523838	-0.890137	0.613535	6.81774	9.18199516419804e-10 .	6 x 2	NA	NA	A
PPFIA4	906	PPFIA4	NA	6.37252	0.207139	0.523719	-0.51839	0.30053	2.76496	0.00356075669537015 .	6 x 1	NA	NA	A
EEF2	907	EEF2	NA	11.7257	0.262753	0.523208	-0.884898	0.220067	1.97961	0.0256607009652414 .	5 x 9	NA	NA	A
TGFBRAP1	908	TGFBRAP1	NA	7.81992	0.223258	0.522945	-0.688142	0.370485	3.50006	0.000388435568734025 .	4 x 7	NA	NA	A
SH3GL1	909	SH3GL1	NA	9.29695	0.246946	0.522279	-0.577005	0.378779	3.59138	0.000288488185865909 .	3 x 5	NA	NA	A
ACVR2B	910	ACVR2B	NA	7.68775	0.265428	0.519961	-1.09118	0.451509	4.44035	1.48022913817325e-05 .	7 x 1	NA	NA	A
HIPK2	911	HIPK2	NA	8.34396	0.315347	0.517578	-0.839058	0.388429	3.69889	0.000202060421676364 .	2 x 9	NA	NA	A
ATN1	912	ATN1	NA	8.1608	0.232161	0.515832	-0.531496	0.569869	6.08539	2.10895011454326e-08 .	5 x 5	NA	NA	A
ARHGAP17	913	ARHGAP17	NA	9.63598	0.274925	0.514077	-0.966718	0.397314	3.79915	0.000144164975755645 .	8 x 2	NA	NA	A
DGCR2	914	DGCR2	NA	8.4222	0.222268	0.513875	-0.583393	0.5599	5.92969	4.05297007066707e-08 .	7 x 3	NA	NA	A
PIP5K1C	915	PIP5K1C	NA	8.19953	0.258528	0.513498	-0.608094	0.425235	4.12274	4.68279442066288e-05 .	1 x 6	NA	NA	A
MAP1LC3B	916	MAP1LC3B	NA	8.92984	0.235686	0.510815	-0.596915	0.258385	2.34702	0.0107478111431624 .	7 x 4	NA	NA	A
HDAC5	917	HDAC5	NA	8.15859	0.25028	0.510673	-0.663046	0.622868	6.9864	4.41029657238801e-10 .	6 x 1	NA	NA	A
DIP2C	918	DIP2C	NA	7.51076	0.261435	0.509872	-0.926705	0.504443	5.12652	1.06819091949539e-06 .	5 x 1	NA	NA	A
AP3D1	919	AP3D1	NA	9.31598	0.248452	0.508035	-0.787173	0.476035	4.74991	4.62236045750686e-06 .	6 x 7	NA	NA	A
RXRA	920	RXRA	NA	9.18418	0.275348	0.507779	-0.836911	0.486374	4.88459	2.75349654810242e-06 .	4 x 6	NA	NA	A
MTG1	921	MTG1	NA	7.2776	0.172215	0.505694	-0.345611	0.554039	5.83991	5.89224886660134e-08 .	6 x 5	NA	NA	A
DTX4	922	DTX4	NA	7.9377	0.221081	0.505466	-0.43751	0.334687	3.1166	0.00128573374293794 .	3 x 4	NA	NA	A
TNPO2	923	TNPO2	NA	9.03548	0.238769	0.502352	-0.625602	0.589306	6.40064	5.53425616445224e-09 .	7 x 3	NA	NA	A
SNRPA	924	SNRPA	NA	8.70853	0.197916	0.500255	-0.466481	0.564449	6.00025	3.01639290212208e-08 .	4 x 7	NA	NA	A
SRCAP	925	SRCAP	NA	7.48332	0.20965	0.499106	-0.618255	0.376205	3.56293	0.000316657016498967 .	6 x 7	NA	NA	A
TSC2	926	TSC2	NA	7.84396	0.194484	0.495586	-0.518749	0.65865	7.68109	2.08663086809224e-11 .	7 x 5	NA	NA	A
PLEKHG6	927	PLEKHG6	NA	8.2899	0.244791	0.494638	-0.692536	0.472159	4.70007	5.58925601279459e-06 .	6 x 2	NA	NA	A
MYOM1	928	MYOM1	NA	6.75552	0.275921	0.491992	-0.814042	0.200618	1.79695	0.038132252115973 .	7 x 1	NA	NA	A
CDK9	929	CDK9	NA	9.05379	0.240741	0.490132	-0.786041	0.610678	6.76704	1.14384279825686e-09 .	5 x 4	NA	NA	A
CDK10	930	CDK10	NA	7.45952	0.218303	0.48795	-0.948819	0.559739	5.9272	4.09528067013554e-08 .	4 x 6	NA	NA	A
BCL2L2	931	BCL2L2	NA	8.433	0.226856	0.48753	-0.663967	0.480818	4.81189	3.64486320880708e-06 .	5 x 4	NA	NA	A
MED12	932	MED12	NA	8.63753	0.22702	0.48713	-0.731328	0.454105	4.47249	1.31411093192702e-05 .	6 x 7	NA	NA	A
PSMD3	933	PSMD3	NA	8.72958	0.214807	0.487043	-0.529792	0.52925	5.47358	2.65637671859054e-07 .	8 x 4	NA	NA	A
DDX56	934	DDX56	NA	8.837	0.197082	0.48684	-0.678916	0.595471	6.5041	3.5536197318109e-09 .	7 x 5	NA	NA	A
EIF4G1	935	EIF4G1	NA	8.58096	0.21663	0.475906	-0.601803	0.40793	3.92062	9.51021452422207e-05 .	6 x 6	NA	NA	A
RPAP1	936	RPAP1	NA	7.35803	0.204156	0.475272	-0.660009	0.460986	4.55838	9.54102114547606e-06 .	5 x 8	NA	NA	A
ZNF692	937	ZNF692	NA	7.62912	0.213803	0.475023	-0.520651	0.578491	6.22326	1.17762944951139e-08 .	6 x 2	NA	NA	A
RPS6KA2	938	RPS6KA2	NA	7.29432	0.182332	0.474712	-0.439094	0.503546	5.11431	1.12103209781722e-06 .	4 x 10	NA	NA	A
ZNF646	939	ZNF646	NA	7.05984	0.175476	0.472555	-0.515361	0.508358	5.1801	8.63813800489055e-07 .	6 x 5	NA	NA	A
LTBP3	940	LTBP3	NA	8.18186	0.241487	0.472325	-0.585967	0.599953	6.58042	2.56003329646148e-09 .	7 x 3	NA	NA	A
PPOX	941	PPOX	NA	7.36523	0.238111	0.470602	-0.617943	0.180268	1.60819	0.0559426977123211 .	8 x 2	NA	NA	A
CPSF4	942	CPSF4	NA	9.02431	0.212501	0.470152	-0.562417	0.479518	4.79499	3.88936092710068e-06 .	6 x 7	NA	NA	A
DUSP3	943	DUSP3	NA	9.63112	0.187057	0.469421	-0.705887	0.397173	3.79756	0.000144945447401068 .	6 x 6	NA	NA	A
CACNB3	944	CACNB3	NA	7.0963	0.169954	0.468803	-0.46951	0.486232	4.88273	2.77339177201519e-06 .	5 x 4	NA	NA	A
CHERP	945	CHERP	NA	8.11628	0.202596	0.467266	-0.558437	0.623823	7.00393	4.08582501165711e-10 .	5 x 5	NA	NA	A
DHX30	946	DHX30	NA	8.36923	0.189095	0.465247	-0.428463	0.65731	7.65355	2.35653718760886e-11 .	8 x 3	NA	NA	A
TESK1	947	TESK1	NA	8.83136	0.211797	0.461569	-0.570267	0.515106	5.27347	5.95286007154527e-07 .	5 x 4	NA	NA	A
POLD1	948	POLD1	NA	7.31236	0.197416	0.461275	-0.507236	0.523558	5.39232	3.69166675673327e-07 .	3 x 6	NA	NA	A
RGL2	949	RGL2	NA	9.71253	0.29803	0.460256	-1.13626	0.53095	5.49805	2.4049023150674e-07 .	6 x 1	NA	NA	A
SDF4	950	SDF4	NA	8.94686	0.231841	0.460211	-0.522369	0.418021	4.03783	6.32125991688604e-05 .	7 x 4	NA	NA	A
TOB2	951	TOB2	NA	7.60239	0.17852	0.459215	-0.403447	0.514951	5.27132	6.00433563091585e-07 .	3 x 5	NA	NA	A
ABCA2	952	ABCA2	NA	6.42471	0.153707	0.45304	-0.379479	0.510349	5.20752	7.74570814154885e-07 .	1 x 5	NA	NA	A
CYP1A2	953	CYP1A2	NA	6.68541	0.213249	0.452942	-0.471851	0.342962	3.20379	0.00098690856142114 .	5 x 1	NA	NA	A
IKBKB	954	IKBKB	NA	7.7448	0.199593	0.450886	-0.55666	0.422606	4.09169	5.22785857801633e-05 .	5 x 6	NA	NA	A
TRIM29	955	TRIM29	NA	8.7807	0.206979	0.450484	-0.535874	0.388015	3.69425	0.000205218611970981 .	6 x 8	NA	NA	A
PPFIA3	956	PPFIA3	NA	6.35234	0.2113	0.448897	-0.524872	0.431873	4.20172	3.53167367992402e-05 .	5 x 1	NA	NA	A
KCTD15	957	KCTD15	NA	6.86931	0.197359	0.448764	-0.484692	0.578123	6.21731	1.20771086464799e-08 .	1 x 5	NA	NA	A
ST5	958	ST5	NA	7.76492	0.211537	0.443447	-0.571881	0.441962	4.32336	2.27428738217572e-05 .	8 x 2	NA	NA	A
CLDN15	959	CLDN15	NA	7.23665	0.183055	0.441345	-0.479263	0.582598	6.29002	8.86898965379856e-09 .	6 x 2	NA	NA	A
MAST2	960	MAST2	NA	7.28816	0.197201	0.440909	-0.500195	0.411206	3.95848	8.34099220073936e-05 .	5 x 4	NA	NA	A
INPP5A	961	INPP5A	NA	8.10836	0.201537	0.440437	-0.464812	0.28745	2.63351	0.00510484972498992 .	4 x 10	NA	NA	A
MAN2A2	962	MAN2A2	NA	8.34072	0.201062	0.43818	-0.661382	0.43567	4.24726	2.99745796985551e-05 .	9 x 1	NA	NA	A
GIT1	963	GIT1	NA	8.03873	0.219088	0.432536	-0.75258	0.63776	7.26572	1.2999423759652e-10 .	4 x 6	NA	NA	A
PPARD	964	PPARD	NA	8.48202	0.215219	0.431595	-0.517273	0.627515	7.07216	3.03348901553591e-10 .	6 x 4	NA	NA	A
DNM1	965	DNM1	NA	6.68868	0.192009	0.430102	-0.466579	0.395469	3.77823	0.000154752058875829 .	4 x 3	NA	NA	A
CNNM3	966	CNNM3	NA	8.05929	0.188217	0.426977	-0.643762	0.545535	5.71187	1.0013560824973e-07 .	4 x 6	NA	NA	A
GAK	967	GAK	NA	8.37321	0.181354	0.416891	-0.453153	0.635329	7.21922	1.59396273957668e-10 .	5 x 5	NA	NA	A
SEC24C	968	SEC24C	NA	8.82836	0.19052	0.415922	-0.450977	0.510026	5.20306	7.88453772604392e-07 .	6 x 5	NA	NA	A
FLII	969	FLII	NA	8.63319	0.195394	0.412832	-0.744211	0.429621	4.17483	3.88901037924327e-05 .	5 x 8	NA	NA	A
LARP1	970	LARP1	NA	9.32589	0.17611	0.412522	-0.394211	0.579084	6.23284	1.13070276475113e-08 .	6 x 6	NA	NA	A
PKP4	971	PKP4	NA	6.76315	0.223756	0.411648	-0.494835	0.383934	3.64864	0.000238837118301749 .	4 x 10	NA	NA	A
TBX5	972	TBX5	NA	7.28669	0.221546	0.409068	-0.496139	0.369178	3.48576	0.000406792070395623 .	4 x 9	NA	NA	A
SCAP	973	SCAP	NA	9.60171	0.223036	0.407709	-0.469985	0.523862	5.39664	3.62786260144077e-07 .	5 x 5	NA	NA	A
KDELR1	974	KDELR1	NA	9.31341	0.245807	0.407162	-0.660344	0.334347	3.11304	0.00129958421748788 .	7 x 6	NA	NA	A
NDST1	975	NDST1	NA	8.22312	0.221507	0.404412	-0.701541	0.376354	3.56457	0.00031496404656628 .	5 x 7	NA	NA	A
USP19	976	USP19	NA	7.57819	0.182081	0.399792	-0.410691	0.568849	6.06928	2.25700713674115e-08 .	6 x 4	NA	NA	A
NARF	977	NARF	NA	8.13992	0.2053	0.398688	-0.681441	0.369622	3.49062	0.000400464133681777 .	6 x 3	NA	NA	A
PHF2	978	PHF2	NA	8.55708	0.160208	0.395827	-0.451726	0.392475	3.7444	0.000173464393359302 .	7 x 6	NA	NA	A
USP21	979	USP21	NA	7.61182	0.144373	0.395629	-0.411257	0.510459	5.20903	7.69911765452491e-07 .	7 x 5	NA	NA	A
NUMA1	980	NUMA1	NA	8.1596	0.193085	0.383782	-0.47749	0.512384	5.23565	6.92413533953662e-07 .	4 x 8	NA	NA	A
POGZ	981	POGZ	NA	7.87471	0.191251	0.382938	-0.577546	0.320863	2.97274	0.00196901687498463 .	8 x 3	NA	NA	A
GDI1	982	GDI1	NA	9.76403	0.227934	0.381982	-0.715448	0.371053	3.50629	0.000380695860833891 .	6 x 7	NA	NA	A
RAD23A	983	RAD23A	NA	9.27927	0.198157	0.380534	-0.735892	0.476161	4.75153	4.59378343609096e-06 .	5 x 8	NA	NA	A
GBF1	984	GBF1	NA	8.97767	0.203007	0.373984	-0.623852	0.429008	4.16753	3.99189657855903e-05 .	6 x 7	NA	NA	A
KIAA0556	985	KIAA0556	NA	7.5622	0.189711	0.373413	-0.602136	0.239397	2.16361	0.0167978742924435 .	2 x 4	NA	NA	A
TBCD	986	TBCD	NA	8.41481	0.240912	0.369725	-0.732168	0.540192	5.63271	1.38700853025142e-07 .	7 x 1	NA	NA	A
ARID1A	987	ARID1A	NA	8.34483	0.194872	0.366012	-0.669523	0.479224	4.79117	3.9467813632843e-06 .	5 x 8	NA	NA	A
SUPT6H	988	SUPT6H	NA	8.9348	0.201947	0.359937	-0.727092	0.36074	3.39402	0.000545514866705954 .	6 x 8	NA	NA	A
DCTN1	989	DCTN1	NA	7.94653	0.166827	0.352954	-0.449478	0.524132	5.40047	3.57216437096852e-07 .	5 x 8	NA	NA	A
TAOK2	990	TAOK2	NA	8.15742	0.199322	0.345211	-0.641019	0.588297	6.38387	5.94540960907608e-09 .	5 x 6	NA	NA	A
LSR	991	LSR	NA	8.12387	0.194394	0.343046	-0.410774	0.516372	5.29115	5.54601019997492e-07 .	2 x 5	NA	NA	A
ARHGEF11	992	ARHGEF11	NA	7.5782	0.186937	0.34186	-0.817722	0.450244	4.42474	1.56805494107015e-05 .	7 x 6	NA	NA	A
POMT2	993	POMT2	NA	8.01301	0.201008	0.333589	-0.711139	0.346584	3.24221	0.000877032145324197 .	8 x 2	NA	NA	A
MEN1	994	MEN1	NA	7.20929	0.158842	0.332148	-0.504542	0.490946	4.94499	2.17788250567175e-06 .	7 x 6	NA	NA	A
PPIL2	995	PPIL2	NA	7.81245	0.190656	0.326129	-0.478863	0.315807	2.92066	0.00229016491410461 .	5 x 3	NA	NA	A
CSHL1	996	CSHL1	NA	13.4107	0.343641	0.324424	-1.19787	0.196025	1.75415	0.0416920758114809 .	9 x 1	NA	NA	A
KRT14	1	KRT14	NA	7.19683	0.750082	3.07394	-1.37766	0.513835	5.25578	6.38920475415361e-07 .	1 x 20	NA	NA	B
SERPINA1	2	SERPINA1	NA	7.59831	0.496036	2.74809	-0.709335	0.60803	6.72042	1.3995167247316e-09 .	1 x 19	NA	NA	B
CD52	3	CD52	NA	7.14455	0.519871	2.71526	-0.789498	0.5795	6.23959	1.09880594623135e-08 .	1 x 19	NA	NA	B
SLC12A8	4	SLC12A8	NA	6.69105	0.664905	2.66061	-0.960821	0.806273	11.9603	0 .	1 x 20	NA	NA	B
SFRP1	5	SFRP1	NA	8.25549	0.792298	2.62035	-1.57021	0.837523	13.4502	0 .	1 x 20	NA	NA	B
ALDH2	6	ALDH2	NA	7.4214	0.441761	2.58802	-0.719949	0.694257	8.46443	6.47037978751541e-13 .	1 x 19	NA	NA	B
SPOCK1	7	SPOCK1	NA	7.49161	0.783356	2.56284	-1.47112	0.698105	8.55571	4.31321645066873e-13 .	1 x 20	NA	NA	B
CD74	8	CD74	NA	9.19119	0.607255	2.56245	-1.03657	0.658145	7.67069	2.18469686785738e-11 .	1 x 20	NA	NA	B
RBP1	9	RBP1	NA	8.26684	0.859309	2.53993	-1.51109	0.709606	8.83732	1.23456800338317e-13 .	1 x 20	NA	NA	B
MAOB	10	MAOB	NA	7.09632	0.732158	2.52962	-1.36609	0.732422	9.43964	8.54871728961371e-15 .	1 x 20	NA	NA	B
CECR1	11	CECR1	NA	7.32967	0.438503	2.52852	-0.706661	0.677377	8.08002	3.56625839970093e-12 .	1 x 19	NA	NA	B
KCNK12	12	KCNK12	NA	8.05739	0.749479	2.51755	-1.50839	0.462641	4.57919	8.82472399477141e-06 .	1 x 20	NA	NA	B
TXN	13	TXN	NA	10.0946	0.993688	2.44459	-3.70699	0.42273	4.09315	5.2010137218339e-05 .	3 x 20	NA	NA	B
C3	14	C3	NA	7.36862	0.750461	2.4355	-1.14206	0.782582	11.0307	0 .	1 x 20	NA	NA	B
TAC3	15	TAC3	NA	8.90521	1.14535	2.40059	-2.95786	0.700571	8.61496	3.31512595153072e-13 .	1 x 20	NA	NA	B
MX1	16	MX1	NA	8.88977	0.509036	2.38354	-1.14634	0.72897	9.34443	1.31006316905768e-14 .	1 x 20	NA	NA	B
MMP12	17	MMP12	NA	7.13593	0.964149	2.3747	-1.7882	0.597491	6.53838	3.06725889132053e-09 .	1 x 20	NA	NA	B
IL1RN	18	IL1RN	NA	6.11001	0.420488	2.37444	-0.487867	0.618418	6.90538	6.27527807495198e-10 .	3 x 19	NA	NA	B
CD248	19	CD248	NA	9.02898	0.697098	2.30688	-1.48886	0.705475	8.73459	1.94844140821715e-13 .	1 x 20	NA	NA	B
LPXN	20	LPXN	NA	7.33995	0.402819	2.29449	-0.767845	0.569677	6.08236	2.13607992405329e-08 .	3 x 19	NA	NA	B
DKK1	21	DKK1	NA	9.18747	1.10506	2.28585	-2.85319	0.766674	10.4784	1.11022302462516e-16 .	1 x 20	NA	NA	B
NDP	22	NDP	NA	6.88983	0.829146	2.26754	-1.31623	0.625089	7.02723	3.6909486578196e-10 .	1 x 20	NA	NA	B
CAPG	23	CAPG	NA	7.51744	0.52215	2.25934	-0.890643	0.828548	12.9849	0 .	1 x 20	NA	NA	B
ITGAX	24	ITGAX	NA	6.5052	0.388335	2.24074	-0.669807	0.649154	7.48866	4.87758722300669e-11 .	1 x 19	NA	NA	B
CCL8	25	CCL8	NA	7.31215	0.559489	2.23793	-1.03614	0.605109	6.66941	1.74452097212452e-09 .	2 x 20	NA	NA	B
HSPB6	26	HSPB6	NA	7.67378	0.538018	2.21389	-1.07877	0.63586	7.22936	1.52469703529334e-10 .	1 x 20	NA	NA	B
CRLF1	27	CRLF1	NA	7.92485	0.667571	2.19748	-1.33902	0.435148	4.24098	3.0661795380027e-05 .	1 x 20	NA	NA	B
IL1R2	28	IL1R2	NA	7.67717	0.887304	2.19497	-1.73569	0.862187	14.9345	0 .	1 x 20	NA	NA	B
IL2RB	29	IL2RB	NA	8.9962	0.933229	2.16591	-1.74629	0.818132	12.4847	0 .	1 x 20	NA	NA	B
IFIT1	30	IFIT1	NA	7.8406	0.473768	2.165	-0.851146	0.677952	8.09271	3.37108119197183e-12 .	1 x 20	NA	NA	B
CNR1	31	CNR1	NA	5.8803	0.592236	2.15385	-0.785005	0.719352	9.08706	4.07451850037432e-14 .	1 x 20	NA	NA	B
FGA	32	FGA	NA	5.72431	0.429418	2.14433	-0.548702	0.573831	6.14837	1.61689428512801e-08 .	1 x 19	NA	NA	B
STAT1	33	STAT1	NA	8.85267	0.497832	2.1276	-0.920006	0.806454	11.9679	0 .	1 x 20	NA	NA	B
PLEK	34	PLEK	NA	7.95618	0.465903	2.12015	-0.576249	0.601373	6.6048	2.30495023068045e-09 .	2 x 19	NA	NA	B
PLA2G7	35	PLA2G7	NA	8.00768	0.771442	2.0827	-1.66566	0.85888	14.7149	0 .	1 x 20	NA	NA	B
HSD11B1	36	HSD11B1	NA	7.84014	0.741917	2.06042	-1.2889	0.751198	9.98632	7.7715611723761e-16 .	1 x 20	NA	NA	B
CTSS	37	CTSS	NA	7.41075	0.401581	2.0361	-0.940095	0.443319	4.33987	2.14125011313016e-05 .	3 x 18	NA	NA	B
CTSK	38	CTSK	NA	8.15891	0.577865	2.01529	-1.24632	0.80084	11.7342	0 .	1 x 20	NA	NA	B
KRT7	39	KRT7	NA	10.1226	0.939098	2.00427	-2.94062	0.391448	3.73281	0.000180353681282774 .	1 x 20	NA	NA	B
ABI3BP	40	ABI3BP	NA	8.18194	0.775154	1.9776	-1.64223	0.756861	10.1617	3.33066907387547e-16 .	1 x 20	NA	NA	B
ADRA2C	41	ADRA2C	NA	7.55524	0.549847	1.95144	-1.00177	0.604952	6.66669	1.76512915395222e-09 .	1 x 20	NA	NA	B
LILRB2	42	LILRB2	NA	6.74784	0.398094	1.9348	-0.820261	0.487619	4.90099	2.58396691110718e-06 .	3 x 18	NA	NA	B
PLAC8	43	PLAC8	NA	8.93497	0.720905	1.92088	-1.31984	0.811472	12.1847	0 .	1 x 20	NA	NA	B
APBB1IP	44	APBB1IP	NA	7.15454	0.407077	1.89316	-0.773056	0.685536	8.26268	1.58539847916472e-12 .	1 x 19	NA	NA	B
IFIT3	45	IFIT3	NA	7.42603	0.397891	1.88098	-0.971349	0.679809	8.13389	2.80819811848687e-12 .	3 x 20	NA	NA	B
GAS1	46	GAS1	NA	8.39404	0.704851	1.86309	-1.28182	0.751824	10.0055	6.66133814775094e-16 .	1 x 20	NA	NA	B
DIO2	47	DIO2	NA	6.99903	0.825776	1.80261	-1.39242	0.588066	6.38004	6.04344063681594e-09 .	1 x 20	NA	NA	B
FN1	48	FN1	NA	10.8487	0.679017	1.80028	-1.85389	0.810185	12.1284	0 .	1 x 20	NA	NA	B
GPRC5A	49	GPRC5A	NA	6.93962	0.498978	1.77807	-0.786927	0.816087	12.391	0 .	1 x 20	NA	NA	B
TIMP3	50	TIMP3	NA	10.1469	0.538316	1.77689	-0.96167	0.649093	7.48745	4.90354423732242e-11 .	1 x 20	NA	NA	B
TCF7L2	51	TCF7L2	NA	7.69447	0.392221	1.7751	-0.707256	0.786896	11.1897	0 .	2 x 20	NA	NA	B
FTH1	52	FTH1	NA	10.162	0.373615	1.77237	-0.772053	0.777883	10.8622	0 .	2 x 20	NA	NA	B
CD9	53	CD9	NA	9.15427	0.582613	1.76317	-1.19733	0.820945	12.6159	0 .	1 x 20	NA	NA	B
EGR1	54	EGR1	NA	9.13861	0.6183	1.76223	-1.4011	0.439637	4.29516	2.52008097813006e-05 .	1 x 20	NA	NA	B
IGFBP2	55	IGFBP2	NA	9.03185	0.73184	1.76218	-1.30934	0.638677	7.28337	1.20308762951993e-10 .	1 x 20	NA	NA	B
CD86	56	CD86	NA	7.01575	0.481997	1.74799	-0.771222	0.484285	4.85717	3.06136384042865e-06 .	3 x 18	NA	NA	B
OAS3	57	OAS3	NA	7.21026	0.349409	1.74182	-0.690305	0.680504	8.14935	2.62190269495477e-12 .	2 x 20	NA	NA	B
USP18	58	USP18	NA	6.90479	0.410144	1.73665	-0.742167	0.535035	5.55722	1.88942375523027e-07 .	3 x 20	NA	NA	B
OAS1	59	OAS1	NA	7.35607	0.350126	1.73565	-0.494871	0.695136	8.48516	5.90194559890733e-13 .	2 x 19	NA	NA	B
TPM1	60	TPM1	NA	8.5451	0.465596	1.7351	-0.77716	0.691662	8.40368	8.47544256998845e-13 .	2 x 20	NA	NA	B
PDZK1IP1	61	PDZK1IP1	NA	6.70492	0.535883	1.72963	-0.665555	0.633091	7.17675	1.9199952738802e-10 .	1 x 20	NA	NA	B
PYCR1	62	PYCR1	NA	7.24316	0.40648	1.72785	-0.65162	0.611868	6.78811	1.04404529466251e-09 .	1 x 20	NA	NA	B
CCL5	63	CCL5	NA	7.60892	0.427019	1.72221	-0.612551	0.504833	5.13184	1.04597310779386e-06 .	3 x 20	NA	NA	B
NUPR1	64	NUPR1	NA	8.73433	0.457657	1.71595	-0.767027	0.550144	5.78095	7.52581457152957e-08 .	1 x 19	NA	NA	B
LUM	65	LUM	NA	11.3813	0.688527	1.70917	-1.57593	0.727005	9.29093	1.64313007644523e-14 .	1 x 20	NA	NA	B
PLOD2	66	PLOD2	NA	9.11831	0.527114	1.69252	-0.907468	0.546219	5.72208	9.60053981868825e-08 .	2 x 20	NA	NA	B
SLC4A7	67	SLC4A7	NA	6.73081	0.418318	1.64975	-0.649471	0.744256	9.77823	1.99840144432528e-15 .	3 x 20	NA	NA	B
LILRB4	68	LILRB4	NA	6.66524	0.333377	1.62024	-0.760776	0.542035	5.65991	1.24031900416988e-07 .	3 x 18	NA	NA	B
UPK1B	69	UPK1B	NA	7.69324	0.787859	1.6199	-2.73829	0.461027	4.5589	9.52243103402584e-06 .	1 x 20	NA	NA	B
ADAMTS1	70	ADAMTS1	NA	9.6592	0.426737	1.61411	-0.759226	0.585562	6.33866	7.21008808213242e-09 .	2 x 20	NA	NA	B
GZMK	71	GZMK	NA	5.74811	0.446889	1.60784	-0.793167	0.477403	4.76757	4.32037043740507e-06 .	3 x 19	NA	NA	B
SEMA5A	72	SEMA5A	NA	7.50757	0.496072	1.60245	-0.912556	0.735665	9.53048	5.77315972805081e-15 .	1 x 20	NA	NA	B
FOS	73	FOS	NA	10.8263	0.702681	1.59749	-2.00226	0.422556	4.0911	5.23885969715421e-05 .	1 x 20	NA	NA	B
PIPOX	74	PIPOX	NA	7.29305	0.603263	1.59212	-1.03709	0.775828	10.79	0 .	1 x 20	NA	NA	B
CFD	75	CFD	NA	9.64655	0.573366	1.59031	-1.24901	0.530688	5.49427	2.44212361333318e-07 .	1 x 19	NA	NA	B
IFI44L	76	IFI44L	NA	8.24154	0.549054	1.58408	-1.40623	0.691477	8.39937	8.63975557763297e-13 .	1 x 20	NA	NA	B
ITGA2	77	ITGA2	NA	6.81736	0.37947	1.57838	-1.06464	0.357621	3.36035	0.000606803798581912 .	7 x 20	NA	NA	B
CRABP2	78	CRABP2	NA	7.23545	0.46519	1.57561	-0.971408	0.60198	6.61526	2.20343365775477e-09 .	1 x 20	NA	NA	B
HN1	79	HN1	NA	8.74354	0.593113	1.56301	-1.32801	0.865747	15.1792	0 .	1 x 20	NA	NA	B
GBP1	80	GBP1	NA	8.48258	0.405613	1.54778	-0.658924	0.42714	4.14532	4.32126830398616e-05 .	5 x 20	NA	NA	B
CFH	81	CFH	NA	7.33913	0.6097	1.52526	-1.62168	0.590474	6.42011	5.09231212753036e-09 .	1 x 20	NA	NA	B
TIMP1	82	TIMP1	NA	11.3926	0.518224	1.5134	-1.21464	0.699015	8.57749	3.9146463848283e-13 .	1 x 20	NA	NA	B
CCL2	83	CCL2	NA	8.68239	0.53283	1.50625	-1.21542	0.520583	5.35024	4.37422547516775e-07 .	3 x 20	NA	NA	B
CYP1B1	84	CYP1B1	NA	7.47473	0.566627	1.49699	-1.09683	0.301951	2.77934	0.00342077949052666 .	1 x 20	NA	NA	B
MRPL33	85	MRPL33	NA	8.60074	0.308187	1.49141	-0.53399	0.517305	5.30419	5.26351850549389e-07 .	6 x 20	NA	NA	B
PARP12	86	PARP12	NA	8.08659	0.322936	1.48458	-0.709433	0.715236	8.9803	6.55031584528842e-14 .	1 x 19	NA	NA	B
OAS2	87	OAS2	NA	7.59941	0.312385	1.47856	-0.500489	0.672662	7.97701	5.63127322550372e-12 .	2 x 19	NA	NA	B
AOAH	88	AOAH	NA	6.97038	0.312581	1.46416	-0.669924	0.407823	3.91938	9.55106115319015e-05 .	4 x 18	NA	NA	B
CCL3	89	CCL3	NA	7.42274	0.5246	1.45937	-0.857923	0.659513	7.69889	1.92875715399055e-11 .	1 x 20	NA	NA	B
GADD45A	90	GADD45A	NA	7.32664	0.355168	1.44445	-0.679657	0.695676	8.49791	5.57554002966754e-13 .	4 x 20	NA	NA	B
IFI27	91	IFI27	NA	9.65228	0.423947	1.44415	-0.897185	0.638195	7.2741	1.25303878384386e-10 .	1 x 20	NA	NA	B
CYP26B1	92	CYP26B1	NA	6.95884	0.427366	1.4325	-0.728197	0.51409	5.25933	6.29917642047673e-07 .	2 x 19	NA	NA	B
COL17A1	93	COL17A1	NA	8.86162	0.822246	1.42375	-1.80472	0.506549	5.15529	9.53173501017091e-07 .	1 x 20	NA	NA	B
ADAM28	94	ADAM28	NA	6.28716	0.430986	1.41712	-0.665019	0.673167	7.98796	5.36448663268629e-12 .	2 x 20	NA	NA	B
DOCK5	95	DOCK5	NA	7.64873	0.325419	1.41313	-0.437713	0.586068	6.34699	6.95862822919224e-09 .	5 x 20	NA	NA	B
MSR1	96	MSR1	NA	6.79491	0.406785	1.3971	-0.826553	0.514793	5.26912	6.05747842108428e-07 .	3 x 20	NA	NA	B
C1S	97	C1S	NA	7.97389	0.470059	1.39103	-0.74439	0.81792	12.4749	0 .	1 x 20	NA	NA	B
TNFSF10	98	TNFSF10	NA	10.6159	0.571278	1.38841	-1.38657	0.687395	8.30511	1.31306077122417e-12 .	1 x 20	NA	NA	B
PCSK6	99	PCSK6	NA	7.34969	0.437108	1.38528	-0.708453	0.684274	8.23406	1.80011561212723e-12 .	1 x 20	NA	NA	B
PTPN22	100	PTPN22	NA	5.26514	0.35936	1.3799	-0.310197	0.598495	6.55548	2.84986523269026e-09 .	3 x 19	NA	NA	B
PRDM1	101	PRDM1	NA	6.80207	0.395811	1.37225	-0.897606	0.771317	10.6344	0 .	1 x 20	NA	NA	B
SERPING1	102	SERPING1	NA	8.65633	0.46971	1.37064	-1.10955	0.86476	15.1104	0 .	1 x 20	NA	NA	B
LGALS3	103	LGALS3	NA	8.76581	0.414003	1.3692	-0.73944	0.816272	12.3994	0 .	1 x 20	NA	NA	B
IFIH1	104	IFIH1	NA	7.81789	0.39695	1.36623	-0.800658	0.457676	4.51693	1.11393856199182e-05 .	4 x 20	NA	NA	B
S100A4	105	S100A4	NA	9.18174	0.596841	1.36472	-1.30007	0.781535	10.9927	0 .	1 x 20	NA	NA	B
RGS2	106	RGS2	NA	8.77219	0.512955	1.36069	-0.981301	0.532529	5.52086	2.1915874515166e-07 .	4 x 20	NA	NA	B
EMP3	107	EMP3	NA	8.95971	0.475146	1.34969	-1.41158	0.73907	9.62742	3.77475828372553e-15 .	1 x 20	NA	NA	B
GALNT6	108	GALNT6	NA	7.54555	0.418677	1.33962	-0.803028	0.693302	8.442	7.14872605556138e-13 .	1 x 20	NA	NA	B
DCN	109	DCN	NA	11.036	0.544418	1.33754	-1.27546	0.730216	9.37861	1.12132525487141e-14 .	1 x 20	NA	NA	B
SCPEP1	110	SCPEP1	NA	7.59859	0.400112	1.33748	-0.732237	0.693517	8.44703	6.98996416303999e-13 .	1 x 20	NA	NA	B
FKBP10	111	FKBP10	NA	8.11448	0.389	1.32618	-0.764172	0.553699	5.83474	6.02034890828662e-08 .	3 x 19	NA	NA	B
CTSH	112	CTSH	NA	8.59644	0.452992	1.3238	-1.33466	0.523867	5.3967	3.62686610966279e-07 .	1 x 20	NA	NA	B
IGFBP4	113	IGFBP4	NA	10.114	0.498978	1.32376	-1.02137	0.546514	5.72647	9.42786462232448e-08 .	1 x 19	NA	NA	B
SLC43A3	114	SLC43A3	NA	7.06187	0.363592	1.32208	-0.64509	0.810631	12.1479	0 .	1 x 20	NA	NA	B
PTPRC	115	PTPRC	NA	6.8297	0.324494	1.31571	-0.686834	0.517352	5.30485	5.24955524494608e-07 .	4 x 20	NA	NA	B
DDIT4	116	DDIT4	NA	8.35869	0.489326	1.31002	-0.965597	0.526107	5.42858	3.18820350786453e-07 .	1 x 20	NA	NA	B
LEPRE1	117	LEPRE1	NA	8.19683	0.334758	1.30646	-0.877147	0.479474	4.79442	3.89791208177392e-06 .	6 x 19	NA	NA	B
TUBB6	118	TUBB6	NA	8.90351	0.330291	1.30554	-0.639947	0.641259	7.3333	9.66187130302387e-11 .	4 x 20	NA	NA	B
C1R	119	C1R	NA	7.93238	0.436086	1.3048	-0.927343	0.751946	10.0092	6.66133814775094e-16 .	1 x 20	NA	NA	B
ARHGDIB	120	ARHGDIB	NA	10.8362	0.471972	1.30402	-1.63833	0.669558	7.91016	7.57283125096819e-12 .	1 x 20	NA	NA	B
CLEC2B	121	CLEC2B	NA	6.4316	0.286297	1.30172	-0.504016	0.558805	5.91282	4.34877809318834e-08 .	4 x 20	NA	NA	B
PFDN5	122	PFDN5	NA	10.4099	0.294353	1.29064	-0.797398	0.386599	3.6784	0.000216353037077344 .	6 x 20	NA	NA	B
APOL6	123	APOL6	NA	7.07935	0.392947	1.29046	-0.721198	0.725169	9.24136	2.05391259555654e-14 .	2 x 20	NA	NA	B
CITED2	124	CITED2	NA	9.6773	0.496537	1.28242	-0.838016	0.780979	10.9727	0 .	1 x 20	NA	NA	B
PLAUR	125	PLAUR	NA	7.10835	0.31733	1.27929	-0.497755	0.732686	9.44696	8.21565038222616e-15 .	2 x 19	NA	NA	B
LAMA3	126	LAMA3	NA	8.04793	0.530016	1.27591	-0.978139	0.527371	5.44665	2.96321031711955e-07 .	1 x 20	NA	NA	B
GCH1	127	GCH1	NA	6.29823	0.316995	1.27066	-0.757391	0.438898	4.28621	2.60327005735528e-05 .	5 x 20	NA	NA	B
CYB5R2	128	CYB5R2	NA	7.32603	0.277477	1.26642	-0.593191	0.375556	3.55578	0.000324140236273696 .	6 x 20	NA	NA	B
CCR1	129	CCR1	NA	7.39125	0.369485	1.25722	-0.873409	0.720354	9.11336	3.61932706027801e-14 .	3 x 20	NA	NA	B
GLIPR1	130	GLIPR1	NA	8.69556	0.546951	1.25481	-1.20077	0.843212	13.7638	0 .	1 x 20	NA	NA	B
CAB39L	131	CAB39L	NA	6.68035	0.375446	1.24578	-0.973643	0.572743	6.13101	1.73989657126228e-08 .	6 x 20	NA	NA	B
MYCN	132	MYCN	NA	7.72129	0.424121	1.24235	-0.712495	0.427806	4.15324	4.2009391432396e-05 .	6 x 20	NA	NA	B
BCL2A1	133	BCL2A1	NA	6.44475	0.456348	1.23198	-0.923895	0.509321	5.19335	8.19483752634298e-07 .	2 x 19	NA	NA	B
PANK2	134	PANK2	NA	7.80007	0.264255	1.22271	-0.594733	0.426408	4.13664	4.45699763823582e-05 .	7 x 20	NA	NA	B
EXTL3	135	EXTL3	NA	7.78686	0.394813	1.21446	-0.725192	0.725869	9.2602	1.88737914186277e-14 .	1 x 20	NA	NA	B
TNFAIP2	136	TNFAIP2	NA	8.43552	0.528964	1.21085	-0.844084	0.543383	5.67986	1.14256585526107e-07 .	1 x 20	NA	NA	B
PPIC	137	PPIC	NA	9.14072	0.35683	1.20568	-0.644912	0.553255	5.828	6.19133597723476e-08 .	4 x 20	NA	NA	B
PRSS23	138	PRSS23	NA	8.18199	0.39695	1.19755	-0.927265	0.371537	3.51159	0.000374220017804072 .	4 x 18	NA	NA	B
CCNG2	139	CCNG2	NA	7.57674	0.274722	1.19652	-0.612439	0.526082	5.42822	3.19280644256459e-07 .	6 x 20	NA	NA	B
COTL1	140	COTL1	NA	8.79627	0.422819	1.1952	-1.00346	0.698353	8.56163	4.20108392518159e-13 .	1 x 20	NA	NA	B
DNASE2	141	DNASE2	NA	8.23565	0.360785	1.17366	-0.584175	0.367644	3.46901	0.000429332306077113 .	3 x 18	NA	NA	B
ST3GAL5	142	ST3GAL5	NA	8.34228	0.356433	1.17331	-0.447549	0.727998	9.31789	1.46549439250521e-14 .	1 x 20	NA	NA	B
TIPARP	143	TIPARP	NA	7.43254	0.32725	1.16605	-0.691963	0.802116	11.7865	0 .	2 x 20	NA	NA	B
B2M	144	B2M	NA	12.1493	0.3866	1.16491	-1.09745	0.783152	11.0515	0 .	2 x 20	NA	NA	B
JAK1	145	JAK1	NA	8.60485	0.345694	1.1616	-0.752033	0.654587	7.59799	3.01179081674263e-11 .	4 x 20	NA	NA	B
UGDH	146	UGDH	NA	8.95771	0.423768	1.16059	-0.933664	0.793845	11.4549	0 .	1 x 20	NA	NA	B
KDELR3	147	KDELR3	NA	7.4816	0.421388	1.15418	-0.846437	0.792068	11.386	0 .	2 x 20	NA	NA	B
RRAD	148	RRAD	NA	7.42483	0.384959	1.15082	-0.63428	0.471892	4.69666	5.66231955045904e-06 .	4 x 20	NA	NA	B
TAP2	149	TAP2	NA	5.7185	0.294214	1.14903	-0.623196	0.551084	5.79513	7.09624243810936e-08 .	4 x 19	NA	NA	B
NPC2	150	NPC2	NA	11.0181	0.350331	1.13755	-0.90183	0.734048	9.485	6.99440505513849e-15 .	1 x 19	NA	NA	B
DYNC1I2	151	DYNC1I2	NA	7.40537	0.292721	1.13392	-0.586369	0.185284	1.65451	0.0510477332827505 .	7 x 20	NA	NA	B
DAPP1	152	DAPP1	NA	7.19274	0.438081	1.13208	-1.33105	0.687562	8.30894	1.29096733303413e-12 .	2 x 20	NA	NA	B
KAL1	153	KAL1	NA	5.76263	0.307581	1.12992	-0.587025	0.532541	5.52103	2.19009116619873e-07 .	3 x 18	NA	NA	B
ITGB8	154	ITGB8	NA	7.1656	0.410818	1.12963	-1.05167	0.564319	5.99822	3.04217309121668e-08 .	5 x 20	NA	NA	B
OSR2	155	OSR2	NA	6.8812	0.351107	1.12876	-0.650557	0.657824	7.66411	2.2492008255881e-11 .	1 x 20	NA	NA	B
MMP2	156	MMP2	NA	7.92325	0.415293	1.12534	-1.12923	0.738546	9.61241	3.99680288865056e-15 .	1 x 20	NA	NA	B
PPBP	157	PPBP	NA	7.79751	0.495088	1.12468	-1.21168	0.403616	3.87103	0.000112806091037365 .	4 x 20	NA	NA	B
ANTXR1	158	ANTXR1	NA	8.15234	0.388347	1.12091	-0.75586	0.733913	9.48124	7.105427357601e-15 .	1 x 20	NA	NA	B
ITM2B	159	ITM2B	NA	11.9766	0.405831	1.11391	-0.972957	0.621785	6.96659	4.80782968992344e-10 .	3 x 20	NA	NA	B
LGALS3BP	160	LGALS3BP	NA	9.57665	0.427087	1.1112	-1.09325	0.674425	8.01531	4.75175454539567e-12 .	1 x 20	NA	NA	B
CD99	161	CD99	NA	9.83486	0.417106	1.11083	-0.949023	0.323333	2.99829	0.00182720528553826 .	5 x 20	NA	NA	B
PLK2	162	PLK2	NA	8.42131	0.338688	1.10969	-0.90254	0.544141	5.69113	1.0907655079162e-07 .	5 x 20	NA	NA	B
IFNGR2	163	IFNGR2	NA	9.65046	0.344225	1.10751	-0.779476	0.792146	11.389	0 .	1 x 19	NA	NA	B
IL18BP	164	IL18BP	NA	6.73268	0.266357	1.10193	-0.447447	0.423764	4.10535	4.98105327482179e-05 .	6 x 19	NA	NA	B
PVR	165	PVR	NA	7.73599	0.392986	1.10119	-0.860634	0.502812	5.10432	1.16612517242487e-06 .	1 x 19	NA	NA	B
LGALS1	166	LGALS1	NA	11.2746	0.440829	1.09891	-1.03071	0.697936	8.55166	4.39204228541712e-13 .	1 x 19	NA	NA	B
KCTD9	167	KCTD9	NA	7.21455	0.350738	1.09618	-0.883671	0.427164	4.14561	4.31675581851199e-05 .	4 x 20	NA	NA	B
MYO10	168	MYO10	NA	8.39537	0.27386	1.09264	-0.623897	0.451619	4.44171	1.4727674992443e-05 .	6 x 19	NA	NA	B
STAT2	169	STAT2	NA	9.08904	0.299614	1.09088	-0.875102	0.576376	6.18914	1.36075324341789e-08 .	4 x 19	NA	NA	B
PABPC3	170	PABPC3	NA	7.54649	0.418115	1.0906	-0.821658	0.353861	3.31992	0.00068895543782066 .	6 x 20	NA	NA	B
HSPG2	171	HSPG2	NA	7.75037	0.374272	1.07229	-0.629883	0.523948	5.39785	3.61007448934636e-07 .	1 x 19	NA	NA	B
COMMD3	172	COMMD3	NA	9.08006	0.265469	1.07206	-0.694231	0.456242	4.49905	1.19065636143834e-05 .	6 x 20	NA	NA	B
HCLS1	173	HCLS1	NA	9.13291	0.340165	1.06773	-0.601541	0.550314	5.78351	7.44648805950376e-08 .	6 x 19	NA	NA	B
ITPR2	174	ITPR2	NA	7.71879	0.277321	1.06734	-0.979684	0.327631	3.0429	0.00160204808559783 .	7 x 20	NA	NA	B
SOAT1	175	SOAT1	NA	7.136	0.308229	1.05165	-0.70856	0.753855	10.0679	5.55111512312578e-16 .	4 x 20	NA	NA	B
PTPRE	176	PTPRE	NA	7.39037	0.250112	1.05144	-0.369744	0.595635	6.50687	3.51165085898941e-09 .	5 x 20	NA	NA	B
IL27RA	177	IL27RA	NA	6.6992	0.330582	1.04679	-0.605881	0.348193	3.25934	0.000831855390674097 .	4 x 18	NA	NA	B
PCNX	178	PCNX	NA	8.22148	0.215866	1.0454	-0.431223	0.436905	4.26213	2.84059144290971e-05 .	6 x 20	NA	NA	B
KCNJ2	179	KCNJ2	NA	8.59234	0.41071	1.03613	-1.3575	0.348829	3.26612	0.000814581654389634 .	4 x 20	NA	NA	B
SLC1A3	180	SLC1A3	NA	8.24804	0.308924	1.02521	-0.631544	0.495767	5.00928	1.69449307585445e-06 .	7 x 20	NA	NA	B
PTK2B	181	PTK2B	NA	6.65472	0.369594	1.02058	-0.743196	0.663654	7.78507	1.31756827670415e-11 .	1 x 20	NA	NA	B
PLS3	182	PLS3	NA	8.28797	0.362635	1.00676	-1.02686	0.462512	4.57756	8.87887070311066e-06 .	6 x 20	NA	NA	B
COL4A5	183	COL4A5	NA	7.18413	0.35499	1.00608	-0.647007	0.393181	3.75236	0.000168876809242047 .	6 x 20	NA	NA	B
OAT	184	OAT	NA	8.62143	0.325317	1.00186	-0.804625	0.585562	6.33865	7.21032322736903e-09 .	7 x 20	NA	NA	B
EFNA1	185	EFNA1	NA	9.67019	0.381597	1.00068	-0.923575	0.455478	4.48955	1.23345678474385e-05 .	6 x 20	NA	NA	B
CXCR4	186	CXCR4	NA	8.46769	0.382693	0.997176	-0.798311	0.506682	5.15711	9.46325064532516e-07 .	4 x 20	NA	NA	B
CPVL	187	CPVL	NA	8.86215	0.412582	0.996039	-1.01934	0.302324	2.78311	0.00338489543404252 .	7 x 20	NA	NA	B
PQLC3	188	PQLC3	NA	8.24709	0.29627	0.995381	-0.53525	0.568527	6.06421	2.30569445758277e-08 .	3 x 18	NA	NA	B
FAM105A	189	FAM105A	NA	6.75208	0.282044	0.991351	-0.832767	0.594144	6.48168	3.91220833506623e-09 .	5 x 20	NA	NA	B
SERPINE1	190	SERPINE1	NA	11.0577	0.442597	0.98908	-0.853168	0.563028	5.97813	3.30948222160288e-08 .	2 x 20	NA	NA	B
PRG2	191	PRG2	NA	12.7473	0.905429	0.987851	-4.08422	0.607752	6.71556	1.42923983759147e-09 .	1 x 20	NA	NA	B
GPRC5B	192	GPRC5B	NA	7.92557	0.348912	0.978728	-1.11911	0.635329	7.21923	1.59393165333199e-10 .	1 x 19	NA	NA	B
BTN3A2	193	BTN3A2	NA	6.9741	0.320595	0.977866	-0.632085	0.550718	5.7896	7.26072821866097e-08 .	5 x 20	NA	NA	B
XCR1	194	XCR1	NA	6.91977	0.33884	0.976752	-0.588887	0.669799	7.91531	7.40207894978084e-12 .	3 x 20	NA	NA	B
NCF2	195	NCF2	NA	7.63429	0.323165	0.976155	-0.776111	0.426384	4.13635	4.46148873420871e-05 .	4 x 18	NA	NA	B
PAPSS1	196	PAPSS1	NA	7.84283	0.328721	0.97122	-0.566614	0.693936	8.45689	6.69020394639119e-13 .	5 x 20	NA	NA	B
MTDH	197	MTDH	NA	7.91946	0.282363	0.969337	-0.750141	0.677083	8.07354	3.67039731941077e-12 .	4 x 20	NA	NA	B
KIAA1598	198	KIAA1598	NA	8.00766	0.334434	0.968267	-1.26708	0.469048	4.66034	6.49876416658479e-06 .	7 x 20	NA	NA	B
EIF2AK2	199	EIF2AK2	NA	9.2193	0.305514	0.966871	-1.19927	0.506341	5.15244	9.64015169691024e-07 .	6 x 20	NA	NA	B
PPFIBP2	200	PPFIBP2	NA	8.10694	0.340493	0.94993	-0.957887	0.64225	7.35258	8.8771878736793e-11 .	5 x 20	NA	NA	B
FCGR3A	201	FCGR3A	NA	8.10627	0.364564	0.948931	-1.11097	0.512338	5.23502	6.94166288228715e-07 .	4 x 19	NA	NA	B
GJA1	202	GJA1	NA	9.83376	0.291112	0.942602	-0.756779	0.359027	3.3755	0.000578458344368538 .	7 x 20	NA	NA	B
CAMK2N1	203	CAMK2N1	NA	8.46531	0.388479	0.938687	-0.773466	0.445948	4.37198	1.90388753714688e-05 .	3 x 20	NA	NA	B
RPS27L	204	RPS27L	NA	9.29029	0.314393	0.932433	-0.84152	0.499634	5.06129	1.38162078022752e-06 .	4 x 20	NA	NA	B
ADAM19	205	ADAM19	NA	9.37186	0.369334	0.924811	-0.886868	0.575659	6.17763	1.4286869465252e-08 .	1 x 20	NA	NA	B
PTGES	206	PTGES	NA	8.96824	0.390707	0.923756	-0.790839	0.652901	7.56384	3.5014657839838e-11 .	1 x 20	NA	NA	B
MBNL1	207	MBNL1	NA	8.3897	0.231178	0.922537	-0.566694	0.608552	6.72959	1.34511890514943e-09 .	5 x 20	NA	NA	B
TNFAIP3	208	TNFAIP3	NA	8.61469	0.30315	0.916307	-0.55764	0.435692	4.24753	2.9945717484825e-05 .	4 x 19	NA	NA	B
FYB	209	FYB	NA	7.11808	0.284975	0.914103	-0.471097	0.456347	4.50036	1.18485736093632e-05 .	5 x 19	NA	NA	B
PARP4	210	PARP4	NA	8.62375	0.347803	0.911659	-0.729016	0.725673	9.25492	1.93178806284777e-14 .	3 x 20	NA	NA	B
PSMB8	211	PSMB8	NA	6.78337	0.275209	0.905693	-0.620747	0.546145	5.72096	9.64472928188798e-08 .	4 x 19	NA	NA	B
PRDX4	212	PRDX4	NA	9.58887	0.28835	0.898433	-0.627338	0.597546	6.53931	3.05500402753012e-09 .	5 x 20	NA	NA	B
MANBA	213	MANBA	NA	8.3273	0.361886	0.896808	-0.848715	0.254228	2.30663	0.0118827807053354 .	7 x 20	NA	NA	B
IL6ST	214	IL6ST	NA	9.22883	0.282913	0.891303	-0.547507	0.556783	5.88179	4.94976082343612e-08 .	5 x 20	NA	NA	B
SERPINB7	215	SERPINB7	NA	5.54882	0.313039	0.889386	-0.593877	0.425454	4.12533	4.63988491555822e-05 .	4 x 18	NA	NA	B
DPPA4	216	DPPA4	NA	6.11778	0.468896	0.889174	-1.16283	0.214475	1.92685	0.0288441359507622 .	7 x 20	NA	NA	B
TRIM22	217	TRIM22	NA	7.7321	0.35778	0.880585	-0.649257	0.552793	5.821	6.37402471914683e-08 .	4 x 20	NA	NA	B
PHF11	218	PHF11	NA	8.55963	0.274357	0.877701	-0.697191	0.626676	7.0566	3.24687277064584e-10 .	4 x 20	NA	NA	B
MAPRE2	219	MAPRE2	NA	8.14915	0.323812	0.872817	-0.607025	0.680058	8.13942	2.74003042477489e-12 .	4 x 20	NA	NA	B
MICAL2	220	MICAL2	NA	6.81885	0.251552	0.871002	-0.463796	0.697083	8.53133	4.80726569662693e-13 .	4 x 20	NA	NA	B
PTPLB	221	PTPLB	NA	8.56928	0.294255	0.869329	-0.640012	0.609459	6.74554	1.25543320184107e-09 .	5 x 20	NA	NA	B
HEXB	222	HEXB	NA	12.6298	0.361593	0.854301	-0.929246	0.450257	4.4249	1.56712221195399e-05 .	5 x 20	NA	NA	B
EHBP1	223	EHBP1	NA	7.44912	0.27927	0.851411	-0.52178	0.74473	9.7922	1.77635683940025e-15 .	5 x 20	NA	NA	B
UGCG	224	UGCG	NA	8.13121	0.322455	0.849446	-0.772186	0.585507	6.33774	7.23821369508215e-09 .	4 x 20	NA	NA	B
ME2	225	ME2	NA	8.06885	0.278852	0.847178	-0.525399	0.420031	4.0614	5.81823340772836e-05 .	6 x 20	NA	NA	B
GLO1	226	GLO1	NA	9.30195	0.299131	0.84189	-0.506671	0.450699	4.43035	1.53593792326934e-05 .	7 x 20	NA	NA	B
MORF4L2	227	MORF4L2	NA	10.2537	0.338017	0.826715	-0.621619	0.562487	5.96972	3.42818344822859e-08 .	6 x 20	NA	NA	B
PPARG	228	PPARG	NA	9.01206	0.241893	0.825955	-0.40008	0.284294	2.60204	0.00555509079611971 .	7 x 20	NA	NA	B
GPR137B	229	GPR137B	NA	8.41171	0.273864	0.825472	-0.74169	0.443439	4.34134	2.12979179722295e-05 .	6 x 19	NA	NA	B
BCAT1	230	BCAT1	NA	7.90941	0.360501	0.815653	-0.703201	0.576708	6.19449	1.33027586723955e-08 .	6 x 20	NA	NA	B
PLSCR1	231	PLSCR1	NA	7.98915	0.30926	0.813088	-0.999691	0.518987	5.32779	4.78768704792465e-07 .	5 x 20	NA	NA	B
SH3BP4	232	SH3BP4	NA	8.39615	0.32562	0.809788	-0.867157	0.511757	5.22698	7.16784393173242e-07 .	5 x 20	NA	NA	B
SMAD3	233	SMAD3	NA	7.79224	0.300625	0.807732	-0.673452	0.747875	9.88579	1.22124532708767e-15 .	1 x 19	NA	NA	B
SLC1A5	234	SLC1A5	NA	7.78741	0.297721	0.806803	-0.511186	0.347994	3.25723	0.000837308092326183 .	6 x 19	NA	NA	B
EDNRB	235	EDNRB	NA	8.66701	0.292492	0.803805	-0.50064	0.389168	3.70718	0.000196535660522357 .	5 x 20	NA	NA	B
RAB8B	236	RAB8B	NA	8.54226	0.306045	0.800578	-0.774319	0.555271	5.85867	5.44991483053536e-08 .	5 x 20	NA	NA	B
LIMA1	237	LIMA1	NA	9.43322	0.349925	0.783903	-0.989503	0.702266	8.65603	2.76223488526739e-13 .	4 x 20	NA	NA	B
TGFB2	238	TGFB2	NA	7.3441	0.30802	0.780594	-0.644126	0.447178	4.38704	1.80147663322305e-05 .	6 x 20	NA	NA	B
REL	239	REL	NA	7.34401	0.241711	0.767441	-1.05442	0.468124	4.64857	6.79457687269291e-06 .	6 x 20	NA	NA	B
PLD1	240	PLD1	NA	7.31047	0.228231	0.766654	-0.544059	0.522963	5.38388	3.81965121087902e-07 .	7 x 20	NA	NA	B
DMXL2	241	DMXL2	NA	7.52014	0.192891	0.762168	-0.497818	0.397471	3.80093	0.000143294111699444 .	7 x 20	NA	NA	B
TMEM14A	242	TMEM14A	NA	7.95583	0.290744	0.737487	-0.933505	0.522576	5.3784	3.90502586378183e-07 .	6 x 20	NA	NA	B
MGP	243	MGP	NA	9.99312	0.396679	0.732869	-0.99023	0.513319	5.24862	6.57467181808258e-07 .	4 x 20	NA	NA	B
BRE	244	BRE	NA	8.01127	0.262745	0.729084	-0.733524	0.619796	6.93036	5.62929147740476e-10 .	5 x 19	NA	NA	B
FNBP1	245	FNBP1	NA	8.64935	0.277851	0.725202	-1.42789	0.391905	3.73796	0.000177260473198215 .	6 x 20	NA	NA	B
MAP2K1	246	MAP2K1	NA	8.75679	0.226952	0.714024	-0.424472	0.488658	4.9147	2.45011665822581e-06 .	7 x 20	NA	NA	B
ENDOD1	247	ENDOD1	NA	7.80227	0.247851	0.712867	-0.643048	0.383852	3.64772	0.000239565695282939 .	7 x 20	NA	NA	B
RND3	248	RND3	NA	8.78668	0.303354	0.701327	-0.538083	0.483043	4.84091	3.25955360869212e-06 .	6 x 20	NA	NA	B
GTF3A	249	GTF3A	NA	9.20129	0.251284	0.70061	-0.724758	0.490817	4.94328	2.19246040011889e-06 .	6 x 20	NA	NA	B
TCP11L1	250	TCP11L1	NA	6.85236	0.247609	0.694417	-0.611985	0.382348	3.63097	0.000253216062589767 .	7 x 20	NA	NA	B
PCYOX1	251	PCYOX1	NA	8.5513	0.248892	0.662248	-0.638851	0.408148	3.92313	9.42795178739964e-05 .	7 x 20	NA	NA	B
RPSA	252	RPSA	NA	8.99071	0.22184	0.661854	-0.368636	0.272003	2.48034	0.00765428583010941 .	7 x 20	NA	NA	B
TWISTNB	253	TWISTNB	NA	7.14649	0.225163	0.655254	-0.64277	0.506038	5.1483	9.79948467705327e-07 .	7 x 20	NA	NA	B
RPL36AL	254	RPL36AL	NA	10.7827	0.288658	0.625104	-0.84568	0.477689	4.77128	4.25943661197525e-06 .	5 x 20	NA	NA	B
PPIA	255	PPIA	NA	8.92453	0.208592	0.624449	-0.410738	0.405848	3.89664	0.000103302376182168 .	7 x 20	NA	NA	B
GTDC1	256	GTDC1	NA	6.88457	0.238137	0.619239	-0.916208	0.235723	2.12844	0.0182496451425038 .	7 x 20	NA	NA	B
SNX5	257	SNX5	NA	8.58935	0.212231	0.61857	-0.399138	0.292816	2.68724	0.00441206321937582 .	7 x 20	NA	NA	B
ACSL5	258	ACSL5	NA	7.61115	0.287108	0.617613	-0.590523	0.547344	5.73889	8.95634790776256e-08 .	4 x 19	NA	NA	B
PANX1	259	PANX1	NA	7.52349	0.208457	0.613891	-0.537231	0.506045	5.14839	9.7960026246291e-07 .	6 x 20	NA	NA	B
OPTN	260	OPTN	NA	8.57247	0.238851	0.606352	-0.492775	0.426172	4.13384	4.50160149335632e-05 .	6 x 20	NA	NA	B
OSBPL1A	261	OSBPL1A	NA	6.63228	0.219521	0.604114	-0.746059	0.432249	4.20621	3.47513414623579e-05 .	7 x 20	NA	NA	B
YWHAQ	262	YWHAQ	NA	11.1181	0.254297	0.602868	-0.58155	0.500558	5.07378	1.31537322822783e-06 .	7 x 20	NA	NA	B
FBXL5	263	FBXL5	NA	8.5203	0.204268	0.5906	-0.56164	0.379961	3.60447	0.000276340335828351 .	7 x 20	NA	NA	B
AP3B1	264	AP3B1	NA	9.3428	0.232817	0.586028	-0.561249	0.438319	4.2792	2.67029747180736e-05 .	7 x 20	NA	NA	B
SP100	265	SP100	NA	7.80714	0.227246	0.578104	-0.580128	0.437443	4.26863	2.7745683600422e-05 .	6 x 20	NA	NA	B
RPL29	266	RPL29	NA	8.98285	0.227736	0.569553	-0.45085	0.335953	3.12989	0.00123528316960075 .	7 x 20	NA	NA	B
TCEAL1	267	TCEAL1	NA	7.44552	0.219178	0.549245	-0.657556	0.525476	5.41959	3.30638689316487e-07 .	5 x 20	NA	NA	B
CHN2	268	CHN2	NA	7.57986	0.215601	0.544833	-0.403124	0.426688	4.13996	4.40453119116002e-05 .	7 x 20	NA	NA	B
NCOA1	269	NCOA1	NA	8.2195	0.198348	0.525835	-0.678065	0.554804	5.85156	5.61372108798253e-08 .	6 x 20	NA	NA	B
PPP3CA	270	PPP3CA	NA	8.14269	0.206769	0.505037	-0.526874	0.462117	4.57259	9.04594455430896e-06 .	6 x 19	NA	NA	B
HERC3	271	HERC3	NA	6.79499	0.199986	0.501426	-0.499041	0.463994	4.59625	8.27679346437904e-06 .	6 x 20	NA	NA	B
ANGPT2	1	ANGPT2	NA	9.31896	0.937087	2.03775	-1.75589	0.116106	1.02576	0.154107247461945 .	11 x 20	NA	NA	C
DDX3Y	2	DDX3Y	NA	7.06742	1.35742	2.01924	-2.11247	0.282794	2.58711	0.00578104684525982 .	20 x 20	NA	NA	C
HSPH1	3	HSPH1	NA	8.82832	0.41	1.99599	-0.58209	0.311096	2.87238	0.00263043487639636 .	14 x 20	NA	NA	C
GMFB	4	GMFB	NA	9.32229	0.369181	1.8836	-1.07911	0.338912	3.16102	0.00112429284846094 .	20 x 14	NA	NA	C
HSPA1A	5	HSPA1A	NA	9.91792	0.584653	1.88335	-0.827045	0.332662	3.0954	0.00137019867490529 .	15 x 20	NA	NA	C
ZNF83	6	ZNF83	NA	9.33586	0.419185	1.74452	-1.26971	0.201324	1.80354	0.0376072588955858 .	20 x 20	NA	NA	C
GSTM3	7	GSTM3	NA	7.01967	0.35786	1.61545	-0.900815	0.2347	2.11866	0.0186718166715746 .	17 x 15	NA	NA	C
GPR1	8	GPR1	NA	7.03883	0.418202	1.60826	-0.930381	0.33935	3.16563	0.0011086581010713 .	20 x 10	NA	NA	C
ABCA5	9	ABCA5	NA	7.57982	0.330454	1.57666	-0.963123	0.342313	3.19692	0.00100784837126455 .	20 x 20	NA	NA	C
GNGT1	10	GNGT1	NA	7.22879	0.605215	1.46906	-1.59248	0.370513	3.50037	0.000388049712718219 .	20 x 15	NA	NA	C
CHORDC1	11	CHORDC1	NA	7.88299	0.430345	1.46335	-2.38537	0.659626	7.70121	1.90905069530345e-11 .	20 x 20	NA	NA	C
HSPA4L	12	HSPA4L	NA	6.81262	0.468583	1.45628	-0.940989	0.402274	3.85567	0.000118903404797144 .	14 x 20	NA	NA	C
LXN	13	LXN	NA	7.24272	0.426601	1.42091	-0.777208	0.219571	1.97492	0.0259309217925429 .	12 x 20	NA	NA	C
ATP6V1G1	14	ATP6V1G1	NA	10.5219	0.733605	1.41254	-3.68795	0.281962	2.57884	0.00590966335808807 .	14 x 20	NA	NA	C
AHSA1	15	AHSA1	NA	9.32858	0.323529	1.3658	-0.810037	0.273958	2.4996	0.0072805027089069 .	15 x 14	NA	NA	C
LIFR	16	LIFR	NA	9.74272	0.434083	1.3537	-0.963826	0.327482	3.04135	0.00160942036818357 .	20 x 7	NA	NA	C
RPL31	17	RPL31	NA	9.6297	0.385939	1.35056	-0.92226	0.286988	2.62889	0.00516874029044856 .	16 x 20	NA	NA	C
DNAJB1	18	DNAJB1	NA	9.91697	0.336495	1.34312	-0.891764	0.300227	2.76189	0.00359128080900417 .	18 x 10	NA	NA	C
DNAJA1	19	DNAJA1	NA	10.4239	0.323438	1.33789	-1.03632	0.578647	6.22578	1.16508516168068e-08 .	20 x 14	NA	NA	C
MAOA	20	MAOA	NA	11.574	0.397139	1.33208	-0.996193	0.461627	4.56642	9.25753589542389e-06 .	20 x 12	NA	NA	C
KMO	21	KMO	NA	8.60463	0.460227	1.32564	-0.917507	0.388313	3.6976	0.000202935295149032 .	20 x 14	NA	NA	C
SLC25A32	22	SLC25A32	NA	7.99723	0.336629	1.3219	-1.22815	0.365725	3.4481	0.000459130959453047 .	20 x 15	NA	NA	C
SPCS2	23	SPCS2	NA	8.79236	0.458421	1.30146	-1.24815	0.468011	4.64713	6.8316483193831e-06 .	20 x 20	NA	NA	C
DAB2	24	DAB2	NA	12.4391	0.37886	1.296	-0.846212	0.236165	2.13266	0.018069621641168 .	20 x 10	NA	NA	C
MGAT4A	25	MGAT4A	NA	8.52476	0.373525	1.29446	-0.904882	0.397608	3.80249	0.000142539748742121 .	17 x 20	NA	NA	C
DIAPH2	26	DIAPH2	NA	9.08303	0.319226	1.26337	-0.915004	0.183665	1.63954	0.0525897386974724 .	20 x 20	NA	NA	C
GBP2	27	GBP2	NA	8.66798	0.373308	1.26085	-0.978916	0.174947	1.5592	0.0615245172722182 .	20 x 20	NA	NA	C
IARS	28	IARS	NA	8.62644	0.27577	1.2457	-0.621265	0.317456	2.93762	0.00218063687058689 .	12 x 20	NA	NA	C
ZNF91	29	ZNF91	NA	9.8824	0.509442	1.23148	-1.17156	0.300679	2.76647	0.00354584805611169 .	20 x 20	NA	NA	C
ZNF721	30	ZNF721	NA	8.38506	0.482786	1.21734	-3.00549	0.51942	5.33387	4.67202016296575e-07 .	20 x 20	NA	NA	C
LIPA	31	LIPA	NA	10.1454	0.370098	1.21636	-0.635919	0.433584	4.2222	3.28092356229881e-05 .	14 x 20	NA	NA	C
OSMR	32	OSMR	NA	9.36495	0.447008	1.20357	-1.1032	0.178705	1.59378	0.0575407299285048 .	20 x 5	NA	NA	C
ABCB1	33	ABCB1	NA	8.5605	0.709972	1.1928	-1.77945	0.30615	2.82196	0.00303508464373503 .	20 x 13	NA	NA	C
SOCS2	34	SOCS2	NA	8.84701	0.309802	1.19046	-0.799243	0.180179	1.60737	0.0560335701459882 .	19 x 9	NA	NA	C
NT5E	35	NT5E	NA	9.49717	0.41986	1.18764	-1.15178	0.37787	3.58132	0.00029816135539229 .	20 x 10	NA	NA	C
STX7	36	STX7	NA	8.70139	0.290186	1.18172	-0.818493	0.514268	5.26181	6.23716753800352e-07 .	20 x 20	NA	NA	C
TOP2A	37	TOP2A	NA	8.12079	0.375665	1.18147	-0.706774	0.324938	3.01492	0.00174005382431686 .	11 x 20	NA	NA	C
HSPE1	38	HSPE1	NA	9.19617	0.328771	1.1803	-0.625672	0.464027	4.59666	8.26398940445561e-06 .	13 x 20	NA	NA	C
GGH	39	GGH	NA	8.85561	0.393811	1.18009	-1.11607	0.481555	4.82148	3.51283638500011e-06 .	13 x 19	NA	NA	C
PPP1R3C	40	PPP1R3C	NA	7.79723	0.431494	1.17952	-1.08448	0.296844	2.72774	0.00394765499072214 .	16 x 20	NA	NA	C
CLK1	41	CLK1	NA	9.35177	0.320378	1.1765	-0.923602	0.331441	3.08262	0.00142355163103236 .	20 x 20	NA	NA	C
PTS	42	PTS	NA	8.32146	0.337797	1.17408	-1.05122	0.326717	3.0334	0.00164773080634417 .	18 x 18	NA	NA	C
FST	43	FST	NA	7.70249	0.41113	1.17288	-0.801386	0.144449	1.28097	0.102025017064063 .	18 x 7	NA	NA	C
ITFG1	44	ITFG1	NA	10.5285	0.32336	1.17207	-1.15185	0.667684	7.87016	9.04076813412757e-12 .	20 x 16	NA	NA	C
COLEC12	45	COLEC12	NA	9.92749	0.335183	1.16385	-0.779302	0.144172	1.27846	0.102463780967077 .	20 x 5	NA	NA	C
TLR3	46	TLR3	NA	9.62229	0.517545	1.13936	-2.23142	0.505415	5.13979	1.01357281978576e-06 .	20 x 9	NA	NA	C
ITGB3	47	ITGB3	NA	8.70163	0.415588	1.13929	-1.55063	0.121877	1.0775	0.142311255743931 .	20 x 7	NA	NA	C
NDUFA8	48	NDUFA8	NA	9.65893	0.242462	1.13902	-0.450148	0.229622	2.07024	0.0208910333526509 .	15 x 15	NA	NA	C
CDCA4	49	CDCA4	NA	7.62162	0.262166	1.13733	-0.454979	-0.0726771	-0.63943	0.737779515943831 .	11 x 20	NA	NA	C
ACPP	50	ACPP	NA	7.96495	0.373373	1.13205	-1.03761	0.329767	3.06515	0.00149965138371733 .	19 x 13	NA	NA	C
SLC39A6	51	SLC39A6	NA	9.32704	0.470468	1.12034	-1.9919	0.606402	6.69194	1.58278612438778e-09 .	20 x 11	NA	NA	C
DNAJB4	52	DNAJB4	NA	7.74018	0.279703	1.11436	-0.76946	0.489584	4.92695	2.33622197631789e-06 .	14 x 20	NA	NA	C
PVRL3	53	PVRL3	NA	11.0424	0.52546	1.11323	-2.08341	0.637694	7.26447	1.30711330648126e-10 .	20 x 11	NA	NA	C
HIST2H2BE	54	HIST2H2BE	NA	9.39887	0.335091	1.10976	-1.17738	0.270923	2.4697	0.00786792224609156 .	19 x 11	NA	NA	C
STK3	55	STK3	NA	9.8653	0.345127	1.10012	-0.738122	0.557793	5.89727	4.64038323322313e-08 .	20 x 18	NA	NA	C
DENND4C	56	DENND4C	NA	9.24153	0.337064	1.09761	-1.02877	0.24784	2.24482	0.0138248837198083 .	20 x 20	NA	NA	C
MON2	57	MON2	NA	8.54942	0.252941	1.09695	-0.816743	0.31368	2.89884	0.00243861138128743 .	20 x 20	NA	NA	C
PPP2R5E	58	PPP2R5E	NA	9.23229	0.271205	1.09662	-0.499406	0.260566	2.36827	0.0101902242903056 .	20 x 5	NA	NA	C
MMRN1	59	MMRN1	NA	8.49677	0.49517	1.09555	-2.01034	0.201284	1.80317	0.0376368614153164 .	20 x 20	NA	NA	C
LARS	60	LARS	NA	8.31554	0.258463	1.09256	-0.754424	0.347635	3.2534	0.000847273597412879 .	17 x 20	NA	NA	C
CORO1C	61	CORO1C	NA	9.85597	0.344432	1.08973	-1.23042	0.376736	3.56879	0.000310648480482345 .	19 x 20	NA	NA	C
UFM1	62	UFM1	NA	8.6546	0.317985	1.08381	-0.618671	0.310978	2.87118	0.00263948346001364 .	19 x 7	NA	NA	C
SIPA1L1	63	SIPA1L1	NA	9.18747	0.430567	1.0741	-0.903297	0.211203	1.89607	0.0308510945095858 .	20 x 6	NA	NA	C
BRWD1	64	BRWD1	NA	8.76207	0.322726	1.06921	-0.612434	0.37252	3.52237	0.000361362415480126 .	20 x 20	NA	NA	C
TMEM2	65	TMEM2	NA	10.5732	0.35583	1.06686	-0.760436	0.323964	3.00482	0.0017924969217189 .	20 x 12	NA	NA	C
INSL6	66	INSL6	NA	6.58799	0.344565	1.06675	-0.581531	0.296657	2.72586	0.00396815660783467 .	17 x 11	NA	NA	C
PCF11	67	PCF11	NA	8.2964	0.237705	1.06558	-0.633676	0.310898	2.87036	0.00264566901011953 .	20 x 20	NA	NA	C
FKBP4	68	FKBP4	NA	8.81838	0.275352	1.06474	-0.71991	0.218869	1.96829	0.026317121527914 .	13 x 17	NA	NA	C
LGR4	69	LGR4	NA	10.0891	0.384275	1.06152	-1.17709	0.605517	6.67653	1.69175917719144e-09 .	20 x 12	NA	NA	C
TFPI	70	TFPI	NA	11.2292	0.385387	1.05688	-1.05315	0.499326	5.05713	1.40441693763371e-06 .	20 x 19	NA	NA	C
CD58	71	CD58	NA	7.51908	0.274375	1.05531	-0.763332	0.427637	4.15122	4.23118262946609e-05 .	15 x 20	NA	NA	C
GULP1	72	GULP1	NA	9.66812	0.505426	1.05447	-1.26948	0.523115	5.38604	3.78644544274387e-07 .	20 x 8	NA	NA	C
YIPF6	73	YIPF6	NA	10.5533	0.298783	1.05391	-1.45109	0.483506	4.84697	3.18435083057622e-06 .	20 x 11	NA	NA	C
PAQR3	74	PAQR3	NA	6.39133	0.232788	1.04847	-0.5372	0.366487	3.4564	0.000447078806680712 .	14 x 20	NA	NA	C
CNN3	75	CNN3	NA	10.8189	0.32395	1.04686	-0.92021	0.185294	1.6546	0.051038102062211 .	19 x 5	NA	NA	C
PSMD7	76	PSMD7	NA	10.2969	0.242667	1.039	-0.668391	0.398054	3.80756	0.000140106347225055 .	15 x 16	NA	NA	C
B3GNT2	77	B3GNT2	NA	7.17133	0.274788	1.03832	-0.655932	0.322197	2.98653	0.00189124600356871 .	13 x 20	NA	NA	C
RPL7	78	RPL7	NA	10.2809	0.294147	1.03169	-0.671117	0.4379	4.27414	2.71977334574958e-05 .	15 x 17	NA	NA	C
STX8	79	STX8	NA	8.17016	0.297625	1.03125	-0.93457	0.41647	4.0197	6.73663999073426e-05 .	17 x 15	NA	NA	C
CLN5	80	CLN5	NA	8.42493	0.336335	1.03109	-1.40143	0.378818	3.5918	0.000288086333001369 .	20 x 14	NA	NA	C
TM7SF3	81	TM7SF3	NA	8.16593	0.296797	1.03	-0.866589	0.17156	1.52809	0.0652936453190758 .	11 x 20	NA	NA	C
PSG1	82	PSG1	NA	12.2877	0.625365	1.02649	-4.05898	0.340334	3.17601	0.00107422357338072 .	20 x 11	NA	NA	C
COPS5	83	COPS5	NA	9.1768	0.236743	1.02544	-0.703512	0.625493	7.0347	3.57250562466049e-10 .	16 x 17	NA	NA	C
DDIT3	84	DDIT3	NA	8.30601	0.335819	1.02202	-0.919924	0.229432	2.06844	0.0209781542447353 .	17 x 12	NA	NA	C
TYMS	85	TYMS	NA	8.6617	0.37583	1.01909	-0.706604	0.245286	2.2202	0.0146732783175547 .	11 x 20	NA	NA	C
LCMT1	86	LCMT1	NA	8.42245	0.260541	1.0182	-0.795875	0.225032	2.02663	0.0230815894452259 .	12 x 19	NA	NA	C
CFI	87	CFI	NA	7.3848	0.280263	1.0151	-0.534503	0.222582	2.00341	0.0243260465533979 .	13 x 20	NA	NA	C
AMD1	88	AMD1	NA	10.1247	0.318724	1.01342	-0.821491	0.297549	2.73485	0.00387091375668125 .	20 x 7	NA	NA	C
RASGRP1	89	RASGRP1	NA	7.83798	0.446562	1.00945	-1.26844	0.252235	2.28732	0.0124620437212192 .	20 x 10	NA	NA	C
OSTM1	90	OSTM1	NA	8.3557	0.280084	1.00922	-0.600056	0.65022	7.50996	4.44051462267225e-11 .	20 x 7	NA	NA	C
ID2	91	ID2	NA	8.50868	0.362046	1.00919	-0.617269	0.192889	1.72499	0.0442709987283247 .	12 x 20	NA	NA	C
MYO5C	92	MYO5C	NA	6.63121	0.28018	1.00637	-0.54431	0.221928	1.99721	0.0246675661513791 .	12 x 19	NA	NA	C
SSFA2	93	SSFA2	NA	9.61854	0.41174	1.00499	-0.819707	0.487168	4.89504	2.64424477014469e-06 .	20 x 5	NA	NA	C
RANBP1	94	RANBP1	NA	8.86648	0.378482	0.996862	-0.907195	0.25569	2.32082	0.0114724988412261 .	13 x 20	NA	NA	C
RCBTB2	95	RCBTB2	NA	7.21955	0.219719	0.995657	-0.439778	0.196832	1.76165	0.0410486230902883 .	13 x 17	NA	NA	C
NUDT2	96	NUDT2	NA	8.13282	0.294185	0.993475	-0.750054	0.248937	2.25542	0.0134733353364662 .	17 x 14	NA	NA	C
GOLGB1	97	GOLGB1	NA	9.25333	0.375034	0.990602	-1.88009	0.430419	4.18434	3.75878395102447e-05 .	20 x 20	NA	NA	C
BPGM	98	BPGM	NA	10.6399	0.490106	0.990437	-2.83544	0.44034	4.30367	2.44330951573168e-05 .	20 x 11	NA	NA	C
IL10RB	99	IL10RB	NA	9.51537	0.313	0.990154	-0.600145	0.191224	1.70953	0.0456904371581501 .	17 x 7	NA	NA	C
REPS1	100	REPS1	NA	8.0849	0.232731	0.989639	-0.680512	0.27855	2.54499	0.0064639021459193 .	18 x 20	NA	NA	C
NDUFAB1	101	NDUFAB1	NA	9.68534	0.291358	0.982651	-1.12485	0.572685	6.13007	1.74675705011396e-08 .	17 x 16	NA	NA	C
TMEM186	102	TMEM186	NA	7.62413	0.255627	0.981011	-0.656551	0.230031	2.07413	0.0207047622211505 .	13 x 19	NA	NA	C
PELI1	103	PELI1	NA	8.87474	0.362941	0.980335	-0.876911	0.385523	3.66637	0.000225186076742379 .	20 x 5	NA	NA	C
ATP5C1	104	ATP5C1	NA	10.8211	0.254652	0.980183	-0.614377	0.54816	5.75113	8.51468601181793e-08 .	16 x 16	NA	NA	C
BTBD7	105	BTBD7	NA	7.73147	0.210516	0.979367	-0.678809	0.118625	1.04833	0.148882249923069 .	19 x 6	NA	NA	C
SESN1	106	SESN1	NA	9.12324	0.258565	0.978956	-0.595101	0.337122	3.14218	0.0011903057508289 .	16 x 12	NA	NA	C
TGFBR3	107	TGFBR3	NA	11.0037	0.306749	0.97661	-0.929199	0.323941	3.00459	0.0017937247079709 .	20 x 11	NA	NA	C
ZMYM2	108	ZMYM2	NA	8.29662	0.287494	0.975543	-0.996502	0.403462	3.86927	0.000113492305121699 .	20 x 20	NA	NA	C
INADL	109	INADL	NA	6.73933	0.315331	0.975483	-0.4541	0.1795	1.60111	0.0567239453248666 .	19 x 20	NA	NA	C
CCT8	110	CCT8	NA	9.23624	0.273659	0.975297	-0.64587	0.623432	6.99673	4.21602752709305e-10 .	17 x 20	NA	NA	C
ENSA	111	ENSA	NA	7.48966	0.24477	0.974574	-0.5296	0.38049	3.61033	0.000271056260755076 .	20 x 7	NA	NA	C
IMPAD1	112	IMPAD1	NA	8.45097	0.281513	0.974176	-1.29085	0.421567	4.07945	5.45910354221579e-05 .	20 x 9	NA	NA	C
GBE1	113	GBE1	NA	8.58686	0.305577	0.973269	-0.646085	0.544716	5.69968	1.05301061203988e-07 .	20 x 5	NA	NA	C
TULP4	114	TULP4	NA	8.52027	0.248056	0.972891	-0.620712	0.175826	1.56729	0.0605743379810226 .	18 x 6	NA	NA	C
CD47	115	CD47	NA	9.64133	0.365378	0.972591	-1.29172	0.449836	4.41971	1.59742043241984e-05 .	20 x 10	NA	NA	C
RPA3	116	RPA3	NA	8.23976	0.285615	0.970869	-0.462146	0.111941	0.988489	0.16300475119863 .	12 x 20	NA	NA	C
VDAC3	117	VDAC3	NA	10.0618	0.259344	0.969039	-0.613119	0.405478	3.8924	0.000104822040245867 .	12 x 20	NA	NA	C
IL6	118	IL6	NA	6.46824	0.351374	0.965709	-1.06353	0.174797	1.55782	0.0616882781387451 .	12 x 20	NA	NA	C
DECR1	119	DECR1	NA	8.18559	0.300226	0.965185	-0.875813	0.390183	3.71858	0.000189173869138748 .	13 x 20	NA	NA	C
SKIL	120	SKIL	NA	7.66144	0.2829	0.96468	-0.747859	0.406161	3.90024	0.000102030093800165 .	20 x 6	NA	NA	C
NIP7	121	NIP7	NA	8.26868	0.24071	0.964595	-0.62374	0.284572	2.60481	0.00551407648402946 .	14 x 20	NA	NA	C
ETFA	122	ETFA	NA	10.1494	0.251673	0.964484	-0.667286	0.595678	6.5076	3.50063666942901e-09 .	17 x 16	NA	NA	C
TXNDC9	123	TXNDC9	NA	7.82805	0.267174	0.963666	-0.708358	0.805127	11.9119	0 .	20 x 15	NA	NA	C
ADNP	124	ADNP	NA	8.79052	0.242322	0.962773	-1.10979	0.221234	1.99065	0.0250338402192545 .	20 x 20	NA	NA	C
DDX1	125	DDX1	NA	10.4334	0.247477	0.959366	-0.945421	0.611929	6.7892	1.03916741878152e-09 .	19 x 16	NA	NA	C
PDHB	126	PDHB	NA	9.45295	0.252221	0.959131	-0.683237	0.418159	4.03945	6.28543711642671e-05 .	16 x 15	NA	NA	C
PLEKHF2	127	PLEKHF2	NA	8.00137	0.301554	0.956772	-1.03707	0.686415	8.28271	1.4503953593703e-12 .	20 x 10	NA	NA	C
RALA	128	RALA	NA	8.7564	0.306542	0.95301	-1.7234	0.589666	6.40663	5.39437061686243e-09 .	17 x 17	NA	NA	C
RRAGC	129	RRAGC	NA	9.80591	0.263017	0.952061	-0.784752	0.331997	3.08843	0.00139903976530897 .	17 x 7	NA	NA	C
ALDH9A1	130	ALDH9A1	NA	9.24986	0.266472	0.948766	-0.924245	0.231051	2.08385	0.0202454324274348 .	16 x 20	NA	NA	C
ACSL4	131	ACSL4	NA	9.57071	0.348201	0.947823	-0.758855	0.630573	7.12929	2.36321739954803e-10 .	20 x 19	NA	NA	C
MRPL48	132	MRPL48	NA	8.50306	0.261238	0.946893	-0.576313	0.324133	3.00658	0.00178328182894394 .	15 x 20	NA	NA	C
KYNU	133	KYNU	NA	9.3468	0.43296	0.94324	-1.16545	0.423241	4.09917	5.09123824559143e-05 .	20 x 9	NA	NA	C
RNF11	134	RNF11	NA	9.25749	0.29369	0.943149	-0.624795	0.434787	4.23664	3.11461582993555e-05 .	20 x 8	NA	NA	C
RNF34	135	RNF34	NA	8.21945	0.22649	0.942659	-0.583953	0.283411	2.59325	0.00568713590492487 .	17 x 13	NA	NA	C
LSM1	136	LSM1	NA	8.82586	0.231739	0.937405	-0.804617	0.278528	2.54477	0.00646762856637328 .	16 x 14	NA	NA	C
WEE1	137	WEE1	NA	8.9497	0.342819	0.936466	-0.758229	0.249626	2.26207	0.0132567098150134 .	20 x 5	NA	NA	C
HERC4	138	HERC4	NA	7.61942	0.252312	0.934899	-1.06819	0.351061	3.28994	0.000756517492826791 .	20 x 20	NA	NA	C
EXPH5	139	EXPH5	NA	10.8583	0.407424	0.933909	-0.843309	0.44268	4.3321	2.2029293253123e-05 .	20 x 8	NA	NA	C
CUTC	140	CUTC	NA	7.55218	0.271887	0.931208	-1.25624	0.365605	3.44679	0.000461064599569627 .	20 x 20	NA	NA	C
H2AFZ	141	H2AFZ	NA	10.2678	0.275784	0.931153	-0.578489	0.474165	4.72581	5.06749723760969e-06 .	14 x 20	NA	NA	C
ADAM10	142	ADAM10	NA	9.58409	0.319191	0.931127	-0.626791	0.702152	8.65327	2.79554157600614e-13 .	20 x 9	NA	NA	C
LAPTM4B	143	LAPTM4B	NA	8.3872	0.273268	0.930722	-0.841126	0.3664	3.45545	0.00044844497062746 .	14 x 20	NA	NA	C
HSDL2	144	HSDL2	NA	7.95782	0.322106	0.930129	-1.14579	0.608579	6.73006	1.34236377569152e-09 .	20 x 15	NA	NA	C
CCNA2	145	CCNA2	NA	7.77005	0.320806	0.929596	-0.450371	0.17483	1.55812	0.061652782328419 .	11 x 20	NA	NA	C
FDFT1	146	FDFT1	NA	10.0799	0.263109	0.928278	-0.573194	0.270568	2.46621	0.00793932745838455 .	16 x 13	NA	NA	C
NDUFS4	147	NDUFS4	NA	8.42686	0.291465	0.925815	-0.593549	0.382984	3.63805	0.000247358555585553 .	17 x 15	NA	NA	C
CHURC1	148	CHURC1	NA	8.57144	0.415742	0.923022	-1.02466	0.425594	4.12699	4.61257602885068e-05 .	18 x 15	NA	NA	C
ABHD3	149	ABHD3	NA	7.08149	0.301257	0.919842	-0.573287	0.147668	1.31014	0.0970213824303612 .	12 x 20	NA	NA	C
HIST1H4H	150	HIST1H4H	NA	8.45655	0.363356	0.916738	-0.651584	0.247738	2.24384	0.0138579764060789 .	19 x 10	NA	NA	C
ST3GAL1	151	ST3GAL1	NA	9.68202	0.36383	0.916062	-1.17221	0.198179	1.7742	0.0399914137029806 .	20 x 8	NA	NA	C
ZNF217	152	ZNF217	NA	9.28027	0.300515	0.914431	-0.619746	0.313473	2.89672	0.00245349919818483 .	20 x 8	NA	NA	C
ATP1B1	153	ATP1B1	NA	8.18794	0.306413	0.913524	-0.548458	0.222478	2.00242	0.0243799876120805 .	15 x 20	NA	NA	C
CYB5A	154	CYB5A	NA	9.82367	0.304279	0.909114	-1.05856	0.236125	2.13228	0.0180858253486379 .	12 x 20	NA	NA	C
CLEC1A	155	CLEC1A	NA	9.38894	0.342485	0.905408	-0.684767	0.31475	2.90982	0.00236288233168946 .	13 x 20	NA	NA	C
TTF1	156	TTF1	NA	6.70828	0.254379	0.902866	-0.56542	0.463207	4.58632	8.59162486299692e-06 .	17 x 19	NA	NA	C
ZNF419	157	ZNF419	NA	7.34774	0.275619	0.902773	-0.898242	0.488517	4.91284	2.46783306234732e-06 .	20 x 20	NA	NA	C
PLAU	158	PLAU	NA	9.95333	0.387798	0.902524	-1.24716	0.0226196	0.198537	0.421574035868877 .	20 x 8	NA	NA	C
VAV3	159	VAV3	NA	9.02187	0.300898	0.901539	-0.819525	0.566082	6.02578	2.70993689710508e-08 .	20 x 16	NA	NA	C
ALG9	160	ALG9	NA	8.93175	0.315542	0.89953	-1.54359	0.457349	4.51285	1.13099422762719e-05 .	20 x 11	NA	NA	C
PDK4	161	PDK4	NA	9.80157	0.404917	0.896527	-1.0954	0.251828	2.28337	0.0125833149723903 .	18 x 9	NA	NA	C
LMBRD1	162	LMBRD1	NA	10.2144	0.366083	0.892859	-1.01302	0.621188	6.95568	5.04173813808961e-10 .	20 x 17	NA	NA	C
TPRKB	163	TPRKB	NA	7.08899	0.307086	0.892819	-0.730836	0.524863	5.41086	3.42514208551137e-07 .	18 x 16	NA	NA	C
LYPLA1	164	LYPLA1	NA	9.55724	0.355242	0.887239	-1.18945	0.511291	5.22052	7.35466235912696e-07 .	20 x 9	NA	NA	C
HSPD1	165	HSPD1	NA	9.30169	0.23985	0.886944	-0.447833	0.32472	3.01266	0.00175167567222501 .	12 x 20	NA	NA	C
IQCB1	166	IQCB1	NA	8.03518	0.270335	0.88316	-0.62385	0.190663	1.70432	0.0461764209807445 .	13 x 20	NA	NA	C
CD200	167	CD200	NA	10.0538	0.354269	0.879549	-1.05989	0.368092	3.4739	0.000422635149372574 .	20 x 9	NA	NA	C
NUSAP1	168	NUSAP1	NA	7.71583	0.337768	0.878375	-0.823289	0.392063	3.73975	0.000176195830989379 .	12 x 20	NA	NA	C
HSP90AA1	169	HSP90AA1	NA	10.7916	0.262841	0.878127	-0.497212	0.578558	6.22434	1.17223251105969e-08 .	16 x 20	NA	NA	C
TMED5	170	TMED5	NA	9.82017	0.30692	0.877929	-1.53236	0.485436	4.87226	2.88796328340446e-06 .	20 x 10	NA	NA	C
ADSL	171	ADSL	NA	8.60585	0.224256	0.877447	-0.541427	0.510919	5.21538	7.50695889339958e-07 .	14 x 18	NA	NA	C
RYBP	172	RYBP	NA	11.3356	0.410989	0.877211	-1.23111	0.492257	4.96242	2.03495514561336e-06 .	20 x 7	NA	NA	C
SLC30A1	173	SLC30A1	NA	8.40888	0.294732	0.876414	-0.706933	0.283014	2.5893	0.00574740659131912 .	19 x 10	NA	NA	C
RALBP1	174	RALBP1	NA	8.90322	0.315731	0.876087	-1.12694	0.210376	1.8883	0.0313760365710698 .	17 x 13	NA	NA	C
NAB1	175	NAB1	NA	7.14637	0.259804	0.87594	-0.521355	0.315004	2.91242	0.00234524542205339 .	12 x 20	NA	NA	C
TM2D1	176	TM2D1	NA	8.10716	0.281981	0.875933	-0.959785	0.701874	8.64652	2.88102874890228e-13 .	18 x 20	NA	NA	C
PIGP	177	PIGP	NA	7.53124	0.263978	0.875128	-0.888094	0.428181	4.15769	4.13471305965585e-05 .	19 x 12	NA	NA	C
RPL10A	178	RPL10A	NA	10.8365	0.323796	0.874526	-0.823264	0.249858	2.26432	0.0131842122272742 .	13 x 20	NA	NA	C
CETN2	179	CETN2	NA	9.10898	0.300186	0.873866	-0.705892	0.501044	5.08035	1.28174377311829e-06 .	18 x 14	NA	NA	C
PSPH	180	PSPH	NA	7.07475	0.319892	0.873339	-0.888841	0.212917	1.91218	0.0297860590606684 .	14 x 18	NA	NA	C
CCT6A	181	CCT6A	NA	8.76923	0.279411	0.87296	-0.764755	0.651977	7.54521	3.80135922739555e-11 .	14 x 20	NA	NA	C
ITGB1BP1	182	ITGB1BP1	NA	8.00496	0.213593	0.871211	-0.524855	0.408844	3.93116	9.16975546920717e-05 .	16 x 16	NA	NA	C
GRHL2	183	GRHL2	NA	8.99477	0.328535	0.86978	-1.09583	0.287108	2.6301	0.00515203461670333 .	20 x 6	NA	NA	C
RPS6KA5	184	RPS6KA5	NA	9.18967	0.35673	0.868505	-1.09076	0.472633	4.70615	5.46162308157072e-06 .	20 x 5	NA	NA	C
AZIN1	185	AZIN1	NA	10.4316	0.336516	0.868013	-0.915968	0.492595	4.96691	1.99959165247954e-06 .	20 x 9	NA	NA	C
UBE2D2	186	UBE2D2	NA	8.48372	0.264282	0.865932	-0.636029	0.377922	3.58189	0.000297607420030932 .	20 x 7	NA	NA	C
FKBP14	187	FKBP14	NA	7.43322	0.297888	0.864385	-1.21524	0.450451	4.42729	1.55337436198444e-05 .	15 x 18	NA	NA	C
SLC25A17	188	SLC25A17	NA	7.91589	0.233859	0.864264	-0.490547	0.388618	3.70101	0.000200631671569473 .	18 x 12	NA	NA	C
TIMM23	189	TIMM23	NA	8.6065	0.254064	0.863069	-0.550285	0.503846	5.11839	1.10312008616553e-06 .	17 x 20	NA	NA	C
PHC3	190	PHC3	NA	7.02161	0.237544	0.862452	-0.530077	0.268809	2.44892	0.00830091840069247 .	20 x 5	NA	NA	C
SCML2	191	SCML2	NA	6.92513	0.285157	0.862002	-0.632388	0.632201	7.15992	2.06678896219614e-10 .	20 x 11	NA	NA	C
PJA1	192	PJA1	NA	8.30943	0.306856	0.861503	-0.612514	0.394591	3.7683	0.000160036976812661 .	20 x 5	NA	NA	C
POLR1C	193	POLR1C	NA	7.85398	0.198194	0.861494	-0.413584	0.195541	1.74964	0.0420818881324567 .	16 x 14	NA	NA	C
SOD1	194	SOD1	NA	11.7889	0.387999	0.860072	-1.11802	0.109823	0.969557	0.167651441918552 .	15 x 14	NA	NA	C
PSMA5	195	PSMA5	NA	9.87811	0.2732	0.858427	-0.911882	0.332155	3.09009	0.00139214495935347 .	15 x 16	NA	NA	C
RPL9	196	RPL9	NA	11.5918	0.24063	0.85787	-0.441169	0.414604	3.99794	7.26958500005814e-05 .	14 x 20	NA	NA	C
FAM3C	197	FAM3C	NA	8.91439	0.348441	0.857771	-1.02475	0.409916	3.94354	8.78487753350754e-05 .	16 x 20	NA	NA	C
USP3	198	USP3	NA	8.69688	0.283526	0.85436	-0.923243	0.489222	4.92215	2.38020839238295e-06 .	18 x 20	NA	NA	C
AURKA	199	AURKA	NA	7.35859	0.295491	0.854164	-1.0543	0.433093	4.21631	3.35118935720358e-05 .	13 x 19	NA	NA	C
PTTG1IP	200	PTTG1IP	NA	11.3394	0.353482	0.8538	-1.45172	0.368705	3.4806	0.000413619154709499 .	20 x 7	NA	NA	C
UNC50	201	UNC50	NA	9.52963	0.263254	0.852984	-0.722098	0.603592	6.64309	1.95432159344477e-09 .	20 x 17	NA	NA	C
SLC35A5	202	SLC35A5	NA	9.56474	0.364117	0.852814	-2.19803	0.692695	8.42779	7.61390950287932e-13 .	20 x 12	NA	NA	C
CAPZA2	203	CAPZA2	NA	9.77153	0.332336	0.852005	-1.06999	0.714688	8.96622	6.97220059464598e-14 .	20 x 16	NA	NA	C
YIPF4	204	YIPF4	NA	8.89015	0.285557	0.851184	-0.679311	0.437812	4.27308	2.73019282387432e-05 .	20 x 6	NA	NA	C
STRN	205	STRN	NA	7.97525	0.248114	0.8508	-0.651669	0.466909	4.63314	7.20266368092748e-06 .	20 x 6	NA	NA	C
PTBP2	206	PTBP2	NA	7.37282	0.281294	0.849908	-1.16356	0.469234	4.6627	6.44084395251543e-06 .	20 x 20	NA	NA	C
DHX40	207	DHX40	NA	6.91148	0.313206	0.849077	-1.24643	0.346452	3.24081	0.000880835751525977 .	20 x 13	NA	NA	C
PIGF	208	PIGF	NA	7.52831	0.263313	0.848491	-0.90715	0.293578	2.69488	0.00432078303900174 .	20 x 20	NA	NA	C
DEGS1	209	DEGS1	NA	10.319	0.288176	0.848397	-0.736379	0.366116	3.45235	0.000452913291917545 .	16 x 20	NA	NA	C
KDELC1	210	KDELC1	NA	6.82486	0.264419	0.845822	-0.676884	0.308454	2.84542	0.00284019137021885 .	13 x 19	NA	NA	C
GPR87	211	GPR87	NA	7.04758	0.28029	0.844402	-0.576919	0.38806	3.69476	0.000204869170487898 .	16 x 20	NA	NA	C
IER3IP1	212	IER3IP1	NA	7.50302	0.293706	0.844244	-0.633002	0.55063	5.78828	7.3007593526242e-08 .	20 x 9	NA	NA	C
TBL1XR1	213	TBL1XR1	NA	8.79919	0.301945	0.844161	-0.565621	0.471563	4.69244	5.75364953792068e-06 .	20 x 6	NA	NA	C
PJA2	214	PJA2	NA	9.94011	0.282571	0.84328	-1.02333	0.585718	6.34123	7.13160663856627e-09 .	20 x 15	NA	NA	C
CAV1	215	CAV1	NA	10.663	0.352727	0.842233	-0.83895	0.187323	1.67337	0.0491560589991398 .	12 x 20	NA	NA	C
ELOVL5	216	ELOVL5	NA	8.98922	0.258456	0.842059	-0.697738	0.375863	3.55916	0.000320584436049653 .	16 x 20	NA	NA	C
SERPINB2	217	SERPINB2	NA	11.2717	0.504846	0.841326	-2.39995	0.457138	4.51021	1.14216327788963e-05 .	20 x 11	NA	NA	C
ATP1B3	218	ATP1B3	NA	10.2333	0.275858	0.840874	-0.519593	0.334298	3.11253	0.00130157284527588 .	18 x 6	NA	NA	C
IVNS1ABP	219	IVNS1ABP	NA	8.44092	0.282575	0.840482	-0.708241	0.262072	2.38296	0.00981985170476041 .	20 x 20	NA	NA	C
ENPP4	220	ENPP4	NA	6.93084	0.321845	0.839312	-0.569288	0.300373	2.76337	0.00357650645672014 .	18 x 12	NA	NA	C
SOS2	221	SOS2	NA	9.06521	0.33516	0.838264	-0.684057	0.346568	3.24205	0.000877471969260579 .	20 x 6	NA	NA	C
CCT2	222	CCT2	NA	9.64972	0.260077	0.837579	-0.583351	0.670513	7.93063	6.91624535420488e-12 .	17 x 17	NA	NA	C
PSMC6	223	PSMC6	NA	9.38286	0.276066	0.836345	-0.550845	0.724932	9.23499	2.1094237467878e-14 .	20 x 15	NA	NA	C
HSPA8	224	HSPA8	NA	11.9379	0.256668	0.835747	-0.485266	0.475007	4.73666	4.86223278106657e-06 .	17 x 14	NA	NA	C
SLC44A1	225	SLC44A1	NA	10.0366	0.330603	0.835638	-0.98975	0.4422	4.32626	2.25036017453828e-05 .	20 x 7	NA	NA	C
KLRD1	226	KLRD1	NA	6.59352	0.275745	0.835269	-0.674214	0.358225	3.36685	0.000594487880780536 .	17 x 12	NA	NA	C
WDR61	227	WDR61	NA	8.73996	0.283246	0.834987	-0.654712	0.516604	5.29439	5.47445875409558e-07 .	16 x 16	NA	NA	C
HSBP1	228	HSBP1	NA	9.31119	0.238293	0.83483	-0.376834	0.29193	2.67835	0.00452044338295554 .	14 x 16	NA	NA	C
MAP3K2	229	MAP3K2	NA	8.02166	0.253258	0.833688	-0.744688	0.594672	6.49058	3.76569975202301e-09 .	20 x 8	NA	NA	C
RGS5	230	RGS5	NA	7.13012	0.387765	0.833468	-1.01618	0.374543	3.54461	0.000336160624090809 .	18 x 16	NA	NA	C
ZFAND6	231	ZFAND6	NA	9.02106	0.348603	0.832508	-0.850726	0.752917	10.039	6.66133814775094e-16 .	17 x 20	NA	NA	C
MAP4K3	232	MAP4K3	NA	8.57152	0.347478	0.831491	-0.778702	0.571901	6.11761	1.84113666534813e-08 .	20 x 10	NA	NA	C
PIGB	233	PIGB	NA	7.72288	0.266525	0.830137	-0.646187	0.479375	4.79312	3.91732421223256e-06 .	18 x 14	NA	NA	C
ZNF160	234	ZNF160	NA	7.66526	0.2625	0.82854	-1.39328	0.271774	2.47808	0.00769929933393199 .	20 x 20	NA	NA	C
AVPI1	235	AVPI1	NA	9.27539	0.356166	0.825146	-0.972419	0.16768	1.49251	0.0698253519619934 .	12 x 20	NA	NA	C
ENTPD1	236	ENTPD1	NA	9.89345	0.41245	0.825074	-1.91489	0.383621	3.64515	0.000241611359340643 .	20 x 11	NA	NA	C
CCBL2	237	CCBL2	NA	8.101	0.250706	0.824228	-0.805271	0.552648	5.81879	6.4325855309022e-08 .	20 x 18	NA	NA	C
MOCOS	238	MOCOS	NA	8.01803	0.492731	0.824176	-1.51226	0.226839	2.04378	0.0221977329775813 .	20 x 12	NA	NA	C
NUDT21	239	NUDT21	NA	8.87964	0.227471	0.82295	-0.63213	0.545817	5.71607	9.84150489991009e-08 .	14 x 20	NA	NA	C
GTPBP4	240	GTPBP4	NA	8.59004	0.248862	0.822236	-0.71558	0.546102	5.72033	9.66984845529595e-08 .	20 x 19	NA	NA	C
C1GALT1	241	C1GALT1	NA	8.76825	0.305538	0.820351	-0.724458	0.51407	5.25906	6.30612810859077e-07 .	20 x 7	NA	NA	C
EXOSC9	242	EXOSC9	NA	8.15518	0.245606	0.819958	-0.580497	0.416791	4.02345	6.64853451712855e-05 .	14 x 16	NA	NA	C
DHX32	243	DHX32	NA	9.34591	0.286773	0.819841	-0.648054	0.474572	4.73106	4.96717088149801e-06 .	20 x 7	NA	NA	C
POLB	244	POLB	NA	7.71583	0.259915	0.819402	-0.663169	0.425613	4.12721	4.60898199934334e-05 .	15 x 17	NA	NA	C
MDH1	245	MDH1	NA	9.93301	0.271812	0.817349	-0.763854	0.663506	7.78196	1.33585364991973e-11 .	18 x 15	NA	NA	C
EXOC5	246	EXOC5	NA	6.91635	0.222409	0.81697	-0.840779	0.504801	5.13141	1.04775391873702e-06 .	20 x 7	NA	NA	C
PTGES3	247	PTGES3	NA	9.80686	0.314871	0.816676	-1.63254	0.636046	7.23291	1.50113588226475e-10 .	18 x 20	NA	NA	C
GNAQ	248	GNAQ	NA	8.04784	0.318025	0.815909	-0.837671	0.267694	2.43798	0.00853730349810455 .	18 x 9	NA	NA	C
TTC33	249	TTC33	NA	6.78392	0.3096	0.815325	-0.872388	0.811645	12.1923	0 .	20 x 16	NA	NA	C
CNBP	250	CNBP	NA	9.9648	0.264541	0.81529	-0.547875	0.543104	5.67573	1.16215853274149e-07 .	18 x 16	NA	NA	C
CLNS1A	251	CLNS1A	NA	9.39257	0.253684	0.814139	-0.750615	0.467657	4.64263	6.94885819174651e-06 .	17 x 15	NA	NA	C
CSF2RA	252	CSF2RA	NA	9.96985	0.305269	0.813535	-0.728455	0.302043	2.78027	0.00341190501446831 .	16 x 14	NA	NA	C
SRPRB	253	SRPRB	NA	8.88383	0.261881	0.813526	-0.81641	0.294963	2.70881	0.00415888036352707 .	13 x 20	NA	NA	C
TBPL1	254	TBPL1	NA	8.5048	0.275164	0.811346	-0.664694	0.539326	5.61998	1.4613638277261e-07 .	18 x 14	NA	NA	C
SCCPDH	255	SCCPDH	NA	9.36867	0.428841	0.81125	-1.29155	0.378083	3.58367	0.000295876805050055 .	20 x 9	NA	NA	C
MIS12	256	MIS12	NA	8.00733	0.244037	0.811162	-0.918911	0.595974	6.51261	3.42611794490466e-09 .	20 x 13	NA	NA	C
STEAP4	257	STEAP4	NA	9.57895	0.461528	0.808622	-2.36285	0.40442	3.88025	0.000109294624974776 .	20 x 9	NA	NA	C
STT3A	258	STT3A	NA	10.4148	0.291213	0.806691	-1.3587	0.362882	3.41721	0.000506741020989687 .	20 x 12	NA	NA	C
LRRC42	259	LRRC42	NA	8.79592	0.256004	0.805507	-0.649162	0.364516	3.43495	0.000478857756605167 .	18 x 12	NA	NA	C
SAR1B	260	SAR1B	NA	9.1983	0.390917	0.805309	-1.40343	0.511797	5.22753	7.15207210122415e-07 .	20 x 9	NA	NA	C
CRY1	261	CRY1	NA	7.90574	0.343655	0.8051	-1.046	0.542695	5.66967	1.19151708055654e-07 .	20 x 6	NA	NA	C
SOCS5	262	SOCS5	NA	7.70838	0.238587	0.804733	-0.444277	0.205239	1.84014	0.0348005237680294 .	19 x 6	NA	NA	C
VBP1	263	VBP1	NA	7.802	0.333212	0.804585	-1.05948	0.801763	11.772	0 .	20 x 14	NA	NA	C
MAPRE1	264	MAPRE1	NA	10.2322	0.241511	0.804452	-0.663282	0.448839	4.40745	1.67125145220659e-05 .	14 x 20	NA	NA	C
DNAJC3	265	DNAJC3	NA	8.55166	0.361346	0.803151	-1.58508	0.442579	4.33087	2.21280447262329e-05 .	20 x 13	NA	NA	C
CEBPG	266	CEBPG	NA	8.71512	0.274499	0.80274	-0.806728	0.395998	3.78422	0.000151647109892128 .	18 x 6	NA	NA	C
INSR	267	INSR	NA	8.74275	0.3291	0.801174	-0.789442	0.243879	2.20666	0.0151590962761351 .	19 x 5	NA	NA	C
HIST1H2AM	268	HIST1H2AM	NA	6.861	0.2839	0.80111	-0.82164	0.311072	2.87215	0.0026322219905115 .	18 x 11	NA	NA	C
BCL2	269	BCL2	NA	8.38349	0.326587	0.80063	-1.11149	0.207512	1.86143	0.0332501453963485 .	20 x 6	NA	NA	C
DCK	270	DCK	NA	7.08427	0.346422	0.799796	-1.27771	0.483757	4.85025	3.144285880885e-06 .	20 x 11	NA	NA	C
RPL17	271	RPL17	NA	9.27972	0.293474	0.799794	-0.581866	0.407754	3.91858	9.5772643928127e-05 .	14 x 20	NA	NA	C
MRPS7	272	MRPS7	NA	8.53595	0.317872	0.799411	-1.01183	0.379917	3.60398	0.000276782543755072 .	16 x 14	NA	NA	C
STK17A	273	STK17A	NA	8.20271	0.307715	0.79861	-0.88463	0.429792	4.17686	3.86079548462259e-05 .	20 x 11	NA	NA	C
CCNB1IP1	274	CCNB1IP1	NA	7.62906	0.225842	0.798513	-0.78736	0.367364	3.46596	0.00043356740776701 .	15 x 16	NA	NA	C
HPRT1	275	HPRT1	NA	7.11417	0.296413	0.79828	-0.995317	0.383765	3.64675	0.000240332642730934 .	14 x 20	NA	NA	C
UQCRC2	276	UQCRC2	NA	9.65207	0.221258	0.798209	-0.486103	0.375405	3.55411	0.000325915304836166 .	12 x 20	NA	NA	C
PIGH	277	PIGH	NA	7.68394	0.266093	0.798201	-0.602132	0.482815	4.83794	3.2971633858736e-06 .	19 x 10	NA	NA	C
ACTR10	278	ACTR10	NA	9.34223	0.256813	0.797215	-1.07989	0.69781	8.54866	4.45088410572225e-13 .	20 x 13	NA	NA	C
SLC31A2	279	SLC31A2	NA	10.1881	0.410222	0.797101	-2.29669	0.332811	3.09695	0.00136382541582469 .	20 x 10	NA	NA	C
RABGGTB	280	RABGGTB	NA	8.70488	0.261669	0.795783	-0.784824	0.703597	8.6885	2.39142039504259e-13 .	20 x 16	NA	NA	C
TFRC	281	TFRC	NA	12.1111	0.500435	0.794991	-1.28231	0.240698	2.17609	0.0163073699037904 .	20 x 8	NA	NA	C
HSD17B11	282	HSD17B11	NA	8.17585	0.335026	0.79367	-0.695096	0.503434	5.11278	1.12782452765803e-06 .	16 x 20	NA	NA	C
NDUFB5	283	NDUFB5	NA	9.70371	0.310173	0.792279	-1.40904	0.588964	6.39496	5.67031421816466e-09 .	20 x 14	NA	NA	C
UQCRB	284	UQCRB	NA	7.57472	0.223736	0.791994	-0.744976	0.16978	1.51176	0.0673438715207071 .	15 x 13	NA	NA	C
GHITM	285	GHITM	NA	10.2889	0.263887	0.791461	-1.31642	0.684415	8.23725	1.77480252716578e-12 .	20 x 13	NA	NA	C
ABCA12	286	ABCA12	NA	6.66636	0.355581	0.790695	-0.770861	0.38424	3.65205	0.000236154938741073 .	16 x 20	NA	NA	C
GABARAPL2	287	GABARAPL2	NA	10.5796	0.272782	0.790508	-0.555809	0.232643	2.09903	0.0195457311153142 .	18 x 12	NA	NA	C
BPTF	288	BPTF	NA	7.80907	0.25341	0.789525	-1.36273	0.328168	3.04849	0.00157575050321568 .	20 x 20	NA	NA	C
YOD1	289	YOD1	NA	8.02929	0.326479	0.789201	-0.900449	0.315966	2.9223	0.00227936405730667 .	20 x 5	NA	NA	C
DNAJB9	290	DNAJB9	NA	10.3937	0.420762	0.78733	-2.81473	0.494995	4.99894	1.76444241162255e-06 .	20 x 11	NA	NA	C
SMPDL3A	291	SMPDL3A	NA	9.25969	0.309608	0.786187	-0.951976	0.292636	2.68543	0.00443388721313576 .	13 x 20	NA	NA	C
ADAM9	292	ADAM9	NA	8.66839	0.2784	0.783796	-0.823154	0.286056	2.61959	0.00529969601943381 .	20 x 5	NA	NA	C
MRPL35	293	MRPL35	NA	7.84684	0.225504	0.783179	-0.586546	0.189223	1.69097	0.0474432363339987 .	15 x 14	NA	NA	C
IFT20	294	IFT20	NA	8.78356	0.233074	0.78293	-0.578375	0.474102	4.725	5.08319650682765e-06 .	16 x 15	NA	NA	C
STX11	295	STX11	NA	8.83042	0.370314	0.782105	-1.60168	0.278799	2.54745	0.00642203407648168 .	20 x 9	NA	NA	C
PHTF2	296	PHTF2	NA	7.67917	0.267371	0.781388	-0.653337	0.569037	6.07224	2.22901812563236e-08 .	20 x 15	NA	NA	C
RPS25	297	RPS25	NA	12.4087	0.258829	0.781057	-0.519756	0.433198	4.21758	3.33594108860025e-05 .	13 x 20	NA	NA	C
MYLIP	298	MYLIP	NA	11.4318	0.280221	0.781001	-0.747028	0.262416	2.38632	0.00973703108547075 .	19 x 9	NA	NA	C
SSBP2	299	SSBP2	NA	8.23847	0.253667	0.780685	-0.50312	0.270436	2.46492	0.0079658012863516 .	17 x 7	NA	NA	C
PDE8A	300	PDE8A	NA	7.58566	0.222228	0.780482	-1.03667	0.549281	5.76795	7.94206956866716e-08 .	20 x 20	NA	NA	C
GAB1	301	GAB1	NA	7.75777	0.219464	0.780148	-0.403981	0.24468	2.21437	0.0148806325075079 .	20 x 6	NA	NA	C
DUSP6	302	DUSP6	NA	8.61906	0.292584	0.780109	-0.674593	0.0923486	0.813833	0.209125116507349 .	13 x 20	NA	NA	C
ACVR1	303	ACVR1	NA	8.64204	0.264777	0.779717	-0.833947	0.385551	3.66668	0.000224958100316086 .	19 x 8	NA	NA	C
PPID	304	PPID	NA	7.45764	0.312286	0.779622	-0.879144	0.456244	4.49908	1.19052521372343e-05 .	16 x 20	NA	NA	C
AASDHPPT	305	AASDHPPT	NA	8.09216	0.264974	0.779589	-0.582509	0.44747	4.39063	1.77789954846075e-05 .	13 x 20	NA	NA	C
PAK1	306	PAK1	NA	9.1611	0.291694	0.779353	-0.956474	0.471949	4.69738	5.64679145742542e-06 .	20 x 12	NA	NA	C
SLC38A1	307	SLC38A1	NA	11.3957	0.380666	0.779292	-1.20483	0.583162	6.29923	8.52805737139306e-09 .	20 x 10	NA	NA	C
MFSD1	308	MFSD1	NA	9.75204	0.339824	0.778956	-1.94456	0.347118	3.2479	0.000861787163533245 .	20 x 13	NA	NA	C
TMEM62	309	TMEM62	NA	8.61142	0.226312	0.778554	-0.593229	0.474888	4.73512	4.89072716658434e-06 .	17 x 17	NA	NA	C
RIOK3	310	RIOK3	NA	9.58515	0.237761	0.778442	-1.21416	0.401955	3.85202	0.000120397974764153 .	20 x 20	NA	NA	C
PIGK	311	PIGK	NA	7.29414	0.282608	0.778296	-0.880758	0.705226	8.72847	2.00284233642378e-13 .	20 x 15	NA	NA	C
MPP5	312	MPP5	NA	9.41488	0.358112	0.777668	-1.37336	0.463271	4.58713	8.56554895767303e-06 .	20 x 10	NA	NA	C
COMMD8	313	COMMD8	NA	8.51261	0.318057	0.777437	-1.0779	0.581399	6.27045	9.63822355259936e-09 .	18 x 15	NA	NA	C
NDUFB6	314	NDUFB6	NA	8.45525	0.264105	0.777012	-0.639788	0.187385	1.67395	0.0490988704819776 .	16 x 14	NA	NA	C
EPRS	315	EPRS	NA	8.92544	0.249124	0.776004	-0.741606	0.419345	4.05335	5.98556560945651e-05 .	14 x 20	NA	NA	C
NGLY1	316	NGLY1	NA	8.28924	0.259616	0.775965	-0.6099	0.413707	3.98751	7.53919667655367e-05 .	20 x 5	NA	NA	C
RBX1	317	RBX1	NA	10.914	0.241234	0.775878	-0.607428	0.468599	4.65462	6.64096313918172e-06 .	18 x 13	NA	NA	C
RANBP6	318	RANBP6	NA	7.74363	0.257669	0.775508	-0.697232	0.694896	8.47948	6.05182570723173e-13 .	18 x 17	NA	NA	C
RRM1	319	RRM1	NA	9.62286	0.35755	0.77502	-1.31213	0.56114	5.94885	3.74103583666852e-08 .	18 x 15	NA	NA	C
RRM2	320	RRM2	NA	6.28516	0.279715	0.774735	-0.567707	0.049282	0.432974	0.333122057116875 .	12 x 20	NA	NA	C
MAN2A1	321	MAN2A1	NA	9.81338	0.365742	0.774489	-1.55813	0.497791	5.03645	1.52326462066199e-06 .	20 x 18	NA	NA	C
STAM2	322	STAM2	NA	8.1261	0.292324	0.77388	-0.977046	0.802721	11.8115	0 .	18 x 20	NA	NA	C
RWDD1	323	RWDD1	NA	7.94508	0.248091	0.773286	-0.568552	0.323346	2.99843	0.00182647879770792 .	16 x 16	NA	NA	C
LEMD3	324	LEMD3	NA	8.31377	0.282522	0.77289	-0.611823	0.770664	10.6122	0 .	20 x 8	NA	NA	C
PSMB1	325	PSMB1	NA	11.3403	0.24399	0.772724	-0.863181	0.369758	3.49211	0.000398551983192164 .	15 x 15	NA	NA	C
PTEN	326	PTEN	NA	9.82822	0.262485	0.772641	-0.623169	0.55993	5.93016	4.0450986338314e-08 .	20 x 8	NA	NA	C
TSPAN12	327	TSPAN12	NA	7.50742	0.358227	0.772485	-1.07225	0.44533	4.36442	1.95740166046843e-05 .	14 x 20	NA	NA	C
PFN2	328	PFN2	NA	8.52047	0.334656	0.772462	-0.889716	0.242507	2.19347	0.0156455338526251 .	19 x 10	NA	NA	C
CREM	329	CREM	NA	7.17185	0.246362	0.770283	-0.641599	0.483873	4.85176	3.12595728291232e-06 .	17 x 11	NA	NA	C
DAPK1	330	DAPK1	NA	10.4404	0.345629	0.77023	-0.953662	0.10986	0.969885	0.167570360847525 .	20 x 6	NA	NA	C
CCDC53	331	CCDC53	NA	8.35541	0.231588	0.769249	-0.520185	0.532501	5.52046	2.19519831645698e-07 .	17 x 16	NA	NA	C
TMBIM4	332	TMBIM4	NA	10.244	0.261415	0.767869	-0.69773	0.6005	6.58979	2.45882481042514e-09 .	20 x 16	NA	NA	C
PDE4D	333	PDE4D	NA	7.12107	0.351604	0.767314	-0.79396	0.358922	3.37437	0.000580523199816607 .	20 x 5	NA	NA	C
SMAD1	334	SMAD1	NA	7.17574	0.246534	0.766947	-0.732209	0.224426	2.02088	0.0233843457767073 .	14 x 16	NA	NA	C
INSIG2	335	INSIG2	NA	7.76328	0.295397	0.766804	-0.710615	0.460678	4.55451	9.67999447021306e-06 .	20 x 9	NA	NA	C
WDR12	336	WDR12	NA	7.90309	0.258482	0.766173	-0.735595	0.633335	7.18135	1.88167925685434e-10 .	14 x 20	NA	NA	C
FH	337	FH	NA	8.60962	0.270197	0.764935	-0.970141	0.480982	4.81402	3.6152021405389e-06 .	16 x 15	NA	NA	C
OGFRL1	338	OGFRL1	NA	8.37606	0.316283	0.764781	-0.767602	0.403961	3.87499	0.000111285600146505 .	19 x 16	NA	NA	C
SDHB	339	SDHB	NA	10.0682	0.253749	0.764449	-0.580216	0.343579	3.21032	0.000967363085799811 .	17 x 12	NA	NA	C
ZNF451	340	ZNF451	NA	8.0431	0.19462	0.763634	-0.573647	0.435331	4.24318	3.04195085623071e-05 .	20 x 20	NA	NA	C
ZNF330	341	ZNF330	NA	7.89228	0.260988	0.763199	-0.78579	0.265366	2.41517	0.00904982673598531 .	14 x 20	NA	NA	C
PCDH11X	342	PCDH11X	NA	6.82552	0.376606	0.762606	-0.92105	0.352399	3.30426	0.00072350992988035 .	20 x 20	NA	NA	C
TAF1B	343	TAF1B	NA	8.10572	0.306731	0.762524	-0.946505	0.658151	7.67082	2.18348672476054e-11 .	20 x 20	NA	NA	C
GLS	344	GLS	NA	7.65255	0.267326	0.762375	-1.02395	0.208407	1.86982	0.0326548330480119 .	18 x 20	NA	NA	C
ISOC1	345	ISOC1	NA	8.25599	0.295671	0.762369	-0.856727	0.383431	3.64303	0.000243313020133584 .	13 x 20	NA	NA	C
CDS1	346	CDS1	NA	9.0423	0.354398	0.761826	-1.28795	0.461229	4.56142	9.4327368029834e-06 .	20 x 10	NA	NA	C
COPS4	347	COPS4	NA	9.10169	0.276744	0.761649	-0.914656	0.716282	9.00724	5.80646641878957e-14 .	20 x 14	NA	NA	C
SLC35A3	348	SLC35A3	NA	8.21856	0.331485	0.761295	-1.01511	0.542631	5.66872	1.1961848556119e-07 .	20 x 20	NA	NA	C
COX17	349	COX17	NA	9.25555	0.260125	0.761144	-0.520582	0.240962	2.17863	0.016209297675301 .	16 x 12	NA	NA	C
LRBA	350	LRBA	NA	7.84636	0.246145	0.760941	-0.719244	0.375567	3.5559	0.000324011358098675 .	17 x 20	NA	NA	C
PDGFRL	351	PDGFRL	NA	8.57818	0.382305	0.760518	-0.946843	0.220043	1.97939	0.0256733898918069 .	19 x 13	NA	NA	C
SPCS1	352	SPCS1	NA	10.6632	0.248414	0.760408	-0.458671	0.277526	2.53486	0.00663874330934178 .	14 x 20	NA	NA	C
SUCLG1	353	SUCLG1	NA	9.33863	0.200153	0.760238	-0.610218	0.371225	3.50816	0.000378390674642404 .	15 x 14	NA	NA	C
UQCRH	354	UQCRH	NA	7.99946	0.293471	0.75623	-1.01428	0.497587	5.0337	1.53979130157467e-06 .	17 x 15	NA	NA	C
CEP350	355	CEP350	NA	9.26302	0.278652	0.755237	-0.83603	0.726741	9.28376	1.70974345792274e-14 .	20 x 20	NA	NA	C
COMMD10	356	COMMD10	NA	8.52435	0.287669	0.754839	-0.53999	0.632702	7.16939	1.98288274688707e-10 .	17 x 20	NA	NA	C
PPT1	357	PPT1	NA	9.95872	0.303815	0.753877	-1.47482	0.33577	3.12797	0.00124246553202112 .	20 x 12	NA	NA	C
BET1	358	BET1	NA	9.13468	0.295195	0.752985	-1.67062	0.664428	7.80132	1.22615251285652e-11 .	20 x 12	NA	NA	C
NDUFA2	359	NDUFA2	NA	9.8612	0.225501	0.752722	-0.56827	0.233342	2.1057	0.0192450391729441 .	17 x 14	NA	NA	C
ATG12	360	ATG12	NA	7.70595	0.234796	0.752622	-0.456037	0.365501	3.44566	0.000462736574713851 .	20 x 5	NA	NA	C
PCCB	361	PCCB	NA	8.87254	0.281466	0.752155	-0.73932	0.225258	2.02877	0.0229692297063973 .	17 x 13	NA	NA	C
KITLG	362	KITLG	NA	6.24868	0.291415	0.752047	-0.675085	0.398113	3.80823	0.000139787074755926 .	15 x 18	NA	NA	C
FZD6	363	FZD6	NA	7.98035	0.27172	0.75196	-0.68524	0.595817	6.50996	3.4653662162043e-09 .	16 x 19	NA	NA	C
ARL1	364	ARL1	NA	9.21466	0.211959	0.750512	-0.531231	0.772893	10.6883	0 .	19 x 15	NA	NA	C
ELL2	365	ELL2	NA	8.89247	0.291203	0.749718	-0.797576	0.415695	4.01066	6.95330347140199e-05 .	20 x 7	NA	NA	C
ZNF638	366	ZNF638	NA	8.17863	0.246724	0.749049	-0.851826	0.506935	5.16058	9.33390663426792e-07 .	20 x 20	NA	NA	C
NUDT9	367	NUDT9	NA	7.80818	0.234453	0.748655	-0.406739	0.296811	2.72742	0.00395119641736996 .	17 x 12	NA	NA	C
MINA	368	MINA	NA	7.78359	0.24387	0.747778	-0.706893	0.564166	5.99584	3.07272615129861e-08 .	20 x 17	NA	NA	C
DERA	369	DERA	NA	8.63942	0.261223	0.746986	-0.792976	0.121994	1.07855	0.142077506287028 .	15 x 15	NA	NA	C
FOXN2	370	FOXN2	NA	9.04688	0.311737	0.746826	-1.01528	0.419786	4.05852	5.87764852262307e-05 .	20 x 17	NA	NA	C
ESD	371	ESD	NA	8.6628	0.272892	0.74651	-0.557439	0.565054	6.0097	2.89921054941189e-08 .	15 x 20	NA	NA	C
SLC25A24	372	SLC25A24	NA	7.72014	0.269132	0.746164	-0.613656	0.456676	4.50446	1.16692289489073e-05 .	15 x 20	NA	NA	C
MCFD2	373	MCFD2	NA	9.91184	0.287109	0.745372	-1.46239	0.429399	4.17218	3.92604074115344e-05 .	20 x 11	NA	NA	C
RAB1A	374	RAB1A	NA	10.0465	0.298254	0.744621	-1.94578	0.506292	5.15177	9.66574165151002e-07 .	20 x 20	NA	NA	C
LNPEP	375	LNPEP	NA	10.2725	0.371936	0.744457	-1.64879	0.430335	4.18335	3.7722088323866e-05 .	20 x 9	NA	NA	C
PCTP	376	PCTP	NA	9.5597	0.252814	0.743944	-0.896632	0.346671	3.24315	0.000874511833750313 .	18 x 13	NA	NA	C
SLC35F2	377	SLC35F2	NA	8.16503	0.400309	0.743824	-1.29116	0.327845	3.04512	0.00159154116432725 .	20 x 5	NA	NA	C
NUP153	378	NUP153	NA	9.55425	0.286292	0.742419	-1.02545	0.700861	8.62197	3.2129854332652e-13 .	20 x 20	NA	NA	C
DPM1	379	DPM1	NA	9.81008	0.278972	0.742298	-1.29756	0.720292	9.11173	3.65263375101677e-14 .	20 x 14	NA	NA	C
PIAS1	380	PIAS1	NA	9.03706	0.200094	0.742242	-0.470384	0.455611	4.4912	1.22590867928096e-05 .	17 x 20	NA	NA	C
GLRX	381	GLRX	NA	11.6822	0.324044	0.741612	-1.12983	0.502018	5.09355	1.21677046727164e-06 .	20 x 9	NA	NA	C
TWSG1	382	TWSG1	NA	7.54986	0.364084	0.740377	-1.26027	0.222406	2.00174	0.0244174886098408 .	20 x 12	NA	NA	C
GCM1	383	GCM1	NA	11.2293	0.305129	0.739976	-0.733314	0.292124	2.68029	0.00449651969324316 .	20 x 8	NA	NA	C
TBCE	384	TBCE	NA	8.12093	0.243386	0.739911	-0.938108	0.33016	3.06925	0.00148145473280015 .	17 x 20	NA	NA	C
RBM23	385	RBM23	NA	9.91748	0.244871	0.739733	-1.47431	0.372652	3.52383	0.000359659888272357 .	20 x 11	NA	NA	C
CGRRF1	386	CGRRF1	NA	6.7375	0.270245	0.73968	-0.542833	0.439375	4.29198	2.54929778442659e-05 .	18 x 12	NA	NA	C
ITGAV	387	ITGAV	NA	10.3748	0.347604	0.73913	-0.947366	0.589572	6.40507	5.43042222300727e-09 .	20 x 9	NA	NA	C
PLEKHA1	388	PLEKHA1	NA	10.2001	0.308577	0.737485	-0.894378	0.290863	2.66765	0.00465401493690187 .	20 x 5	NA	NA	C
GSPT1	389	GSPT1	NA	9.59186	0.279907	0.737045	-0.919814	0.470762	4.6822	5.98185686295771e-06 .	16 x 20	NA	NA	C
GPR126	390	GPR126	NA	10.9644	0.426499	0.736177	-1.74876	0.435915	4.25021	2.96577027216749e-05 .	20 x 11	NA	NA	C
LY96	391	LY96	NA	8.30425	0.369543	0.734383	-1.16958	0.344296	3.21793	0.000945058517889397 .	20 x 15	NA	NA	C
PIGA	392	PIGA	NA	7.71591	0.264952	0.732854	-0.965118	0.492263	4.9625	2.03427592460059e-06 .	20 x 10	NA	NA	C
OPN3	393	OPN3	NA	9.06924	0.344792	0.731609	-0.788637	0.174295	1.55321	0.0622371107694437 .	18 x 10	NA	NA	C
BMPR2	394	BMPR2	NA	9.337	0.244424	0.730347	-0.565909	0.28584	2.61744	0.00533042527302419 .	20 x 6	NA	NA	C
SSR1	395	SSR1	NA	9.92988	0.312499	0.730133	-1.77962	0.50794	5.17436	8.8373805873232e-07 .	20 x 12	NA	NA	C
SCIN	396	SCIN	NA	8.92156	0.342833	0.729713	-0.836311	0.280226	2.56161	0.00618620208980003 .	20 x 10	NA	NA	C
TRIM21	397	TRIM21	NA	7.43359	0.317308	0.729123	-0.751323	0.251426	2.27948	0.0127039691636279 .	18 x 13	NA	NA	C
SERINC1	398	SERINC1	NA	10.6278	0.294013	0.728898	-1.03268	0.660989	7.72947	1.68489666663163e-11 .	20 x 16	NA	NA	C
FDX1	399	FDX1	NA	9.19621	0.351094	0.728875	-0.866117	0.108149	0.954605	0.171382342676577 .	20 x 7	NA	NA	C
EVI5	400	EVI5	NA	8.57607	0.286599	0.728315	-1.0251	0.602799	6.62938	2.07334538426807e-09 .	20 x 20	NA	NA	C
SARS	401	SARS	NA	10.2423	0.227248	0.727621	-0.544961	0.256877	2.33235	0.0111485030968783 .	15 x 13	NA	NA	C
PCCA	402	PCCA	NA	8.19248	0.363997	0.72658	-0.933713	0.326343	3.02951	0.00166675472057487 .	12 x 20	NA	NA	C
RCN2	403	RCN2	NA	10.1705	0.311605	0.726089	-1.15712	0.467906	4.6458	6.86627175072729e-06 .	20 x 12	NA	NA	C
DDX21	404	DDX21	NA	8.99862	0.316613	0.726008	-0.850576	0.66936	7.90592	7.71649411035469e-12 .	16 x 20	NA	NA	C
SSBP1	405	SSBP1	NA	9.12757	0.280649	0.726	-0.716976	0.312966	2.89152	0.00249036864443897 .	14 x 19	NA	NA	C
CHIC2	406	CHIC2	NA	9.05992	0.27727	0.725431	-1.1634	0.433847	4.22537	3.24378059652908e-05 .	19 x 20	NA	NA	C
ALG8	407	ALG8	NA	9.29132	0.323959	0.72538	-1.86598	0.581253	6.26807	9.73630553957605e-09 .	20 x 13	NA	NA	C
MRPL39	408	MRPL39	NA	8.21023	0.233628	0.724852	-0.491445	0.530432	5.49059	2.47898866656548e-07 .	14 x 20	NA	NA	C
SLC35A1	409	SLC35A1	NA	7.97482	0.245386	0.724825	-0.823027	0.496991	5.02569	1.58891020352048e-06 .	20 x 8	NA	NA	C
PPIH	410	PPIH	NA	7.7977	0.237421	0.724575	-0.614062	0.389448	3.71033	0.000194474997665228 .	15 x 16	NA	NA	C
PSMB5	411	PSMB5	NA	10.2054	0.276869	0.724281	-1.55578	0.307603	2.83675	0.00291083012630833 .	19 x 12	NA	NA	C
POLI	412	POLI	NA	8.25146	0.341511	0.723673	-1.12347	0.299398	2.75351	0.0036759044761423 .	20 x 20	NA	NA	C
FUBP1	413	FUBP1	NA	8.26779	0.241666	0.722853	-0.830281	0.328603	3.05302	0.00155472179799054 .	19 x 20	NA	NA	C
GNPDA1	414	GNPDA1	NA	8.66497	0.254691	0.72264	-0.728659	0.216157	1.9427	0.0278541611052068 .	16 x 12	NA	NA	C
ALG5	415	ALG5	NA	8.70717	0.254965	0.722524	-0.968324	0.693095	8.43714	7.30526750203353e-13 .	18 x 16	NA	NA	C
PTPRG	416	PTPRG	NA	7.60448	0.271329	0.722389	-0.5695	0.262633	2.38844	0.00968494850099189 .	19 x 5	NA	NA	C
DPY19L4	417	DPY19L4	NA	7.90332	0.311909	0.722229	-0.856923	0.755525	10.1198	4.44089209850063e-16 .	20 x 17	NA	NA	C
RARS	418	RARS	NA	9.88235	0.242019	0.722044	-1.06662	0.60993	6.75384	1.21109422490662e-09 .	18 x 18	NA	NA	C
HAT1	419	HAT1	NA	8.71768	0.263603	0.721968	-0.697051	0.845529	13.896	0 .	20 x 16	NA	NA	C
ACADM	420	ACADM	NA	7.88814	0.304931	0.72162	-0.608949	0.481548	4.82139	3.51411347931929e-06 .	13 x 20	NA	NA	C
RAD51C	421	RAD51C	NA	7.81918	0.252282	0.721316	-0.565264	0.519775	5.33886	4.5792311809123e-07 .	14 x 19	NA	NA	C
MCPH1	422	MCPH1	NA	7.55222	0.244644	0.721024	-0.901633	0.693766	8.45289	6.81121825607534e-13 .	18 x 20	NA	NA	C
PCMT1	423	PCMT1	NA	9.82211	0.217614	0.720542	-0.94674	0.721488	9.14325	3.17523785042795e-14 .	18 x 16	NA	NA	C
ING2	424	ING2	NA	7.68203	0.256296	0.720368	-0.567995	0.197978	1.77233	0.0401474238839157 .	19 x 5	NA	NA	C
NDUFS5	425	NDUFS5	NA	10.8142	0.293069	0.720297	-0.854894	0.213965	1.92204	0.029149822786666 .	15 x 15	NA	NA	C
NIF3L1	426	NIF3L1	NA	8.77323	0.289701	0.719938	-1.13564	0.54652	5.72657	9.42424303040923e-08 .	19 x 11	NA	NA	C
JMJD1C	427	JMJD1C	NA	8.32525	0.263547	0.71904	-1.02196	0.746249	9.83722	1.55431223447522e-15 .	20 x 20	NA	NA	C
GLA	428	GLA	NA	9.23002	0.35229	0.718997	-1.57251	0.344814	3.22342	0.00092926663764259 .	20 x 12	NA	NA	C
BRAF	429	BRAF	NA	8.0673	0.273027	0.718829	-0.727699	0.401344	3.84504	0.000123304691921344 .	20 x 5	NA	NA	C
DSG2	430	DSG2	NA	8.69717	0.307701	0.718669	-0.588064	0.288885	2.64785	0.00491084643404871 .	18 x 8	NA	NA	C
ZNF562	431	ZNF562	NA	7.29385	0.266571	0.717945	-0.557881	0.445189	4.3627	1.96975554407341e-05 .	17 x 16	NA	NA	C
PRDX3	432	PRDX3	NA	9.83788	0.331079	0.717761	-0.66789	0.45923	4.53636	1.03601770828909e-05 .	14 x 20	NA	NA	C
MANSC1	433	MANSC1	NA	7.34489	0.325681	0.717214	-0.892913	0.225048	2.02678	0.0230732889241199 .	11 x 20	NA	NA	C
PRNP	434	PRNP	NA	10.1522	0.288296	0.716184	-0.804835	0.188527	1.68452	0.0480649987036971 .	13 x 20	NA	NA	C
SLC7A2	435	SLC7A2	NA	9.71628	0.334961	0.715787	-1.1588	0.338913	3.16103	0.00112426787336206 .	20 x 10	NA	NA	C
SNX4	436	SNX4	NA	8.55248	0.234379	0.715437	-0.839383	0.651154	7.52868	4.08886258185248e-11 .	18 x 16	NA	NA	C
SERINC5	437	SERINC5	NA	8.95711	0.268443	0.714081	-1.05392	0.187738	1.67721	0.0487780632825199 .	18 x 8	NA	NA	C
DNAJC8	438	DNAJC8	NA	9.60736	0.255381	0.71389	-1.26327	0.25284	2.29317	0.0122837451791106 .	18 x 13	NA	NA	C
EIF1B	439	EIF1B	NA	8.22652	0.279369	0.713492	-0.690805	0.168221	1.49747	0.0691792390490555 .	15 x 20	NA	NA	C
IL1RAPL2	440	IL1RAPL2	NA	6.5709	0.269951	0.71205	-0.853452	0.322169	2.98624	0.00189284910477328 .	20 x 5	NA	NA	C
CMTM6	441	CMTM6	NA	9.36754	0.286756	0.711978	-0.872367	0.405737	3.89537	0.000103755284250662 .	13 x 20	NA	NA	C
GFPT1	442	GFPT1	NA	10.0313	0.292488	0.711741	-0.706177	0.568505	6.06385	2.30912091669921e-08 .	20 x 9	NA	NA	C
ZNF211	443	ZNF211	NA	7.79531	0.260853	0.71074	-0.724477	0.0646015	0.568063	0.285822579943263 .	19 x 5	NA	NA	C
NBN	444	NBN	NA	7.58246	0.245629	0.710272	-0.437433	0.370154	3.49643	0.000393019425002361 .	14 x 20	NA	NA	C
TMEM14B	445	TMEM14B	NA	10.0811	0.274325	0.710064	-0.6227	0.28706	2.62961	0.00515877336756265 .	16 x 15	NA	NA	C
ADAMTS3	446	ADAMTS3	NA	7.0912	0.408615	0.709303	-1.10789	0.30569	2.81728	0.00307535082008425 .	20 x 10	NA	NA	C
MFAP3	447	MFAP3	NA	8.53505	0.301973	0.709237	-1.06497	0.656064	7.62807	2.63726818161558e-11 .	20 x 11	NA	NA	C
RANBP9	448	RANBP9	NA	9.4761	0.275889	0.708014	-0.72101	0.499133	5.05453	1.41884451210217e-06 .	20 x 8	NA	NA	C
SENP7	449	SENP7	NA	6.93736	0.200968	0.70758	-0.471851	0.413076	3.98016	7.73471212960342e-05 .	18 x 20	NA	NA	C
SLC12A2	450	SLC12A2	NA	7.11316	0.234578	0.706916	-0.744781	0.159144	1.41451	0.0806216400201841 .	11 x 20	NA	NA	C
KIAA0907	451	KIAA0907	NA	8.64917	0.232404	0.706668	-0.734687	0.417836	4.03566	6.36963812432612e-05 .	20 x 20	NA	NA	C
GCA	452	GCA	NA	8.08583	0.352273	0.706426	-1.74381	0.434441	4.23249	3.1616146577651e-05 .	16 x 20	NA	NA	C
APAF1	453	APAF1	NA	7.06739	0.2532	0.706245	-0.872722	0.361841	3.40592	0.00052527306791017 .	14 x 20	NA	NA	C
GARS	454	GARS	NA	9.15032	0.259139	0.706196	-1.11693	0.420434	4.06613	5.72196892996146e-05 .	15 x 16	NA	NA	C
NR1D2	455	NR1D2	NA	7.81018	0.28043	0.706175	-0.797111	0.344877	3.22409	0.000927356989262385 .	16 x 12	NA	NA	C
GALC	456	GALC	NA	8.18193	0.311337	0.706015	-0.765611	0.461943	4.5704	9.12069126135506e-06 .	20 x 10	NA	NA	C
CLK4	457	CLK4	NA	7.55712	0.284771	0.704622	-0.724577	0.43838	4.27995	2.66312379051392e-05 .	20 x 20	NA	NA	C
ENY2	458	ENY2	NA	9.32081	0.308029	0.704622	-1.29392	0.40306	3.86466	0.000115298008887987 .	15 x 15	NA	NA	C
DYNC1LI1	459	DYNC1LI1	NA	7.52439	0.21225	0.704366	-0.624577	0.426512	4.13787	4.4374836982275e-05 .	17 x 12	NA	NA	C
DYRK1A	460	DYRK1A	NA	8.95554	0.257575	0.704267	-0.670058	0.269151	2.45229	0.00822937293868042 .	20 x 6	NA	NA	C
PCM1	461	PCM1	NA	9.15589	0.27605	0.703919	-1.26512	0.543837	5.6866	1.11128678592642e-07 .	20 x 20	NA	NA	C
FAM69A	462	FAM69A	NA	7.95519	0.332915	0.702407	-1.35669	0.209965	1.88444	0.0316397071796134 .	18 x 13	NA	NA	C
NCK1	463	NCK1	NA	8.20594	0.314976	0.702087	-1.40331	0.561286	5.95111	3.70585662157197e-08 .	17 x 20	NA	NA	C
VRK1	464	VRK1	NA	7.4836	0.236748	0.702061	-0.616073	0.731303	9.40859	9.76996261670138e-15 .	17 x 18	NA	NA	C
ARF4	465	ARF4	NA	10.7782	0.289452	0.701684	-0.686065	0.32558	3.02159	0.0017061897534083 .	14 x 20	NA	NA	C
SEC61G	466	SEC61G	NA	9.44669	0.308178	0.701338	-1.00489	0.546163	5.72125	9.63355459848714e-08 .	17 x 20	NA	NA	C
PAWR	467	PAWR	NA	8.75026	0.298081	0.700747	-1.24465	0.463344	4.58804	8.53618474150331e-06 .	20 x 16	NA	NA	C
LONRF1	468	LONRF1	NA	7.93306	0.292054	0.700299	-0.809849	0.370008	3.49484	0.000395044506784958 .	20 x 5	NA	NA	C
CPD	469	CPD	NA	9.91729	0.321162	0.700049	-1.76036	0.50239	5.0986	1.19278300025893e-06 .	20 x 10	NA	NA	C
TIMM8B	470	TIMM8B	NA	8.36385	0.235154	0.699558	-0.553573	0.326715	3.03338	0.0016478277180737 .	17 x 14	NA	NA	C
DYNLT1	471	DYNLT1	NA	9.52162	0.247947	0.699238	-0.812693	0.522417	5.37615	3.94063568887049e-07 .	16 x 20	NA	NA	C
RCHY1	472	RCHY1	NA	7.39201	0.251305	0.699193	-0.560973	0.52287	5.38256	3.83999348207986e-07 .	20 x 8	NA	NA	C
PWP1	473	PWP1	NA	9.0587	0.208105	0.698946	-0.671052	0.712619	8.9134	8.80406858527749e-14 .	18 x 16	NA	NA	C
SF3A3	474	SF3A3	NA	9.36385	0.228964	0.698267	-0.995281	0.417818	4.03546	6.37415947208897e-05 .	15 x 15	NA	NA	C
RANBP2	475	RANBP2	NA	8.24469	0.255328	0.697791	-0.816599	0.501056	5.08051	1.28096545282119e-06 .	20 x 5	NA	NA	C
ETFDH	476	ETFDH	NA	8.91148	0.295937	0.697132	-0.899157	0.446063	4.37338	1.89410681921132e-05 .	20 x 10	NA	NA	C
SP3	477	SP3	NA	8.892	0.247313	0.696605	-0.571362	0.536607	5.58014	1.7204262658943e-07 .	20 x 6	NA	NA	C
SOCS6	478	SOCS6	NA	7.54571	0.316222	0.696342	-1.66744	0.372672	3.52405	0.000359404484907122 .	20 x 8	NA	NA	C
MS4A4A	479	MS4A4A	NA	8.77566	0.343754	0.695155	-0.806618	0.199624	1.78767	0.0388818821573524 .	17 x 12	NA	NA	C
TGFBR1	480	TGFBR1	NA	8.69279	0.271628	0.694817	-0.627865	0.339568	3.16793	0.00110095208221739 .	20 x 7	NA	NA	C
PEX3	481	PEX3	NA	8.11951	0.272598	0.69454	-0.98393	0.499684	5.06196	1.37799631272362e-06 .	20 x 20	NA	NA	C
DARS	482	DARS	NA	10.4134	0.253167	0.693849	-0.984828	0.467665	4.64274	6.94611858154115e-06 .	19 x 19	NA	NA	C
HBP1	483	HBP1	NA	9.25544	0.344154	0.693577	-0.83424	0.757747	10.1896	3.33066907387547e-16 .	20 x 9	NA	NA	C
SUCLG2	484	SUCLG2	NA	7.73809	0.224873	0.693428	-0.603425	0.15781	1.40235	0.0824142914714155 .	15 x 15	NA	NA	C
RPN1	485	RPN1	NA	11.0489	0.258177	0.693334	-0.742358	0.361643	3.40378	0.000528864950405716 .	18 x 14	NA	NA	C
SOS1	486	SOS1	NA	8.081	0.3117	0.692262	-1.49517	0.320307	2.967	0.00200227580661327 .	20 x 20	NA	NA	C
FBXW7	487	FBXW7	NA	7.07702	0.192644	0.691454	-0.365881	0.337228	3.14329	0.00118631269018343 .	19 x 20	NA	NA	C
S100P	488	S100P	NA	12.6228	0.269367	0.691408	-0.618484	0.149116	1.32329	0.094828095917084 .	17 x 12	NA	NA	C
BIRC2	489	BIRC2	NA	8.44475	0.193515	0.691407	-0.427851	0.443658	4.34401	2.10914663649753e-05 .	16 x 20	NA	NA	C
TMEM106B	490	TMEM106B	NA	8.91969	0.295952	0.691403	-1.52043	0.540348	5.63501	1.373993899767e-07 .	20 x 10	NA	NA	C
DDX24	491	DDX24	NA	8.78064	0.225854	0.691152	-0.752674	0.327153	3.03793	0.00162579777550942 .	16 x 18	NA	NA	C
CHEK1	492	CHEK1	NA	6.71198	0.28262	0.691015	-0.598043	0.298216	2.74158	0.0037994757930887 .	11 x 20	NA	NA	C
GOLT1B	493	GOLT1B	NA	8.6355	0.338673	0.690439	-1.99809	0.75047	9.96415	8.88178419700125e-16 .	20 x 12	NA	NA	C
CCNB1	494	CCNB1	NA	7.03952	0.276306	0.68955	-0.622736	0.244983	2.21728	0.0147768477386958 .	12 x 19	NA	NA	C
PTPLAD1	495	PTPLAD1	NA	9.85711	0.322785	0.689358	-1.74742	0.572714	6.13054	1.74335001990045e-08 .	20 x 12	NA	NA	C
POLR3C	496	POLR3C	NA	8.32287	0.220563	0.689012	-0.573322	0.324022	3.00543	0.0017893168615164 .	17 x 14	NA	NA	C
MTRF1	497	MTRF1	NA	6.98133	0.232706	0.688685	-0.929156	0.384245	3.6521	0.000236113302872765 .	17 x 20	NA	NA	C
MTUS1	498	MTUS1	NA	8.1112	0.241714	0.68843	-0.382136	0.333125	3.10024	0.00135045246711263 .	20 x 5	NA	NA	C
RPAIN	499	RPAIN	NA	8.49018	0.232772	0.686707	-0.477856	0.213102	1.91392	0.0296730458937657 .	15 x 13	NA	NA	C
ZNF281	500	ZNF281	NA	8.56051	0.252247	0.686661	-0.616646	0.249195	2.2579	0.0133920782357295 .	18 x 9	NA	NA	C
SLK	501	SLK	NA	8.89642	0.295038	0.686217	-1.17134	0.567796	6.0527	2.42006878981016e-08 .	19 x 20	NA	NA	C
MTX2	502	MTX2	NA	8.17546	0.230663	0.686075	-0.771824	0.543228	5.67757	1.15340510475903e-07 .	17 x 14	NA	NA	C
M6PR	503	M6PR	NA	9.2112	0.272635	0.685881	-1.32402	0.383658	3.64556	0.000241287581350225 .	20 x 12	NA	NA	C
TSNAX	504	TSNAX	NA	8.12241	0.285915	0.685815	-0.856026	0.618724	6.91093	6.12587758297423e-10 .	16 x 20	NA	NA	C
WDR5B	505	WDR5B	NA	6.83302	0.163823	0.685756	-0.346587	0.417153	4.02768	6.55074072504203e-05 .	16 x 11	NA	NA	C
IGBP1	506	IGBP1	NA	8.61935	0.273841	0.685035	-0.668116	0.410234	3.94722	8.6733041541498e-05 .	14 x 20	NA	NA	C
ZNF273	507	ZNF273	NA	6.41235	0.297797	0.684677	-1.17063	0.475609	4.74441	4.72039090637644e-06 .	20 x 20	NA	NA	C
COX6A1	508	COX6A1	NA	11.4058	0.241904	0.684282	-0.946574	0.276994	2.52959	0.00673121217363981 .	17 x 13	NA	NA	C
USP33	509	USP33	NA	8.82144	0.256911	0.684036	-0.580658	0.374741	3.5468	0.000333771529805293 .	20 x 19	NA	NA	C
ZNF22	510	ZNF22	NA	8.3363	0.242944	0.683906	-0.640546	0.659403	7.69662	1.94817495469124e-11 .	18 x 17	NA	NA	C
UMPS	511	UMPS	NA	7.88135	0.196363	0.683491	-0.560331	0.443516	4.34228	2.12251834670329e-05 .	17 x 12	NA	NA	C
PHACTR2	512	PHACTR2	NA	10.5276	0.304483	0.68307	-0.88683	0.224356	2.02021	0.0234196769061635 .	20 x 5	NA	NA	C
CHUK	513	CHUK	NA	8.16783	0.224024	0.682613	-0.71015	0.785527	11.1388	0 .	20 x 14	NA	NA	C
TARS	514	TARS	NA	8.84393	0.224696	0.682219	-0.638056	0.574803	6.16391	1.51410104454186e-08 .	16 x 20	NA	NA	C
COX7A2	515	COX7A2	NA	10.643	0.235412	0.681807	-0.734889	0.340425	3.17697	0.00107107631885539 .	17 x 14	NA	NA	C
SNRPB2	516	SNRPB2	NA	9.20158	0.277313	0.681532	-1.55297	0.724772	9.23071	2.1538326677728e-14 .	20 x 18	NA	NA	C
PPM1D	517	PPM1D	NA	9.01078	0.279332	0.681172	-1.31634	0.357109	3.35483	0.000617444363368191 .	20 x 10	NA	NA	C
DERL1	518	DERL1	NA	9.10853	0.296329	0.680678	-2.06662	0.46879	4.65705	6.58005854758947e-06 .	20 x 12	NA	NA	C
TRAM1	519	TRAM1	NA	10.8881	0.288831	0.679942	-1.21124	0.600563	6.59089	2.44727693665681e-09 .	20 x 18	NA	NA	C
PSMD6	520	PSMD6	NA	8.85048	0.270066	0.679439	-0.732862	0.531071	5.4998	2.38783763317763e-07 .	13 x 20	NA	NA	C
CTBS	521	CTBS	NA	8.6419	0.331316	0.679233	-1.44557	0.295908	2.71832	0.00405157350484053 .	19 x 14	NA	NA	C
DCTN5	522	DCTN5	NA	9.20233	0.267948	0.67915	-0.893998	0.385197	3.66273	0.000227931270353476 .	18 x 14	NA	NA	C
CAMLG	523	CAMLG	NA	8.27303	0.235173	0.679057	-0.781146	0.478218	4.77812	4.14929867886826e-06 .	19 x 16	NA	NA	C
CNOT7	524	CNOT7	NA	9.10665	0.241732	0.6787	-0.692391	0.642308	7.35371	8.83304540622021e-11 .	20 x 9	NA	NA	C
CCPG1	525	CCPG1	NA	7.36873	0.267532	0.677833	-0.990828	0.638033	7.27098	1.27031496433005e-10 .	20 x 16	NA	NA	C
FEZ2	526	FEZ2	NA	9.51473	0.237646	0.677812	-0.697561	0.143936	1.27633	0.102838373043134 .	19 x 6	NA	NA	C
DRG1	527	DRG1	NA	9.61894	0.226958	0.677737	-0.619291	0.659444	7.69746	1.9410362206429e-11 .	18 x 15	NA	NA	C
LDOC1	528	LDOC1	NA	6.44174	0.275767	0.677047	-0.606348	0.129804	1.14875	0.127108128197894 .	16 x 20	NA	NA	C
CCT4	529	CCT4	NA	8.99094	0.212789	0.676708	-0.536271	0.404991	3.8868	0.000106861498695432 .	15 x 19	NA	NA	C
LRRC40	530	LRRC40	NA	7.26345	0.238311	0.676654	-0.705576	0.708317	8.80507	1.42441614059408e-13 .	17 x 18	NA	NA	C
EDEM1	531	EDEM1	NA	8.83127	0.244454	0.67661	-0.807224	0.393538	3.75639	0.000166597490444564 .	20 x 9	NA	NA	C
SUCLA2	532	SUCLA2	NA	8.17962	0.295607	0.676536	-0.978095	0.74544	9.81319	1.66533453693773e-15 .	20 x 14	NA	NA	C
ARL6IP1	533	ARL6IP1	NA	10.8208	0.270788	0.67637	-0.572344	0.580361	6.25356	1.03551556218662e-08 .	15 x 20	NA	NA	C
SLC16A4	534	SLC16A4	NA	9.9837	0.429031	0.676303	-1.96246	0.36982	3.49279	0.000397676743832731 .	20 x 11	NA	NA	C
PEX7	535	PEX7	NA	6.71766	0.217703	0.67617	-0.408824	0.232064	2.0935	0.0197981154726541 .	17 x 8	NA	NA	C
CUL2	536	CUL2	NA	8.98587	0.298432	0.67611	-0.780682	0.722881	9.18017	2.69784194983913e-14 .	20 x 16	NA	NA	C
RPA2	537	RPA2	NA	7.45554	0.235015	0.675861	-0.443583	0.210251	1.88713	0.0314558781227265 .	12 x 19	NA	NA	C
CREG1	538	CREG1	NA	10.5784	0.379811	0.675471	-1.37148	0.134468	1.19077	0.118701086968042 .	13 x 20	NA	NA	C
NCOA4	539	NCOA4	NA	11.294	0.257449	0.675228	-0.67671	0.265441	2.4159	0.00903294152334033 .	20 x 6	NA	NA	C
CEP57	540	CEP57	NA	7.40951	0.228389	0.675107	-1.10068	0.701956	8.64851	2.8554936193359e-13 .	19 x 19	NA	NA	C
EFCAB2	541	EFCAB2	NA	6.53691	0.271205	0.674938	-0.784189	0.440805	4.30931	2.39366333018021e-05 .	18 x 17	NA	NA	C
GPD2	542	GPD2	NA	7.40548	0.224322	0.674748	-0.780472	0.577695	6.2104	1.24358798814228e-08 .	20 x 19	NA	NA	C
ASH2L	543	ASH2L	NA	9.75441	0.24784	0.674673	-0.63722	0.316181	2.92451	0.00226491365434844 .	17 x 11	NA	NA	C
RAP1B	544	RAP1B	NA	8.39662	0.235357	0.674645	-0.654428	0.373348	3.53147	0.000350844253363958 .	20 x 19	NA	NA	C
DDX28	545	DDX28	NA	8.06867	0.282309	0.674487	-0.766802	0.433259	4.21831	3.32719005139426e-05 .	17 x 12	NA	NA	C
TMEM41B	546	TMEM41B	NA	9.18096	0.255435	0.674118	-0.864071	0.596829	6.52711	3.21935456071287e-09 .	20 x 13	NA	NA	C
TANK	547	TANK	NA	8.42514	0.187527	0.673736	-0.526821	0.570523	6.09575	2.01892000895043e-08 .	20 x 7	NA	NA	C
FNDC3A	548	FNDC3A	NA	10.2564	0.308003	0.67332	-0.774296	0.508501	5.18207	8.5708744035351e-07 .	20 x 9	NA	NA	C
LIG4	549	LIG4	NA	6.67353	0.210973	0.672931	-0.506801	0.624415	7.01482	3.89627219377076e-10 .	18 x 16	NA	NA	C
SETX	550	SETX	NA	8.34229	0.21798	0.67291	-0.89914	0.315893	2.92155	0.00228433234138214 .	20 x 20	NA	NA	C
RPL11	551	RPL11	NA	11.9009	0.254403	0.67252	-0.963323	0.203874	1.82737	0.0357596055230944 .	14 x 17	NA	NA	C
SCARB2	552	SCARB2	NA	10.9206	0.258725	0.672347	-0.746385	0.107836	0.951804	0.172087208382261 .	16 x 9	NA	NA	C
TYW1	553	TYW1	NA	7.40933	0.201546	0.672052	-0.349435	0.180818	1.61326	0.055389082021494 .	14 x 20	NA	NA	C
FUT8	554	FUT8	NA	9.77824	0.323406	0.672036	-1.02122	0.514571	5.26603	6.13282704842177e-07 .	20 x 10	NA	NA	C
MRPL18	555	MRPL18	NA	8.92572	0.26735	0.672026	-0.656821	0.334816	3.11796	0.0012804977582348 .	14 x 20	NA	NA	C
NME1	556	NME1	NA	8.39475	0.2498	0.671616	-0.565484	0.178731	1.59402	0.0575140137237846 .	11 x 20	NA	NA	C
TRIP4	557	TRIP4	NA	8.13726	0.238457	0.670276	-0.829886	0.510702	5.21239	7.59681143103208e-07 .	16 x 20	NA	NA	C
PTP4A1	558	PTP4A1	NA	8.40025	0.204079	0.67009	-0.562181	0.359912	3.38506	0.000561220519947003 .	16 x 9	NA	NA	C
NRBF2	559	NRBF2	NA	8.17881	0.279301	0.669613	-0.712723	0.288678	2.64578	0.00493848521403661 .	17 x 10	NA	NA	C
TMEM39A	560	TMEM39A	NA	8.95525	0.23175	0.669449	-1.15723	0.602534	6.62481	2.11461470556173e-09 .	20 x 10	NA	NA	C
FAM63B	561	FAM63B	NA	8.66931	0.29474	0.669392	-0.927112	0.503281	5.1107	1.1371482715461e-06 .	20 x 9	NA	NA	C
ACAA2	562	ACAA2	NA	8.10294	0.313822	0.668887	-1.51711	0.421815	4.08237	5.4031542590316e-05 .	20 x 13	NA	NA	C
RBBP6	563	RBBP6	NA	9.16742	0.300083	0.668652	-0.857329	0.431919	4.20226	3.52475900485816e-05 .	20 x 20	NA	NA	C
COPZ1	564	COPZ1	NA	9.6262	0.26852	0.668141	-1.45012	0.374244	3.54133	0.00033977190733947 .	19 x 13	NA	NA	C
RNF103	565	RNF103	NA	9.41709	0.312354	0.667862	-0.957175	0.551236	5.79743	7.02897579030193e-08 .	20 x 9	NA	NA	C
GCLC	566	GCLC	NA	8.02655	0.247629	0.667446	-0.675582	0.55533	5.85957	5.42949809556603e-08 .	20 x 16	NA	NA	C
RNMT	567	RNMT	NA	8.11485	0.26596	0.667314	-0.963853	0.78315	11.0514	0 .	20 x 17	NA	NA	C
ANKRD12	568	ANKRD12	NA	8.81966	0.28224	0.667111	-0.727719	0.570776	6.09975	1.98512779547855e-08 .	20 x 20	NA	NA	C
MRPS33	569	MRPS33	NA	7.30168	0.214021	0.666757	-0.406904	0.426996	4.14361	4.34764249584996e-05 .	14 x 19	NA	NA	C
USP34	570	USP34	NA	8.52845	0.245908	0.666573	-0.738193	0.35079	3.28705	0.000763342291784541 .	20 x 20	NA	NA	C
TMEM135	571	TMEM135	NA	8.05641	0.269365	0.666093	-0.998356	0.557296	5.88964	4.79039508061163e-08 .	20 x 17	NA	NA	C
SENP6	572	SENP6	NA	8.15375	0.306153	0.664082	-1.53074	0.573438	6.14208	1.6603869390508e-08 .	20 x 20	NA	NA	C
TAF7	573	TAF7	NA	8.7717	0.265098	0.663492	-0.733145	0.634498	7.20342	1.70827352263814e-10 .	20 x 8	NA	NA	C
CDC25A	574	CDC25A	NA	6.37772	0.1959	0.663322	-0.558549	0.366142	3.45264	0.000452499948597529 .	13 x 18	NA	NA	C
MXD1	575	MXD1	NA	9.57678	0.320177	0.662579	-1.37985	0.354213	3.3237	0.000680857511626609 .	20 x 8	NA	NA	C
MINPP1	576	MINPP1	NA	8.88169	0.342039	0.662236	-1.01925	0.354531	3.32711	0.000673625176734305 .	20 x 11	NA	NA	C
DLST	577	DLST	NA	8.85222	0.220124	0.662007	-0.58798	0.231211	2.08538	0.0201742314239034 .	16 x 13	NA	NA	C
VPS35	578	VPS35	NA	9.92301	0.252589	0.661852	-1.02977	0.664322	7.79909	1.23829835274591e-11 .	20 x 14	NA	NA	C
GNG12	579	GNG12	NA	9.74006	0.277671	0.660628	-0.58746	0.421028	4.07312	5.58266988974765e-05 .	15 x 20	NA	NA	C
GTF2E2	580	GTF2E2	NA	8.55608	0.230898	0.660546	-0.994279	0.575365	6.17291	1.45749989854949e-08 .	17 x 20	NA	NA	C
SRPK1	581	SRPK1	NA	9.39277	0.286954	0.660205	-0.996484	0.588698	6.39053	5.77847869553949e-09 .	20 x 17	NA	NA	C
EIF2B3	582	EIF2B3	NA	6.91044	0.223079	0.659864	-0.472233	0.411215	3.95858	8.33804528066473e-05 .	14 x 18	NA	NA	C
KPNA1	583	KPNA1	NA	8.46281	0.224775	0.659803	-0.578088	0.569	6.07167	2.23444100999615e-08 .	18 x 11	NA	NA	C
RAN	584	RAN	NA	9.02867	0.227554	0.659318	-0.399267	0.586845	6.35982	6.58807675080197e-09 .	14 x 20	NA	NA	C
USP53	585	USP53	NA	7.97929	0.245112	0.658507	-0.970495	0.566089	6.02589	2.70870217367047e-08 .	19 x 20	NA	NA	C
TTC3	586	TTC3	NA	8.61985	0.260948	0.65739	-0.724512	0.326519	3.03134	0.00165778823433604 .	17 x 20	NA	NA	C
PURA	587	PURA	NA	9.1683	0.230227	0.657326	-0.71168	0.38715	3.68456	0.00021195598127266 .	20 x 6	NA	NA	C
SMU1	588	SMU1	NA	8.64163	0.242428	0.657239	-0.636454	0.457706	4.5173	1.11237488109595e-05 .	18 x 12	NA	NA	C
ZNF750	589	ZNF750	NA	8.76125	0.382219	0.657017	-1.60854	0.344417	3.21921	0.000941341401577978 .	20 x 9	NA	NA	C
ARL6IP5	590	ARL6IP5	NA	11.2775	0.362373	0.656935	-1.54898	0.545772	5.7154	9.8687806815434e-08 .	20 x 14	NA	NA	C
PTPN12	591	PTPN12	NA	9.52506	0.329172	0.656616	-0.989048	0.482895	4.83897	3.28402160620911e-06 .	20 x 20	NA	NA	C
ATP5H	592	ATP5H	NA	10.8412	0.22421	0.656004	-0.681661	0.414554	3.99736	7.28439716226603e-05 .	16 x 15	NA	NA	C
ERH	593	ERH	NA	10.8336	0.229841	0.655034	-0.698607	0.397888	3.80567	0.000141007234692125 .	15 x 15	NA	NA	C
LANCL1	594	LANCL1	NA	8.06821	0.249663	0.654914	-0.679488	0.320574	2.96976	0.00198623537615639 .	12 x 20	NA	NA	C
ANKMY2	595	ANKMY2	NA	8.09561	0.306538	0.653988	-1.10127	0.717489	9.03848	5.06261699229071e-14 .	20 x 17	NA	NA	C
GTF2B	596	GTF2B	NA	8.85458	0.204807	0.653299	-0.766032	0.671699	7.95619	6.17561557447743e-12 .	19 x 14	NA	NA	C
HMGN4	597	HMGN4	NA	9.10587	0.227395	0.653219	-0.359256	0.372398	3.52103	0.000362939123307093 .	16 x 20	NA	NA	C
ATP11B	598	ATP11B	NA	7.10307	0.239331	0.653178	-0.583116	0.406037	3.89881	0.000102532597757721 .	16 x 20	NA	NA	C
CKS2	599	CKS2	NA	8.85865	0.323694	0.653137	-0.66844	0.185261	1.6543	0.051069038465775 .	15 x 20	NA	NA	C
MRPS28	600	MRPS28	NA	7.91321	0.242362	0.652782	-0.864622	0.428035	4.15595	4.16038683836994e-05 .	16 x 17	NA	NA	C
WDR26	601	WDR26	NA	8.43149	0.217529	0.652691	-0.907363	0.356205	3.3451	0.000636644165009415 .	18 x 20	NA	NA	C
SMAD5	602	SMAD5	NA	8.35863	0.282495	0.652224	-0.781407	0.406066	3.89915	0.000102413637578014 .	13 x 19	NA	NA	C
CMAS	603	CMAS	NA	8.8164	0.27515	0.651947	-0.771461	0.402412	3.85724	0.000118265054100286 .	15 x 19	NA	NA	C
SLC39A8	604	SLC39A8	NA	10.4497	0.41592	0.651909	-2.38292	0.488657	4.91469	2.45021453104677e-06 .	20 x 11	NA	NA	C
ZWILCH	605	ZWILCH	NA	7.11898	0.276203	0.651805	-0.734361	0.422489	4.09031	5.25358398242304e-05 .	15 x 17	NA	NA	C
COX7B	606	COX7B	NA	9.03292	0.295195	0.650598	-0.803572	0.422026	4.08485	5.35592032699928e-05 .	16 x 15	NA	NA	C
ANXA5	607	ANXA5	NA	12.0371	0.278028	0.650219	-1.11154	0.329491	3.06227	0.00151255952263574 .	12 x 20	NA	NA	C
COPS3	608	COPS3	NA	9.63064	0.239034	0.649564	-0.695557	0.735588	9.52831	5.77315972805081e-15 .	20 x 14	NA	NA	C
CBX1	609	CBX1	NA	8.21174	0.199576	0.649101	-0.498091	0.302789	2.78783	0.00334051816540226 .	13 x 18	NA	NA	C
ALG6	610	ALG6	NA	8.00148	0.253032	0.648192	-0.642459	0.760841	10.2881	2.22044604925031e-16 .	20 x 16	NA	NA	C
CCDC47	611	CCDC47	NA	9.21188	0.281605	0.647934	-0.871041	0.652061	7.5469	3.77311515364909e-11 .	20 x 14	NA	NA	C
CSNK1A1	612	CSNK1A1	NA	8.66169	0.184901	0.647374	-0.386737	0.337009	3.14099	0.00119459142026535 .	20 x 7	NA	NA	C
CDC23	613	CDC23	NA	8.93284	0.199445	0.647174	-0.546386	0.607058	6.7034	1.50635037776681e-09 .	16 x 15	NA	NA	C
PRDM10	614	PRDM10	NA	7.48487	0.22213	0.647101	-0.599653	0.299311	2.75264	0.00368481064830939 .	18 x 7	NA	NA	C
CWF19L1	615	CWF19L1	NA	7.33194	0.176409	0.646623	-0.429573	0.550973	5.79345	7.14589153405498e-08 .	16 x 17	NA	NA	C
MAPK6	616	MAPK6	NA	8.73911	0.258741	0.646359	-1.08367	0.686816	8.29186	1.3926637620898e-12 .	20 x 17	NA	NA	C
SNX13	617	SNX13	NA	8.62073	0.24811	0.646147	-0.604558	0.604574	6.66012	1.81590564807266e-09 .	20 x 19	NA	NA	C
NUP88	618	NUP88	NA	8.98732	0.236903	0.645991	-1.13692	0.695096	8.4842	5.92637050544909e-13 .	17 x 18	NA	NA	C
ANAPC13	619	ANAPC13	NA	9.4979	0.328276	0.64595	-1.01515	0.291221	2.67124	0.004608810807462 .	18 x 13	NA	NA	C
PEX13	620	PEX13	NA	7.979	0.249204	0.645925	-0.8789	0.630678	7.13126	2.34289254663622e-10 .	17 x 20	NA	NA	C
PUS7	621	PUS7	NA	6.97976	0.212737	0.645424	-0.514247	0.496446	5.01838	1.63511872419697e-06 .	14 x 19	NA	NA	C
ZCCHC11	622	ZCCHC11	NA	8.34945	0.319326	0.645349	-1.85791	0.317969	2.9429	0.00214754808960516 .	20 x 20	NA	NA	C
UCHL3	623	UCHL3	NA	9.45182	0.262477	0.645273	-1.03888	0.699364	8.58588	3.77253783767628e-13 .	20 x 17	NA	NA	C
DYNLT3	624	DYNLT3	NA	9.11384	0.397198	0.645251	-2.00074	0.505047	5.13476	1.03393413164454e-06 .	20 x 12	NA	NA	C
GOLGA4	625	GOLGA4	NA	9.4221	0.271824	0.645247	-0.829648	0.485429	4.87216	2.88904410594704e-06 .	20 x 20	NA	NA	C
UCHL5	626	UCHL5	NA	7.7015	0.229163	0.64509	-0.681893	0.708841	8.81817	1.34336985979644e-13 .	18 x 20	NA	NA	C
ZNF197	627	ZNF197	NA	5.91835	0.239101	0.644231	-0.676634	0.153479	1.36292	0.0884394167850101 .	16 x 10	NA	NA	C
METAP2	628	METAP2	NA	9.22993	0.270203	0.644005	-1.00913	0.692051	8.41275	8.14015521655165e-13 .	20 x 17	NA	NA	C
PIGN	629	PIGN	NA	7.78372	0.235059	0.643854	-0.520395	0.485638	4.87491	2.85848492365126e-06 .	19 x 9	NA	NA	C
ATG4A	630	ATG4A	NA	7.33797	0.24382	0.643838	-0.851545	0.65245	7.55474	3.64501762106784e-11 .	20 x 14	NA	NA	C
PPP4R1	631	PPP4R1	NA	9.51248	0.230774	0.643643	-0.650096	0.492725	4.96864	1.98613642499179e-06 .	16 x 11	NA	NA	C
NCBP2	632	NCBP2	NA	7.849	0.27671	0.64364	-1.03803	0.537916	5.59929	1.59071228633678e-07 .	14 x 19	NA	NA	C
RFC5	633	RFC5	NA	7.18144	0.188469	0.642881	-0.460938	0.298928	2.74877	0.00372457388124703 .	13 x 17	NA	NA	C
SNX7	634	SNX7	NA	6.86942	0.20245	0.642821	-0.550353	0.38887	3.70384	0.000198748120688985 .	13 x 20	NA	NA	C
APPBP2	635	APPBP2	NA	8.23659	0.220235	0.642323	-0.553248	0.52859	5.46411	2.76060188930671e-07 .	20 x 10	NA	NA	C
PEA15	636	PEA15	NA	10.4901	0.276184	0.642143	-0.985758	0.262984	2.39187	0.00960134670179558 .	17 x 20	NA	NA	C
QDPR	637	QDPR	NA	7.47303	0.285064	0.642134	-1.11148	0.0192669	0.169098	0.433081428229983 .	11 x 20	NA	NA	C
MAPK9	638	MAPK9	NA	8.60063	0.277833	0.641844	-1.07429	0.504754	5.13076	1.0504326876104e-06 .	20 x 11	NA	NA	C
ARPC3	639	ARPC3	NA	10.5797	0.279532	0.641799	-1.08414	0.510138	5.20461	7.83607647658613e-07 .	18 x 16	NA	NA	C
BAG4	640	BAG4	NA	7.63916	0.315583	0.641438	-1.02433	0.459568	4.54059	1.01974512405345e-05 .	20 x 13	NA	NA	C
VPS26A	641	VPS26A	NA	9.19838	0.267189	0.641118	-1.36316	0.649949	7.50452	4.54820625606089e-11 .	20 x 17	NA	NA	C
SDHD	642	SDHD	NA	9.44801	0.256177	0.640826	-0.480938	0.362597	3.41412	0.000511749922385896 .	18 x 11	NA	NA	C
ADSS	643	ADSS	NA	7.90955	0.247955	0.640777	-0.71889	0.619728	6.92913	5.65948177211339e-10 .	16 x 20	NA	NA	C
TOR1A	644	TOR1A	NA	8.57458	0.206919	0.640008	-0.433748	0.524571	5.40671	3.48312783948757e-07 .	17 x 14	NA	NA	C
COPB2	645	COPB2	NA	10.2405	0.202935	0.639945	-0.494085	0.764229	10.3979	1.11022302462516e-16 .	19 x 16	NA	NA	C
GGPS1	646	GGPS1	NA	7.82339	0.24485	0.639775	-0.656741	0.547073	5.73483	9.107871512537e-08 .	20 x 15	NA	NA	C
IL1R1	647	IL1R1	NA	9.56696	0.266938	0.639754	-0.803838	0.295235	2.71154	0.00412773523273668 .	20 x 20	NA	NA	C
RHOBTB3	648	RHOBTB3	NA	11.7849	0.333343	0.63893	-1.34676	0.375728	3.55767	0.000322145205504665 .	20 x 8	NA	NA	C
TUSC3	649	TUSC3	NA	11.0023	0.401825	0.63768	-1.07207	0.51187	5.22853	7.12350588294441e-07 .	20 x 10	NA	NA	C
GNE	650	GNE	NA	10.6052	0.2893	0.637371	-0.792503	0.453461	4.46451	1.35361402313627e-05 .	20 x 7	NA	NA	C
TAF12	651	TAF12	NA	7.91597	0.215655	0.63705	-0.468616	0.317891	2.94209	0.00215256937595809 .	14 x 20	NA	NA	C
PCNA	652	PCNA	NA	8.33783	0.235083	0.636477	-0.460034	0.352724	3.30774	0.000715692710391513 .	13 x 20	NA	NA	C
TIPRL	653	TIPRL	NA	8.0114	0.192977	0.636323	-0.43804	0.480168	4.80343	3.76527864553999e-06 .	15 x 20	NA	NA	C
RAD50	654	RAD50	NA	8.60034	0.278224	0.636026	-1.47818	0.463718	4.59276	8.3861699002874e-06 .	20 x 20	NA	NA	C
IMMT	655	IMMT	NA	9.47123	0.198519	0.635079	-0.507588	0.342409	3.19793	0.00100473638495036 .	13 x 17	NA	NA	C
RBMS1	656	RBMS1	NA	10.0778	0.280295	0.634821	-0.686894	0.317753	2.94068	0.00216143341468356 .	20 x 6	NA	NA	C
RAB3GAP1	657	RAB3GAP1	NA	10.3074	0.250138	0.633993	-0.65215	0.56503	6.00933	2.90368266098184e-08 .	20 x 7	NA	NA	C
DUSP12	658	DUSP12	NA	8.33067	0.231614	0.632967	-0.686496	0.455463	4.48936	1.23434854486515e-05 .	20 x 17	NA	NA	C
RSL1D1	659	RSL1D1	NA	9.13391	0.271052	0.632545	-1.18194	0.449187	4.41173	1.64510074442958e-05 .	20 x 14	NA	NA	C
CCT5	660	CCT5	NA	8.51767	0.206048	0.631567	-0.510809	0.344846	3.22376	0.000928288269917976 .	13 x 18	NA	NA	C
ARFIP1	661	ARFIP1	NA	8.29003	0.211971	0.631377	-0.479109	0.577126	6.20123	1.29287160977043e-08 .	15 x 20	NA	NA	C
CCNT1	662	CCNT1	NA	8.48793	0.256807	0.631271	-0.514448	0.519723	5.33812	4.5927772507337e-07 .	20 x 17	NA	NA	C
RIC8B	663	RIC8B	NA	7.05138	0.172685	0.630731	-0.35665	0.306724	2.8278	0.00298542830828952 .	14 x 20	NA	NA	C
MRPS35	664	MRPS35	NA	8.56171	0.296988	0.63039	-0.764223	0.621686	6.96477	4.84597695304956e-10 .	19 x 15	NA	NA	C
SPTLC1	665	SPTLC1	NA	8.705	0.243963	0.630369	-0.87428	0.66798	7.87646	8.79185613200661e-12 .	20 x 10	NA	NA	C
NUP160	666	NUP160	NA	8.86667	0.286518	0.630298	-0.634386	0.472044	4.6986	5.62062175268885e-06 .	20 x 9	NA	NA	C
SUPT4H1	667	SUPT4H1	NA	9.18165	0.212321	0.629792	-1.10384	0.254944	2.31358	0.0116803419124245 .	18 x 11	NA	NA	C
KIAA0355	668	KIAA0355	NA	9.73836	0.259768	0.62977	-0.943074	0.176008	1.56895	0.0603795085900037 .	20 x 5	NA	NA	C
B4GALT4	669	B4GALT4	NA	8.20331	0.307517	0.62871	-0.73177	0.442208	4.32635	2.24962755285274e-05 .	20 x 17	NA	NA	C
CDC37L1	670	CDC37L1	NA	7.67802	0.279249	0.628454	-0.904101	0.7342	9.48926	6.88338275267597e-15 .	20 x 15	NA	NA	C
HSPA4	671	HSPA4	NA	8.56851	0.154635	0.628341	-0.367509	0.601666	6.60985	2.25539165121802e-09 .	15 x 17	NA	NA	C
RBM34	672	RBM34	NA	7.76241	0.252884	0.628315	-0.799165	0.641054	7.32932	9.83242376406679e-11 .	18 x 20	NA	NA	C
ADI1	673	ADI1	NA	9.85547	0.329178	0.628254	-1.69133	0.276962	2.52927	0.00673686661398731 .	20 x 12	NA	NA	C
ASH1L	674	ASH1L	NA	8.21084	0.235042	0.627728	-0.48833	0.198182	1.77423	0.0399889091788529 .	20 x 5	NA	NA	C
MRPL42	675	MRPL42	NA	7.97101	0.264214	0.627586	-1.41313	0.66567	7.82748	1.09210418486327e-11 .	20 x 13	NA	NA	C
PMS1	676	PMS1	NA	7.40716	0.322388	0.627573	-1.75583	0.485246	4.86976	2.91599835267053e-06 .	20 x 20	NA	NA	C
MCM10	677	MCM10	NA	6.42072	0.23466	0.626787	-0.414258	0.228103	2.05579	0.021596035011985 .	12 x 20	NA	NA	C
LMAN1	678	LMAN1	NA	8.91378	0.270661	0.625266	-0.639441	0.496331	5.01683	1.64506136668408e-06 .	16 x 20	NA	NA	C
SET	679	SET	NA	9.62538	0.342013	0.625147	-1.8661	0.658911	7.68647	2.0375812148643e-11 .	18 x 20	NA	NA	C
RBBP5	680	RBBP5	NA	7.20962	0.243921	0.624989	-0.355563	0.530411	5.49028	2.48209646613873e-07 .	16 x 20	NA	NA	C
MYCBP2	681	MYCBP2	NA	8.68243	0.239614	0.624582	-0.883284	0.413856	3.98924	7.49368592054545e-05 .	20 x 20	NA	NA	C
TRIT1	682	TRIT1	NA	8.32279	0.223921	0.624327	-0.645475	0.443058	4.3367	2.16625125729619e-05 .	16 x 17	NA	NA	C
HIST1H2AC	683	HIST1H2AC	NA	9.12372	0.307826	0.624288	-0.680002	0.344592	3.22107	0.000936001982358214 .	18 x 10	NA	NA	C
PHF21A	684	PHF21A	NA	8.58113	0.232276	0.623918	-0.99712	0.13767	1.21966	0.113158084727455 .	20 x 20	NA	NA	C
SMUG1	685	SMUG1	NA	8.49801	0.346211	0.62386	-0.861779	0.151875	1.34833	0.090751814277638 .	17 x 12	NA	NA	C
MTRR	686	MTRR	NA	7.70086	0.221768	0.623261	-0.939099	0.433307	4.21889	3.32030065937072e-05 .	18 x 13	NA	NA	C
NFE2L2	687	NFE2L2	NA	9.3437	0.337169	0.623152	-1.1946	0.626553	7.05431	3.27948335154815e-10 .	20 x 14	NA	NA	C
MRPL44	688	MRPL44	NA	7.41703	0.282204	0.622754	-1.23609	0.532885	5.52602	2.14601997727826e-07 .	14 x 19	NA	NA	C
RSBN1	689	RSBN1	NA	8.07729	0.234907	0.62236	-0.772416	0.434091	4.22829	3.20980861396869e-05 .	20 x 6	NA	NA	C
PTER	690	PTER	NA	7.64545	0.350943	0.621739	-1.49748	0.657951	7.66671	2.22351026479828e-11 .	19 x 17	NA	NA	C
RFC3	691	RFC3	NA	7.48986	0.255067	0.621591	-0.496207	0.558886	5.91407	4.3262698756763e-08 .	14 x 18	NA	NA	C
PEX19	692	PEX19	NA	8.8082	0.23891	0.621493	-1.10749	0.321981	2.9843	0.00190363439921604 .	19 x 12	NA	NA	C
MYNN	693	MYNN	NA	7.62135	0.261953	0.62134	-0.526654	0.694886	8.47925	6.05848704537948e-13 .	20 x 8	NA	NA	C
TSPAN31	694	TSPAN31	NA	9.49042	0.251587	0.619807	-1.17415	0.225303	2.0292	0.0229470176593053 .	18 x 12	NA	NA	C
PROSC	695	PROSC	NA	8.4293	0.25027	0.619283	-0.57471	0.119844	1.05926	0.146397019960126 .	13 x 20	NA	NA	C
BCAS2	696	BCAS2	NA	7.64439	0.227882	0.618659	-0.737118	0.416273	4.01741	6.79091333521953e-05 .	15 x 19	NA	NA	C
MRPL3	697	MRPL3	NA	9.25234	0.269892	0.618376	-0.749148	0.545408	5.70998	1.00919385292997e-07 .	15 x 20	NA	NA	C
PSMA3	698	PSMA3	NA	10.0461	0.296984	0.618111	-1.0488	0.647478	7.45534	5.64848168238541e-11 .	18 x 17	NA	NA	C
CD2AP	699	CD2AP	NA	8.11673	0.308456	0.617571	-1.24671	0.705944	8.74618	1.85074178205014e-13 .	18 x 20	NA	NA	C
COQ10B	700	COQ10B	NA	9.5588	0.258201	0.617209	-0.979404	0.703277	8.68069	2.4757973449141e-13 .	20 x 14	NA	NA	C
RDH11	701	RDH11	NA	8.72566	0.297853	0.617184	-1.32854	0.367954	3.47239	0.000424687418326908 .	20 x 13	NA	NA	C
FECH	702	FECH	NA	7.48142	0.285301	0.617051	-0.827206	0.225842	2.03431	0.0226816837622092 .	13 x 19	NA	NA	C
WWP1	703	WWP1	NA	9.84226	0.284535	0.616938	-0.85248	0.354077	3.32224	0.000683965858565339 .	20 x 20	NA	NA	C
PIK3C2A	704	PIK3C2A	NA	8.68004	0.266024	0.616709	-0.698231	0.460973	4.55822	9.5467448215647e-06 .	20 x 6	NA	NA	C
EIF5B	705	EIF5B	NA	8.1372	0.215969	0.616553	-0.906055	0.618491	6.90671	6.23927354226339e-10 .	20 x 19	NA	NA	C
ATP10D	706	ATP10D	NA	9.09479	0.257249	0.616354	-0.758608	0.376391	3.56498	0.000314543696950165 .	20 x 7	NA	NA	C
TXNL4B	707	TXNL4B	NA	7.04887	0.25496	0.615933	-0.557335	0.329219	3.05944	0.00152533688772827 .	17 x 14	NA	NA	C
IPP	708	IPP	NA	7.70312	0.271624	0.615728	-0.896664	0.213017	1.91312	0.0297249540685822 .	15 x 13	NA	NA	C
TOMM20	709	TOMM20	NA	9.66252	0.267712	0.615219	-1.00022	0.678612	8.10732	3.1596947280832e-12 .	20 x 15	NA	NA	C
CCDC25	710	CCDC25	NA	7.54758	0.228823	0.615139	-0.855846	0.314937	2.91173	0.00234989537110597 .	15 x 15	NA	NA	C
ZDHHC13	711	ZDHHC13	NA	7.7038	0.21826	0.615053	-0.391647	0.385881	3.67037	0.000222213496287482 .	17 x 10	NA	NA	C
PAICS	712	PAICS	NA	9.17888	0.297101	0.614826	-1.34487	0.556097	5.87128	5.17114491227488e-08 .	13 x 20	NA	NA	C
BCAP29	713	BCAP29	NA	7.60846	0.235459	0.614762	-0.614118	0.477303	4.76629	4.34167247709283e-06 .	20 x 7	NA	NA	C
HCCS	714	HCCS	NA	7.69654	0.163149	0.614192	-0.492165	0.501768	5.09016	1.23314297795218e-06 .	17 x 12	NA	NA	C
SFT2D2	715	SFT2D2	NA	7.26684	0.215709	0.614149	-0.706382	0.183107	1.63439	0.0531297918746988 .	16 x 13	NA	NA	C
AZI2	716	AZI2	NA	7.83779	0.250513	0.614097	-1.0157	0.806568	11.9728	0 .	20 x 17	NA	NA	C
AFF1	717	AFF1	NA	9.68731	0.247784	0.61401	-0.876866	0.0927088	0.817035	0.208214610614089 .	20 x 6	NA	NA	C
OTUD4	718	OTUD4	NA	8.58835	0.256132	0.613937	-0.699376	0.473899	4.7224	5.13383088540653e-06 .	20 x 20	NA	NA	C
FBXO34	719	FBXO34	NA	7.99759	0.206607	0.61364	-0.753243	0.337359	3.14466	0.00118139382314064 .	16 x 20	NA	NA	C
ELP3	720	ELP3	NA	8.11506	0.239201	0.613355	-0.801404	0.220222	1.98107	0.0255769011515038 .	13 x 17	NA	NA	C
SPCS3	721	SPCS3	NA	9.11133	0.270705	0.613297	-0.536344	0.382487	3.63252	0.000251924414645388 .	20 x 6	NA	NA	C
YIPF1	722	YIPF1	NA	8.77603	0.208122	0.612793	-0.612574	0.40111	3.84237	0.000124437627706531 .	17 x 13	NA	NA	C
PRKACB	723	PRKACB	NA	7.0958	0.188156	0.612602	-0.401068	0.225666	2.03264	0.0227681441540362 .	13 x 20	NA	NA	C
RPS6KC1	724	RPS6KC1	NA	7.47598	0.184701	0.612562	-0.372286	0.570486	6.09515	2.02400785020984e-08 .	16 x 20	NA	NA	C
NUP54	725	NUP54	NA	8.18779	0.266476	0.612557	-1.00769	0.802811	11.8152	0 .	20 x 18	NA	NA	C
TDRKH	726	TDRKH	NA	6.50652	0.213496	0.612268	-0.799812	0.252161	2.2866	0.0124840916290312 .	15 x 13	NA	NA	C
TOMM22	727	TOMM22	NA	8.96286	0.233321	0.612094	-0.87431	0.421113	4.07411	5.56320507248964e-05 .	17 x 14	NA	NA	C
SLC30A9	728	SLC30A9	NA	8.85954	0.267693	0.611267	-0.999103	0.732454	9.44052	8.43769498715119e-15 .	20 x 16	NA	NA	C
SLC38A2	729	SLC38A2	NA	11.5638	0.358805	0.611193	-1.16312	0.347637	3.25342	0.000847214430581111 .	20 x 9	NA	NA	C
MBNL3	730	MBNL3	NA	9.64874	0.214552	0.610838	-0.475812	0.2224	2.00168	0.0244209399124889 .	19 x 6	NA	NA	C
EMG1	731	EMG1	NA	8.59248	0.26821	0.610727	-1.11739	0.622172	6.97365	4.66214622463212e-10 .	19 x 19	NA	NA	C
[truncated: 3,190 more rows]
